# Supplementary material for: Conserved generation of short products at piRNA loci
Source: BMC Genomics. 2011 Jan 19;12:46. doi: 10.1186/1471-2164-12-46 (PMC3037900; doi:10.1186/1471-2164-12-46)
Supplement: Additional file 5 — Sites_P28.txt. This file contains the genomic coordinates and sequence information of the P28 sites formed by long sequences (23-32 nt) on one, and 19 nt sequences on the other strand. 1. Column: chromosome 2. Column: Strand of the 19-mer 3. Column: 5' Coordinate of the 19-mer 4. Column: 19-mer sequence with copynumber 5. Column: Strand of the long sequences 6. Column: 5' Coordinate of the long sequences 7. Column: Long sequences with copynumber. [file 1471-2164-12-46-S5.TXT]

This file contains the P28 patterns formed by a long and a 19-mer sequence.
The coordinates correspond to the 5' coordinates in mm9.
1. Column: chromosome
2. Column: Strand of the 19-mer
3. Column: 5' Coordinate of the 19-mer
4. Column: 19mer sequence with copynumber
5. Column: Strand of the long sequences
6. Column: 5' Coordinate of the long sequences
7. Column: Long sequences with copynumber

chr9	+	67573770	GCAGCACTCTCCTGAGCAT[1]	-	67573798	TCTGAACTGGATGCTCAGGAGAGTGCTGC[23]|TCTGAACTGGATGCTCAGGAGAGTGCTG[5]|TCTGAACTGGATGCTCAGGAGAGT[3]|TCTGAACTGGATGCTCAGGAGAG[2]|TCTGAACTGGATGCTCAGGAGAGTG[2]|TCTGAACTGGATGCTCAGGAGAGTGCT[1]|TCTGAACTGGATGCTCAGGAGAGTGCTGCC[1]|TCTGAACTGGATGCTCAGGAGAGTGC[1]
chr7	+	77031345	TTGCACACAGGAATACAAA[1]	-	77031373	TACACAAGTATTTGTATTCCTGTGTGCAA[24]|TACACAAGTATTTGTATTCCTGTGTGC[24]|TACACAAGTATTTGTATTCCTGTGTGCA[23]|TACACAAGTATTTGTATTCCTGTGTGCAAT[12]|TACACAAGTATTTGTATTCCTGTGT[9]|TACACAAGTATTTGTATTCCTGTGTG[5]|TACACAAGTATTTGTATTCCTGTGTGCAATC[2]|TACACAAGTATTTGTATTCCTGTG[2]
chr5	+	150600678	CTTCCAGGGGTTTCAAGGC[1]	-	150600706	TGAGAAATTTGCCTTGAAACCCCTGGAAGT[5]|TGAGAAATTTGCCTTGAAACCCCTGG[1]
chr5	+	113782636	ACCTGGCTTGGGAATCAAA[3]	-	113782664	AATCTCACTATTTGATTCCCAAGCCAGG[1]
chr18	+	67207042	GGGTGAGGATTTTTGTGAG[1]	-	67207070	TGAGTTTCATCTCACAAAAATCCTCACC[9]|TGAGTTTCATCTCACAAAAATCCTCACCCA[8]|TGAGTTTCATCTCACAAAAATCCTCAC[4]|TGAGTTTCATCTCACAAAAATCCTCACCC[3]|TGAGTTTCATCTCACAAAAATCCTCACCCAG[2]|TGAGTTTCATCTCACAAAAATCCTC[1]|TGAGTTTCATCTCACAAAAATCCTCA[1]
chr5	+	113766965	CGCAAACTGTAAAAGTTGT[2]	-	113766993	TCAAACAAGCACAACTTTTACAGTTTG[5]|TCAAACAAGCACAACTTTTACAGTTTGCGCT[3]|TCAAACAAGCACAACTTTTACAGTTTGC[3]|TCAAACAAGCACAACTTTTACAGTTTGCGC[3]|TCAAACAAGCACAACTTTTACAGTTTGCGCTC[3]|TCAAACAAGCACAACTTTTACAG[1]
chr7	+	80931158	AGACACTCATCTGTGCACC[1]	-	80931186	TCCTTCAGTCGGTGCACAGATGAGTGTCT[7]|TCCTTCAGTCGGTGCACAGATGAGTGTC[2]|TCCTTCAGTCGGTGCACAGATGAGT[1]|TCCTTCAGTCGGTGCACAGATGAGTGT[1]|TCCTTCAGTCGGTGCACAGATGAGTGTCTG[1]
chr17	+	27447497	ACCAGGTACCCAGCAGAGC[1]	-	27447525	TTGGAAGGTTGCTCTGCTGGGTA[1]|TTGGAAGGTTGCTCTGCTGGGTACC[1]
chr17	+	66540008	CCCGATGGCACATGTGAGC[1]	-	66540036	AGAGGAAAGAGCTCACATGTGCCATC[1]
chr7	+	80935636	CACTGTGAGAAAATGGAGT[1]	-	80935664	TGCAAGTTCAACTCCATTTTCTCACAGTGC[36]|TGCAAGTTCAACTCCATTTTCTCACAGT[4]|TGCAAGTTCAACTCCATTTTCTCACA[3]|TGCAAGTTCAACTCCATTTTCTCACAGTGCTT[1]|TGCAAGTTCAACTCCATTTTCTCACAGTG[1]
chr13	+	51005350	AAAAAGAGACTTTATCTGC[2]	-	51005378	TCAAGAATCTGCAGATAAAGTCTCTTTTTGC[3]|TCAAGAATCTGCAGATAAAGTCTC[1]|TCAAGAATCTGCAGATAAAGTCTCTTTTTG[1]
chr5	+	113755784	GACTGATCAGCTCGAAAGT[1]	-	113755812	TATCATGTTGACTTTCGAGCTGATCAGTCC[1]|TATCATGTTGACTTTCGAGCTGATC[1]|TATCATGTTGACTTTCGAGCTGATCAGT[1]
chr5	+	150613433	TGGTTTAAAGGACTTGGCA[1]	-	150613461	TCCTAAACGATGCCAAGTCCTTTAAACCAG[2]|TCCTAAACGATGCCAAGTCCTTTAAAC[1]|TCCTAAACGATGCCAAGTCCTTTAAACCAGA[1]
chr17	+	66539621	CAGTGACATTCAGAGTCTT[2]	-	66539649	TGTATATTCCAAGACTCTGAATGTCACTGT[20]|TGTATATTCCAAGACTCTGAATGTCACTG[1]|TGTATATTCCAAGACTCTGAATGTCACT[1]|TGTATATTCCAAGACTCTGAATGTCA[1]
chr4	+	93995813	GGACAAACCAGGACTAGGC[1]	-	93995841	TGTACTTTGGGCCTAGTCCTGGTTTGTCCTT[3]|TGTACTTTGGGCCTAGTCCTGGTTTGT[2]|TGTACTTTGGGCCTAGTCCTGGTTTG[1]
chr15	+	59109221	GTGGTTCCATTTGTAGTCA[1]	-	59109249	GATCCTCGTATGACTACAAATGGAACCACCT[1]
chr9	+	67561200	GAATTTTGAGAGGAAAACA[2]	-	67561228	TGTTTTGTTTTGTTTTCCTCTCAAAATTCT[4]|TGTTTTGTTTTGTTTTCCTCTCAAAAT[2]|TGTTTTGTTTTGTTTTCCTCTCAAA[1]|TGTTTTGTTTTGTTTTCCTCTCAAAATTC[1]|TGTTTTGTTTTGTTTTCCTCTCAAAA[1]|TGTTTTGTTTTGTTTTCCTCTCAAAATTCTT[1]
chr17	+	66539055	GCAGAACCCGATGAAAGGG[1]	-	66539083	TACCTGCTTACCCTTTCATCGGGTTCTGCCT[3]|TACCTGCTTACCCTTTCATCGGGTTC[1]
chr9	+	67561156	GGTGTCACACAATTATTAG[2]	-	67561184	TAGGGACATTCTAATAATTGTGTGACACC[6]|TAGGGACATTCTAATAATTGTGTGAC[5]|TAGGGACATTCTAATAATTGTGTGACACCA[3]|TAGGGACATTCTAATAATTGTGTGACA[1]
chr15	+	78490872	GTCGGTTGGACTTAAGGTT[1]	-	78490900	TCAGAAGAGCAACCTTAAGTCCAACCGACTC[2]
chr5	+	150626927	AAGTATAAACTAACCTCAA[1]	-	150626955	TGGAATGTCTTTGAGGTTAGTTTATACTTC[40]|TGGAATGTCTTTGAGGTTAGTTTATACTT[17]|TGGAATGTCTTTGAGGTTAGTTTATAC[6]|TGGAATGTCTTTGAGGTTAGTTTATACT[5]|TGGAATGTCTTTGAGGTTAGTTTATACTTCA[5]|TGGAATGTCTTTGAGGTTAGTTTA[4]|TGGAATGTCTTTGAGGTTAGTTTATA[2]
chr9	+	67577034	CAAATTCAGACTTTTCCAG[1]	-	67577062	TATCAAATTTCTGGAAAAGTCTGAATTTGA[92]|TATCAAATTTCTGGAAAAGTCTGAATTTG[14]|TATCAAATTTCTGGAAAAGTCTGAATTT[2]|TATCAAATTTCTGGAAAAGTCTGAATT[1]|TATCAAATTTCTGGAAAAGTCTGA[1]
chr4	+	61890180	GCTACTGGTTGCTATTTAT[1]	-	61890208	TGTTGAAAACATAAATAGCAACCAGTAGC[1]
chr5	+	150631938	AAGGCCAGGTTATTTTCAG[1]	-	150631966	TTCCAACGCTCTGAAAATAACCTGGC[1]
chr9	+	67559908	GTGACTGGGACCTGTCTGT[1]	-	67559936	TGGCTTTCTAACAGACAGGTCCCAGT[13]|TGGCTTTCTAACAGACAGGTCCCAGTC[11]|TGGCTTTCTAACAGACAGGTCCCA[3]|TGGCTTTCTAACAGACAGGTCCCAG[2]|TGGCTTTCTAACAGACAGGTCCCAGTCA[2]|TGGCTTTCTAACAGACAGGTCCCAGTCAC[2]|TGGCTTTCTAACAGACAGGTCCC[2]
chr7	+	80960802	GTGACAACTGTTAGCACCT[1]	-	80960830	TGGATAATGTAGGTGCTAACAGTTGTCACT[5]|TGGATAATGTAGGTGCTAACAGTTGT[4]|TGGATAATGTAGGTGCTAACAGTTGTC[3]|TGGATAATGTAGGTGCTAACAGTTGTCA[3]|TGGATAATGTAGGTGCTAACAGTTG[1]|TGGATAATGTAGGTGCTAACAGTTGTCAC[1]
chr7	+	77030490	TGATGCTCAACCACATCTA[2]	-	77030518	TAAGAAACAATAGATGTGGTTGAGCATCA[8]|TAAGAAACAATAGATGTGGTTGAGCATC[3]|TAAGAAACAATAGATGTGGTTGAGCATCAA[3]|TAAGAAACAATAGATGTGGTTGAGCATCAAC[2]|TAAGAAACAATAGATGTGGTTGAGCA[1]|TAAGAAACAATAGATGTGGTTGAGC[1]|TAAGAAACAATAGATGTGGTTGAGCATCAACA[1]
chr17	+	27451608	GTAGGTAATATATCTCCAT[1]	-	27451636	TCACTGTAAAATGGAGATATATTACCTACC[2]
chr5	+	150630337	AGTGGCTCTGAGCACTGGT[1]	-	150630365	TGTAAGAGCAACCAGTGCTCAGAGCCACTGT[6]|TGTAAGAGCAACCAGTGCTCAGAGCCACT[1]
chr15	+	78492402	GTTGCTCACAAGAAAAGGA[3]	-	78492430	TCTTCTATTCTCCTTTTCTTGTGAGCAACT[2]|TCTTCTATTCTCCTTTTCTTGTGAGCAACTC[2]|TCTTCTATTCTCCTTTTCTTGTGAGCA[1]|TCTTCTATTCTCCTTTTCTTGTGAGCAAC[1]
chr6	+	85062846	ATGAGCAACAGACTGGAAA[1]	-	85062874	TTCTCACTGATTTCCAGTCTGTTGCTCATG[1]|TTCTCACTGATTTCCAGTCTGTTGCTCAT[1]
chr7	+	77054929	AGGAGGTACCCACCAAAGA[1]	-	77054957	ACTGTACTTATCTTTGGTGGGTACCTCCT[3]|ACTGTACTTATCTTTGGTGGGTACCT[1]|ACTGTACTTATCTTTGGTGGGTACCTC[1]
chr7	+	77033564	AGAAACGCTTTTATGCTGT[1]	-	77033592	TGGAAAAGCCACAGCATAAAAGCGTTTCTT[1]
chr7	+	80961708	TCACATACTTCCAGGCAGA[1]	-	80961736	TACTCAGCTGTCTGCCTGGAAGTATGTGA[1]
chr5	+	150627285	AGCAGATCTACGAGAAAAG[2]	-	150627313	TCACAGACCCCTTTTCTCGTAGATCTGCTC[5]|TCACAGACCCCTTTTCTCGTAGATCTG[3]|TCACAGACCCCTTTTCTCGTAGATCTGCT[3]|TCACAGACCCCTTTTCTCGTAGATCTGC[2]
chr9	+	67571880	AAGGACAAAAGTCCACAAA[2]	-	67571908	TCATTGATGGTTTGTGGACTTTTGTCCTTA[77]|TCATTGATGGTTTGTGGACTTTTGTCCTT[74]|TCATTGATGGTTTGTGGACTTTTGTCCTTAG[12]|TCATTGATGGTTTGTGGACTTTTGTCCTTAGG[9]|TCATTGATGGTTTGTGGACTTTTGTC[8]|TCATTGATGGTTTGTGGACTTTTGTCCT[3]|TCATTGATGGTTTGTGGACTTTTGT[2]|TCATTGATGGTTTGTGGACTTTTGTCC[1]|TCATTGATGGTTTGTGGACTTTTG[1]
chr7	+	48300852	CCTCATTCTTCAGGATTCT[2]	-	48300880	TACATTGCCTAGAATCCTGAAGAATGAGGCT[1]
chr5	+	113768381	AAGAGAGAGTGCACTTAGT[1]	-	113768409	TTTTTCTAGAACTAAGTGCACTCTCTCTTA[5]|TTTTTCTAGAACTAAGTGCACTCTCTCT[1]
chr10	+	18519683	TGCGATGGAGGAACTTTGT[3]	-	18519711	TGCTCAGTCCACAAAGTTCCTCCATCGCAAG[3]|TGCTCAGTCCACAAAGTTCCTCCATCGCAA[1]
chr9	+	67581179	TGACCAGTGTCAAAGATCT[1]	-	67581207	TCTTTACTACAGATCTTTGACACTGGTCAT[1]|TCTTTACTACAGATCTTTGACACTGGTCATTC[1]
chr15	+	74466985	GAGGCTTGAACATGTACAG[20]	-	74467013	TGTCAAGCAGCTGTACATGTTCAAGCCT[4]|TGTCAAGCAGCTGTACATGTTCAAGCCTC[2]|TGTCAAGCAGCTGTACATGTTCAAG[1]|TGTCAAGCAGCTGTACATGTTCA[1]|TGTCAAGCAGCTGTACATGTTCAAGCCTCC[1]
chr9	+	67556756	TCAGGATGTATGAATATGT[1]	-	67556784	TACTGAAATAACATATTCATACATCCTGAC[683]|TACTGAAATAACATATTCATACATCCTGACT[136]|TACTGAAATAACATATTCATACATCCTGA[134]|TACTGAAATAACATATTCATACATCCTG[14]|TACTGAAATAACATATTCATACATCCT[9]|TACTGAAATAACATATTCATACATCCTGACTG[2]|TACTGAAATAACATATTCATACAT[1]
chr17	+	27468710	GACCTGTTCCACTCTGTTC[2]	-	27468738	AATGTCATTAGAACAGAGTGGAACAGGTCT[3]|AATGTCATTAGAACAGAGTGGAA[2]|AATGTCATTAGAACAGAGTGGAACAG[2]|AATGTCATTAGAACAGAGTGGAACAGGTC[1]
chr9	+	67568594	ACAGAACTAATACATGATT[7]	-	67568622	TGATACAGATAATCATGTATTAGTTCTGTTG[6]|TGATACAGATAATCATGTATTAGTTCT[5]|TGATACAGATAATCATGTATTAGT[3]|TGATACAGATAATCATGTATTAG[2]|TGATACAGATAATCATGTATTAGTTCTGTT[2]|TGATACAGATAATCATGTATTAGTTCTGT[2]|TGATACAGATAATCATGTATTAGTTC[1]|TGATACAGATAATCATGTATTAGTTCTGTTGC[1]
chr7	+	77052108	GAAAGTAGCCACGCATTTA[1]	-	77052136	TTACAAAGCTTAAATGCGTGGCTACTTTC[32]|TTACAAAGCTTAAATGCGTGGCTACTTT[3]|TTACAAAGCTTAAATGCGTGGCTACTTTCA[3]|TTACAAAGCTTAAATGCGTGGCTACTT[2]|TTACAAAGCTTAAATGCGTGGCTAC[1]|TTACAAAGCTTAAATGCGTGGCTACT[1]
chr19	+	37334185	GCAAACTGTGACTTCAACA[2]	-	37334213	TGGAATTTGCTGTTGAAGTCACAGTTTGCA[331]|TGGAATTTGCTGTTGAAGTCACAGTTTGC[142]|TGGAATTTGCTGTTGAAGTCACAGTTTGCAA[25]|TGGAATTTGCTGTTGAAGTCACAGTTTG[5]|TGGAATTTGCTGTTGAAGTCACAGT[4]|TGGAATTTGCTGTTGAAGTCACAGTTTGCAAT[3]|TGGAATTTGCTGTTGAAGTCACAGTT[1]
chr17	+	27451452	TACAGGCCAAGAGCTCAGT[1]	-	27451480	TTCTATGTTCACTGAGCTCTTGGCCTGTA[2]|TTCTATGTTCACTGAGCTCTTGGCCTGT[1]|TTCTATGTTCACTGAGCTCTTGGCCT[1]
chr18	+	67218809	CCCAGAGTCCGGACAACCC[1]	-	67218837	TGGGAAGTCTGGGTTGTCCGGACTCTGGG[2]
chr11	+	5430710	AATCACTGAAGTTAACTGA[10]	-	5430738	TGTTTACACCTCAGTTAACTTCAGTGATT[4]|TGTTTACACCTCAGTTAACTTCAGTGATTG[1]|TGTTTACACCTCAGTTAACTTCAGTGAT[1]
chr15	+	59108607	CCTGAAGCTGTCATGAGAT[1]	-	59108635	AAGTGACAACATCTCATGACAGCTTCAG[1]|AAGTGACAACATCTCATGACAGCTTCAGGT[1]
chr9	+	67570138	TTCCAAGGTCAAACACGAA[3]	-	67570166	TGACATGCCCTTCGTGTTTGACCTTGGA[14]|TGACATGCCCTTCGTGTTTGACCTTGG[9]|TGACATGCCCTTCGTGTTTGACCTTGGAA[5]|TGACATGCCCTTCGTGTTTGACCTTGGAATC[3]|TGACATGCCCTTCGTGTTTGACCTTG[2]|TGACATGCCCTTCGTGTTTGACCTTGGAAT[2]|TGACATGCCCTTCGTGTTTGACCTT[1]|TGACATGCCCTTCGTGTTTGACC[1]
chr7	+	132473345	ACAAGATTCAAGAAATCAT[1]	-	132473373	TACAGATTCTATGATTTCTTGAATCTTGTA[75]|TACAGATTCTATGATTTCTTGAATCTTGT[10]|TACAGATTCTATGATTTCTTGAATCTTG[1]
chr17	+	66526856	AAAATAACAGAAAACACCC[1]	-	66526884	TTTATTGTTAGGGTGTTTTCTGTTATTTTCA[1]
chr15	+	59093946	CCTTCAAATCTGTCATGAG[1]	-	59093974	TGTTATTATCCTCATGACAGATTTGAAGGC[14]|TGTTATTATCCTCATGACAGATTTGAAGGCA[5]|TGTTATTATCCTCATGACAGATTTGAAGG[1]
chr4	+	61891965	AATCCTGCACGAGTACAAC[1]	-	61891993	TGACATTAGCGTTGTACTCGTGCAGG[2]|TGACATTAGCGTTGTACTCGTGCAGGATT[1]
chr17	+	66549078	AGTCCTGAGATTAAGGCTA[1]	-	66549106	CAGTACATGATAGCCTTAATCTCAGGAC[1]
chr9	+	67565932	CTAGGGCATGTTGTGGGAA[1]	-	67565960	TAGACAGTGTTTCCCACAACATGCCCTAGAGT[6]|TAGACAGTGTTTCCCACAACATGCCCTAGAG[4]|TAGACAGTGTTTCCCACAACATGCCCTA[2]|TAGACAGTGTTTCCCACAACATGCCC[2]|TAGACAGTGTTTCCCACAACATGCCCT[1]|TAGACAGTGTTTCCCACAACATGCCCTAGA[1]|TAGACAGTGTTTCCCACAACATGCCCTAG[1]
chr5	+	113766725	ACTGTGGTGCAAGAGACAA[1]	-	113766753	TCAGTCTCTCTTGTCTCTTGCACCACAGT[10]|TCAGTCTCTCTTGTCTCTTGCACCACA[1]
chr4	+	61891298	AAGCCAGACAAGCTGCAAT[2]	-	61891326	TGCTATCCTGATTGCAGCTTGTCTGGCTT[3]|TGCTATCCTGATTGCAGCTTGTCTGGC[1]
chr2	+	151092335	ACTATCTGTCAACAAGTCC[11]	-	151092363	TGAATATCTCGGACTTGTTGACAGATAGT[5]|TGAATATCTCGGACTTGTTGACAGATAGTC[5]|TGAATATCTCGGACTTGTTGACAGATAGTCT[1]
chr9	+	67570178	ATAGTCCTCAGAGATTCAT[9]	-	67570206	TAAGAACTACATGAATCTCTGAGGACTATC[165]|TAAGAACTACATGAATCTCTGAGGACTAT[97]|TAAGAACTACATGAATCTCTGAGGAC[36]|TAAGAACTACATGAATCTCTGAGGACTA[29]|TAAGAACTACATGAATCTCTGAGGACT[26]|TAAGAACTACATGAATCTCTGAGGA[8]|TAAGAACTACATGAATCTCTGAGGACTATCCC[1]|TAAGAACTACATGAATCTCTGAGG[1]
chr7	+	80931620	CAATGACAAAGGTCGCAAC[2]	-	80931648	TTCCTATGATGTTGCGACCTTTGTCATTGT[38]|TTCCTATGATGTTGCGACCTTTGTCATTG[21]|TTCCTATGATGTTGCGACCTTTGTCATT[5]|TTCCTATGATGTTGCGACCTTTGTC[2]|TTCCTATGATGTTGCGACCTTTGTCA[2]|TTCCTATGATGTTGCGACCTTTGT[1]
chr15	+	88812189	GTGCCAATGATGTACAAAC[1]	-	88812217	TGGTTTGTCTGTTTGTACATCATTGGCACT[2]|TGGTTTGTCTGTTTGTACATCATTGGCA[1]|TGGTTTGTCTGTTTGTACATCATTGGC[1]
chr15	+	59098269	AAATGCTTAGGCAAGGATA[1]	-	59098297	TAGTCTTATCTATCCTTGCCTAAGCATTT[1]
chr18	+	67215500	CAGCTGAGTACCTTCATCT[4]	-	67215528	TCGCACCTGGAGATGAAGGTACTCAGCTGT[35]|TCGCACCTGGAGATGAAGGTACTCAGC[13]|TCGCACCTGGAGATGAAGGTACTCAGCTG[8]|TCGCACCTGGAGATGAAGGTACTCAGCT[6]|TCGCACCTGGAGATGAAGGTACTCAG[2]
chr15	+	59105950	AGACAGCACAAATTTGATG[6]	-	59105978	TAACCTATTGCATCAAATTTGTGCTGTCTGT[4]|TAACCTATTGCATCAAATTTGTGCTGTCTG[1]
chr9	+	67560721	TGTTTAGGAGACCATTTCG[1]	-	67560749	GCAGGAAGAGCGAAATGGTCTCCTAAACA[1]|GCAGGAAGAGCGAAATGGTCTCCT[1]
chr6	+	127745479	AGCTGAGCCAAGAGGAAAA[7]	-	127745507	TGGTTTTAACTTTTCCTCTTGGCTCAGCTA[17]|TGGTTTTAACTTTTCCTCTTGGCTCAGCT[10]|TGGTTTTAACTTTTCCTCTTGGCTC[9]|TGGTTTTAACTTTTCCTCTTGGCTCAGC[9]|TGGTTTTAACTTTTCCTCTTGGCTCA[8]|TGGTTTTAACTTTTCCTCTTGGCTCAG[5]|TGGTTTTAACTTTTCCTCTTGGCTCAGCTAA[3]|TGGTTTTAACTTTTCCTCTTGGCT[1]
chr5	+	150616300	AGATTTCTACTCTGGATTC[2]	-	150616328	TGCTAGCTAGGAATCCAGAGTAGAAATCTGT[11]|TGCTAGCTAGGAATCCAGAGTAGAAAT[9]|TGCTAGCTAGGAATCCAGAGTAGAAA[4]|TGCTAGCTAGGAATCCAGAGTAGAA[3]|TGCTAGCTAGGAATCCAGAGTAGA[3]|TGCTAGCTAGGAATCCAGAGTAGAAATCTGTT[1]
chr7	+	77029568	TGAAGGTGAGAAACAGAAA[3]	-	77029596	TAGGAATCCATTTCTGTTTCTCACCTTCA[35]|TAGGAATCCATTTCTGTTTCTCACCTTCAG[27]|TAGGAATCCATTTCTGTTTCTCACCTTCAGT[15]|TAGGAATCCATTTCTGTTTCTCACCTTC[14]|TAGGAATCCATTTCTGTTTCTCACCTT[2]|TAGGAATCCATTTCTGTTTCTCAC[1]|TAGGAATCCATTTCTGTTTCTCACC[1]
chr12	+	99640750	GGCCTTTGACATCATGCAT[1]	-	99640778	TAGTATGTTCATGCATGATGTCAAAGGCC[59]|TAGTATGTTCATGCATGATGTCAAAGGC[41]|TAGTATGTTCATGCATGATGTCAAAGGCCA[16]|TAGTATGTTCATGCATGATGTCAAAGG[12]|TAGTATGTTCATGCATGATGTCAAAGGCCAC[2]|TAGTATGTTCATGCATGATGTCAAAG[1]
chr14	+	20463976	TAGGAAGCAACTTGCAAAG[1]	-	20464004	TGGCGATACTCTTTGCAAGTTGCTTCCTAC[37]|TGGCGATACTCTTTGCAAGTTGCTTC[18]|TGGCGATACTCTTTGCAAGTTGCTTCC[15]|TGGCGATACTCTTTGCAAGTTGCTTCCTA[11]|TGGCGATACTCTTTGCAAGTTGCTTCCT[9]|TGGCGATACTCTTTGCAAGTTGCTT[8]|TGGCGATACTCTTTGCAAGTTGCTTCCTACA[6]
chr9	+	67544247	TGGAGGTCATCTCATTGTC[1]	-	67544275	TACCTATTGAGACAATGAGATGACCTCCATC[38]|TACCTATTGAGACAATGAGATGACCTCCAT[12]|TACCTATTGAGACAATGAGATGACCTCCA[9]|TACCTATTGAGACAATGAGATGAC[2]|TACCTATTGAGACAATGAGATGACCTC[1]|TACCTATTGAGACAATGAGATGACCTCCATCC[1]|TACCTATTGAGACAATGAGATGACCTCC[1]
chr5	+	150616857	AAGTGAGGACAAATGGCAT[1]	-	150616885	TTTGAAAATAATGCCATTTGTCCTCACTTT[7]|TTTGAAAATAATGCCATTTGTCCTCACT[4]|TTTGAAAATAATGCCATTTGTCCTCAC[3]|TTTGAAAATAATGCCATTTGTCCTCACTT[3]
chr4	+	123518259	CACTTCTGTGACAAAGATC[1]	-	123518287	TAAGCAAGGAGATCTTTGTCACAGAAGTGT[33]|TAAGCAAGGAGATCTTTGTCACAGAAGTG[11]|TAAGCAAGGAGATCTTTGTCACAGAAGTGTT[8]|TAAGCAAGGAGATCTTTGTCACAGAAGT[3]|TAAGCAAGGAGATCTTTGTCACAGAAG[1]
chr6	+	85062843	CTCATGAGCAACAGACTGG[2]	-	85062871	TCACTGATTTCCAGTCTGTTGCTCATGAG[2]|TCACTGATTTCCAGTCTGTTGCTCAT[1]
chr9	+	54089926	ACACTAGCTCCTCCAAGCA[1]	-	54089954	TTGGATTGCATGCTTGGAGGAGCTAGTGTG[6]|TTGGATTGCATGCTTGGAGGAGCTAGTGT[1]
chr7	+	80246250	AGGATGTCCAATTCATCAA[6]	-	80246278	TCAGTAAATATTGATGAATTGGACATCCT[2]
chr15	+	72930393	AGCATGATTCTAAAAGGAC[4]	-	72930421	TGTTCTTGGTGTCCTTTTAGAATCATGC[1]
chr9	+	122711108	GAGCACTGTTCTGCTTTGA[1]	-	122711136	TTCAGCCATTTCAAAGCAGAACAGTGCTCC[1]
chr11	+	5430482	GACAATTAGCTATTTCAGT[2]	-	5430510	TTGGAGATTTACTGAAATAGCTAATTGTC[2]|TTGGAGATTTACTGAAATAGCTAATTGT[1]|TTGGAGATTTACTGAAATAGCTAATTGTCAG[1]
chr17	+	66547824	AAAGTGCGTAGACATTGAT[5]	-	66547852	TCCTGGACATATCAATGTCTACGCACTTTT[1]
chr18	+	67224587	TAATCTGTTTTAACAGATC[1]	-	67224615	TGAGTGAGTTGATCTGTTAAAACAGATTAGGA[1]|TGAGTGAGTTGATCTGTTAAAACAGATTAGG[1]
chr2	+	92400158	GAAAACTCACAGATTTTTA[1]	-	92400186	AAGTAGTGTATAAAAATCTGTGAGTTTTCA[1]
chr15	+	74468740	TGGGTAGCTAGCTTGGGTA[1]	-	74468768	TTGAACCAGATACCCAAGCTAGCTACCCAT[1]
chr9	+	67550231	GTCAATGGAGCACAGAATT[1]	-	67550259	TAATATCATTAATTCTGTGCTCCATTGAC[5]|TAATATCATTAATTCTGTGCTCCATTGACAT[1]|TAATATCATTAATTCTGTGCTCCATTGACA[1]|TAATATCATTAATTCTGTGCTCCATTGA[1]
chr5	+	102263462	CTTATCAGGGAGAACAAGT[1]	-	102263490	TTCGGAACAAACTTGTTCTCCCTGATAAGC[2]
chr9	+	54094163	CAGGAAGGAAAAGATGGCT[1]	-	54094191	TTGATCACACAGCCATCTTTTCCTTCCTGT[5]|TTGATCACACAGCCATCTTTTCCTTC[1]
chr7	+	80949424	GGCAGCCCTTATGTTGGAC[1]	-	80949452	TGCATCAGTGGTCCAACATAAGGGCTG[4]|TGCATCAGTGGTCCAACATAAGGGCTGC[3]|TGCATCAGTGGTCCAACATAAGGGCTGCCTT[1]|TGCATCAGTGGTCCAACATAAGG[1]|TGCATCAGTGGTCCAACATAAGGGCTGCCTTG[1]
chr6	+	87914399	CTGATCATGGTCATCTGCA[1]	-	87914427	TCATTCCAGATGCAGATGACCATGATCAGC[8]|TCATTCCAGATGCAGATGACCATGATCAG[2]|TCATTCCAGATGCAGATGACCATGAT[1]|TCATTCCAGATGCAGATGACCAT[1]
chr13	+	51004741	AAGTGAAAAGGCACTACAG[1]	-	51004769	TCATTAGAATCTGTAGTGCCTTTTCACTT[1]
chr11	+	103308753	CCCTTAGAAAGAATGGTCA[1]	-	103308781	TGGAAGGCGATGACCATTCTTTCTAAGGGC[1]
chr10	+	18523360	GCAGGAAATATAAAGTGTG[2]	-	18523388	TGTCAGAACACACACTTTATATTTCCTGCC[1]
chr10	+	66159531	AGTATGAAAGGCAAGGGAG[1]	-	66159559	TATGTGAATTCTCCCTTGCCTTTCATACT[16]|TATGTGAATTCTCCCTTGCCTTTCATAC[3]|TATGTGAATTCTCCCTTGCCTTTCA[1]|TATGTGAATTCTCCCTTGCCTTTCATA[1]|TATGTGAATTCTCCCTTGCCTTTCATACTGA[1]|TATGTGAATTCTCCCTTGCCTTTCAT[1]|TATGTGAATTCTCCCTTGCCTTTCATACTG[1]
chr9	+	67548526	GAGATGATCAGTTTCGACT[1]	-	67548554	TGCAAAGTAGAGTCGAAACTGATCATCTCA[8]|TGCAAAGTAGAGTCGAAACTGATCATC[6]|TGCAAAGTAGAGTCGAAACTGATCATCTCAC[1]|TGCAAAGTAGAGTCGAAACTGAT[1]|TGCAAAGTAGAGTCGAAACTGATCATCT[1]
chr9	+	54065957	CTCAGGTTAGACAATGCCA[1]	-	54065985	TTTGTTTTCATGGCATTGTCTAACCTGA[12]|TTTGTTTTCATGGCATTGTCTAACCTGAG[6]|TTTGTTTTCATGGCATTGTCTAACC[1]|TTTGTTTTCATGGCATTGTCTAACCTGAGAA[1]|TTTGTTTTCATGGCATTGTCTAACCT[1]|TTTGTTTTCATGGCATTGTCTAACCTGAGA[1]
chr9	+	54090974	GTCCTTTAGTCTAAGGTTG[1]	-	54091002	TAAAAAGGCACAACCTTAGACTAAAGGACAGG[68]|TAAAAAGGCACAACCTTAGACTAAAGGACAG[16]|TAAAAAGGCACAACCTTAGACTAAAGGACA[10]|TAAAAAGGCACAACCTTAGACTAAAGGAC[4]|TAAAAAGGCACAACCTTAGACTAAAG[1]|TAAAAAGGCACAACCTTAGACTAAAGGA[1]
chr7	+	80960042	CCGAGACTTGGGCTTTATT[1]	-	80960070	GACAGAACTAAATAAAGCCCAAGTCTCGGA[1]
chr17	+	66520518	GCCACTTTGCTTGAATGTC[1]	-	66520546	TGACGTCCTTGACATTCAAGCAAAGTGGC[2]|TGACGTCCTTGACATTCAAGCAAAGTGGCG[1]
chr10	+	62127353	GTGACTCAAAGCCACCTGG[1]	-	62127381	GTGAGCAGGACCAGGTGGCTTTGAGT[1]
chr17	+	66545132	GAAGACTCTGTCCTTCTCA[9]	-	66545160	TATCATGGGATGAGAAGGACAGAGTCTTC[4]|TATCATGGGATGAGAAGGACAGAGTCTTCAGT[1]|TATCATGGGATGAGAAGGACAGAGTCT[1]
chr7	+	77047550	AAGTGCTAGATGCTATTGT[4]	-	77047578	TGGAATCTTAACAATAGCATCTAGCACTTTT[83]|TGGAATCTTAACAATAGCATCTAGCACTTT[51]|TGGAATCTTAACAATAGCATCTAGCACT[7]|TGGAATCTTAACAATAGCATCTAGCAC[6]|TGGAATCTTAACAATAGCATCTAGCACTT[5]|TGGAATCTTAACAATAGCATCTAGCA[5]|TGGAATCTTAACAATAGCATCTAGCACTTTTG[5]|TGGAATCTTAACAATAGCATCTAGC[3]
chr10	+	18520218	CCCACCTACAATGTACAGT[2]	-	18520246	CTCCCTTGCCACTGTACATTGTAGGTGGGA[77]|CTCCCTTGCCACTGTACATTGTAGGTG[14]|CTCCCTTGCCACTGTACATTGTAGGTGGG[10]|CTCCCTTGCCACTGTACATTGTAGGT[8]|CTCCCTTGCCACTGTACATTGTAGGTGGGAA[7]|CTCCCTTGCCACTGTACATTGTAGG[3]|CTCCCTTGCCACTGTACATTGTAG[2]|CTCCCTTGCCACTGTACATTGTAGGTGG[2]|CTCCCTTGCCACTGTACATTGTA[1]
chr12	+	99640314	CCCACCAGTGGCAGAGCCA[1]	-	99640342	TGAGGACTGTTGGCTCTGCCACTGGT[1]|TGAGGACTGTTGGCTCTGCCACT[1]
chr9	+	67549226	GAAGAGCAAATACTCAGCC[1]	-	67549254	TGGGTTTTGAGGCTGAGTATTTGCTCTTC[3]
chr17	+	27476224	GTCTTCCTGCGTCCAGTGC[1]	-	27476252	AGAGAGATTAGCACTGGACGCAGGAAGA[1]|AGAGAGATTAGCACTGGACGCAGGAAGAC[1]
chr17	+	27445118	GTGCAAGACTGCAGATGTG[1]	-	27445146	TCCTTACAGCCACATCTGCAGTCTTGCAC[2]|TCCTTACAGCCACATCTGCAGTCTTGCACA[2]|TCCTTACAGCCACATCTGCAGTCTTG[2]|TCCTTACAGCCACATCTGCAGTCTTGCACAT[1]|TCCTTACAGCCACATCTGCAGTCTTGC[1]|TCCTTACAGCCACATCTGCAGTC[1]
chr9	+	67561392	GAAGTGTGACCACACAGAA[1]	-	67561420	TCTGTGGACCTTCTGTGTGGTCACACTT[1]
chr7	+	77029597	TTCCAAACTAAGAAGTTAT[1]	-	77029625	TTCATTGGAGATAACTTCTTAGTTTGGAA[1]|TTCATTGGAGATAACTTCTTAGTTTGGAAT[1]
chr17	+	27445048	TAATTTGGCAACTAACTTC[1]	-	27445076	TCCTACAGGAGAAGTTAGTTGCCAAATTA[9]|TCCTACAGGAGAAGTTAGTTGCCAAA[8]|TCCTACAGGAGAAGTTAGTTGCCAAAT[8]|TCCTACAGGAGAAGTTAGTTGCCAAATT[6]|TCCTACAGGAGAAGTTAGTTGCCAAATTAA[4]|TCCTACAGGAGAAGTTAGTTGCC[2]|TCCTACAGGAGAAGTTAGTTGCCAA[1]
chr9	+	67547710	GACACAAAAGATTGTCCTA[1]	-	67547738	TAAGCGTGGTTAGGACAATCTTTTGTGTC[6]|TAAGCGTGGTTAGGACAATCTTTTGTGTCT[3]|TAAGCGTGGTTAGGACAATCTTTTGTG[2]|TAAGCGTGGTTAGGACAATCTTTTG[1]|TAAGCGTGGTTAGGACAATCTTTTGTGT[1]|TAAGCGTGGTTAGGACAATCTTTTGT[1]
chr9	+	54080316	CAGCCATCTGTCAAAGACC[1]	-	54080344	TGACGTGTATGGTCTTTGACAGATGGCTGA[9]|TGACGTGTATGGTCTTTGACAGATGGCT[9]|TGACGTGTATGGTCTTTGACAGATGGC[8]|TGACGTGTATGGTCTTTGACAGATGGCTG[7]|TGACGTGTATGGTCTTTGACAGATG[1]|TGACGTGTATGGTCTTTGACAGATGG[1]
chr6	+	83721215	CTCTTTGATGAAGGAGAAG[2]	-	83721243	TCCTGGTTGTCTTCTCCTTCATCAAAGAGGC[1]
chr13	+	50609570	CACATTAGTGATTCCAAGG[19]	-	50609598	TAGTATTCAGCCTTGGAATCACTAATGTGT[23]|TAGTATTCAGCCTTGGAATCACTAAT[4]|TAGTATTCAGCCTTGGAATCACTAA[2]|TAGTATTCAGCCTTGGAATCACTAATGTGTGA[1]|TAGTATTCAGCCTTGGAATCACTAATGT[1]|TAGTATTCAGCCTTGGAATCACTAATG[1]|TAGTATTCAGCCTTGGAATCACTAATGTG[1]
chr9	+	67569906	AGGCCTCATCCAAATCTCA[1]	-	67569934	TAAGTAGTGATGAGATTTGGATGAGGC[26]|TAAGTAGTGATGAGATTTGGATGAGGCC[11]|TAAGTAGTGATGAGATTTGGATGAGG[11]|TAAGTAGTGATGAGATTTGGATGAGGCCT[5]|TAAGTAGTGATGAGATTTGGATGAG[3]|TAAGTAGTGATGAGATTTGGATGA[3]|TAAGTAGTGATGAGATTTGGATGAGGCCTA[3]
chr5	+	113767604	TTCCCCTCTCAAGCGATCA[1]	-	113767632	TAAGCAACAGTGATCGCTTGAGAGG[23]|TAAGCAACAGTGATCGCTTGAGAGGG[4]|TAAGCAACAGTGATCGCTTGAGA[3]|TAAGCAACAGTGATCGCTTGAGAG[1]|TAAGCAACAGTGATCGCTTGAGAGGGG[1]|TAAGCAACAGTGATCGCTTGAGAGGGGA[1]
chr18	+	67226333	CAAACAGCTAACTAAGGTG[1]	-	67226361	TGGTAATAAGCACCTTAGTTAGCTGTTTGCC[2]
chr17	+	66547826	AGTGCGTAGACATTGATAT[6]	-	66547854	TCTCCTGGACATATCAATGTCTACGCACTTT[1]
chr5	+	113768261	CAACCAAGAAAAGATAATC[6]	-	113768289	TGTGCATCGAGATTATCTTTTCTTGGTTGA[25]|TGTGCATCGAGATTATCTTTTCTTGGTTG[18]|TGTGCATCGAGATTATCTTTTCTTGG[2]|TGTGCATCGAGATTATCTTTTCTTGGTT[2]|TGTGCATCGAGATTATCTTTTCTTGGT[2]|TGTGCATCGAGATTATCTTTTCTTGGTTGAT[1]
chr18	+	67223289	TGCTTTGGGAGATGCATTT[1]	-	67223317	TTCAAGAACTAAATGCATCTCCCAAAGCAG[25]|TTCAAGAACTAAATGCATCTCCCAAAGCAGG[8]|TTCAAGAACTAAATGCATCTCCCAAAGC[5]|TTCAAGAACTAAATGCATCTCCCAAAGCA[3]|TTCAAGAACTAAATGCATCTCCCAAAGCAGGT[2]|TTCAAGAACTAAATGCATCTCCCAAA[2]|TTCAAGAACTAAATGCATCTCCCAAAG[1]|TTCAAGAACTAAATGCATCTCCCAA[1]
chr15	+	59104359	ATGTACTTGGTTTTAAACT[1]	-	59104387	TACGAGCAACAGTTTAAAACCAAGTACATGG[40]|TACGAGCAACAGTTTAAAACCAAGTAC[19]|TACGAGCAACAGTTTAAAACCAAGTACATG[15]|TACGAGCAACAGTTTAAAACCAAGTACAT[2]|TACGAGCAACAGTTTAAAACCAAGTACATGGG[2]|TACGAGCAACAGTTTAAAACCAAGTA[1]
chr6	+	127746442	GGCAGTTAGTTCTGTGGTG[1]	-	127746470	TCCTTAGCTTCACCACAGAACTAACTGCCA[1]
chr6	+	127745443	AATCTTCAGAACACAGCTC[1]	-	127745471	TACTGTAGGAGAGCTGTGTTCTGA[2]|TACTGTAGGAGAGCTGTGTTCTGAAGATT[2]|TACTGTAGGAGAGCTGTGTTCTGAAGATTC[2]|TACTGTAGGAGAGCTGTGTTCTGAA[1]|TACTGTAGGAGAGCTGTGTTCTGAAGA[1]
chr7	+	132472701	TAACACTGTAAAATCTTCC[2]	-	132472729	TCAAATGGCTGGAAGATTTTACAGTGTTA[5]|TCAAATGGCTGGAAGATTTTACAGTGTT[2]|TCAAATGGCTGGAAGATTTTACAGTGTTAG[2]|TCAAATGGCTGGAAGATTTTACAGTGT[1]|TCAAATGGCTGGAAGATTTTACAGTGTTAGA[1]
chr7	+	132472665	TGGACAAGGTCTTCAAGTA[1]	-	132472693	TCTCTCTTAATACTTGAAGACCTTGTCCA[2]|TCTCTCTTAATACTTGAAGACCTTGTC[1]|TCTCTCTTAATACTTGAAGACCTTGTCC[1]|TCTCTCTTAATACTTGAAGACCTTGTCCAA[1]
chr18	+	67226027	GGCAGTCACTTTAAGAGTC[1]	-	67226055	TACCTCTTGCGACTCTTAAAGTGACTGC[41]|TACCTCTTGCGACTCTTAAAGTGACTGCCGA[24]|TACCTCTTGCGACTCTTAAAGTGACTGCC[16]|TACCTCTTGCGACTCTTAAAGTGACT[16]|TACCTCTTGCGACTCTTAAAGTGAC[14]|TACCTCTTGCGACTCTTAAAGTGACTG[14]|TACCTCTTGCGACTCTTAAAGTGACTGCCG[9]|TACCTCTTGCGACTCTTAAAGTGACTGCCGAT[5]|TACCTCTTGCGACTCTTAAAGTG[1]|TACCTCTTGCGACTCTTAAAGTGA[1]
chr17	+	66526159	GCCTCCCAAGTGCTCTATC[4]	-	66526187	TAACAAACATGATAGAGCACTTGGGAGGCA[34]|TAACAAACATGATAGAGCACTTGGGAGGC[13]|TAACAAACATGATAGAGCACTTGGGAG[6]|TAACAAACATGATAGAGCACTTGGGAGG[3]|TAACAAACATGATAGAGCACTTGGGA[3]|TAACAAACATGATAGAGCACTTGG[1]|TAACAAACATGATAGAGCACTTGGGAGGCAG[1]|TAACAAACATGATAGAGCACTTGGGAGGCAGA[1]
chr6	+	127745551	ATGGAAGTCCAACTTCTTT[4]	-	127745579	TCCATAACCTAAAGAAGTTGGACTTCCATG[2]|TCCATAACCTAAAGAAGTTGGACTT[1]|TCCATAACCTAAAGAAGTTGGACTTCCATGAA[1]|TCCATAACCTAAAGAAGTTGGACTTCCAT[1]|TCCATAACCTAAAGAAGTTGGACTTCCATGA[1]
chr6	+	127745297	CTTGCTAAGAAGAATTCTC[1]	-	127745325	TCCTAAAGGAGAGAATTCTTCTTAGCAAG[6]
chr7	+	77030511	GTTTCTTAGGCCTCTGAGA[1]	-	77030539	TGTGGTATTCTCTCAGAGGCCTAAGAAA[2]|TGTGGTATTCTCTCAGAGGCCTAAGA[1]|TGTGGTATTCTCTCAGAGGCCTAAG[1]
chr17	+	66539617	TCCACAGTGACATTCAGAG[6]	-	66539645	TATTCCAAGACTCTGAATGTCACTGTGGAG[11]|TATTCCAAGACTCTGAATGTCACTGTGGA[8]|TATTCCAAGACTCTGAATGTCACTGTG[4]|TATTCCAAGACTCTGAATGTCACTGTGGAGA[1]|TATTCCAAGACTCTGAATGTCACTGT[1]|TATTCCAAGACTCTGAATGTCACTGTGG[1]
chr9	+	3186781	TTCCCTTGGAAATTAGAAA[2]	-	3186809	TAGTACTGCCTTTCTAATTTCCAAGGGAA[1]|TAGTACTGCCTTTCTAATTTCCAAGGGAAA[1]
chr10	+	66160094	GCAACAGTGACTAGAGCAT[1]	-	66160122	TTCATTGCTGATGCTCTAGTCACTGTTGCA[586]|TTCATTGCTGATGCTCTAGTCACTGTTGC[303]|TTCATTGCTGATGCTCTAGTCACTGTTG[36]|TTCATTGCTGATGCTCTAGTCACTGTT[26]|TTCATTGCTGATGCTCTAGTCACTGT[15]|TTCATTGCTGATGCTCTAGTCACTGTTGCAG[13]|TTCATTGCTGATGCTCTAGTCACTGTTGCAGA[10]|TTCATTGCTGATGCTCTAGTCACT[5]|TTCATTGCTGATGCTCTAGTCAC[1]|TTCATTGCTGATGCTCTAGTCACTG[1]
chr17	+	27444993	ACAGAGAAATTCTGGCACA[1]	-	27445021	TTGAAGCACCTGTGCCAGAATTTCTCTGT[5]|TTGAAGCACCTGTGCCAGAATTTCTCTGTC[4]|TTGAAGCACCTGTGCCAGAATTTCTC[2]|TTGAAGCACCTGTGCCAGAATTTCTCT[1]
chr12	+	99663927	GAAGCTGCTTGTGTGAAAG[1]	-	99663955	ATACTCTATACTTTCACACAAGCAGCTTCC[1]|ATACTCTATACTTTCACACAAGCAGCTTCCA[1]
chr7	+	77053831	TTGTTGGTAGAAGACCTAT[2]	-	77053859	TCTCTCTGTTATAGGTCTTCTACCAACAA[2]|TCTCTCTGTTATAGGTCTTCTACCAAC[2]|TCTCTCTGTTATAGGTCTTCTACCAACAAT[1]|TCTCTCTGTTATAGGTCTTCTACCAACA[1]
chr2	+	92380448	TACACAGCAAGTTCTACAG[1]	-	92380476	TTCCATAGCACTGTAGAACTTGCTGTGTA[3]
chr6	+	83720070	GAGCCAATGAGATGAAGGA[4]	-	83720098	TTCTTATGCATCCTTCATCTCATTGGC[1]|TTCTTATGCATCCTTCATCTCATTGGCTCT[1]
chr15	+	59103192	AAGTCATTGCTGAGGACCA[7]	-	59103220	TATCAACCACTGGTCCTCAGCAATGAC[9]|TATCAACCACTGGTCCTCAGCAATGACTTG[8]|TATCAACCACTGGTCCTCAGCAATGACTT[6]|TATCAACCACTGGTCCTCAGCAATGACT[3]|TATCAACCACTGGTCCTCAGCAA[1]|TATCAACCACTGGTCCTCAGCAAT[1]|TATCAACCACTGGTCCTCAGCAATGACTTGC[1]|TATCAACCACTGGTCCTCAGCAATGA[1]
chr7	+	132473606	CTGCACAGGGGACAGTTTG[1]	-	132473634	TGATAGCAGGCAAACTGTCCCCTGTGCAGC[2]
chr17	+	66544443	CCAAATTAGGAGTAGTTCT[3]	-	66544471	TATTCTTCTTAGAACTACTCCTAATTTGGGC[8]|TATTCTTCTTAGAACTACTCCTAATTT[5]|TATTCTTCTTAGAACTACTCCTAATTTGGGCT[2]|TATTCTTCTTAGAACTACTCCTAATTTGGG[2]
chr18	+	67218010	CAGTACTAAGAGCTTAGGG[1]	-	67218038	TATGACTGCACCCTAAGCTCTTAGTACTGT[50]|TATGACTGCACCCTAAGCTCTTAGTACTGTT[11]|TATGACTGCACCCTAAGCTCTTAGTACT[7]|TATGACTGCACCCTAAGCTCTTAGTACTG[6]|TATGACTGCACCCTAAGCTCTTAGTAC[4]|TATGACTGCACCCTAAGCTCTTAGTACTGTTA[2]|TATGACTGCACCCTAAGCTCTTAGT[1]
chr17	+	27452188	TTGTAAGCAGATTCTGTCA[10]	-	27452216	TCCTAAAACCTGACAGAATCTGCTTACAAG[15]|TCCTAAAACCTGACAGAATCTGCTTACA[11]|TCCTAAAACCTGACAGAATCTGCTTACAAGG[11]|TCCTAAAACCTGACAGAATCTGCTTAC[10]|TCCTAAAACCTGACAGAATCTGCTTACAA[5]|TCCTAAAACCTGACAGAATCTGCTTA[4]|TCCTAAAACCTGACAGAATCTGCTT[2]|TCCTAAAACCTGACAGAATCTGCTTACAAGGT[1]|TCCTAAAACCTGACAGAATCTGCT[1]|TCCTAAAACCTGACAGAATCTGC[1]
chr5	+	150626191	ACAGATAACTAGCTGAGGT[1]	-	150626219	TTAAATAGGTACCTCAGCTAGTTATCTGTCC[1]
chr10	+	18521952	TCACTCAGGCATGCATCTC[1]	-	18521980	TAAATCCAAGGAGATGCATGCCTGAGTGA[3]|TAAATCCAAGGAGATGCATGCCTGAGTGAC[2]|TAAATCCAAGGAGATGCATGCCTGA[1]
chr6	+	85061798	CGAAGTCAACATCATGAAA[1]	-	85061826	TGGTAAGGAATTTCATGATGTTGACTTCGC[27]|TGGTAAGGAATTTCATGATGTTGACTTCG[10]|TGGTAAGGAATTTCATGATGTTGACTT[4]|TGGTAAGGAATTTCATGATGTTGACTTC[4]|TGGTAAGGAATTTCATGATGTTGACTTCGCT[1]|TGGTAAGGAATTTCATGATGTTGA[1]|TGGTAAGGAATTTCATGATGTTG[1]
chr5	+	150626707	AAGATCTTCTCTGCACAAA[2]	-	150626735	GTGCCTGTGATTTGTGCAGAGAAGATCTTC[29]|GTGCCTGTGATTTGTGCAGAGAAGATCTT[12]|GTGCCTGTGATTTGTGCAGAGAAGATC[9]|GTGCCTGTGATTTGTGCAGAGAAGAT[4]|GTGCCTGTGATTTGTGCAGAGAAGATCT[4]|GTGCCTGTGATTTGTGCAGAGAAGA[3]|GTGCCTGTGATTTGTGCAGAGAAGATCTTCAA[2]|GTGCCTGTGATTTGTGCAGAGAAG[1]
chr5	+	113768898	AAGGAGGGTGGTCGTGGTT[1]	-	113768926	TCAGGAAAGCAACCACGACCACCCTCC[2]|TCAGGAAAGCAACCACGACCACCCTC[2]|TCAGGAAAGCAACCACGACCACCCT[1]
chr9	+	54088498	CCTTGCTGACCGTGATTTT[1]	-	54088526	TGATGTTTGCAAAATCACGGTCAGCAAGGA[18]|TGATGTTTGCAAAATCACGGTCAGC[16]|TGATGTTTGCAAAATCACGGTCAGCAAGG[14]|TGATGTTTGCAAAATCACGGTCAGCAA[10]|TGATGTTTGCAAAATCACGGTCAGCAAG[6]|TGATGTTTGCAAAATCACGGTCAGCA[3]|TGATGTTTGCAAAATCACGGTCAG[1]|TGATGTTTGCAAAATCACGGTCAGCAAGGAT[1]|TGATGTTTGCAAAATCACGGTCA[1]
chr13	+	51004742	AGTGAAAAGGCACTACAGA[1]	-	51004770	TTCATTAGAATCTGTAGTGCCTTTTCACTT[2]|TTCATTAGAATCTGTAGTGCCTTTTC[1]|TTCATTAGAATCTGTAGTGCCTTTTCACT[1]
chr18	+	67226504	CCAGCTTCTCTGGCTCATA[3]	-	67226532	ATGAGTTATATATGAGCCAGAGAAGCTGG[1]
chr13	+	50610004	CAAATGAATACATGGGAGG[2]	-	50610032	TCTTACTTCACCTCCCATGTATTCATTTGT[2]
chr7	+	77030811	TTGCTAGCTGTGTTATTTC[1]	-	77030839	TTTTAGAGAGGAAATAACACAGCTAGC[2]|TTTTAGAGAGGAAATAACACAGCTAGCAAGT[1]|TTTTAGAGAGGAAATAACACAGCTAGCAAG[1]|TTTTAGAGAGGAAATAACACAGCTAG[1]
chr9	+	67562259	CTTTTCAAAGAACCTGGCC[1]	-	67562287	TTTAAGGTTCGGCCAGGTTCTTTGAAAAGAC[1]
chr9	+	3186899	TCAGGAAAAGTCCGAAAAC[1]	-	3186927	TGGTATTTCTGTTTTCGGACTTTTCCTGA[12]|TGGTATTTCTGTTTTCGGACTTTTCC[2]|TGGTATTTCTGTTTTCGGACTTTTCCTG[1]
chr15	+	72932681	GGCCTTGCAGATCACAAGA[2]	-	72932709	TGTTTAGTTTTCTTGTGATCTGCAAGGC[1]|TGTTTAGTTTTCTTGTGATCTGCAAGGCCC[1]
chr15	+	59090391	GTCAGGGAACAAAGCTGAC[3]	-	59090419	TCTCACGGCTGTCAGCTTTGTTCCCTGACT[6]|TCTCACGGCTGTCAGCTTTGTTCCCTGA[5]|TCTCACGGCTGTCAGCTTTGTTCCCTGAC[3]
chr17	+	27461483	AGAGGACAAGGTCTTCTGC[1]	-	27461511	TACCTTCAGGGCAGAAGACCTTGTCCTC[9]|TACCTTCAGGGCAGAAGACCTTGTC[5]|TACCTTCAGGGCAGAAGACCTTGT[3]|TACCTTCAGGGCAGAAGACCTTGTCCT[2]|TACCTTCAGGGCAGAAGACCTTGTCCTCTCT[1]|TACCTTCAGGGCAGAAGACCTTGTCC[1]
chr15	+	59100105	ACATGGAAAGGAATGAAAG[2]	-	59100133	TAGGTTGATACTTTCATTCCTTTCCATGTT[24]|TAGGTTGATACTTTCATTCCTTTCCATGT[4]|TAGGTTGATACTTTCATTCCTTTCCATG[2]|TAGGTTGATACTTTCATTCCTTTCCAT[1]|TAGGTTGATACTTTCATTCCTTTC[1]
chr13	+	50609215	GTGTCCAGGGTGATGCCCT[1]	-	50609243	TGAGTTTGTGAGGGCATCACCCTGGAC[1]|TGAGTTTGTGAGGGCATCACCCTGG[1]
chr5	+	150619194	CAAGAGCTGGGACATAGCA[2]	-	150619222	TTTTACGTGGTGCTATGTCCCAGCTCTTG[10]|TTTTACGTGGTGCTATGTCCCAGCTC[10]|TTTTACGTGGTGCTATGTCCCAGCTCTT[5]|TTTTACGTGGTGCTATGTCCCAGCTCTTGAC[1]|TTTTACGTGGTGCTATGTCCCAGCT[1]|TTTTACGTGGTGCTATGTCCCAGCTCTTGA[1]|TTTTACGTGGTGCTATGTCCCAGC[1]
chr6	+	127747138	ACTAAACAGTGTAAGGATC[1]	-	127747166	GATTGAACAGGATCCTTACACTGTTTAGTGCT[1]
chr9	+	54090938	GCTTTTTTCATAGGGCTAA[1]	-	54090966	TGTACATAATTTAGCCCTATGAAAAAAGCCT[1]|TGTACATAATTTAGCCCTATGAAAAAAGCC[1]
chr6	+	128396891	TTGAGTTAGTTGCTTAGTG[1]	-	128396919	AAACCTATCACACTAAGCAACTAACTCA[1]
chr7	+	132476414	ACATGTCTTCCAGGACAGG[2]	-	132476442	TCCTTTGGGACCTGTCCTGGAAGACATGT[2]|TCCTTTGGGACCTGTCCTGGAAGAC[1]
chr17	+	66529298	CGAAATTGACGAGGGCAGT[1]	-	66529326	TGTCCAGCAGACTGCCCTCGTCAATTTCGGG[1]
chr17	+	66542578	CCTGCAGAAGCACATGCCC[1]	-	66542606	TAGTCTATGAGGGCATGTGCTTCTGCA[2]|TAGTCTATGAGGGCATGTGCTTCTGCAG[1]
chr5	+	150628887	GCTTCTGTTTTCAAATTGT[4]	-	150628915	TTTACACTACACAATTTGAAAACAGAAGCGA[2]|TTTACACTACACAATTTGAAAACAGAAGCG[1]
chr9	+	67575054	ACTGAGTGGGCATAGTGAT[1]	-	67575082	TCAGTCTGTGATCACTATGCCCACTCAGT[1]
chr9	+	54062790	GCTTTAAAATGGACCAGAA[2]	-	54062818	TCGATTCTTGTTCTGGTCCATTTTAAAGCT[3]|TCGATTCTTGTTCTGGTCCATTTTAAAG[1]|TCGATTCTTGTTCTGGTCCATTT[1]
chr5	+	150618800	AGAACTCTCTGCAACATGG[5]	-	150618828	TAAATCCATGCCATGTTGCAGAGAGTTCTC[41]|TAAATCCATGCCATGTTGCAGAGAGTT[10]|TAAATCCATGCCATGTTGCAGAGAGTTCT[10]|TAAATCCATGCCATGTTGCAGAGAGT[6]|TAAATCCATGCCATGTTGCAGAGAGTTCTCA[3]|TAAATCCATGCCATGTTGCAGAGAGTTC[1]|TAAATCCATGCCATGTTGCAGAGA[1]
chr5	+	113766336	TGGAGTGGAATACCAACAT[4]	-	113766364	TTCTTTTTGCATGTTGGTATTCCACTC[9]|TTCTTTTTGCATGTTGGTATTCCACTCC[8]|TTCTTTTTGCATGTTGGTATTCCACTCCAG[6]|TTCTTTTTGCATGTTGGTATTCCACTCCA[3]|TTCTTTTTGCATGTTGGTATTCCACT[1]
chr7	+	132472797	GGCATGTGGCTGTATGTAG[1]	-	132472825	TCTCTCCCCTCTACATACAGCCACATGC[1]
chr14	+	25185433	AGGAGACAGTCTTCTATAG[1]	-	25185461	TAGGCACTTACTATAGAAGACTGTCTCCTT[101]|TAGGCACTTACTATAGAAGACTGTCTCCTTC[27]|TAGGCACTTACTATAGAAGACTGTCTCCT[9]|TAGGCACTTACTATAGAAGACTGTCTCC[6]|TAGGCACTTACTATAGAAGACTGTCTCCTTCT[2]|TAGGCACTTACTATAGAAGACTGTCT[1]|TAGGCACTTACTATAGAAGACTGTCTC[1]
chr9	+	54079527	GAAGTCAACATTTCCTGAT[1]	-	54079555	TGAGAGTGACATCAGGAAATGTTGACTTCT[6]|TGAGAGTGACATCAGGAAATGTTGACTTC[5]|TGAGAGTGACATCAGGAAATGTTGACTT[1]|TGAGAGTGACATCAGGAAATGTTGACTTCTC[1]|TGAGAGTGACATCAGGAAATGTTGA[1]|TGAGAGTGACATCAGGAAATGTTGAC[1]
chr17	+	66539926	ATTGGGTTACTCTAGAACC[1]	-	66539954	TGTGAACTGTGGTTCTAGAGTAACCCAATT[5]|TGTGAACTGTGGTTCTAGAGTAACCCAAT[2]|TGTGAACTGTGGTTCTAGAGTAACCC[1]
chr9	+	3187747	GAGTTCCTAAGTTCCAGAT[5]	-	3187775	TGCAACTTCAATCTGGAACTTAGGAACTCTT[2]|TGCAACTTCAATCTGGAACTTAGGAACTCT[1]|TGCAACTTCAATCTGGAACTTAGGAACT[1]
chr17	+	66545176	TCTCCCTTGCAGATTGTTG[3]	-	66545204	TGGGAAAACACAACAATCTGCAAGGGAGA[196]|TGGGAAAACACAACAATCTGCAAGGGAGAA[37]|TGGGAAAACACAACAATCTGCAAGGGA[17]|TGGGAAAACACAACAATCTGCAAGGGAG[9]|TGGGAAAACACAACAATCTGCAAGG[3]|TGGGAAAACACAACAATCTGCAAGGG[3]|TGGGAAAACACAACAATCTGCAAG[1]|TGGGAAAACACAACAATCTGCAA[1]
chr15	+	59086217	CTGGGTCCAAAAACAGGAA[1]	-	59086245	TACATTGTTTTTCCTGTTTTTGGACCCAGT[116]|TACATTGTTTTTCCTGTTTTTGGACCCAGTG[14]|TACATTGTTTTTCCTGTTTTTGGACCC[4]|TACATTGTTTTTCCTGTTTTTGGACCCAG[1]
chr17	+	27479170	GCGTTGAGCTCATTATCCA[11]	-	27479198	TGTGCTTTTCTGGATAATGAGCTCAACGC[5]|TGTGCTTTTCTGGATAATGAGCTCA[3]|TGTGCTTTTCTGGATAATGAGCTCAA[3]|TGTGCTTTTCTGGATAATGAGCTCAACGCA[2]
chr9	+	67572550	TTGGTCCAAATATCCTTAG[1]	-	67572578	TGTTCATTCACTAAGGATATTTGGACCAAT[26]|TGTTCATTCACTAAGGATATTTGGACCAATT[2]|TGTTCATTCACTAAGGATATTTGGACCAA[2]|TGTTCATTCACTAAGGATATTTGG[1]|TGTTCATTCACTAAGGATATTTGGACC[1]|TGTTCATTCACTAAGGATATTTGGACCA[1]
chr14	+	20463259	GTCTTATCTCTCAGACGAG[1]	-	20463287	TAGGGCAAAACTCGTCTGAGAGATAAGACT[5]|TAGGGCAAAACTCGTCTGAGAGATAAGAC[3]|TAGGGCAAAACTCGTCTGAGAGATAAGA[3]|TAGGGCAAAACTCGTCTGAGAGATAAG[2]|TAGGGCAAAACTCGTCTGAGAGA[1]
chr5	+	150628179	CCACACTTACATTAAAGAC[16]	-	150628207	TGAGAACCTAGTCTTTAATGTAAGTGTGG[5]|TGAGAACCTAGTCTTTAATGTAAGTGTG[2]|TGAGAACCTAGTCTTTAATGTAAGTGTGGG[1]
chr9	+	67561412	GTCCACAGAAAAAGCAGAA[6]	-	67561440	TGTTTGACATTTCTGCTTTTTCTGTGGAC[17]|TGTTTGACATTTCTGCTTTTTCTGTGGA[7]|TGTTTGACATTTCTGCTTTTTCTGTG[6]|TGTTTGACATTTCTGCTTTTTCTGT[3]|TGTTTGACATTTCTGCTTTTTCTG[1]|TGTTTGACATTTCTGCTTTTTCTGTGGACC[1]
chr18	+	67224758	TTTTCATCTGCTGCTTTAA[1]	-	67224786	TAACATTCTATTAAAGCAGCAGATGAAAAA[80]|TAACATTCTATTAAAGCAGCAGATGAAAAAG[51]|TAACATTCTATTAAAGCAGCAGATGAAAA[32]|TAACATTCTATTAAAGCAGCAGATGAAA[17]|TAACATTCTATTAAAGCAGCAGATGAA[12]|TAACATTCTATTAAAGCAGCAGATGAAAAAGA[8]|TAACATTCTATTAAAGCAGCAGATGA[8]|TAACATTCTATTAAAGCAGCAGATG[3]|TAACATTCTATTAAAGCAGCAGAT[1]|TAACATTCTATTAAAGCAGCAGA[1]
chr14	+	25247196	TTGTGAGAAAGTGAACGTT[1]	-	25247224	TATGCTTGCCAACGTTCACTTTCTCAC[2]|TATGCTTGCCAACGTTCACTTTCTCACAA[1]|TATGCTTGCCAACGTTCACTTTCTC[1]
chr15	+	59103118	GTGTTAACCAAGAGACTCG[1]	-	59103146	TGTCAGCAGACGAGTCTCTTGGTTAACACA[34]|TGTCAGCAGACGAGTCTCTTGGTTAACAC[22]|TGTCAGCAGACGAGTCTCTTGGTTAACACAT[15]|TGTCAGCAGACGAGTCTCTTGGTTAAC[6]|TGTCAGCAGACGAGTCTCTTGGT[6]|TGTCAGCAGACGAGTCTCTTGGTTAACA[4]|TGTCAGCAGACGAGTCTCTTGGTT[4]|TGTCAGCAGACGAGTCTCTTGGTTAA[2]|TGTCAGCAGACGAGTCTCTTGGTTAACACATG[1]|TGTCAGCAGACGAGTCTCTTGGTTA[1]
chr14	+	25185517	CGAGTCTGCGGCTCAGGTT[1]	-	25185545	TTGAAAGATGAACCTGAGCCGCAGAC[3]|TTGAAAGATGAACCTGAGCCGCAGACT[1]|TTGAAAGATGAACCTGAGCCGCAGACTCGTC[1]
chr10	+	66160062	ACCAAGAGGGTGTGGAGAG[7]	-	66160090	TGGAAGTGATCTCTCCACACCCTCTTGGTCA[10]|TGGAAGTGATCTCTCCACACCCTCTTGGTC[6]|TGGAAGTGATCTCTCCACACCCTCTT[1]
chr6	+	127740501	TTTCTAGCAAATTTTGGAA[1]	-	127740529	TAGCATCTCCTTCCAAAATTTGCTAGAA[7]|TAGCATCTCCTTCCAAAATTTGCTAGAAAGT[6]|TAGCATCTCCTTCCAAAATTTGCTAGA[6]|TAGCATCTCCTTCCAAAATTTGCTAGAAA[4]|TAGCATCTCCTTCCAAAATTTGCTA[3]|TAGCATCTCCTTCCAAAATTTGCTAGAAAG[2]|TAGCATCTCCTTCCAAAATTTGCT[1]
chr9	+	67560690	TGCCCATGAGAAAACAAAC[1]	-	67560718	TTGATCTTCTGTTTGTTTTCTCATGG[5]|TTGATCTTCTGTTTGTTTTCTCATGGGCAA[5]|TTGATCTTCTGTTTGTTTTCTCATGGGCA[3]|TTGATCTTCTGTTTGTTTTCTCATGGGC[1]|TTGATCTTCTGTTTGTTTTCTCATGGGCAAGT[1]|TTGATCTTCTGTTTGTTTTCTCATGGG[1]|TTGATCTTCTGTTTGTTTTCTCATG[1]
chr7	+	132472950	TCACCTCTGGCTAGACATT[1]	-	132472978	TGCCAGTGACAATGTCTAGCCAGAGGTGA[3]|TGCCAGTGACAATGTCTAGCCAGAGGT[1]|TGCCAGTGACAATGTCTAGCCAGAGGTGAC[1]|TGCCAGTGACAATGTCTAGCCAGAGGTGACT[1]
chr5	+	102262557	ACTTCTCGTCTTCAAAAGC[1]	-	102262585	GTGATGTCACGCTTTTGAAGACGAGAAGT[1]
chr15	+	72932739	ATCTGTTACATTCAAGCCT[1]	-	72932767	TGAGACCTGAAGGCTTGAATGTAAC[1]|TGAGACCTGAAGGCTTGAATGTAACAGA[1]|TGAGACCTGAAGGCTTGAATGTAACAG[1]
chr5	+	113753806	ATGGTCCACCTTATAATGT[1]	-	113753834	TAACAGAAACACATTATAAGGTGGACCATGT[122]|TAACAGAAACACATTATAAGGTGGACCATG[70]|TAACAGAAACACATTATAAGGTGGACC[60]|TAACAGAAACACATTATAAGGTGGAC[14]|TAACAGAAACACATTATAAGGTGGACCA[10]|TAACAGAAACACATTATAAGGTGGA[6]|TAACAGAAACACATTATAAGGTGGACCAT[6]|TAACAGAAACACATTATAAGGTGG[2]|TAACAGAAACACATTATAAGGTGGACCATGTG[2]|TAACAGAAACACATTATAAGGTG[1]
chr10	+	18522800	CAGCCTTGGAGATGTAATC[1]	-	18522828	TGTGGTTGCAGATTACATCTCCAAGGC[2]
chr9	+	54090796	GTGCCAAATTAAGGCTCGC[1]	-	54090824	TCTGCTGAGGGCGAGCCTTAATTTGGCACTTT[1]|TCTGCTGAGGGCGAGCCTTAATTTGGCACTT[1]
chr7	+	80932789	TGAGGTGAAGAATTATGAG[1]	-	80932817	TTGGACTAGCCTCATAATTCTTCACC[1]|TTGGACTAGCCTCATAATTCTTCAC[1]|TTGGACTAGCCTCATAATTCTTCACCTCA[1]
chr7	+	77030777	GTGACAGAGGTTGTGAGCA[1]	-	77030805	TCAAGCAAAGTGCTCACAACCTCTGTCAC[1]|TCAAGCAAAGTGCTCACAACCTCTGTCA[1]
chr17	+	66542854	CACCTATGACAACAAGTTC[1]	-	66542882	GAGTCAGGGAGAACTTGTTGTCATAGG[1]
chr6	+	127738082	CACTGGGGCCTTGCAAGGC[1]	-	127738110	TAGGTCTACTGCCTTGCAAGGCCCCAGTGG[11]|TAGGTCTACTGCCTTGCAAGGCCCCAGT[6]|TAGGTCTACTGCCTTGCAAGGCCCCAGTG[3]|TAGGTCTACTGCCTTGCAAGGCCCC[2]|TAGGTCTACTGCCTTGCAAGGCC[1]
chr17	+	66545405	CTAGCCTGTGCTTCTCTGC[5]	-	66545433	TTGGACCTACGCAGAGAAGCACAGGCTAGC[5]|TTGGACCTACGCAGAGAAGCACAGGCT[2]|TTGGACCTACGCAGAGAAGCACAGGCTAG[2]|TTGGACCTACGCAGAGAAGCACAGGCTAGCA[2]|TTGGACCTACGCAGAGAAGCACAGGCTA[1]|TTGGACCTACGCAGAGAAGCACAGGC[1]|TTGGACCTACGCAGAGAAGCACAGG[1]
chr9	+	54080778	GGAAGTCTCTGGTACTGCA[2]	-	54080806	TTACAAAGACTGCAGTACCAGAGACTTC[20]|TTACAAAGACTGCAGTACCAGAGACTTCC[9]|TTACAAAGACTGCAGTACCAGAGACTTCCT[6]|TTACAAAGACTGCAGTACCAGAGACTT[3]|TTACAAAGACTGCAGTACCAGAGACT[2]|TTACAAAGACTGCAGTACCAGAGA[1]
chr6	+	127740208	CCTGTGATGCAAAAGTCAG[1]	-	127740236	TGCACCACGACTGACTTTTGCATCACAGGT[4]|TGCACCACGACTGACTTTTGCATCACAGG[3]|TGCACCACGACTGACTTTTGCATCA[1]
chr15	+	59103646	AAGGTGGCTTTCACAAGAG[2]	-	59103674	TAGGTGCTGCCTCTTGTGAAAGCCACCTT[3]|TAGGTGCTGCCTCTTGTGAAAGCCACCTTG[3]|TAGGTGCTGCCTCTTGTGAAAGCCACCT[2]|TAGGTGCTGCCTCTTGTGAAAGCCACCTTGG[2]|TAGGTGCTGCCTCTTGTGAAAGCC[1]|TAGGTGCTGCCTCTTGTGAAAGCCAC[1]
chr12	+	99640987	ATTTGGGGAAAAAGACATC[1]	-	99641015	TAATTCTTGAGATGTCTTTTTCCCCAAAT[15]|TAATTCTTGAGATGTCTTTTTCCCCAAATT[15]|TAATTCTTGAGATGTCTTTTTCCCC[6]|TAATTCTTGAGATGTCTTTTTCCCCAAA[3]|TAATTCTTGAGATGTCTTTTTCCC[2]|TAATTCTTGAGATGTCTTTTTCCCCAAATTA[1]|TAATTCTTGAGATGTCTTTTTCCCCA[1]
chr18	+	67215770	AGCAGTGTGACATCCCAGA[1]	-	67215798	TGTGAATGGATCTGGGATGTCACACTGCTT[5]|TGTGAATGGATCTGGGATGTCACACT[4]|TGTGAATGGATCTGGGATGTCACAC[4]|TGTGAATGGATCTGGGATGTCACACTGCT[3]|TGTGAATGGATCTGGGATGTCACA[2]|TGTGAATGGATCTGGGATGTCACACTGC[2]
chr17	+	66546786	AGTGAATTGTGGGGTTTTC[2]	-	66546814	TTGATCTCAGGAAAACCCCACAATTC[2]
chr9	+	54094320	AGAACTCCTTTGCAGGAAT[1]	-	54094348	TGTCAGTTACATTCCTGCAAAGGAGTTCTC[13]|TGTCAGTTACATTCCTGCAAAGGAGTTCT[3]|TGTCAGTTACATTCCTGCAAAGGAGTT[1]|TGTCAGTTACATTCCTGCAAAGGAGTTCTCA[1]|TGTCAGTTACATTCCTGCAAAGGAGTTC[1]
chr17	+	27451567	GCATCTTAGCAGATCATCT[1]	-	27451595	CTGGGTGAATAGATGATCTGCTAAGATGC[16]|CTGGGTGAATAGATGATCTGCTAAGATGCC[10]|CTGGGTGAATAGATGATCTGCTAAGATG[2]|CTGGGTGAATAGATGATCTGCTAAGA[1]|CTGGGTGAATAGATGATCTGCTAAGAT[1]|CTGGGTGAATAGATGATCTGCTAAGATGCCA[1]
chr17	+	66540225	TGGGCTTTTCGGCTCTTTT[4]	-	66540253	TACCACTAGGAAAAGAGCCGAAAAGCCC[1]|TACCACTAGGAAAAGAGCCGAAAAGC[1]
chr7	+	132474215	ACTGAGAACCACAGGAGGA[2]	-	132474243	TAGACTGTGTTCCTCCTGTGGTTCTCA[1]
chr9	+	67572104	AGACTAAAGACTGGGAACA[2]	-	67572132	TGTGAAAACGTGTTCCCAGTCTTTAGTCTT[9]|TGTGAAAACGTGTTCCCAGTCTTTAGTCT[6]|TGTGAAAACGTGTTCCCAGTCTTTAGT[5]|TGTGAAAACGTGTTCCCAGTCTT[4]|TGTGAAAACGTGTTCCCAGTCTTTAGTCTTC[3]|TGTGAAAACGTGTTCCCAGTCTTTA[2]|TGTGAAAACGTGTTCCCAGTCTTT[1]
chr17	+	66542816	TTCATTTTGTGCGGCTGTC[1]	-	66542844	TCACTAGGAAGACAGCCGCACAAAATGAAG[1]|TCACTAGGAAGACAGCCGCACAAAATGA[1]
chr5	+	150619014	TGGCCAGCATTCACTGAGT[1]	-	150619042	TAAAGTGTACACTCAGTGAATGCTGG[12]|TAAAGTGTACACTCAGTGAATGCTGGCCAGC[7]|TAAAGTGTACACTCAGTGAATGCTGGCC[6]|TAAAGTGTACACTCAGTGAATGCTG[4]|TAAAGTGTACACTCAGTGAATGCT[4]|TAAAGTGTACACTCAGTGAATGCTGGC[4]|TAAAGTGTACACTCAGTGAATGCTGGCCA[3]|TAAAGTGTACACTCAGTGAATGC[2]|TAAAGTGTACACTCAGTGAATGCTGGCCAG[1]
chr9	+	67566313	GCGGTAGACCCAAATGTTG[1]	-	67566341	GTCAGTAATACAACATTTGGGTCTACCGCT[17]|GTCAGTAATACAACATTTGGGTCTACCGC[11]|GTCAGTAATACAACATTTGGGTCTACCGCTG[7]|GTCAGTAATACAACATTTGGGTCTAC[2]|GTCAGTAATACAACATTTGGGTCTACC[2]|GTCAGTAATACAACATTTGGGTC[1]
chr12	+	99626676	AGCTCATACTTTAGAAAGA[1]	-	99626704	TGCTTGTTTGTCTTTCTAAAGTATGAGCTTT[9]|TGCTTGTTTGTCTTTCTAAAGTATGAGCTT[3]|TGCTTGTTTGTCTTTCTAAAGTATGAGC[1]|TGCTTGTTTGTCTTTCTAAAGTATGAGCTTTC[1]|TGCTTGTTTGTCTTTCTAAAGTATGAGCT[1]|TGCTTGTTTGTCTTTCTAAAGTATGA[1]
chr10	+	85211067	AGATCTAGTAACTTGAGTC[1]	-	85211095	AGGTTTATGAGACTCAAGTTACTAGATCTT[6]|AGGTTTATGAGACTCAAGTTACTAGATCT[2]|AGGTTTATGAGACTCAAGTTACTAGATC[1]
chr18	+	67221578	ATCCAGGACCTCTGACACG[2]	-	67221606	TAGAGACTCACGTGTCAGAGGTCC[2]|TAGAGACTCACGTGTCAGAGGTCCTGGATTC[1]|TAGAGACTCACGTGTCAGAGGTCCTGG[1]
chr10	+	85211060	ATGGTCAAGATCTAGTAAC[2]	-	85211088	TGAGACTCAAGTTACTAGATCTTGACCATCT[1]
chr5	+	150628841	AAGTTCTTTGAAACCTGAA[3]	-	150628869	TCGGTTACCATTCAGGTTTCAAAGAACTTG[2]
chr17	+	27450443	TTGAAAACCAGTTCGTGTG[1]	-	27450471	TGTCACCTCCCACACGAACTGGTTTTC[19]|TGTCACCTCCCACACGAACTGGTTTTCAAA[10]|TGTCACCTCCCACACGAACTGGTTTTCA[5]|TGTCACCTCCCACACGAACTGGTTTT[5]|TGTCACCTCCCACACGAACTGGTTTTCAA[5]|TGTCACCTCCCACACGAACTGGTT[2]|TGTCACCTCCCACACGAACTGGTTTTCAAAA[2]|TGTCACCTCCCACACGAACTGGTTT[1]
chr13	+	50609767	AGATTCATTGCCGAATTAC[2]	-	50609795	TCTCACTCAGGTAATTCGGCAATGAATCT[3]|TCTCACTCAGGTAATTCGGCAATGAATC[1]|TCTCACTCAGGTAATTCGGCAATGAA[1]
chr14	+	20462483	CTGCTCTGAAAACAGGAGA[2]	-	20462511	TGATAACATTTCTCCTGTTTTCAGAGC[105]|TGATAACATTTCTCCTGTTTTCAGAGCAG[63]|TGATAACATTTCTCCTGTTTTCAGAGCA[26]|TGATAACATTTCTCCTGTTTTCAGAG[6]|TGATAACATTTCTCCTGTTTTCAGAGCAGGGA[1]|TGATAACATTTCTCCTGTTTTCAGA[1]|TGATAACATTTCTCCTGTTTTCAGAGCAGG[1]
chr13	+	50664520	CCAGATCCATTGCCCAGAT[2]	-	50664548	ACACTCAGGTATCTGGGCAATGGATCTGG[2]
chr9	+	54078363	ACCAATCCACACTATGAAC[1]	-	54078391	TGCTGTGTCCGTTCATAGTGTGGATTGGT[2]|TGCTGTGTCCGTTCATAGTGTGGATT[1]
chr7	+	77028423	TACCATATACAATGAAAGA[1]	-	77028451	TGACACAGTGTCTTTCATTGTATATGGTA[7]|TGACACAGTGTCTTTCATTGTATATGGTACT[2]
chr18	+	67224930	ATCAATCGGGTGGCAAAAG[1]	-	67224958	TGTGATTAATCTTTTGCCACCCGATTGATA[3]|TGTGATTAATCTTTTGCCACCCGATTGAT[2]|TGTGATTAATCTTTTGCCACCCGATTGATAA[1]
chr14	+	20461656	CTGATAAGGATTTGCACAA[1]	-	20461684	TGAGTGCCTGTTGTGCAAATCCTTATCAGT[17]|TGAGTGCCTGTTGTGCAAATCCTTATCAGTC[12]|TGAGTGCCTGTTGTGCAAATCCTTATC[3]|TGAGTGCCTGTTGTGCAAATCCTTATCA[2]|TGAGTGCCTGTTGTGCAAATCCTTATCAG[1]|TGAGTGCCTGTTGTGCAAATCCTTAT[1]
chr7	+	80939126	ACTCTTATCAGCAAGTCAA[1]	-	80939154	TAACTTTCGATTGACTTGCTGATAAGAGT[14]|TAACTTTCGATTGACTTGCTGATAAGAGTC[8]|TAACTTTCGATTGACTTGCTGATAAG[3]|TAACTTTCGATTGACTTGCTGATAAGA[2]|TAACTTTCGATTGACTTGCTGATAAGAGTCAC[1]|TAACTTTCGATTGACTTGCTGAT[1]|TAACTTTCGATTGACTTGCTGATAAGAG[1]
chr7	+	77032729	CCATTATGTCTCTATTACA[1]	-	77032757	TAGGATAAAGTGTAATAGAGACATAATGGC[7]|TAGGATAAAGTGTAATAGAGACATAATGG[5]|TAGGATAAAGTGTAATAGAGACATAAT[4]|TAGGATAAAGTGTAATAGAGACATAATG[1]
chr9	+	54081688	GTAGGGGTTTACCTACAGA[6]	-	54081716	TGGGTCAATGTCTGTAGGTAAACCCCTAC[6]|TGGGTCAATGTCTGTAGGTAAACCCCTA[3]|TGGGTCAATGTCTGTAGGTAAACCCCTACTC[2]|TGGGTCAATGTCTGTAGGTAAACCCCTACT[2]|TGGGTCAATGTCTGTAGGTAAACCCC[1]|TGGGTCAATGTCTGTAGGTAAACCCCTACTCT[1]|TGGGTCAATGTCTGTAGGTAAACCC[1]|TGGGTCAATGTCTGTAGGTAAACCCCT[1]
chr7	+	80956456	GATGCCTAAAGAGAAGGAA[1]	-	80956484	TCAACGTCCCTTCCTTCTCTTTAGGCATC[4]|TCAACGTCCCTTCCTTCTCTTTAGGCA[3]|TCAACGTCCCTTCCTTCTCTTTAGGCATCA[2]|TCAACGTCCCTTCCTTCTCTTTAGGC[2]|TCAACGTCCCTTCCTTCTCTTTAGGCAT[2]
chr5	+	25197210	GAACCCCAAATCATAGACA[1]	-	25197238	TGAAGATGAATGTCTATGATTTGGGGTTCT[2]|TGAAGATGAATGTCTATGATTTGGGGTTC[1]|TGAAGATGAATGTCTATGATTTGGGG[1]
chr7	+	80933785	CCAGCAGTATGGAAGCTTA[1]	-	80933813	TTTCTTTTGTTAAGCTTCCATACTGCTGGT[3]|TTTCTTTTGTTAAGCTTCCATACTGCTGGTT[2]
chr17	+	66545468	CCTTACCCGAGTTTTTGCA[1]	-	66545496	TCATACCAACTGCAAAAACTCGGGTAAGGTC[5]|TCATACCAACTGCAAAAACTCGGGTAAGGT[3]|TCATACCAACTGCAAAAACTCGGGTAA[2]|TCATACCAACTGCAAAAACTCGGGTA[1]
chr5	+	150632537	ACAGGGCAAGCTTTATCAA[1]	-	150632565	TCAAATATGCTTGATAAAGCTTGCCCTGT[1]
chr4	+	93985612	CAAGAGAGGAAATAGTATG[1]	-	93985640	CAGATAAGCACATACTATTTCCTCTCTTGG[72]|CAGATAAGCACATACTATTTCCTCTCTTGGA[54]|CAGATAAGCACATACTATTTCCTCTCTTG[51]|CAGATAAGCACATACTATTTCCTCTCT[6]|CAGATAAGCACATACTATTTCCTCTC[5]|CAGATAAGCACATACTATTTCCTCTCTT[3]
chr7	+	80960129	CAGCAAGAACAGCTTCGGC[2]	-	80960157	TAATGAGAATGCCGAAGCTGTTCTTGCTGC[9]|TAATGAGAATGCCGAAGCTGTTCTTGCTGCA[1]|TAATGAGAATGCCGAAGCTGTTCTTGC[1]
chr15	+	59099102	TGTGATGGTTCCATACACT[1]	-	59099130	AACACTGTCCAGTGTATGGAACCATCACAT[6]|AACACTGTCCAGTGTATGGAACCATCACATG[4]|AACACTGTCCAGTGTATGGAACCATCACA[4]|AACACTGTCCAGTGTATGGAACCATCAC[3]|AACACTGTCCAGTGTATGGAACCATC[1]
chr17	+	27450898	AATACCTCTTTGAAGGAAC[1]	-	27450926	TGCCCATCTAGTTCCTTCAAAGAGGTATTC[129]|TGCCCATCTAGTTCCTTCAAAGAGGTA[82]|TGCCCATCTAGTTCCTTCAAAGAGGTATT[65]|TGCCCATCTAGTTCCTTCAAAGAGGTATTCC[49]|TGCCCATCTAGTTCCTTCAAAGAGGTAT[41]|TGCCCATCTAGTTCCTTCAAAGAGGT[11]|TGCCCATCTAGTTCCTTCAAAGAGGTATTCCT[9]|TGCCCATCTAGTTCCTTCAAAGAGG[2]|TGCCCATCTAGTTCCTTCAAAGA[1]
chr9	+	54093239	GTAATAAGTGGCTGCTTTG[1]	-	54093267	TAATCCAAAGCAAAGCAGCCACTTATTACCC[3]|TAATCCAAAGCAAAGCAGCCACTTATTACC[2]|TAATCCAAAGCAAAGCAGCCACTTATTAC[1]|TAATCCAAAGCAAAGCAGCCACTTA[1]
chr4	+	61891689	GAGAAAAGGTACTTTTGAA[1]	-	61891717	TTTTAACTCGTTCAAAAGTACCTTTTCTCC[1]
chr9	+	67548780	TGAGGCTCACAGCTGAAAA[1]	-	67548808	TAAGTCCGAATTTTCAGCTGTGAGCCTCA[3]|TAAGTCCGAATTTTCAGCTGTGAGCCTCAT[1]
chr5	+	150626193	AGATAACTAGCTGAGGTAC[3]	-	150626221	TGTTAAATAGGTACCTCAGCTAGTTATCTGT[7]|TGTTAAATAGGTACCTCAGCTAGTTA[3]|TGTTAAATAGGTACCTCAGCTAGTTATCT[3]|TGTTAAATAGGTACCTCAGCTAGTTATCTGTC[3]|TGTTAAATAGGTACCTCAGCTAGTTATC[3]|TGTTAAATAGGTACCTCAGCTAGTT[2]|TGTTAAATAGGTACCTCAGCTAGTTAT[1]|TGTTAAATAGGTACCTCAGCTAGT[1]
chr10	+	80842143	TCCTGCAAGGTGTAACTCT[1]	-	80842171	TGGGATGGTCAGAGTTACACCTTGCA[2]
chr17	+	66542010	ATAATCTAATGTAGACCCT[3]	-	66542038	TGCACTGATGAGGGTCTACATTAGATTA[2]|TGCACTGATGAGGGTCTACATTAGATTATA[2]|TGCACTGATGAGGGTCTACATTAGATT[1]|TGCACTGATGAGGGTCTACATTAGAT[1]|TGCACTGATGAGGGTCTACATTAGATTAT[1]
chr10	+	66159616	TGCTGGAACCATGAGGGGG[1]	-	66159644	TACTACTGACCCCCCTCATGGTTCCAGCA[4]|TACTACTGACCCCCCTCATGGTTCCA[3]|TACTACTGACCCCCCTCATGGTTCCAGCAC[3]|TACTACTGACCCCCCTCATGGTTCCAGC[2]|TACTACTGACCCCCCTCATGGTTCC[1]
chr4	+	93987968	TGGAGGAAGTGAATGTGAC[1]	-	93987996	TTCTAGCCCAGTCACATTCACTTCC[1]|TTCTAGCCCAGTCACATTCACTTCCTCCAT[1]
chr7	+	132472733	GCCAAAAAACAACAGATTC[2]	-	132472761	TTCCATGATCGAATCTGTTGTTTTTTGGCTT[49]|TTCCATGATCGAATCTGTTGTTTTTTGGCT[41]|TTCCATGATCGAATCTGTTGTTTTTTGGC[23]|TTCCATGATCGAATCTGTTGTTTTTTGG[5]|TTCCATGATCGAATCTGTTGTTTTTT[4]|TTCCATGATCGAATCTGTTGTTTTT[1]|TTCCATGATCGAATCTGTTGTTTTTTG[1]
chr12	+	99643825	AAGAGAATCGGAATTTCAA[1]	-	99643853	TCACTTCAACTTGAAATTCCGATTCTCTTC[12]|TCACTTCAACTTGAAATTCCGATTCTCT[1]
chr17	+	66531679	CCTACTTGGTCCAGCCTCT[2]	-	66531707	TGGAAGTCTGAGAGGCTGGACCAAGT[5]|TGGAAGTCTGAGAGGCTGGACCAAGTAGG[2]|TGGAAGTCTGAGAGGCTGGACCAAGTA[1]
chr14	+	20469180	ACAAGGACAAACACTTTCC[1]	-	20469208	TAGAAGTACTGGAAAGTGTTTGTCCTT[15]|TAGAAGTACTGGAAAGTGTTTGTCCTTGT[3]|TAGAAGTACTGGAAAGTGTTTGTCCTTG[1]|TAGAAGTACTGGAAAGTGTTTGTCCTTGTA[1]
chr6	+	127736144	ATAGTTGCGCCTCCATCGC[1]	-	127736172	TTAAGAAATGGCGATGGAGGCGCAAC[4]|TTAAGAAATGGCGATGGAGGCGCAACTAT[3]|TTAAGAAATGGCGATGGAGGCGCA[2]|TTAAGAAATGGCGATGGAGGCGCAA[2]|TTAAGAAATGGCGATGGAGGCGCAACTATG[1]|TTAAGAAATGGCGATGGAGGCGCAACTA[1]
chr3	+	20345832	TACAGAAAAACACATTGAA[1]	-	20345860	TGTCACCTAGTTCAATGTGTTTTTCTGTA[4]|TGTCACCTAGTTCAATGTGTTTTTCTGTAT[2]
chr7	+	80952747	CCCACGGTAGACATTCTTC[1]	-	80952775	TGTTATCACAGAAGAATGTCTACCGT[7]|TGTTATCACAGAAGAATGTCTACCGTGG[5]|TGTTATCACAGAAGAATGTCTACCGTGGG[3]|TGTTATCACAGAAGAATGTCTACCGTGGGT[3]|TGTTATCACAGAAGAATGTCTACCGTG[1]|TGTTATCACAGAAGAATGTCTACCG[1]
chr2	+	92429229	GTGGACAAGAAGAGACTGT[1]	-	92429257	CGGTGAAACAACAGTCTCTTCTTGTCCACC[1]|CGGTGAAACAACAGTCTCTTCTTGTCCACCC[1]
chr15	+	59105616	TGTGTGATCAGCTGCAGAT[1]	-	59105644	TAGATACCCCATCTGCAGCTGATCAC[22]|TAGATACCCCATCTGCAGCTGATCACACA[18]|TAGATACCCCATCTGCAGCTGATCACACAC[16]|TAGATACCCCATCTGCAGCTGATCACA[11]|TAGATACCCCATCTGCAGCTGATCA[11]|TAGATACCCCATCTGCAGCTGATCACAC[4]|TAGATACCCCATCTGCAGCTGATC[3]|TAGATACCCCATCTGCAGCTGATCACACACA[3]|TAGATACCCCATCTGCAGCTGATCACACACAG[1]|TAGATACCCCATCTGCAGCTGAT[1]
chr7	+	132473449	CAGCAAATATGGAAACTTG[10]	-	132473477	TGGATTTTTGCAAGTTTCCATATTTGCTGA[9]|TGGATTTTTGCAAGTTTCCATATTTGCTGAT[4]|TGGATTTTTGCAAGTTTCCATATTTG[1]|TGGATTTTTGCAAGTTTCCATATTTGCTGATA[1]
chr17	+	66530562	CCTGACTATAGACAAAAAG[3]	-	66530590	TGCTTACTCTCTTTTTGTCTATAGTCAGGA[1]
chr17	+	27447512	GAGCAACCTTCCAATGATG[1]	-	27447540	TGATCCTCAGCATCATTGGAAGGTTGCTC[14]|TGATCCTCAGCATCATTGGAAGGTTGC[12]|TGATCCTCAGCATCATTGGAAGGTTG[6]|TGATCCTCAGCATCATTGGAAGGTT[4]|TGATCCTCAGCATCATTGGAAGGTTGCT[2]|TGATCCTCAGCATCATTGGAAGGTTGCTCT[1]|TGATCCTCAGCATCATTGGAAGGT[1]
chr9	+	54088364	GGATTTGTAAAGAGCAGTT[1]	-	54088392	AGAGTTGTGCAACTGCTCTTTACAAATCC[28]|AGAGTTGTGCAACTGCTCTTTACAAATCCA[27]|AGAGTTGTGCAACTGCTCTTTACAAATC[17]|AGAGTTGTGCAACTGCTCTTTACAAATCCAT[14]|AGAGTTGTGCAACTGCTCTTTACAAAT[13]|AGAGTTGTGCAACTGCTCTTTACAAA[6]|AGAGTTGTGCAACTGCTCTTTACAA[3]|AGAGTTGTGCAACTGCTCTTTACAAATCCATT[1]
chr4	+	61892145	TTCAAAAGTGCGTGAAGAC[21]	-	61892173	TTGGAAATGAGTCTTCACGCACTTTTGA[1]|TTGGAAATGAGTCTTCACGCACTTTTGAA[1]
chr5	+	115301500	GCGTTCCGAAGAGAGAATC[4]	-	115301528	TGACATCTCAGATTCTCTCTTCGGAACGCC[232]|TGACATCTCAGATTCTCTCTTCGGAAC[121]|TGACATCTCAGATTCTCTCTTCGGAACGC[112]|TGACATCTCAGATTCTCTCTTCGGAA[20]|TGACATCTCAGATTCTCTCTTCGGAACGCCT[16]|TGACATCTCAGATTCTCTCTTCGGA[8]|TGACATCTCAGATTCTCTCTTCGG[7]|TGACATCTCAGATTCTCTCTTCGGAACG[5]|TGACATCTCAGATTCTCTCTTCG[4]
chr6	+	81848802	AGGTCAATGCATTTCAAAA[1]	-	81848830	TCCATTGAAATTTTGAAATGCATTGACCTC[2]
chr10	+	66159224	AGCATATGCTGGTGAAATC[1]	-	66159252	TGGCCATTGTGATTTCACCAGCATATGCTGTC[19]|TGGCCATTGTGATTTCACCAGCATA[6]|TGGCCATTGTGATTTCACCAGCATATGCTGT[6]|TGGCCATTGTGATTTCACCAGCATATGC[2]|TGGCCATTGTGATTTCACCAGCATATGCT[1]|TGGCCATTGTGATTTCACCAGCATATG[1]
chr18	+	67225528	TCAGTAAGGGATTAACTCT[4]	-	67225556	TAAAGCATTTAGAGTTAATCCCTTACTGAAG[109]|TAAAGCATTTAGAGTTAATCCCTTACTGAA[106]|TAAAGCATTTAGAGTTAATCCCTTAC[68]|TAAAGCATTTAGAGTTAATCCCTTACTGA[57]|TAAAGCATTTAGAGTTAATCCCTTACT[34]|TAAAGCATTTAGAGTTAATCCCTTACTGAAGG[13]|TAAAGCATTTAGAGTTAATCCCTTA[6]|TAAAGCATTTAGAGTTAATCCCTTACTG[3]|TAAAGCATTTAGAGTTAATCCCTT[1]
chr5	+	150627059	GTAGACATTATAGATTCAA[7]	-	150627087	TAATTAACTATTGAATCTATAATGTCTAC[6]|TAATTAACTATTGAATCTATAATGTCTA[3]|TAATTAACTATTGAATCTATAATGTCT[2]|TAATTAACTATTGAATCTATAATGTCTACT[1]|TAATTAACTATTGAATCTATAATGTCTACTA[1]
chr9	+	67571472	CCAAGTTCCAGGTTGTCTT[1]	-	67571500	TGTAATGGTGAAGACAACCTGGAACTTGGA[25]|TGTAATGGTGAAGACAACCTGGAACTT[13]|TGTAATGGTGAAGACAACCTGGAACTTG[6]|TGTAATGGTGAAGACAACCTGGAACTTGG[6]|TGTAATGGTGAAGACAACCTGGAACTTGGAG[4]|TGTAATGGTGAAGACAACCTGGAAC[3]|TGTAATGGTGAAGACAACCTGGAA[2]|TGTAATGGTGAAGACAACCTGGAACT[1]|TGTAATGGTGAAGACAACCTGGAACTTGGAGG[1]|TGTAATGGTGAAGACAACCTGGA[1]
chr6	+	127739561	TGGAGGAGTTTACACTTCA[1]	-	127739589	GGCATCAGGATGAAGTGTAAACTCCTC[18]|GGCATCAGGATGAAGTGTAAACTCCT[3]|GGCATCAGGATGAAGTGTAAACTCCTCC[2]|GGCATCAGGATGAAGTGTAAACTCCTCCATG[1]|GGCATCAGGATGAAGTGTAAACTCC[1]|GGCATCAGGATGAAGTGTAAACTCCTCCAT[1]|GGCATCAGGATGAAGTGTAAACTCCTCCATGG[1]|GGCATCAGGATGAAGTGTAAACTC[1]
chr15	+	72932086	GGCGATATTTTGGCTATAT[1]	-	72932114	TCCACACTGAATATAGCCAAAATATCGCCTG[3]
chr9	+	67569126	GCATTTAGGTAGCACTTTC[2]	-	67569154	TGATGGAGACGAAAGTGCTACCTAAATGCC[16]|TGATGGAGACGAAAGTGCTACCTAAATGC[9]|TGATGGAGACGAAAGTGCTACCTAAA[9]|TGATGGAGACGAAAGTGCTACCTAAAT[9]|TGATGGAGACGAAAGTGCTACCTA[6]|TGATGGAGACGAAAGTGCTACCTAAATGCCA[5]|TGATGGAGACGAAAGTGCTACCTAAATG[4]|TGATGGAGACGAAAGTGCTACCTAA[3]
chr5	+	113768768	CATGGTGGGTTCTTCTTTC[1]	-	113768796	TCTCGATCTTGAAAGAAGAACCCACCATGT[4]|TCTCGATCTTGAAAGAAGAACCCAC[1]|TCTCGATCTTGAAAGAAGAACCCACCATGTT[1]
chr15	+	72934387	TCTTACAGTGTACTACTAG[1]	-	72934415	TGGGACTCTCCTAGTAGTACACTGTAAGAT[6]|TGGGACTCTCCTAGTAGTACACTGTAAGA[3]|TGGGACTCTCCTAGTAGTACACTGTAA[1]|TGGGACTCTCCTAGTAGTACACTGTAAG[1]|TGGGACTCTCCTAGTAGTACACTGTAAGATAC[1]|TGGGACTCTCCTAGTAGTACACTGTA[1]
chr17	+	66549012	GGTTCAGGCGTCTTGTGCC[3]	-	66549040	TAGATGCATGGGCACAAGACGCCTGAACCTG[1]|TAGATGCATGGGCACAAGACGCCTG[1]
chr9	+	54080184	TTGGATGGCTCTGCAAAAG[6]	-	54080212	TGACAAAAGGCTTTTGCAGAGCCATCCAAGG[29]|TGACAAAAGGCTTTTGCAGAGCCATCCAAG[4]|TGACAAAAGGCTTTTGCAGAGCCATCC[2]|TGACAAAAGGCTTTTGCAGAGCCATCCAAGGC[2]
chr17	+	27495532	ACCAAATGCGTGCATGTTC[1]	-	27495560	CCAACTGGTAGAACATGCACGCATTTGGTTC[2]
chr6	+	127737942	CAGTACGATTTGGTTGGAA[1]	-	127737970	TCTTATTCTCTTCCAACCAAATCGTACTGTT[3]|TCTTATTCTCTTCCAACCAAATCGTACTG[1]
chr15	+	72933684	GGGGAAATAATCTCTACCA[1]	-	72933712	TAGATGGATATGGTAGAGATTATTTCCCCT[2]
chr9	+	67569242	AACTCTTTCCTAGACACTC[2]	-	67569270	TGAGAAAAATGAGTGTCTAGGAAAGAGT[6]|TGAGAAAAATGAGTGTCTAGGAAAGA[5]|TGAGAAAAATGAGTGTCTAGGAAAGAGTT[5]|TGAGAAAAATGAGTGTCTAGGAAAGAG[3]|TGAGAAAAATGAGTGTCTAGGAAAGAGTTC[2]|TGAGAAAAATGAGTGTCTAGGAAAG[2]|TGAGAAAAATGAGTGTCTAGGAAA[1]
chr17	+	27442519	CCATGGCAGGAAACCACCC[1]	-	27442547	TTGATGCAACGGGTGGTTTCCTGCCATGGC[5]|TTGATGCAACGGGTGGTTTCCTGC[2]
chr12	+	99647478	CTAAGAGGCAGAGAAGAAG[1]	-	99647506	TACGATTGTACTTCTTCTCTGCCTCTTAGA[25]|TACGATTGTACTTCTTCTCTGCCTCTTAG[21]|TACGATTGTACTTCTTCTCTGCCTCTTA[11]|TACGATTGTACTTCTTCTCTGCCTC[7]|TACGATTGTACTTCTTCTCTGCCTCT[6]|TACGATTGTACTTCTTCTCTGCC[3]|TACGATTGTACTTCTTCTCTGCCTCTT[3]|TACGATTGTACTTCTTCTCTGCCT[1]
chr5	+	113765725	TTGCTTCTCCCGCTCACCC[1]	-	113765753	TGGAAACCATGGGTGAGCGGGAGA[51]|TGGAAACCATGGGTGAGCGGGAGAAG[41]|TGGAAACCATGGGTGAGCGGGAGAA[19]|TGGAAACCATGGGTGAGCGGGAGAAGCAA[9]|TGGAAACCATGGGTGAGCGGGAGAAGC[7]|TGGAAACCATGGGTGAGCGGGAGAAGCA[7]|TGGAAACCATGGGTGAGCGGGAG[4]
chr7	+	77052829	TCTTCCTTGATATTTCCAG[1]	-	77052857	TGACCCTGGGCTGGAAATATCAAGGAAGA[15]|TGACCCTGGGCTGGAAATATCAAGGAAGAA[8]|TGACCCTGGGCTGGAAATATCAAGGAAG[2]|TGACCCTGGGCTGGAAATATCAAGGAA[1]|TGACCCTGGGCTGGAAATATCAAGG[1]
chr13	+	50609107	ATCTCCAGCAGTAATGATA[2]	-	50609135	TTATTGCAATTATCATTACTGCTGGAGATGC[1]|TTATTGCAATTATCATTACTGCTGGAGATG[1]
chr7	+	77031089	CTAGAAATGAGCAGGTGAA[7]	-	77031117	TACCATAGCTTTCACCTGCTCATTTCTAGT[4]|TACCATAGCTTTCACCTGCTCATTTC[1]|TACCATAGCTTTCACCTGCTCATTTCTAGTT[1]
chr7	+	80959376	AACAGGGCAAGACCATGCG[3]	-	80959404	TGCAACACATCGCATGGTCTTGCCCTGTTTT[11]|TGCAACACATCGCATGGTCTTGCCCTGTTT[10]|TGCAACACATCGCATGGTCTTGCCCTGT[5]|TGCAACACATCGCATGGTCTTGCCCTGTTTTC[4]|TGCAACACATCGCATGGTCTTGCC[2]|TGCAACACATCGCATGGTCTTGCCCTG[1]|TGCAACACATCGCATGGTCTTGCCCTGTT[1]
chr14	+	20462361	CTTGTGCTTACCTTTGTGA[1]	-	20462389	TTTTAATTTGTCACAAAGGTAAGCACAAGG[13]|TTTTAATTTGTCACAAAGGTAAGCACAAG[2]|TTTTAATTTGTCACAAAGGTAAGCACAAGGA[2]|TTTTAATTTGTCACAAAGGTAAGCACAA[1]
chr15	+	59103798	CCCAGCAGTCTTGAGTGAA[1]	-	59103826	TACATGCATATTCACTCAAGACTGCTGGGT[1068]|TACATGCATATTCACTCAAGACTGCTGGGTT[305]|TACATGCATATTCACTCAAGACTGCTGGGTTT[70]|TACATGCATATTCACTCAAGACTGCTGG[62]|TACATGCATATTCACTCAAGACTGCTGGG[42]|TACATGCATATTCACTCAAGACTGCTG[29]|TACATGCATATTCACTCAAGACTG[9]|TACATGCATATTCACTCAAGACTGC[8]|TACATGCATATTCACTCAAGACTGCT[6]|TACATGCATATTCACTCAAGACT[3]
chr4	+	93995472	AGCTTCTATGCAGCTCCCA[2]	-	93995500	TCAGAAGAAGTGGGAGCTGCATAGAAGC[51]|TCAGAAGAAGTGGGAGCTGCATAGAA[20]|TCAGAAGAAGTGGGAGCTGCATAGA[20]|TCAGAAGAAGTGGGAGCTGCATAGAAGCT[14]|TCAGAAGAAGTGGGAGCTGCATAGAAG[12]|TCAGAAGAAGTGGGAGCTGCATAG[4]|TCAGAAGAAGTGGGAGCTGCATAGAAGCTG[1]|TCAGAAGAAGTGGGAGCTGCATA[1]
chr17	+	27457035	CACTTAAAGAGCAGAGTGC[2]	-	27457063	TGTGAAGGGTGCACTCTGCTCTTTAAG[6]|TGTGAAGGGTGCACTCTGCTCTTTAAGT[5]|TGTGAAGGGTGCACTCTGCTCTTTA[4]|TGTGAAGGGTGCACTCTGCTCTTTAAGTGGA[3]|TGTGAAGGGTGCACTCTGCTCTTTAA[3]|TGTGAAGGGTGCACTCTGCTCTTTAAGTG[3]|TGTGAAGGGTGCACTCTGCTCTTTAAGTGG[2]|TGTGAAGGGTGCACTCTGCTCTTTAAGTGGAC[1]
chr9	+	67560110	AGTTGGTAACGGTCACCAG[19]	-	67560138	TCACAGTAGCCTGGTGACCGTTACCAAC[5]|TCACAGTAGCCTGGTGACCGTTACCAACTC[4]|TCACAGTAGCCTGGTGACCGTTACCAACT[2]|TCACAGTAGCCTGGTGACCGTTACC[1]|TCACAGTAGCCTGGTGACCGTTACCAACTCT[1]
chr7	+	77032015	AGAAAGCTACCATCTTCTC[1]	-	77032043	TGTCTAGGTAGAGAAGATGGTAGCT[1]|TGTCTAGGTAGAGAAGATGGTAGCTTTCTC[1]|TGTCTAGGTAGAGAAGATGGTAGCTTTCT[1]
chr10	+	86052062	GTGAAGACGAGTGAGCTCA[4]	-	86052090	TGCACTATGCTGAGCTCACTCGTCTTCACT[9]|TGCACTATGCTGAGCTCACTCGTCTTCACTT[4]|TGCACTATGCTGAGCTCACTCGTCTTCAC[3]|TGCACTATGCTGAGCTCACTCGTCTTC[2]|TGCACTATGCTGAGCTCACTCGTCTT[2]|TGCACTATGCTGAGCTCACTCGTCTTCA[2]|TGCACTATGCTGAGCTCACTCGTC[1]
chr9	+	54063493	CCCAGAGCATATTTGAATT[7]	-	54063521	TAGCAGATTGAATTCAAATATGCTCTGGGT[3]|TAGCAGATTGAATTCAAATATGCTCTGGGTT[3]|TAGCAGATTGAATTCAAATATGCTC[1]|TAGCAGATTGAATTCAAATATGCTCT[1]
chr8	+	28405850	AGCCCTATTGTAGGCGTTC[7]	-	28405878	TATCTGGTCTGAACGCCTACAATAGGGCTT[5]|TATCTGGTCTGAACGCCTACAATAGGGCTTGA[1]
chr9	+	67561845	TCCTCTCCTTGTAGAGTGG[1]	-	67561873	TTGGTATCTGCCACTCTACAAGGAGAGGAAC[1]
chr10	+	75302127	CCACTGAGCCCACACAAAA[1]	-	75302155	TGAGCACTCATTTTGTGTGGGCTCAG[1]
chr5	+	115296092	ACACTTGTGGCTAAGGTCA[1]	-	115296120	TCATTTCAAGTGACCTTAGCCACAAGTGT[6]|TCATTTCAAGTGACCTTAGCCACAAGT[3]|TCATTTCAAGTGACCTTAGCCACAAGTG[2]|TCATTTCAAGTGACCTTAGCCACAAGTGTGT[1]
chr5	+	115286802	CTGTTGTTTGCAAGCGGCT[1]	-	115286830	TGATAGATACAGCCGCTTGCAAACAACAGT[7]|TGATAGATACAGCCGCTTGCAAACAAC[3]
chr17	+	66544675	ACACCTTCCATTTATATAA[2]	-	66544703	TAAGCACACTTTATATAAATGGAAGGTGTG[2]|TAAGCACACTTTATATAAATGGAAGGTGT[1]|TAAGCACACTTTATATAAATGGAAGGTGTGAC[1]|TAAGCACACTTTATATAAATGGAAGGTGTGA[1]
chr9	+	54089446	GCCTGAGACATTTTATAAT[3]	-	54089474	TTCTAGTTGCATTATAAAATGTCTCAGGCA[108]|TTCTAGTTGCATTATAAAATGTCTCAGGCAT[68]|TTCTAGTTGCATTATAAAATGTCTCAGGCATT[11]|TTCTAGTTGCATTATAAAATGTCTCAGGC[6]|TTCTAGTTGCATTATAAAATGTCTCAGG[2]
chr9	+	54092574	AAAATACAATGCATACATT[2]	-	54092602	TAAAACATGAAATGTATGCATTGTATTTT[9]|TAAAACATGAAATGTATGCATTGTATTTTG[7]|TAAAACATGAAATGTATGCATTGTATTTTGT[5]|TAAAACATGAAATGTATGCATTGTATTT[3]|TAAAACATGAAATGTATGCATTGTAT[1]
chr7	+	77059051	TACATGTCCACTAAAGTTA[1]	-	77059079	GTCTTGGCAATAACTTTAGTGGACATGTA[1]
chr7	+	80956979	TGCAGTTGTTTCTGAGCCC[1]	-	80957007	TGCACAGGAAGGGCTCAGAAACAACTGC[135]|TGCACAGGAAGGGCTCAGAAACAACTG[73]|TGCACAGGAAGGGCTCAGAAACAACTGCA[38]|TGCACAGGAAGGGCTCAGAAACAACT[22]|TGCACAGGAAGGGCTCAGAAACAAC[15]|TGCACAGGAAGGGCTCAGAAACAACTGCAG[7]|TGCACAGGAAGGGCTCAGAAACAA[4]|TGCACAGGAAGGGCTCAGAAACAACTGCAGA[3]|TGCACAGGAAGGGCTCAGAAACA[1]
chr6	+	127743284	TGGACCCTACACTCCAACT[2]	-	127743312	TAGTTTGCATAGTTGGAGTGTAGGGTCCAC[10]|TAGTTTGCATAGTTGGAGTGTAGGGTCCACC[6]|TAGTTTGCATAGTTGGAGTGTAGGGT[5]|TAGTTTGCATAGTTGGAGTGTAGGGTCCA[5]|TAGTTTGCATAGTTGGAGTGTAGGGTC[4]|TAGTTTGCATAGTTGGAGTGTAGGGTCC[2]|TAGTTTGCATAGTTGGAGTGTAGGG[2]|TAGTTTGCATAGTTGGAGTGTAGG[1]
chr7	+	80933007	GCTGGTGGAATCCTAACAG[1]	-	80933035	TGTCCTGGTTCTGTTAGGATTCCACCAGC[42]|TGTCCTGGTTCTGTTAGGATTCCACCAG[12]|TGTCCTGGTTCTGTTAGGATTCCACCAGCT[5]|TGTCCTGGTTCTGTTAGGATTCCACC[3]|TGTCCTGGTTCTGTTAGGATTCCACCA[3]|TGTCCTGGTTCTGTTAGGATTCCAC[2]|TGTCCTGGTTCTGTTAGGATTCCACCAGCTT[1]
chr17	+	27452114	GTGCAGAAGCTCTCATTGC[6]	-	27452142	TGAAAGCGTTGCAATGAGAGCTTCT[21]|TGAAAGCGTTGCAATGAGAGCTTC[18]|TGAAAGCGTTGCAATGAGAGCTTCTG[13]|TGAAAGCGTTGCAATGAGAGCTTCTGC[9]|TGAAAGCGTTGCAATGAGAGCTTCTGCACC[8]|TGAAAGCGTTGCAATGAGAGCTTCTGCACCC[5]|TGAAAGCGTTGCAATGAGAGCTT[3]|TGAAAGCGTTGCAATGAGAGCTTCTGCAC[3]|TGAAAGCGTTGCAATGAGAGCTTCTGCACCCA[2]
chr15	+	59102004	CTGGCGACTGGCATTAAAT[2]	-	59102032	TCCGGCTCAGATTTAATGCCAGTCGCCAGG[2]|TCCGGCTCAGATTTAATGCCAGTC[1]|TCCGGCTCAGATTTAATGCCAGTCGCCAG[1]|TCCGGCTCAGATTTAATGCCAGTCG[1]
chr3	+	20364280	CGATTCAGATGTGTGGATC[1]	-	20364308	TATTATTATAGATCCACACATCTGAATCGC[2]
chr14	+	25187330	AGGGAAGAAATGCTTAAAT[1]	-	25187358	TGCTTCACGTATTTAAGCATTTCTTCCC[1]|TGCTTCACGTATTTAAGCATTTCTTCCCT[1]|TGCTTCACGTATTTAAGCATTTCTTCCCTTG[1]|TGCTTCACGTATTTAAGCATTTCTTCCCTT[1]
chr15	+	59099528	ACATATTCCATGTGTGTGC[1]	-	59099556	TCGATTCCCAGCACACACATGGAATATGTA[15]|TCGATTCCCAGCACACACATGGAATATGTAA[14]|TCGATTCCCAGCACACACATGGAAT[5]|TCGATTCCCAGCACACACATGGAATATGT[4]|TCGATTCCCAGCACACACATGGAA[1]|TCGATTCCCAGCACACACATGGAATAT[1]|TCGATTCCCAGCACACACATGGA[1]|TCGATTCCCAGCACACACATGGAATATG[1]
chr7	+	80956083	AAGACACGGGACAAATGGT[3]	-	80956111	TTCTTCTTGTACCATTTGTCCCGTGTCTTC[8]|TTCTTCTTGTACCATTTGTCCCGTGTCTT[6]|TTCTTCTTGTACCATTTGTCCCGTGT[3]|TTCTTCTTGTACCATTTGTCCCGTGTC[2]|TTCTTCTTGTACCATTTGTCCCGTG[1]
chr7	+	80928027	GTTTCAGGCAATGCAGGAA[1]	-	80928055	TGTAAAGTTCTTCCTGCATTGCCTGAAACA[1]|TGTAAAGTTCTTCCTGCATTGCCTGA[1]
chr18	+	67225391	AAAGACTCTGAACAAAGTG[3]	-	67225419	TGCTTCCTGTCACTTTGTTCAGAGTCTTT[19]|TGCTTCCTGTCACTTTGTTCAGAGTCTTTA[9]|TGCTTCCTGTCACTTTGTTCAGAGT[5]|TGCTTCCTGTCACTTTGTTCAGAGTC[4]|TGCTTCCTGTCACTTTGTTCAGAGTCTTTAT[3]|TGCTTCCTGTCACTTTGTTCAGAGTCTT[3]|TGCTTCCTGTCACTTTGTTCAGAGTCT[2]|TGCTTCCTGTCACTTTGTTCAGA[2]|TGCTTCCTGTCACTTTGTTCAGAG[2]
chr18	+	67225324	AAGGCTCGGCCAAATGAAC[3]	-	67225352	TCCACGGCAGGTTCATTTGGCCGAGCCTTC[6]|TCCACGGCAGGTTCATTTGGCCGAGC[2]|TCCACGGCAGGTTCATTTGGCCGAG[1]
chr15	+	78499530	TATGTCTTAGATCATTGCT[1]	-	78499558	TTTGAGACAGAGCAATGATCTAAGACATAGG[8]|TTTGAGACAGAGCAATGATCTAAGACATA[2]|TTTGAGACAGAGCAATGATCTAAGACA[2]|TTTGAGACAGAGCAATGATCTAAGA[2]|TTTGAGACAGAGCAATGATCTAAGAC[1]|TTTGAGACAGAGCAATGATCTAAGACAT[1]|TTTGAGACAGAGCAATGATCTAAGACATAG[1]|TTTGAGACAGAGCAATGATCTAAG[1]|TTTGAGACAGAGCAATGATCTAAGACATAGGT[1]
chr15	+	59092675	AGGACATTTCTGAGCCACA[1]	-	59092703	TTGATTAGCCTGTGGCTCAGAAATGTC[9]|TTGATTAGCCTGTGGCTCAGAAATGTCCTA[8]|TTGATTAGCCTGTGGCTCAGAAATGTCCT[2]|TTGATTAGCCTGTGGCTCAGAAATGTCC[1]
chr18	+	67216796	GCTGTGTCTCTGGAGAAAA[1]	-	67216824	TCGCAGAGTCTTTTCTCCAGAGACACAGCTC[1]
chr14	+	25176397	GAGAGAATGGGAGCATGAG[1]	-	25176425	TCTCTGATCTCTCATGCTCCCATTCT[1]|TCTCTGATCTCTCATGCTCCCATTCTCTC[1]
chr5	+	113767864	TTACCTTGGCCTTTAAAAT[1]	-	113767892	TTTTTTGAGCATTTTAAAGGCCAAGGTAAT[2]|TTTTTTGAGCATTTTAAAGGCCAAGGTAA[1]
chr10	+	18520693	GCAAGATTCAAGCCTGTTG[1]	-	18520721	TGAAATGTTGCAACAGGCTTGAATCTTGCA[2]|TGAAATGTTGCAACAGGCTTGAATCTT[2]|TGAAATGTTGCAACAGGCTTGAATC[2]|TGAAATGTTGCAACAGGCTTGAA[1]|TGAAATGTTGCAACAGGCTTGAATCTTGCAA[1]
chr7	+	80935891	GCCCTAATTTAAACGTAAG[2]	-	80935919	TGTCACTAGGCTTACGTTTAAATTAGGGCA[39]|TGTCACTAGGCTTACGTTTAAATTAGGGC[17]|TGTCACTAGGCTTACGTTTAAATTAGG[5]|TGTCACTAGGCTTACGTTTAAATTAGGG[4]|TGTCACTAGGCTTACGTTTAAATTA[4]|TGTCACTAGGCTTACGTTTAAATTAGGGCAC[4]|TGTCACTAGGCTTACGTTTAAATTAG[1]|TGTCACTAGGCTTACGTTTAAATTAGGGCACA[1]|TGTCACTAGGCTTACGTTTAAATT[1]
chr8	+	95944357	GTCAGTGTGTTGCTTGTAG[1]	-	95944385	TTCATCACGTCTACAAGCAACACACTGACTT[4]|TTCATCACGTCTACAAGCAACACACTGAC[2]|TTCATCACGTCTACAAGCAACACACTGACT[1]|TTCATCACGTCTACAAGCAACACACTGACTTC[1]
chr9	+	67584102	ATGTTTCCAAGCAACATGC[3]	-	67584130	TTCCCTTTCAGCATGTTGCTTGGAAACAT[1]
chr9	+	67581101	TAGCGTTACACAGAACTCT[1]	-	67581129	TGCTGTTTGTAGAGTTCTGTGTAACGCTAT[1]|TGCTGTTTGTAGAGTTCTGTGTAACGCT[1]
chr18	+	67222996	CTAACCCCAGAGAAAAAGT[2]	-	67223024	TGGTTTACTGACTTTTTCTCTGGGGTTAGA[7]|TGGTTTACTGACTTTTTCTCTGGGGT[5]|TGGTTTACTGACTTTTTCTCTGGGGTTA[3]|TGGTTTACTGACTTTTTCTCTGGGGTTAG[3]|TGGTTTACTGACTTTTTCTCTGGG[2]|TGGTTTACTGACTTTTTCTCTGG[2]|TGGTTTACTGACTTTTTCTCTGGGGTT[1]
chr5	+	113781124	AAAGGAGGGATGTAAGCCA[1]	-	113781152	TGGTATTGTATGGCTTACATCCC[1]
chr14	+	20460635	CATTGTCATGGCAATAATA[1]	-	20460663	TAAAGACAGTTATTATTGCCATGACAATG[8]|TAAAGACAGTTATTATTGCCATGACAATGG[7]|TAAAGACAGTTATTATTGCCATGAC[4]|TAAAGACAGTTATTATTGCCATGACA[4]|TAAAGACAGTTATTATTGCCATGACAATGGTG[3]|TAAAGACAGTTATTATTGCCATGACAATGGT[3]|TAAAGACAGTTATTATTGCCATGACAAT[2]|TAAAGACAGTTATTATTGCCATG[1]|TAAAGACAGTTATTATTGCCATGACAA[1]
chr13	+	51004683	TACTGAGAGGGATACAGGC[6]	-	51004711	TGAAAGGTATGCCTGTATCCCTCTCAGTAC[11]|TGAAAGGTATGCCTGTATCCCTCTCAGTA[7]|TGAAAGGTATGCCTGTATCCCTCTCA[7]|TGAAAGGTATGCCTGTATCCCTCTC[4]|TGAAAGGTATGCCTGTATCCCTCTCAGTACT[3]|TGAAAGGTATGCCTGTATCCCTCTCAGTACTA[1]|TGAAAGGTATGCCTGTATCCCTCTCAGT[1]
chr7	+	77052211	GTTGTTTTGAAGTCTGAAG[1]	-	77052239	TCATGAACTACTTCAGACTTCAAAACAAC[1]
chr14	+	25187074	ACAGCTGGTGAGCTTCCTC[2]	-	25187102	TGGGAGTTTAGAGGAAGCTCACCAGCTGT[11]|TGGGAGTTTAGAGGAAGCTCACCAGCTGTT[3]|TGGGAGTTTAGAGGAAGCTCACCAGC[2]|TGGGAGTTTAGAGGAAGCTCACCAGCT[1]
chr10	+	18518226	TAGCAGTGATGATCCTTTG[1]	-	18518254	TGCCAAATTTCAAAGGATCATCACTGCTAGT[8]|TGCCAAATTTCAAAGGATCATCACTGCTA[2]|TGCCAAATTTCAAAGGATCATCACTGC[1]|TGCCAAATTTCAAAGGATCATCACTGCTAGTC[1]
chr5	+	113765807	GAAACTCATGCATAGGATA[1]	-	113765835	TTCTACATTCTATCCTATGCATGAGTTTC[3]|TTCTACATTCTATCCTATGCATGAGTTTCT[1]|TTCTACATTCTATCCTATGCATGAGTTTCTGC[1]|TTCTACATTCTATCCTATGCATGAGTT[1]
chr15	+	59101390	AACCTGAGCAAAATGAGGT[1]	-	59101418	TCTTCCTGTGACCTCATTTTGCTCAGGTT[1]|TCTTCCTGTGACCTCATTTTGCTCAGG[1]|TCTTCCTGTGACCTCATTTTGCTCAGGT[1]
chr17	+	27449189	GCTTCTCTCTGGCCTAGGC[1]	-	27449217	TCCGAGCTAGGCCTAGGCCAGAGAGAAGCGC[2]|TCCGAGCTAGGCCTAGGCCAGAGAGAAGCG[1]
chr6	+	87933434	AAGAGTTCTTTGGTTGAAT[1]	-	87933462	TGCAAACCCCATTCAACCAAAGAAC[1]|TGCAAACCCCATTCAACCAAAGAACTCTTT[1]
chr9	+	67561849	CTCCTTGTAGAGTGGCAGA[44]	-	67561877	TGCTTTGGTATCTGCCACTCTACAAGGAGA[57]|TGCTTTGGTATCTGCCACTCTACAAGGA[15]|TGCTTTGGTATCTGCCACTCTACAAGGAG[7]|TGCTTTGGTATCTGCCACTCTACAAGG[6]|TGCTTTGGTATCTGCCACTCTACAAG[5]|TGCTTTGGTATCTGCCACTCTACAA[2]|TGCTTTGGTATCTGCCACTCTACAAGGAGAG[1]
chr19	+	37333031	CTCCAGAAGCAAGAATCTA[1]	-	37333059	TGCTCTGGAGTAGATTCTTGCTTCTGGAGA[5]|TGCTCTGGAGTAGATTCTTGCTTCTGGAG[4]|TGCTCTGGAGTAGATTCTTGCTTCTGGAGAA[1]
chr7	+	77039098	GAAAAACAGTACATTCATG[1]	-	77039126	TATCCTTGACCATGAATGTACTGTTTTTC[8]|TATCCTTGACCATGAATGTACTGTTTTT[1]
chr12	+	99635851	GCAGTACTCTGCATCACAG[1]	-	99635879	TGTGGATGCCCTGTGATGCAGAGTACT[2]|TGTGGATGCCCTGTGATGCAGAGTACTG[1]|TGTGGATGCCCTGTGATGCAGAGT[1]
chr10	+	66160225	AGCCGGGCAAAATGATCTG[1]	-	66160253	TCACTTGATGCAGATCATTTTGCCCGGCTC[3]|TCACTTGATGCAGATCATTTTGCCCGG[1]|TCACTTGATGCAGATCATTTTGCCCGGCT[1]
chr13	+	50665167	GTGATGGATCTCAATGGGT[1]	-	50665195	TGAGAGTGAAACCCATTGAGATCCATC[2]|TGAGAGTGAAACCCATTGAGATCCATCACTTT[1]
chr17	+	27469447	ATTGATCTGGTGCAGGAGA[1]	-	27469475	CACAACAGAATCTCCTGCACCAGATCAAT[1]
chr5	+	102262671	CCCTGTGAGGTACTTAGAA[1]	-	102262699	TGCATTCTTTTTCTAAGTACCTCACAGGGC[11]|TGCATTCTTTTTCTAAGTACCTCACAGGGCTC[7]|TGCATTCTTTTTCTAAGTACCTCACAGGGCT[3]|TGCATTCTTTTTCTAAGTACCTCACAGG[2]
chr6	+	127738192	TCATGTCTAGCAACATGGA[1]	-	127738220	TTATATCATTTCCATGTTGCTAGACATGA[4]|TTATATCATTTCCATGTTGCTAGACATGAC[4]|TTATATCATTTCCATGTTGCTAGACAT[1]|TTATATCATTTCCATGTTGCTAGACATGACT[1]
chr17	+	66542812	GATCTTCATTTTGTGCGGC[92]	-	66542840	TAGGAAGACAGCCGCACAAAATGAAGATC[66]|TAGGAAGACAGCCGCACAAAATGAAGATCT[31]|TAGGAAGACAGCCGCACAAAATGAAGAT[23]|TAGGAAGACAGCCGCACAAAATGAAGA[18]|TAGGAAGACAGCCGCACAAAATGAAGATCTGT[7]|TAGGAAGACAGCCGCACAAAATGA[5]|TAGGAAGACAGCCGCACAAAATGAAGATCTG[2]|TAGGAAGACAGCCGCACAAAATGAAG[2]|TAGGAAGACAGCCGCACAAAATG[1]|TAGGAAGACAGCCGCACAAAATGAA[1]
chr5	+	150628304	ATAAGACCCGCCAATAAAT[1]	-	150628332	TCTTGCCTAAATTTATTGGCGGG[1]
chr9	+	54063495	CAGAGCATATTTGAATTCA[1]	-	54063523	TGTAGCAGATTGAATTCAAATATGCTC[4]|TGTAGCAGATTGAATTCAAATAT[1]|TGTAGCAGATTGAATTCAAATATGCTCTGG[1]
chr17	+	66542765	CAGCTGTACCTGGAAGCTA[13]	-	66542793	TTACATCATGTAGCTTCCAGGTACAGC[2]|TTACATCATGTAGCTTCCAGGTACAGCTG[1]
chr14	+	24902804	GAAAAAGTACAGGGCTTAA[1]	-	24902832	CCATTGCTCCTTAAGCCCTGTAC[1]
chr2	+	151075794	ACATGGTGTACTTTGCTCT[1]	-	151075822	GGCTATCTGAAGAGCAAAGTACACCATGT[4]|GGCTATCTGAAGAGCAAAGTACACCATGTG[2]
chr4	+	61891388	TTCAGACTCATGTCTGGTC[4]	-	61891416	TGCCAGAGAGGACCAGACATGAGTCTGAAGT[8]|TGCCAGAGAGGACCAGACATGAGTCTGAAGTG[2]|TGCCAGAGAGGACCAGACATGAGTC[1]
chr17	+	27455985	GGCAAAGAGAGGTCAGAAA[5]	-	27456013	TCCACGCAGGTTTCTGACCTCTCTTTGCCTC[27]|TCCACGCAGGTTTCTGACCTCTCTTTGCCT[9]|TCCACGCAGGTTTCTGACCTCTCTTTGCC[6]|TCCACGCAGGTTTCTGACCTCTCTTT[3]|TCCACGCAGGTTTCTGACCTCTCTTTGC[2]|TCCACGCAGGTTTCTGACCTCTCTT[2]|TCCACGCAGGTTTCTGACCTCTCTTTG[2]|TCCACGCAGGTTTCTGACCTCTC[1]
chr11	+	5430652	TTAGGATTCATGAAAAGAC[4]	-	5430680	TGAGAGAAATGTCTTTTCATGAATCCTAAG[2]|TGAGAGAAATGTCTTTTCATGAATCCTAA[2]
chr7	+	77033049	AAATTCTGCATCATCTACA[3]	-	77033077	TCATACTTGCTGTAGATGATGCAGAATTTC[30]|TCATACTTGCTGTAGATGATGCAGAATTT[7]|TCATACTTGCTGTAGATGATGCAGAATTTCA[1]|TCATACTTGCTGTAGATGATGCA[1]
chr17	+	66540503	ACACAGAGTCAAATCTTTC[15]	-	66540531	TGCTCGGGTAGAAAGATTTGACTCTGTGT[10]|TGCTCGGGTAGAAAGATTTGACTCTGTGTTT[7]|TGCTCGGGTAGAAAGATTTGACTCTGT[4]|TGCTCGGGTAGAAAGATTTGACTCTGTGTT[4]|TGCTCGGGTAGAAAGATTTGACTCTGTG[3]|TGCTCGGGTAGAAAGATTTGACTCTG[1]
chr5	+	150629097	TTCAAGCACATGACGAGGG[28]	-	150629125	TTATATCCATCCCTCGTCATGTGCTTGA[2]|TTATATCCATCCCTCGTCATGTGC[1]|TTATATCCATCCCTCGTCATGTGCTTGAA[1]|TTATATCCATCCCTCGTCATGTGCTTGAAGT[1]
chr8	+	95947138	TATCTGAGCATAGGCAGCA[1]	-	95947166	TGAAAACCTGTGCTGCCTATGCTCAGA[1]
chr7	+	80959761	AGCGTTTGATTACAACTGA[1]	-	80959789	CCAAACCAATTCAGTTGTAATCAAACGCTGC[2]
chr9	+	67572171	CCCCTGTTGAATTGTAGAA[1]	-	67572199	TAAAACAATCTTCTACAATTCAACAGGGGA[18]|TAAAACAATCTTCTACAATTCAACAGGGG[8]|TAAAACAATCTTCTACAATTCAACAGG[7]|TAAAACAATCTTCTACAATTCAACAG[4]|TAAAACAATCTTCTACAATTCAACAGGGGAAC[2]|TAAAACAATCTTCTACAATTCAACAGGGGAA[1]|TAAAACAATCTTCTACAATTCAAC[1]|TAAAACAATCTTCTACAATTCAACAGGG[1]
chr6	+	85062834	GCTGATTCCCTCATGAGCA[1]	-	85062862	TCCAGTCTGTTGCTCATGAGGGAATC[1]|TCCAGTCTGTTGCTCATGAGGGAAT[1]
chr7	+	132474270	GACTGTCAACCACCACACT[2]	-	132474298	TTCTTGTTGGAGTGTGGTGGTTGACAGTC[1]|TTCTTGTTGGAGTGTGGTGGTTGACAGT[1]
chr9	+	67552036	CTGCATCCTTAACATTCCT[2]	-	67552064	TGAATCAGACAGGAATGTTAAGGATGCA[33]|TGAATCAGACAGGAATGTTAAGGATGCAG[12]|TGAATCAGACAGGAATGTTAAGGATGCAGG[9]|TGAATCAGACAGGAATGTTAAGGATGC[8]|TGAATCAGACAGGAATGTTAAGGATG[3]|TGAATCAGACAGGAATGTTAAGGATGCAGGG[1]|TGAATCAGACAGGAATGTTAAGGAT[1]
chr14	+	20461507	CTTTGTTTCTCTACCTACA[1]	-	20461535	TACTAGAACCTGTAGGTAGAGAAACAAAGT[84]|TACTAGAACCTGTAGGTAGAGAAACAAAGTG[6]|TACTAGAACCTGTAGGTAGAGAAACAAAG[4]|TACTAGAACCTGTAGGTAGAGAAACAAA[3]|TACTAGAACCTGTAGGTAGAGAAAC[1]|TACTAGAACCTGTAGGTAGAGAAACAA[1]|TACTAGAACCTGTAGGTAGAGAAACA[1]|TACTAGAACCTGTAGGTAGAGAAA[1]
chr17	+	27442569	TCACTACTCACACTGAAGA[1]	-	27442597	TAGGGTCCGCTCTTCAGTGTGAGTA[7]|TAGGGTCCGCTCTTCAGTGTGAGTAGT[6]|TAGGGTCCGCTCTTCAGTGTGAGTAG[4]|TAGGGTCCGCTCTTCAGTGTGAGT[4]|TAGGGTCCGCTCTTCAGTGTGAG[2]|TAGGGTCCGCTCTTCAGTGTGAGTAGTGA[2]
chr18	+	67224020	GTGGACATGACCAACAGAC[1]	-	67224048	GCCCTGCTCAGTCTGTTGGTCATGTCCAC[2]|GCCCTGCTCAGTCTGTTGGTCATGTCCACT[1]
chr5	+	150600400	TCTTCTACTCCATTTCTTC[1]	-	150600428	TTAGACAAGGGAAGAAATGGAGTAGAAGA[23]|TTAGACAAGGGAAGAAATGGAGTAGAAGAC[6]|TTAGACAAGGGAAGAAATGGAGTAG[5]|TTAGACAAGGGAAGAAATGGAGTAGA[5]|TTAGACAAGGGAAGAAATGGAGTAGAAG[2]|TTAGACAAGGGAAGAAATGGAGTA[1]
chr6	+	127739245	GAAGGACCAACCCCCTCAG[2]	-	127739273	TGCTTCTACCCTGAGGGGGTTGGTCCTTC[36]|TGCTTCTACCCTGAGGGGGTTGGTCCTTCC[31]|TGCTTCTACCCTGAGGGGGTTGGTCCTTCCT[12]|TGCTTCTACCCTGAGGGGGTTGGTCCTT[4]|TGCTTCTACCCTGAGGGGGTTGGTCC[3]|TGCTTCTACCCTGAGGGGGTTGGT[1]|TGCTTCTACCCTGAGGGGGTTGG[1]
chr5	+	113769488	ATGTATTCTCTCCTTAGAA[1]	-	113769516	TGCTAAGACATTCTAAGGAGAGAATACAT[3]|TGCTAAGACATTCTAAGGAGAGAATACATG[1]|TGCTAAGACATTCTAAGGAGAGAATA[1]
chr9	+	54097148	GACCCAACACACACAGATC[1]	-	54097176	CCAAGACTGTGATCTGTGTGTGTTGG[1]
chr7	+	80960557	AGGGATTATTGAGCTGGAG[2]	-	80960585	TACTTCATTTCTCCAGCTCAATAATCCC[4]|TACTTCATTTCTCCAGCTCAATAATC[2]|TACTTCATTTCTCCAGCTCAATAATCCCTGC[1]|TACTTCATTTCTCCAGCTCAATAA[1]
chr7	+	80248457	GAACATCCTCAGGCTCCTG[1]	-	80248485	TAAGTAGAAGCAGGAGCCTGAGGATG[3]|TAAGTAGAAGCAGGAGCCTGAGGATGTTC[1]|TAAGTAGAAGCAGGAGCCTGAGG[1]|TAAGTAGAAGCAGGAGCCTGAGGAT[1]
chr9	+	54072839	ATAGTGATATATTGGTCAA[1]	-	54072867	TATATCACTATTGACCAATATATCACTATT[2]
chr13	+	50662366	GTGTCCTCCAAGAAACCTA[1]	-	50662394	TAGTGCTCAGTAGGTTTCTTGGAGGACA[1]|TAGTGCTCAGTAGGTTTCTTGGAGGA[1]|TAGTGCTCAGTAGGTTTCTTGGAGGACACCT[1]
chr17	+	66547003	TTCCTATTCCTGGGTTGGT[1]	-	66547031	TAACTCACGAACCAACCCAGGAATAGGAAC[2]|TAACTCACGAACCAACCCAGGAA[1]
chr9	+	67570448	ACACAAGACGCTCCCAGAC[3]	-	67570476	TTGAAACACAGTCTGGGAGCGTCTTGT[2]|TTGAAACACAGTCTGGGAGCGTCTTGTGTT[2]|TTGAAACACAGTCTGGGAGCGTCTTG[2]|TTGAAACACAGTCTGGGAGCGTCTTGTGT[1]
chr15	+	59107096	CAACACGGCCTAACACTCA[1]	-	59107124	GACAAAGAAATGAGTGTTAGGCCGTGTT[1]|GACAAAGAAATGAGTGTTAGGCCGTGTTG[1]
chr18	+	67226326	CCCTGGGCAAACAGCTAAC[1]	-	67226354	AAGCACCTTAGTTAGCTGTTTGCCCAGGG[1]
chr14	+	25185116	CCCATCACCCAGTGCATCC[11]	-	25185144	TCCAGATACAGGATGCACTGGGTGATGG[21]|TCCAGATACAGGATGCACTGGGTGATGGG[14]|TCCAGATACAGGATGCACTGGGTGA[3]|TCCAGATACAGGATGCACTGGGTGATGGGG[3]|TCCAGATACAGGATGCACTGGGTGATGGGGT[2]|TCCAGATACAGGATGCACTGGGTGATG[2]|TCCAGATACAGGATGCACTGGGTGAT[1]
chr7	+	77032797	CCAGGTTTTAAATCAAGGA[1]	-	77032825	TTGATGGATATCCTTGATTTAAAACCTGGC[1]
chr9	+	67570220	ACAAAGTCAAACTCTCTTA[2]	-	67570248	TCAAATATGATAAGAGAGTTTGACTTTGT[36]|TCAAATATGATAAGAGAGTTTGACTTTGTA[16]|TCAAATATGATAAGAGAGTTTGACTTT[5]|TCAAATATGATAAGAGAGTTTGACT[3]|TCAAATATGATAAGAGAGTTTGACTTTG[2]|TCAAATATGATAAGAGAGTTTGAC[2]
chr4	+	93962645	TTGGAGCATTCGTGCTATA[1]	-	93962673	TTGGCATTCCTATAGCACGAATGCTCCAAA[1]
chr14	+	25185272	ATCCTTCAGTCTATGTTTA[2]	-	25185300	TGGAATCACATAAACATAGACTGAAGGA[66]|TGGAATCACATAAACATAGACTGAAGGATC[57]|TGGAATCACATAAACATAGACTGAAGG[43]|TGGAATCACATAAACATAGACTGAAGGATCC[31]|TGGAATCACATAAACATAGACTGAAGGATCCC[17]|TGGAATCACATAAACATAGACTGAAGGAT[13]|TGGAATCACATAAACATAGACTGAA[1]
chr5	+	150628976	TGGTTAAGAATACGGACTT[2]	-	150629004	TCTGCAAGACAAGTCCGTATTCTTAACCAC[6]|TCTGCAAGACAAGTCCGTATTCTTAACC[2]|TCTGCAAGACAAGTCCGTATTCTTAACCA[1]
chr9	+	67547282	GTCCTCGTGGTGATTCTGA[1]	-	67547310	GTGGAAGTAGTCAGAATCACCACGAGGACC[3]|GTGGAAGTAGTCAGAATCACCACGAGGAC[3]|GTGGAAGTAGTCAGAATCACCACGAGGA[1]|GTGGAAGTAGTCAGAATCACCACGAG[1]
chr6	+	127745964	GGGAACTGACTCCTATTGG[4]	-	127745992	TTACTTTAAGCCAATAGGAGTCAGTTCCC[4]|TTACTTTAAGCCAATAGGAGTCAGTT[2]|TTACTTTAAGCCAATAGGAGTCAGTTCC[2]|TTACTTTAAGCCAATAGGAGTCAGTTC[1]
chr7	+	132474288	TCCAACAAGAAACATGACA[10]	-	132474316	TTGGAGCTTGTGTCATGTTTCTTGTTGGA[9]|TTGGAGCTTGTGTCATGTTTCTTGTTGG[1]|TTGGAGCTTGTGTCATGTTTCTTGTT[1]|TTGGAGCTTGTGTCATGTTTCTTGTTGGAGT[1]
chr17	+	66544213	TCTCTCACTTTGAACTGTA[1]	-	66544241	TAGCTACTACTACAGTTCAAAGTGAGA[18]|TAGCTACTACTACAGTTCAAAGTGAGAGA[10]|TAGCTACTACTACAGTTCAAAGTGAGAGAGT[4]|TAGCTACTACTACAGTTCAAAGTGAG[1]
chr7	+	77033127	AGGGAACACTGTTGGCAAC[1]	-	77033155	TTGAGATCCGGTTGCCAACAGTGTTCC[1]
chr5	+	113768122	TTTCTAGAAGGTTTGTTGT[1]	-	113768150	TTGGATACAAACAACAAACCTTCTAGAAAGT[4]|TTGGATACAAACAACAAACCTTCTAGAA[1]
chr14	+	20461806	TAGAGGAAGAACATGAAGT[1]	-	20461834	TCCTATCTGGACTTCATGTTCTTCCTCTAA[3]|TCCTATCTGGACTTCATGTTCTTCCTCTA[3]|TCCTATCTGGACTTCATGTTCTTCCTCT[2]|TCCTATCTGGACTTCATGTTCTTCC[1]|TCCTATCTGGACTTCATGTTCTTC[1]
chr17	+	66530364	CACCAGCTAAAAAGCACCA[1]	-	66530392	TTCTAAGACCTGGTGCTTTTTAGCTGGTGT[2]
chr17	+	27479038	ACCCACCGTAGATCAATCA[2]	-	27479066	TTAAGGTAGATGATTGATCTACGGTGGGT[1]
chr7	+	80962044	GAGACAGAGGCCTTTCTTT[3]	-	80962072	TGCTATTTAAAAAGAAAGGCCTCT[1]|TGCTATTTAAAAAGAAAGGCCTCTGTCTC[1]
chr6	+	85062366	CATCACGAGGCCCACCATA[1]	-	85062394	TGATGATGTGTATGGTGGGCCTCGTGAT[2]|TGATGATGTGTATGGTGGGCCTCGT[1]|TGATGATGTGTATGGTGGGCCTC[1]
chr15	+	59095216	CGTGCTGTCTTTGGAGGCA[1]	-	59095244	TAGATAGCAATGCCTCCAAAGACAGCAC[36]|TAGATAGCAATGCCTCCAAAGACAGCACGG[23]|TAGATAGCAATGCCTCCAAAGACAGC[21]|TAGATAGCAATGCCTCCAAAGACAGCA[16]|TAGATAGCAATGCCTCCAAAGACAGCACGGA[16]|TAGATAGCAATGCCTCCAAAGACAGCACG[4]
chr17	+	66540094	CCCGTAGTCGATGGCCTTG[9]	-	66540122	TAAGACGCTCCAAGGCCATCGACTAC[7]|TAAGACGCTCCAAGGCCATCGACTACGG[4]|TAAGACGCTCCAAGGCCATCGACTACGGGA[4]|TAAGACGCTCCAAGGCCATCGACT[1]|TAAGACGCTCCAAGGCCATCGACTA[1]
chr14	+	20463497	CAGCTAAAACAAAGAATGT[1]	-	20463525	TAGTGTGAGAACATTCTTTGTTTTAGCTGA[2]|TAGTGTGAGAACATTCTTTGTTTTAGCTG[2]
chr5	+	150624941	AGAGGATGTCGTCATTTGA[4]	-	150624969	TAAGCTAGAGTCAAATGACGACATCCTCTC[165]|TAAGCTAGAGTCAAATGACGACATCCTC[86]|TAAGCTAGAGTCAAATGACGACATCCTCT[20]|TAAGCTAGAGTCAAATGACGACATCCT[13]|TAAGCTAGAGTCAAATGACGACAT[7]|TAAGCTAGAGTCAAATGACGACATCCTCTCG[6]|TAAGCTAGAGTCAAATGACGACATCC[4]|TAAGCTAGAGTCAAATGACGACATCCTCTCGC[2]|TAAGCTAGAGTCAAATGACGACA[2]
chr4	+	61889439	CGACGTTGAGGGATGGCCA[3]	-	61889467	TGAGATTCGGTGGCCATCCCTCAAC[7]|TGAGATTCGGTGGCCATCCCTCA[2]|TGAGATTCGGTGGCCATCCCTCAA[2]|TGAGATTCGGTGGCCATCCCTCAACGTC[2]|TGAGATTCGGTGGCCATCCCTCAACGT[1]
chr11	+	5434278	ATCAAATTCCCTCTTCAAA[1]	-	5434306	TGAAAACGGGTTTGAAGAGGGAATT[2]|TGAAAACGGGTTTGAAGAGGGAATTTGATG[1]|TGAAAACGGGTTTGAAGAGGGAATTT[1]
chr5	+	113762683	ATGCAGGAGTATCTGGATA[1]	-	113762711	TAAACAATTGTATCCAGATACTCCTGCATTT[5]|TAAACAATTGTATCCAGATACTCCTGC[3]|TAAACAATTGTATCCAGATACTCCTGCATT[2]|TAAACAATTGTATCCAGATACTCCTGCATTTC[1]
chr17	+	66540384	CCCTGTGCTACAGGAGCTG[6]	-	66540412	TCACATGTACCAGCTCCTGTAGCACAGGG[8]|TCACATGTACCAGCTCCTGTAGCACAGGGC[5]|TCACATGTACCAGCTCCTGTAGCACAGGGCC[4]|TCACATGTACCAGCTCCTGTAGCACAGG[3]|TCACATGTACCAGCTCCTGTAGCACAG[1]
chr9	+	67605172	CAGACAGGGAATTAGGTCA[1]	-	67605200	AAGCTTTCCATGACCTAATTCCCTGTCT[1]
chr5	+	113767608	CCTCTCAAGCGATCACTGT[1]	-	113767636	TGTATAAGCAACAGTGATCGCTTGAGAGG[16]|TGTATAAGCAACAGTGATCGCTTGAGA[16]|TGTATAAGCAACAGTGATCGCTTGAGAG[4]|TGTATAAGCAACAGTGATCGCTTGA[3]|TGTATAAGCAACAGTGATCGCTTGAG[3]
chr9	+	67561136	TGGAGTTAATCCCAGGCAA[1]	-	67561164	TGTGACACCATTGCCTGGGATTAACTCCAG[1]
chr6	+	127746771	AGTCCCCTCAGGCCAGATC[1]	-	127746799	TTTCTCAGTAGATCTGGCCTGAGGGGACTC[1]
chr17	+	27457094	TCGTGCCAATGGAAGTCAG[1]	-	27457122	TGCAAGTGCGCTGACTTCCATTGGCACGA[1132]|TGCAAGTGCGCTGACTTCCATTGGCACGAT[320]|TGCAAGTGCGCTGACTTCCATTGGC[134]|TGCAAGTGCGCTGACTTCCATTGG[78]|TGCAAGTGCGCTGACTTCCATTGGCAC[62]|TGCAAGTGCGCTGACTTCCATTGGCA[45]|TGCAAGTGCGCTGACTTCCATTG[30]|TGCAAGTGCGCTGACTTCCATTGGCACG[28]|TGCAAGTGCGCTGACTTCCATTGGCACGATG[3]
chr15	+	59103099	GCAGTCAAAACTGCGGCAT[2]	-	59103127	TGGTTAACACATGCCGCAGTTTTGACTGCTT[22]|TGGTTAACACATGCCGCAGTTTTGAC[14]|TGGTTAACACATGCCGCAGTTTTGACT[11]|TGGTTAACACATGCCGCAGTTTTGACTGCTTT[2]|TGGTTAACACATGCCGCAGTTTTG[2]|TGGTTAACACATGCCGCAGTTTTGA[1]
chr5	+	113768702	GAAATATAGATAAAACGAC[1]	-	113768730	TTCTGGGCGAGTCGTTTTATCTATATT[2]|TTCTGGGCGAGTCGTTTTATCTATATTTC[1]|TTCTGGGCGAGTCGTTTTATCTATATTTCG[1]
chr17	+	66529410	ATAGAATTAACTGTTTTGA[1]	-	66529438	TTGCTTGCAGTCAAAACAGTTAATTCTATGG[1]
chr12	+	99655119	TTTGTGGACACCTTCATCT[1]	-	99655147	TCGATAGGACAGATGAAGGTGTCCACAAA[21]|TCGATAGGACAGATGAAGGTGTCCACAAAG[4]|TCGATAGGACAGATGAAGGTGTCCACAAAGT[2]|TCGATAGGACAGATGAAGGTGTCCACA[1]
chr9	+	67607446	TGGACTTCAGGAGCCCAAA[2]	-	67607474	AACTGTTGAATTTGGGCTCCTGAAGTCCAGT[1]
chr7	+	80934840	CTGCTCAGTTATTCCCCGT[2]	-	80934868	TGCTAACTGAACGGGGAATAACTGAGCA[6]|TGCTAACTGAACGGGGAATAACTGAGCAGT[5]|TGCTAACTGAACGGGGAATAACTGAGC[4]|TGCTAACTGAACGGGGAATAACTGAGCAG[3]|TGCTAACTGAACGGGGAATAACTGA[2]|TGCTAACTGAACGGGGAATAACT[1]|TGCTAACTGAACGGGGAATAACTG[1]|TGCTAACTGAACGGGGAATAACTGAG[1]
chr18	+	67219289	AGACACAAATCTCCCTCTG[1]	-	67219317	TGCTGAAATTCAGAGGGAGATTTGTGTC[8]|TGCTGAAATTCAGAGGGAGATTTGTGT[8]|TGCTGAAATTCAGAGGGAGATTTGTG[4]|TGCTGAAATTCAGAGGGAGATTTGTGTCT[2]|TGCTGAAATTCAGAGGGAGATTTGT[1]
chr18	+	67224596	TTAACAGATCAACTCACTC[2]	-	67224624	TGTTAATATTGAGTGAGTTGATCTGTTA[21]|TGTTAATATTGAGTGAGTTGATCTGTTAAA[12]|TGTTAATATTGAGTGAGTTGATCTGTTAA[8]|TGTTAATATTGAGTGAGTTGATCTGTT[2]|TGTTAATATTGAGTGAGTTGATCTGTTAAAA[1]
chr17	+	66517683	CTTTGGTTGGTTTGCAAAA[1]	-	66517711	TGAGTTCTGATTTTGCAAACCAACCAAAG[1]
chr9	+	67573649	TTTTCCTACAGCAGAACTA[1]	-	67573677	TGCTACTGAGTAGTTCTGCTGTAGGA[139]|TGCTACTGAGTAGTTCTGCTGTAGGAAA[82]|TGCTACTGAGTAGTTCTGCTGTAGGAA[79]|TGCTACTGAGTAGTTCTGCTGTAGGAAAA[72]|TGCTACTGAGTAGTTCTGCTGTAGGAAAAGGC[69]|TGCTACTGAGTAGTTCTGCTGTAGGAAAAG[41]|TGCTACTGAGTAGTTCTGCTGTAGGAAAAGG[39]|TGCTACTGAGTAGTTCTGCTGTAGG[31]|TGCTACTGAGTAGTTCTGCTGTAG[12]|TGCTACTGAGTAGTTCTGCTGTA[3]
chr7	+	80959387	ACCATGCGATGTGTTGCAG[4]	-	80959415	TAGTACGTCTCTGCAACACATCGCATG[20]|TAGTACGTCTCTGCAACACATCGCATGGTC[20]|TAGTACGTCTCTGCAACACATCGCATGGT[8]|TAGTACGTCTCTGCAACACATCGCAT[3]|TAGTACGTCTCTGCAACACATCGCATGG[2]|TAGTACGTCTCTGCAACACATCGCATGGTCT[1]
chr14	+	25187033	TAGTTAAGAAGGAAATGAT[2]	-	25187061	TGAGAACTCTATCATTTCCTTCTTAACTAA[11]|TGAGAACTCTATCATTTCCTTCTTAAC[6]|TGAGAACTCTATCATTTCCTTCTTAACTAAGC[3]|TGAGAACTCTATCATTTCCTTCTTAACT[2]|TGAGAACTCTATCATTTCCTTCTTAACTA[2]|TGAGAACTCTATCATTTCCTTCTTAACTAAG[1]|TGAGAACTCTATCATTTCCTTCTT[1]
chr17	+	66543200	GTGGCCATTCAATAAGCAT[13]	-	66543228	TTGCACATCTATGCTTATTGAATGGCCAC[2]
chr5	+	113768679	TGACTTAGGGTGAGGTTGG[1]	-	113768707	TATTTCGTGCCCAACCTCACCCTAAGTCAC[9]|TATTTCGTGCCCAACCTCACCCTAAGT[6]|TATTTCGTGCCCAACCTCACCCTAAGTCA[2]
chr5	+	150608622	GGGCTTATATACCAAGGTT[1]	-	150608650	GCCAGTTTTCAACCTTGGTATATAAGCCCAC[25]|GCCAGTTTTCAACCTTGGTATATAAGCCCA[8]|GCCAGTTTTCAACCTTGGTATATAAGCC[5]|GCCAGTTTTCAACCTTGGTATATAAG[2]|GCCAGTTTTCAACCTTGGTATATAAGCCC[1]|GCCAGTTTTCAACCTTGGTATATAAGC[1]|GCCAGTTTTCAACCTTGGTATATAAGCCCACA[1]
chr7	+	77051765	CACCAACTCCTAGCAATGC[1]	-	77051793	TCCAAGGGTAGCATTGCTAGGAGTTGGT[3]|TCCAAGGGTAGCATTGCTAGGAGTTGGTG[3]|TCCAAGGGTAGCATTGCTAGGAGT[1]
chr17	+	66543344	GTCCACATCAAAACAGGTA[1]	-	66543372	TTACTGCTTTTACCTGTTTTGATGTG[2]|TTACTGCTTTTACCTGTTTTGATGTGG[2]|TTACTGCTTTTACCTGTTTTGATGTGGACTT[1]
chr12	+	99647545	AACTGGAAAAGGTGTAGTT[1]	-	99647573	TTAGACTGATAACTACACCTTTTCCAGTTT[3]|TTAGACTGATAACTACACCTTTTCCAGT[1]
chr7	+	77031530	GCAGAGCTCTCCCTTTGTG[1]	-	77031558	TAGGATACAACACAAAGGGAGAGCTCTGC[4]|TAGGATACAACACAAAGGGAGAGCTC[1]
chr17	+	66544816	GTGGCCTAGACTTGACGAT[4]	-	66544844	TGGATGCTTGATCGTCAAGTCTAGGC[1]|TGGATGCTTGATCGTCAAGTCTAGGCCACTG[1]|TGGATGCTTGATCGTCAAGTCTAGGCCA[1]
chr17	+	27447274	ACAAAATCGGCGAAATAAC[5]	-	27447302	TCTGTCTGGTGTTATTTCGCCGATTTTGT[19]|TCTGTCTGGTGTTATTTCGCCGATTTTGTT[6]|TCTGTCTGGTGTTATTTCGCCGATTTTG[3]|TCTGTCTGGTGTTATTTCGCCGATTTTGTTT[3]
chr9	+	67572624	TTAATCTACATGTCCATCC[1]	-	67572652	TCCTCTCATGGGATGGACATGTAGATTA[7]|TCCTCTCATGGGATGGACATGTAGATTAAG[1]|TCCTCTCATGGGATGGACATGTAGATTAAGG[1]
chr7	+	132473000	AGATGATGGAGACCATCAG[1]	-	132473028	TGGTAAGTTCCTGATGGTCTCCATCATCTC[15]|TGGTAAGTTCCTGATGGTCTCCATCATC[4]|TGGTAAGTTCCTGATGGTCTCCATCATCT[3]|TGGTAAGTTCCTGATGGTCTCCATCATCTCC[2]|TGGTAAGTTCCTGATGGTCTCCAT[1]|TGGTAAGTTCCTGATGGTCTCCATCAT[1]|TGGTAAGTTCCTGATGGTCTCCA[1]
chr5	+	115294454	CTGCTCCTTGTAAGGCCTG[1]	-	115294482	TCCTATGATGCAGGCCTTACAAGGAGCAGT[97]|TCCTATGATGCAGGCCTTACAAGGAGCAG[20]|TCCTATGATGCAGGCCTTACAAGGAG[7]|TCCTATGATGCAGGCCTTACAAGGAGCA[7]|TCCTATGATGCAGGCCTTACAAGGAGC[7]|TCCTATGATGCAGGCCTTACAAGGA[2]|TCCTATGATGCAGGCCTTACAAGGAGCAGTT[1]
chr17	+	27439947	GGATACTCTTGGTGTCCTG[1]	-	27439975	TAACATGATACAGGACACCAAGAGTATCCATC[3]|TAACATGATACAGGACACCAAGAGTATCCA[1]|TAACATGATACAGGACACCAAGAGTATC[1]|TAACATGATACAGGACACCAAGAGTATCC[1]|TAACATGATACAGGACACCAAGAG[1]
chr6	+	85064522	TGCAACCTGGGTAAAACTC[1]	-	85064550	TGAGGGTCTCGAGTTTTACCCAGGTTGCA[4]|TGAGGGTCTCGAGTTTTACCCAGGTTGCAA[4]|TGAGGGTCTCGAGTTTTACCCAGGTT[2]|TGAGGGTCTCGAGTTTTACCCAGGTTGCAAA[2]|TGAGGGTCTCGAGTTTTACCCAGGT[1]|TGAGGGTCTCGAGTTTTACCCAGGTTG[1]|TGAGGGTCTCGAGTTTTACCCAGGTTGC[1]
chr9	+	54080319	CCATCTGTCAAAGACCATA[1]	-	54080347	TGATGACGTGTATGGTCTTTGACAGATGGC[77]|TGATGACGTGTATGGTCTTTGACAGATGG[41]|TGATGACGTGTATGGTCTTTGACAGA[13]|TGATGACGTGTATGGTCTTTGACAGATG[6]|TGATGACGTGTATGGTCTTTGACAGATGGCT[2]|TGATGACGTGTATGGTCTTTGACAGAT[1]|TGATGACGTGTATGGTCTTTGACA[1]
chr10	+	66159691	AAGAGGTTTCCACTGGAAT[1]	-	66159719	TTACTCAGTAATTCCAGTGGAAACCTCTTG[5]|TTACTCAGTAATTCCAGTGGAAACCTCTT[4]|TTACTCAGTAATTCCAGTGGAAACCT[1]
chr17	+	27468904	CTGGATCAGTGGTGCCAAA[7]	-	27468932	CAAGGAAGTATTTGGCACCACTGATCCAG[3]|CAAGGAAGTATTTGGCACCACTGATC[1]
chr5	+	150628880	ACAGTTCGCTTCTGTTTTC[1]	-	150628908	TACACAATTTGAAAACAGAAGCGAACTGTG[67]|TACACAATTTGAAAACAGAAGCGAACTGTGA[55]|TACACAATTTGAAAACAGAAGCGAAC[4]|TACACAATTTGAAAACAGAAGCGAACTGTGAA[3]|TACACAATTTGAAAACAGAAGCGAACTGT[2]|TACACAATTTGAAAACAGAAGCGAACTG[2]|TACACAATTTGAAAACAGAAGCGAACT[2]|TACACAATTTGAAAACAGAAGCGAA[1]
chr5	+	115295659	CAGCTGGAAATGCGAGACT[1]	-	115295687	TGGTGATTTGAGTCTCGCATTTCCAGCTG[101]|TGGTGATTTGAGTCTCGCATTTCCAGCTGC[69]|TGGTGATTTGAGTCTCGCATTTCCAGC[20]|TGGTGATTTGAGTCTCGCATTTCCAG[4]|TGGTGATTTGAGTCTCGCATTTCCAGCTGCG[3]|TGGTGATTTGAGTCTCGCATTTCCAGCT[3]|TGGTGATTTGAGTCTCGCATTTCC[1]|TGGTGATTTGAGTCTCGCATTTCCA[1]|TGGTGATTTGAGTCTCGCATTTCCAGCTGCGC[1]
chr18	+	67219402	ATGGAGCGAGTGTGCATTG[1]	-	67219430	TTTTCAGCCACAATGCACACTCGCTCCATCA[2]|TTTTCAGCCACAATGCACACTCGCTCCA[1]|TTTTCAGCCACAATGCACACTCGCTC[1]|TTTTCAGCCACAATGCACACTCGCTCCAT[1]|TTTTCAGCCACAATGCACACTCGCTCCATC[1]
chr9	+	54079759	GGATCCCGGAAGAGTCTGA[1]	-	54079787	TCTTATCTGTTCAGACTCTTCCGGGATCC[2]|TCTTATCTGTTCAGACTCTTCCGGGATC[1]
chr6	+	85063376	ACCCACAGGACCAGGTCCT[1]	-	85063404	GAAATGAATGAGGACCTGGTCCTGTGGGT[489]|GAAATGAATGAGGACCTGGTCCTGT[66]|GAAATGAATGAGGACCTGGTCCTGTGGGTG[48]|GAAATGAATGAGGACCTGGTCCTGTGGG[27]|GAAATGAATGAGGACCTGGTCCTGTGG[24]|GAAATGAATGAGGACCTGGTCCTGTG[10]|GAAATGAATGAGGACCTGGTCCTG[2]
chr6	+	85062878	CGCTCAGTCCAAACTCGTC[2]	-	85062906	TACCATAGAAGACGAGTTTGGACTGAGCGA[335]|TACCATAGAAGACGAGTTTGGACTGAGC[149]|TACCATAGAAGACGAGTTTGGACTGAGCG[125]|TACCATAGAAGACGAGTTTGGACTGA[48]|TACCATAGAAGACGAGTTTGGACTGAG[14]|TACCATAGAAGACGAGTTTGGACTG[5]|TACCATAGAAGACGAGTTTGGAC[1]|TACCATAGAAGACGAGTTTGGACT[1]|TACCATAGAAGACGAGTTTGGACTGAGCGAA[1]
chr10	+	66159275	TCCCTTCATTGTGGTACTG[1]	-	66159303	TTGGAAGTGTCAGTACCACAATGAAGGGA[35]|TTGGAAGTGTCAGTACCACAATGAAGGGAG[4]|TTGGAAGTGTCAGTACCACAATGAAGG[3]|TTGGAAGTGTCAGTACCACAATGAAGGGAGA[3]|TTGGAAGTGTCAGTACCACAATGAAGGG[2]|TTGGAAGTGTCAGTACCACAATGAA[1]
chr7	+	77055317	AAGCACACAGAGGAGAGAA[2]	-	77055345	CCTAAAGGTATTCTCTCCTCTGTGTGCT[1]
chr7	+	132473079	CCACACCATACAAGACTTC[3]	-	132473107	TGAAGAGGTTGAAGTCTTGTATGGTGT[2]|TGAAGAGGTTGAAGTCTTGTATGGTGTGG[1]|TGAAGAGGTTGAAGTCTTGTATGGTGTGGG[1]|TGAAGAGGTTGAAGTCTTGTATGGTGTGGGC[1]
chr9	+	67605684	AGGTGGTGCTGACTCAAGT[1]	-	67605712	AAAGACTGAAACTTGAGTCAGCACCAC[1]
chr7	+	80260344	ACAGTGGATTGGCTACTTC[1]	-	80260372	CGTTTTCTGAGAAGTAGCCAATCCACTGTTT[1]
chr17	+	66550103	CATCCAGTAAGCAGGGCAT[2]	-	66550131	TGGGAAGAAGATGCCCTGCTTACTGGA[3]|TGGGAAGAAGATGCCCTGCTTACTGGATGT[3]|TGGGAAGAAGATGCCCTGCTTACTG[1]
chr10	+	66158314	CTGCCGTGTTGACACCAAA[4]	-	66158342	TTGAACGTCCTTTGGTGTCAACACGGC[235]|TTGAACGTCCTTTGGTGTCAACACGGCAGG[230]|TTGAACGTCCTTTGGTGTCAACACGGCAG[69]|TTGAACGTCCTTTGGTGTCAACACGGCAGGT[62]|TTGAACGTCCTTTGGTGTCAACACGGCA[41]|TTGAACGTCCTTTGGTGTCAACACGG[5]
chr9	+	54097214	AATCTGTACATATAGACAG[2]	-	54097242	TTCCAGGAGACTGTCTATATGTACAGATTA[4]|TTCCAGGAGACTGTCTATATGTACAGATT[2]|TTCCAGGAGACTGTCTATATGTAC[1]
chr17	+	66547337	CTGGATAGTGGCATGTCTG[2]	-	66547365	TGAGATACTCCAGACATGCCACTATC[1]|TGAGATACTCCAGACATGCCACTATCC[1]|TGAGATACTCCAGACATGCCACTATCCAGA[1]
chr17	+	66541095	CCAACCTCCATTCATCCTA[3]	-	66541123	TGATAGGAAATAGGATGAATGGAGGTTGG[12]|TGATAGGAAATAGGATGAATGGAGGT[4]|TGATAGGAAATAGGATGAATGGAGGTTG[4]|TGATAGGAAATAGGATGAATGGAGG[3]|TGATAGGAAATAGGATGAATGGAGGTT[3]|TGATAGGAAATAGGATGAATGGAG[1]
chr9	+	67560479	CTTTACGGAGAAACTGAAA[1]	-	67560507	TACTGCTTTTTTTCAGTTTCTCCGTAAAGT[125]|TACTGCTTTTTTTCAGTTTCTCCGTAAAGTT[23]|TACTGCTTTTTTTCAGTTTCTCCGTA[22]|TACTGCTTTTTTTCAGTTTCTCCGT[20]|TACTGCTTTTTTTCAGTTTCTCCGTAAA[19]|TACTGCTTTTTTTCAGTTTCTCCGTAAAG[19]|TACTGCTTTTTTTCAGTTTCTCCGTAA[13]|TACTGCTTTTTTTCAGTTTCTCCGTAAAGTTT[4]|TACTGCTTTTTTTCAGTTTCTCCG[1]
chr6	+	127735415	AACCAGCTGATGTGCTGTG[1]	-	127735443	TGTGAGATGCCACAGCACATCAGCTGGTTC[22]|TGTGAGATGCCACAGCACATCAGCTGGTTCT[10]|TGTGAGATGCCACAGCACATCAGCTGGT[6]|TGTGAGATGCCACAGCACATCAGCTGG[5]|TGTGAGATGCCACAGCACATCAGCTGGTT[3]|TGTGAGATGCCACAGCACATCAGCTG[1]
chr17	+	66543782	CAGCATTCTTCACATAGGC[2]	-	66543810	CCTTCATCATGCCTATGTGAAGAATGCTGG[2]|CCTTCATCATGCCTATGTGAAGAATGCTG[2]|CCTTCATCATGCCTATGTGAAGAA[1]|CCTTCATCATGCCTATGTGAAGAATGCTGGA[1]|CCTTCATCATGCCTATGTGAAGA[1]
chr11	+	5430974	AATCATCTCAAGAATGAAT[13]	-	5431002	TGTTGAAGCCATTCATTCTTGAGATGATTC[7]|TGTTGAAGCCATTCATTCTTGAGATGATT[4]|TGTTGAAGCCATTCATTCTTGAGATG[3]|TGTTGAAGCCATTCATTCTTGAGATGA[2]|TGTTGAAGCCATTCATTCTTGAG[1]|TGTTGAAGCCATTCATTCTTGAGATGAT[1]|TGTTGAAGCCATTCATTCTTGAGATGATTCT[1]
chr17	+	66541205	CAATTCTCACACGTCTGTA[7]	-	66541233	TGAATGTCCGTACAGACGTGTGAGAATTGA[49]|TGAATGTCCGTACAGACGTGTGAGAAT[14]|TGAATGTCCGTACAGACGTGTGAGA[10]|TGAATGTCCGTACAGACGTGTGAGAA[10]|TGAATGTCCGTACAGACGTGTGAGAATTG[8]|TGAATGTCCGTACAGACGTGTGAG[5]|TGAATGTCCGTACAGACGTGTGAGAATT[3]|TGAATGTCCGTACAGACGTGTGA[1]|TGAATGTCCGTACAGACGTGTGAGAATTGAG[1]
chr18	+	67216134	AAACAGCCCTTGTCAACTT[1]	-	67216162	TGACCACAAGAAGTTGACAAGGGCTGTTT[33]|TGACCACAAGAAGTTGACAAGGGCTGTTTA[33]|TGACCACAAGAAGTTGACAAGGGCTGTTTAG[7]|TGACCACAAGAAGTTGACAAGGGCTGTT[5]|TGACCACAAGAAGTTGACAAGGGC[2]|TGACCACAAGAAGTTGACAAGGGCTGT[2]|TGACCACAAGAAGTTGACAAGGGCT[1]
chr9	+	54077507	ACATCTCAGGAAGAATACT[1]	-	54077535	TTTCTTACTTAGTATTCTTCCTGAGATGT[9]|TTTCTTACTTAGTATTCTTCCTGAGATG[1]
chr7	+	77029487	CTGAAGCATATATGAACTC[4]	-	77029515	TAATCTCTGTGAGTTCATATATGCTTCAGC[5]|TAATCTCTGTGAGTTCATATATGCTTCA[2]|TAATCTCTGTGAGTTCATATATGCTTC[2]|TAATCTCTGTGAGTTCATATATGCTTCAG[1]|TAATCTCTGTGAGTTCATATATGCTTCAGCA[1]
chr9	+	54089327	AACTCTTGTTTTTAAAAGG[1]	-	54089355	TAATGCGGTTCCTTTTAAAAACAAGAGTTTG[1]|TAATGCGGTTCCTTTTAAAAACAAGAGTTTGC[1]|TAATGCGGTTCCTTTTAAAAACAA[1]
chr17	+	66526582	CTGTAAACGTGTCCTTTCT[1]	-	66526610	TACTGTACAAAGAAAGGACACGTTTACAG[1]
chr6	+	127745741	AGCCCACAGCAAATGAATG[1]	-	127745769	TCTCCTGAGTCATTCATTTGCTGTGGGCTGT[1]
chr17	+	27470351	ACCCGGAGTGAGTCTTGTA[1]	-	27470379	AACAGAACAATACAAGACTCACTCCGGGTC[1]
chr9	+	67561537	AGAGACAACACTTGAGTGT[1]	-	67561565	TCATCCACAGACACTCAAGTGTTGTCTCTCC[4]|TCATCCACAGACACTCAAGTGTTGTCTCTC[1]|TCATCCACAGACACTCAAGTGTTGTCTCTCCA[1]
chr11	+	103286212	TTCTGGGGCTAGAAGATTA[3]	-	103286240	GTCCTTGTTATAATCTTCTAGCCCCAGAAA[1]
chr11	+	5430318	TGCCATGCTGAAGAGCTCT[1]	-	5430346	TTTCTCAGGAAGAGCTCTTCAGCATGGCA[2]|TTTCTCAGGAAGAGCTCTTCAGCATG[1]|TTTCTCAGGAAGAGCTCTTCAGCATGGC[1]|TTTCTCAGGAAGAGCTCTTCAGCATGGCAG[1]
chr15	+	72928205	GCTCCCCACACGCAAGAGA[1]	-	72928233	TAGTCATTTTTCTCTTGCGTGTGGGGAG[1]|TAGTCATTTTTCTCTTGCGTGTGGGGAGCC[1]|TAGTCATTTTTCTCTTGCGTGTGGGGAGC[1]
chr7	+	77029500	GAACTCACAGAGATTATGC[1]	-	77029528	TTATGTATTGGCATAATCTCTGTGAGTTC[12]|TTATGTATTGGCATAATCTCTGTGAGTTCA[3]|TTATGTATTGGCATAATCTCTGTGAGTT[2]|TTATGTATTGGCATAATCTCTGTGAG[1]|TTATGTATTGGCATAATCTCTGTGAGTTCAT[1]
chr10	+	18519980	GAACATTTTTGTTTGGTTG[1]	-	18520008	AAGTTCAGCTCAACCAAACAAAAA[2]
chr9	+	67571359	CTCCATCTTGTCTCTTCCT[2]	-	67571387	TACTCAGAATAGGAAGAGACAAGATGGAGA[42]|TACTCAGAATAGGAAGAGACAAGATGGAG[40]|TACTCAGAATAGGAAGAGACAAGATGGAGAC[38]|TACTCAGAATAGGAAGAGACAAGATGGA[35]|TACTCAGAATAGGAAGAGACAAGATGG[26]|TACTCAGAATAGGAAGAGACAAGATGGAGACC[12]|TACTCAGAATAGGAAGAGACAAGATG[6]|TACTCAGAATAGGAAGAGACAAG[1]
chr17	+	66543890	CCACTTAGTTTACTTGAGC[4]	-	66543918	GACAAGGTGTGCTCAAGTAAACTAAGTGGT[4]
chr7	+	80248057	ACCTTTTTCCATCTTCTAC[1]	-	80248085	TCAAAAGGAAGTAGAAGATGGAAAAAGGTA[2]
chr14	+	25185944	TTTCTCCCCTGAATTGGCT[1]	-	25185972	TAAACAGAACAGCCAATTCAGGGGAGAAAT[6]|TAAACAGAACAGCCAATTCAGGGGAGAAA[2]|TAAACAGAACAGCCAATTCAGGGGAGAA[2]|TAAACAGAACAGCCAATTCAGGGGAGA[2]|TAAACAGAACAGCCAATTCAGGG[1]|TAAACAGAACAGCCAATTCAGGGGAG[1]
chr7	+	80961512	CTGGAAATGCTCAGTCCAC[5]	-	80961540	TTGTCATTAAGTGGACTGAGCATTTCCAG[1]
chr13	+	50610080	ATGGCCAAGCCATCAATAA[12]	-	50610108	TTCTTGGGAATTATTGATGGCTTGGCCATT[11]|TTCTTGGGAATTATTGATGGCTTGGC[8]|TTCTTGGGAATTATTGATGGCTTGGCCAT[4]|TTCTTGGGAATTATTGATGGCTT[2]|TTCTTGGGAATTATTGATGGCTTGGCC[2]|TTCTTGGGAATTATTGATGGCTTGGCCA[1]|TTCTTGGGAATTATTGATGGCTTG[1]
chr5	+	113780735	TCAACCTCTGTACGGATTC[1]	-	113780763	AGCCTTTACAGAATCCGTACAGAGGTTGAGT[1]|AGCCTTTACAGAATCCGTACAGAGGTTGA[1]|AGCCTTTACAGAATCCGTACAGAGGTTGAGTT[1]
chr5	+	25197121	ATCTATCAATTAGTGAGAT[1]	-	25197149	TGGAATGTTCATCTCACTAATTGATAG[1]
chr9	+	54097447	GTAAGAACTGCGGGAGGAT[1]	-	54097475	TCATCCTCGTATCCTCCCGCAGTTC[1]
chr7	+	132473584	TTGAAAAAGGAACACGGAC[6]	-	132473612	TGTGCAGCCTGTCCGTGTTCCTTTTTCAA[1]
chr17	+	66542617	AGGCTACTGTGACCTTCAA[5]	-	66542645	TCACATGAGCTTGAAGGTCACAGTAGCC[1]|TCACATGAGCTTGAAGGTCACAGTAGC[1]|TCACATGAGCTTGAAGGTCACAGT[1]
chr7	+	132473566	GAAAACTGCAAGAAGTTGT[1]	-	132473594	TCCTTTTTCAACAACTTCTTGCAGTTTTC[5]|TCCTTTTTCAACAACTTCTTGCAGTTT[1]
chr5	+	113762407	CTGCTTCCCTGCAGTGGTA[1]	-	113762435	TAGACGTGACTACCACTGCAGGGAAGCAGGC[13]|TAGACGTGACTACCACTGCAGGGAAGC[12]|TAGACGTGACTACCACTGCAGGGA[2]|TAGACGTGACTACCACTGCAGGGAAG[2]|TAGACGTGACTACCACTGCAGGG[1]|TAGACGTGACTACCACTGCAGGGAAGCAGGCA[1]|TAGACGTGACTACCACTGCAGGGAAGCAG[1]|TAGACGTGACTACCACTGCAGGGAAGCAGG[1]
chr7	+	77033841	AAGTTTGGACAAGCATCCA[1]	-	77033869	TACAAAAACGTGGATGCTTGTCCAAAC[7]|TACAAAAACGTGGATGCTTGTCCAAACTT[2]|TACAAAAACGTGGATGCTTGTCCAAACTTT[2]|TACAAAAACGTGGATGCTTGTCCAA[1]
chr17	+	66571209	GCCTGTGAGTACCTGCATC[3]	-	66571237	GATCAATACAGATGCAGGTACTCACAGGC[1]
chr5	+	113780501	TGAGCATTTTGATTTTTGA[6]	-	113780529	GCTAGAAATATCAAAAATCAAAATGCT[1]
chr9	+	67577004	CCTGCTAAAGTGGAATCAA[1]	-	67577032	AGTTGTTTCATTGATTCCACTTTAGC[3]|AGTTGTTTCATTGATTCCACTTTAGCAGG[2]|AGTTGTTTCATTGATTCCACTTTAGCAGGGAA[1]|AGTTGTTTCATTGATTCCACTTTAGCAGGGA[1]
chr7	+	80959342	CCTCGAAGCTATGAGCCGT[1]	-	80959370	TTTCTCAGAAACGGCTCATAGCTTCGAGGC[48]|TTTCTCAGAAACGGCTCATAGCTTC[18]|TTTCTCAGAAACGGCTCATAGCTTCGAGG[16]|TTTCTCAGAAACGGCTCATAGCTTCG[12]|TTTCTCAGAAACGGCTCATAGCTTCGA[7]|TTTCTCAGAAACGGCTCATAGCTT[6]|TTTCTCAGAAACGGCTCATAGCTTCGAG[2]|TTTCTCAGAAACGGCTCATAGCT[1]
chr7	+	80934675	AGGCTACATTTTAATATTC[3]	-	80934703	TCCTGAGTAAGAATATTAAAATGTAGCCTTC[21]|TCCTGAGTAAGAATATTAAAATGTAGCCTT[16]|TCCTGAGTAAGAATATTAAAATGTAGCCTTCT[6]|TCCTGAGTAAGAATATTAAAATGTAGC[4]|TCCTGAGTAAGAATATTAAAATGTAGCC[4]|TCCTGAGTAAGAATATTAAAATGTAGCCT[1]
chr10	+	86064800	TCTGGACATGCAATTCTAT[6]	-	86064828	TGGTGATAAGATAGAATTGCATGTCCAGA[1]
chr15	+	72933286	ACTGTCTGTGTAGCAAAAT[1]	-	72933314	TTTCATGGGCATTTTGCTACACAGACAGTGGA[1]
chr9	+	67560746	CTGCAAAGTGGCAAAACCT[3]	-	67560774	CTTTTCCTTCAGGTTTTGCCACTTTGC[12]|CTTTTCCTTCAGGTTTTGCCACTTT[10]|CTTTTCCTTCAGGTTTTGCCACTTTGCAG[9]|CTTTTCCTTCAGGTTTTGCCACTTTGCA[5]|CTTTTCCTTCAGGTTTTGCCACTTTG[4]|CTTTTCCTTCAGGTTTTGCCACTTTGCAGG[3]
chr17	+	66540765	TGCATTCCCAGCCAGTAAG[1]	-	66540793	TGGTTGCTGTCTTACTGGCTGGGAAT[3]|TGGTTGCTGTCTTACTGGCTGGGAATGCA[2]|TGGTTGCTGTCTTACTGGCTGGGA[1]
chr9	+	67549190	AAGTGTGAGATGCTAGAGT[1]	-	67549218	TGTATTTTGCACTCTAGCATCTCACACTTC[1]
chr17	+	27464518	TGCCCACTTTGTGGCAGAC[1]	-	27464546	GGGAAGTTGAGTCTGCCACAAAGTGGGCA[1]
chr17	+	27441432	ATCAGATAAACGCAAAACC[2]	-	27441460	TGTCTAGAGTGGTTTTGCGTTTATCTGA[15]|TGTCTAGAGTGGTTTTGCGTTTATCT[9]|TGTCTAGAGTGGTTTTGCGTTTATCTG[8]|TGTCTAGAGTGGTTTTGCGTTTATCTGAT[6]|TGTCTAGAGTGGTTTTGCGTTTATCTGATG[3]|TGTCTAGAGTGGTTTTGCGTTTATCTGATGC[1]
chr4	+	57376988	GTGCAGTCGGGCACATCTC[7]	-	57377016	TTAGAAGACCGAGATGTGCCCGACTGCAC[43]|TTAGAAGACCGAGATGTGCCCGACTGCACAG[14]|TTAGAAGACCGAGATGTGCCCGACTGCACA[10]|TTAGAAGACCGAGATGTGCCCGACTGC[9]|TTAGAAGACCGAGATGTGCCCGACTGCACAGA[7]|TTAGAAGACCGAGATGTGCCCGACTGCA[5]|TTAGAAGACCGAGATGTGCCCGA[1]|TTAGAAGACCGAGATGTGCCCGACTG[1]|TTAGAAGACCGAGATGTGCCCGACT[1]|TTAGAAGACCGAGATGTGCCCGAC[1]
chr7	+	132473144	GTCGATGAAACCTACCAAA[1]	-	132473172	TTCTGAGGTTTTTGGTAGGTTTCATCGAC[6]|TTCTGAGGTTTTTGGTAGGTTTCATCGACT[2]|TTCTGAGGTTTTTGGTAGGTTTCATCGA[2]|TTCTGAGGTTTTTGGTAGGTTTCATCGACTC[1]
chr15	+	74468229	AGGCCTATAGCAGAACTTT[1]	-	74468257	AACTCTTGTAAAAGTTCTGCTATAGGCCTT[1]
chr9	+	67577130	AGGTTTTAAAAAGTGACCA[2]	-	67577158	TGCTTGTAGGTGGTCACTTTTTAAAAC[10]|TGCTTGTAGGTGGTCACTTTTTAAA[5]|TGCTTGTAGGTGGTCACTTTTTAAAACCTGG[4]|TGCTTGTAGGTGGTCACTTTTTAAAA[4]|TGCTTGTAGGTGGTCACTTTTTAAAACCTG[4]|TGCTTGTAGGTGGTCACTTTTTAAAACC[1]|TGCTTGTAGGTGGTCACTTTTTAAAACCT[1]|TGCTTGTAGGTGGTCACTTTTTAA[1]
chr5	+	144519339	AGGCTCTAGCTAAGGACCA[1]	-	144519367	ACGCTTTGCATGGTCCTTAGCTA[1]
chr5	+	113764535	CATTGCGAAGTCCTAACAA[1]	-	113764563	TCCAGACGGGTTGTTAGGACTTCGCAAT[3]|TCCAGACGGGTTGTTAGGACTTCGC[2]
chr9	+	54073998	TTAAGACGTACATCACGGC[1]	-	54074026	TTCGTTCCTTGCCGTGATGTACGTCTTAAGT[2]
chr9	+	67562707	CTGGTGATTCATGGGCTAT[1]	-	67562735	TGTCACTTTGATAGCCCATGAATCACCAGT[3]|TGTCACTTTGATAGCCCATGAATCAC[3]|TGTCACTTTGATAGCCCATGAATCACC[2]|TGTCACTTTGATAGCCCATGAATCACCA[2]
chr9	+	54071768	GTCCCCAAGTTAGTTAGAA[2]	-	54071796	TGACGCTCATTTCTAACTAACTTGGGGAC[284]|TGACGCTCATTTCTAACTAACTTGGGGA[192]|TGACGCTCATTTCTAACTAACTTGGGGACT[128]|TGACGCTCATTTCTAACTAACTTGG[80]|TGACGCTCATTTCTAACTAACTTGGG[27]|TGACGCTCATTTCTAACTAACTTG[27]|TGACGCTCATTTCTAACTAACTTGGGGACTT[20]|TGACGCTCATTTCTAACTAACTTGGGG[8]|TGACGCTCATTTCTAACTAACTT[4]
chr5	+	150621289	AAGGAAGGAACTACTTGAG[1]	-	150621317	TGGTAGAACGCTCAAGTAGTTCCTTCCTTGG[51]|TGGTAGAACGCTCAAGTAGTTCCTTCCTTG[25]|TGGTAGAACGCTCAAGTAGTTCCTTC[10]|TGGTAGAACGCTCAAGTAGTTCCTTCC[7]|TGGTAGAACGCTCAAGTAGTTCCTTCCT[3]|TGGTAGAACGCTCAAGTAGTTCCTT[2]
chr9	+	67564231	CTGGAAAGATGAAGTTGAA[1]	-	67564259	TAAATGAGACTTCAACTTCATCTTTCCAG[3]|TAAATGAGACTTCAACTTCATCTTTCCAGGG[2]|TAAATGAGACTTCAACTTCATCTTTCCAGG[1]
chr5	+	113767689	TCTAAGCTTCATTGACTTC[2]	-	113767717	TATGATTCAAGAAGTCAATGAAGCTTAGAGA[28]|TATGATTCAAGAAGTCAATGAAGCTTAGAG[17]|TATGATTCAAGAAGTCAATGAAGCTTAGA[11]|TATGATTCAAGAAGTCAATGAAGCTT[3]|TATGATTCAAGAAGTCAATGAAGCTTA[2]|TATGATTCAAGAAGTCAATGAAGCTTAGAGAT[1]|TATGATTCAAGAAGTCAATGAAG[1]
chr7	+	80930293	CCAGTCTGAAAAACGATGG[1]	-	80930321	TATCTTACCTCCATCGTTTTTCAGACTGGA[3]|TATCTTACCTCCATCGTTTTTCAGACTGG[2]|TATCTTACCTCCATCGTTTTTCAGACT[1]
chr15	+	78491858	AGCATTAGGCCTAAGTGGA[1]	-	78491886	TGGAAGTCTCTCCACTTAGGCCTAATGC[1]
chr18	+	67217617	CGGGAAACACAGCAAGGCA[1]	-	67217645	TGCTTTGCAGTGCCTTGCTGTGTTTCCC[2]|TGCTTTGCAGTGCCTTGCTGTGTTTC[1]|TGCTTTGCAGTGCCTTGCTGTGTTTCC[1]
chr17	+	27440009	TAACAAGATGGTTCAGTTA[11]	-	27440037	TGGCATATGATAACTGAACCATCTTGTTAGT[482]|TGGCATATGATAACTGAACCATCTTGTTAG[314]|TGGCATATGATAACTGAACCATCTTGTTA[34]|TGGCATATGATAACTGAACCATCTTGT[27]|TGGCATATGATAACTGAACCATCTTGTT[18]|TGGCATATGATAACTGAACCATC[6]|TGGCATATGATAACTGAACCATCT[4]|TGGCATATGATAACTGAACCATCTTGTTAGTT[3]|TGGCATATGATAACTGAACCATCTT[2]|TGGCATATGATAACTGAACCATCTTG[1]
chr7	+	77030101	AACTTTATTAGCAGGCATT[3]	-	77030129	TTGTTTTCATAATGCCTGCTAATAAAGTT[1]
chr7	+	80935005	CTCTAAGATTGGGGAAGTT[1]	-	80935033	TTCTGTGTAGAACTTCCCCAATCTTAGAGA[6]|TTCTGTGTAGAACTTCCCCAATCTTAGAG[2]|TTCTGTGTAGAACTTCCCCAATCTTAGAGAG[1]|TTCTGTGTAGAACTTCCCCAATCTTAGAGAGC[1]
chr7	+	80933157	TGTCCAAAGCAGACAAGAT[2]	-	80933185	TAACAGAAGAATCTTGTCTGCTTTGGACAT[387]|TAACAGAAGAATCTTGTCTGCTTTGGACATA[228]|TAACAGAAGAATCTTGTCTGCTTTGGACA[136]|TAACAGAAGAATCTTGTCTGCTTTGGAC[13]|TAACAGAAGAATCTTGTCTGCTTTGG[9]|TAACAGAAGAATCTTGTCTGCTTTGGA[5]|TAACAGAAGAATCTTGTCTGCTTTG[4]|TAACAGAAGAATCTTGTCTGCTT[3]|TAACAGAAGAATCTTGTCTGCTTT[1]|TAACAGAAGAATCTTGTCTGCTTTGGACATAG[1]
chr15	+	59118019	ATGAGATCCTGCTGTCAGA[1]	-	59118047	TGAGAAAATGTCTGACAGCAGGATCTCAT[1]
chr11	+	103285685	TCTGCTCCCTGAATTCTTT[1]	-	103285713	TGCATTACCCAAAGAATTCAGGGAG[2]|TGCATTACCCAAAGAATTCAGGGAGCA[1]
chr9	+	54063044	CCAACTAAACTCAAGGTGG[5]	-	54063072	TGACATGGTACCACCTTGAGTTTAGTTGG[6]|TGACATGGTACCACCTTGAGTTTAGTTGGA[4]|TGACATGGTACCACCTTGAGTTTAGTTGGAGT[1]
chr10	+	18517290	GGGGATTATCTCTCTTGGT[1]	-	18517318	TCTATCTCCAACCAAGAGAGATAA[1]
chr5	+	113765350	TTGGAGAGAAACCGGGCTT[1]	-	113765378	TAAGCCAAATAAGCCCGGTTTCTCTCCAAA[4]|TAAGCCAAATAAGCCCGGTTTCTCTCCAAAC[2]|TAAGCCAAATAAGCCCGGTTTCTCTCCAA[1]|TAAGCCAAATAAGCCCGGTTTCTCT[1]|TAAGCCAAATAAGCCCGGTTTCTCTC[1]
chr15	+	74467617	TGAACAAGTTTGACTCTCC[1]	-	74467645	CTCAACTCATGGAGAGTCAAACTTGTTCAT[1]
chr2	+	92411535	ACAGGCCAAAGGCTCAGTC[1]	-	92411563	AGTGCTTGAAGACTGAGCCTTTGGCCTGTG[1]|AGTGCTTGAAGACTGAGCCTTTGGCCTGTGC[1]
chr15	+	74467262	CCACTCGAAGATCTGAAAG[1]	-	74467290	TACTGGTGATCTTTCAGATCTTCGAGTGGC[1]|TACTGGTGATCTTTCAGATCTTCGAGTGGCA[1]|TACTGGTGATCTTTCAGATCTTCGAGTGG[1]
chr6	+	127760378	GTGCTTCCACAGACTAAAC[1]	-	127760406	TGGAGATTAAGTTTAGTCTGTGGAAGCACCAT[1]
chr15	+	78491378	TCCCTGTTTTACTCTTTTG[1]	-	78491406	CAAAAGAGAACAAAAGAGTAAAACAGG[1]
chr17	+	66540965	CACTTATTCTCATAGGATA[2]	-	66540993	TAAGTATAAGTATCCTATGAGAATAAGTGT[7]|TAAGTATAAGTATCCTATGAGAATAAGTG[3]
chr7	+	80249111	AACAAGGAAATCGAAAGGT[1]	-	80249139	TGTATGGATTACCTTTCGATTTCCTTGTTAGA[1]|TGTATGGATTACCTTTCGATTTCCTTGT[1]|TGTATGGATTACCTTTCGATTTCCTTGTT[1]|TGTATGGATTACCTTTCGATTTCCTTGTTA[1]
chr18	+	67223832	CTTCTGCTTTGCACTACTC[1]	-	67223860	TTTGCAACAAGAGTAGTGCAAAGCAGAAGC[26]|TTTGCAACAAGAGTAGTGCAAAGCAGAAGCA[4]|TTTGCAACAAGAGTAGTGCAAAGCAGAA[4]|TTTGCAACAAGAGTAGTGCAAAGCAGA[3]
chr17	+	66541839	ACAGATCATCTAAGGCTTG[7]	-	66541867	CCCAGTAATTCAAGCCTTAGATGATCTGT[5]|CCCAGTAATTCAAGCCTTAGATGATCTGTC[2]|CCCAGTAATTCAAGCCTTAGATGATCTGTCA[1]|CCCAGTAATTCAAGCCTTAGATGATCTG[1]
chr5	+	150608839	GAGAGAGAAGAATCAATTG[1]	-	150608867	TAACATTGCACAATTGATTCTTCTCTCT[5]|TAACATTGCACAATTGATTCTTCTCTCTCT[5]|TAACATTGCACAATTGATTCTTCTCTC[4]|TAACATTGCACAATTGATTCTTCTCTCTCTC[2]|TAACATTGCACAATTGATTCTTCTCTCTC[2]
chr2	+	35833997	GTGGACCAATGGTTTCTAT[5]	-	35834025	TATTTACAGCATAGAAACCATTGGTCCACT[4]|TATTTACAGCATAGAAACCATTGGTCCACTA[2]|TATTTACAGCATAGAAACCATTGGTCCAC[1]|TATTTACAGCATAGAAACCATTGGTCC[1]
chr7	+	80962288	TTCGGCAAGTTTTGTGGAA[1]	-	80962316	CATCTAGCTATTCCACAAAACTTGCCG[1]|CATCTAGCTATTCCACAAAACTTGCCGA[1]
chr11	+	5430897	ACAGTGACCACTACAAGTA[1]	-	5430925	TGTGCTGAGCTACTTGTAGTGGTCACTGT[1]
chr17	+	66543801	ATGATGAAGGTAATGAGTG[1]	-	66543829	TTTGTATCTGCACTCATTACCTTCATCAT[1]
chr7	+	77032046	CTCTTTCAGCTGACTGGAA[5]	-	77032074	TAAAATGTGATTCCAGTCAGCTGAAAGAGA[7]|TAAAATGTGATTCCAGTCAGCTGAAAGAG[3]|TAAAATGTGATTCCAGTCAGCTGAAAGAGAA[2]
chr18	+	67222160	TCAGAGAGCTATGACATAA[1]	-	67222188	TGAATGTGGCTTATGTCATAGCTCTCTGA[3]|TGAATGTGGCTTATGTCATAGCTCTCTGAG[1]|TGAATGTGGCTTATGTCATAGCTCTCTGAGAC[1]
chr7	+	80937950	GTCTTGTACAAAAGGAGGA[1]	-	80937978	TTCTTTTGTCTCCTCCTTTTGTACAAGAC[21]|TTCTTTTGTCTCCTCCTTTTGTACAAGACT[10]|TTCTTTTGTCTCCTCCTTTTGTACAAGA[6]|TTCTTTTGTCTCCTCCTTTTGTACAAG[2]|TTCTTTTGTCTCCTCCTTTTGTACA[2]|TTCTTTTGTCTCCTCCTTTTGTAC[2]|TTCTTTTGTCTCCTCCTTTTGTACAA[2]
chr18	+	67212135	CCCACAGAGTCAGCTAAAC[1]	-	67212163	TATGAGGCCTGTTTAGCTGACTCTGTGGGC[6]|TATGAGGCCTGTTTAGCTGACTCTGTGG[6]|TATGAGGCCTGTTTAGCTGACTCTGTGGG[3]|TATGAGGCCTGTTTAGCTGACTCTGTGGGCT[2]|TATGAGGCCTGTTTAGCTGACTCTGTG[1]|TATGAGGCCTGTTTAGCTGACTCTGT[1]
chr9	+	67573296	GCCATACAGCTGGCAAATC[1]	-	67573324	TGTTCGCTCTGATTTGCCAGCTGTATGGCTT[66]|TGTTCGCTCTGATTTGCCAGCTGTATGGCTTC[53]|TGTTCGCTCTGATTTGCCAGCTGTA[12]|TGTTCGCTCTGATTTGCCAGCTGTAT[10]|TGTTCGCTCTGATTTGCCAGCTGT[4]|TGTTCGCTCTGATTTGCCAGCTG[1]|TGTTCGCTCTGATTTGCCAGCTGTATG[1]
chr6	+	81849058	GTGGCCTAGGATGTTGCCC[1]	-	81849086	TAATATCAGAGGGCAACATCCTAGGC[18]|TAATATCAGAGGGCAACATCCTAGGCCAC[12]|TAATATCAGAGGGCAACATCCTAGG[8]|TAATATCAGAGGGCAACATCCTAGGCC[5]|TAATATCAGAGGGCAACATCCTAGGCCACT[5]|TAATATCAGAGGGCAACATCCTAGGCCA[2]|TAATATCAGAGGGCAACATCCTAG[2]|TAATATCAGAGGGCAACATCCTAGGCCACTTC[1]
chr17	+	66529210	ACCAAAAGATACATTAATT[6]	-	66529238	TCAGAATGCTAATTAATGTATCTTTTGGTC[1]
chr9	+	54070351	GAGTCCTACTTGGAAAAGC[1]	-	54070379	TTGTAAATGTGCTTTTCCAAGTAGGACTCTT[1]
chr7	+	80248630	TCGTGTCATCATGTTGTCA[1]	-	80248658	TGACTTGTCTTGACAACATGATGACACG[4]|TGACTTGTCTTGACAACATGATGACACGA[4]|TGACTTGTCTTGACAACATGATGACACGAA[3]|TGACTTGTCTTGACAACATGATGACACGAAA[2]
chr17	+	66555937	TTTTGGGCACAGTGTCTGT[1]	-	66555965	TATTGATGTGACAGACACTGTGCCCAAAAGC[1]
chr17	+	66544026	GCCCCCGACTATGATTCTG[1]	-	66544054	TTATTAACTTCAGAATCATAGTCGGGG[1]
chr13	+	25082274	TCTTAACACTCTCCATATA[1]	-	25082302	TAGGAGCAATTATATGGAGAGTGTTAAGAGC[2]|TAGGAGCAATTATATGGAGAGTGTTAAGA[1]
chr8	+	114388533	CTTGGCTGTTTTATCAAAT[1]	-	114388561	TGATTTTAAAATTTGATAAAACAGCCAAGC[1]
chr9	+	67562304	CCTGATTTGTATTTGTGAA[34]	-	67562332	TATCATTGAATTCACAAATACAAATCAGGA[47]|TATCATTGAATTCACAAATACAAATCAGGAA[16]|TATCATTGAATTCACAAATACAAATCAGG[6]
chr5	+	150632081	TTTGTTATAATCTTACACT[1]	-	150632109	TTGGAGATGCAGTGTAAGATTATAACAA[2]|TTGGAGATGCAGTGTAAGATTATAACAAA[2]|TTGGAGATGCAGTGTAAGATTATAACAAAAC[1]|TTGGAGATGCAGTGTAAGATTATAACAAAA[1]
chr9	+	54082814	TGACAGCATGTTATGAAGT[1]	-	54082842	TAGTGATACAACTTCATAACATGCTGTCATT[20]|TAGTGATACAACTTCATAACATGCTGTCAT[2]|TAGTGATACAACTTCATAACATGCTGTCA[2]|TAGTGATACAACTTCATAACATGCTGTC[1]|TAGTGATACAACTTCATAACATGCTGT[1]
chr5	+	113762676	AAGAGAAATGCAGGAGTAT[2]	-	113762704	TTGTATCCAGATACTCCTGCATTTCTCT[1]|TTGTATCCAGATACTCCTGCATTTCTCTTT[1]|TTGTATCCAGATACTCCTGCATTTCTC[1]
chr17	+	27482996	TGTATCTGCTAGGCACAAT[1]	-	27483024	CCTTTGTAGAATTGTGCCTAGCAGATACA[1]
chr15	+	78496161	CCATGTGGAGACAATGTTC[2]	-	78496189	TACGTGAGAGGAACATTGTCTCCACATGG[136]|TACGTGAGAGGAACATTGTCTCCACATG[25]|TACGTGAGAGGAACATTGTCTCCACATGGGT[17]|TACGTGAGAGGAACATTGTCTCCACATGGG[6]|TACGTGAGAGGAACATTGTCTCCACA[2]|TACGTGAGAGGAACATTGTCTCCAC[2]|TACGTGAGAGGAACATTGTCTCCACAT[2]|TACGTGAGAGGAACATTGTCTCCA[1]
chr7	+	132472855	GAAAGAAGCATTGCCCATA[2]	-	132472883	TTTCGTGTCATATGGGCAATGCTTCTTTCA[4]|TTTCGTGTCATATGGGCAATGCTTCTTTC[3]|TTTCGTGTCATATGGGCAATGCTTCTT[1]|TTTCGTGTCATATGGGCAATGCTTCTTTCAT[1]|TTTCGTGTCATATGGGCAATGCTTCTTT[1]
chr13	+	50661264	TTCTGGGCATCTTCATTCT[4]	-	50661292	TAGCATATCCAGAATGAAGATGCCCAGAAC[2]
chr17	+	66539405	CCTGGCAGAGTGACCATGG[1]	-	66539433	TGTACTTTGACCATGGTCACTCTGCCAGG[3]|TGTACTTTGACCATGGTCACTCTGCCAGGC[2]
chr9	+	67582506	TATTATTGTCTTCCAGAAC[1]	-	67582534	AGGAACATAAGTTCTGGAAGACAATAA[2]|AGGAACATAAGTTCTGGAAGACAATAATAT[1]
chr13	+	25082250	TTGCCTAGAAAGGGTGTAG[1]	-	25082278	TAAGAGCTAACTACACCCTTTCTAGGCAA[7]|TAAGAGCTAACTACACCCTTTCTAGGCAAG[3]|TAAGAGCTAACTACACCCTTTCTAGGCA[1]|TAAGAGCTAACTACACCCTTTCTAGGC[1]
chr17	+	27456709	TGACGTGCCTCTTAAACAT[1]	-	27456737	TCTCCTATCTATGTTTAAGAGGCACGTCACC[22]|TCTCCTATCTATGTTTAAGAGGCACGTCAC[19]|TCTCCTATCTATGTTTAAGAGGCACGTCA[9]|TCTCCTATCTATGTTTAAGAGGCACGTC[1]
chr6	+	128150450	ACGAGCTCCGTGTGCGAGA[3]	-	128150478	TAACGCGGCCTCTCGCACACGGA[9]|TAACGCGGCCTCTCGCACACGGAGC[7]|TAACGCGGCCTCTCGCACACGGAGCTC[3]|TAACGCGGCCTCTCGCACACGGAG[1]|TAACGCGGCCTCTCGCACACGGAGCT[1]
chr17	+	27438716	GGGTACTACTGGCTGGAAA[3]	-	27438744	TCCTGAAAGGTTTCCAGCCAGTAGT[9]|TCCTGAAAGGTTTCCAGCCAGTAGTACC[4]|TCCTGAAAGGTTTCCAGCCAGTAGTACCCC[3]|TCCTGAAAGGTTTCCAGCCAGTAG[2]|TCCTGAAAGGTTTCCAGCCAGTAGTAC[2]|TCCTGAAAGGTTTCCAGCCAGTA[1]|TCCTGAAAGGTTTCCAGCCAGTAGTA[1]
chr15	+	74466958	TCTCAAGAATAGACTTTGT[2]	-	74466986	TCCTAGGGGGACAAAGTCTATTCTTGAGAC[1]
chr14	+	20462353	CCTTTTTCCTTGTGCTTAC[1]	-	20462381	TGTCACAAAGGTAAGCACAAGGAAAAAGGT[1]|TGTCACAAAGGTAAGCACAAGGAAAAAGGTT[1]
chr7	+	80958995	GTGTGGTATCTGCTTGCAT[2]	-	80959023	TACATCTCCAATGCAAGCAGATACCACACA[87]|TACATCTCCAATGCAAGCAGATACCACA[81]|TACATCTCCAATGCAAGCAGATACCACAC[79]|TACATCTCCAATGCAAGCAGATACCAC[33]|TACATCTCCAATGCAAGCAGATACCACACAGC[27]|TACATCTCCAATGCAAGCAGATACCACACAG[24]|TACATCTCCAATGCAAGCAGATACCA[7]|TACATCTCCAATGCAAGCAGATACC[6]|TACATCTCCAATGCAAGCAGATAC[4]|TACATCTCCAATGCAAGCAGATA[3]
chr5	+	113780859	GTGAAATGGCACTGTTGAA[2]	-	113780887	GATGGTGTAATTCAACAGTGCCATTTC[3]
chr7	+	132473628	GCTATCACCCGATCCTTTC[1]	-	132473656	TACTGCTGCTGAAAGGATCGGGTGA[2]|TACTGCTGCTGAAAGGATCGGGT[2]|TACTGCTGCTGAAAGGATCGGGTGATAGC[1]|TACTGCTGCTGAAAGGATCGGGTG[1]
chr5	+	113770092	TGTGCGGCAAGTGGAACAT[1]	-	113770120	CAGATACTTAATGTTCCACTTGCCGC[1]
chr11	+	103295177	CTCTAATCCTAGAGGCATA[6]	-	103295205	GTCTCTTTAATATGCCTCTAGGATTAGAGA[1]
chr18	+	67222807	AGGAGACTTAGGGAGAAGC[1]	-	67222835	TAAGAGCTTTGCTTCTCCCTAAGTCTCCTGC[11]|TAAGAGCTTTGCTTCTCCCTAAGTCTCCTG[8]|TAAGAGCTTTGCTTCTCCCTAAGTC[2]|TAAGAGCTTTGCTTCTCCCTAAGT[2]|TAAGAGCTTTGCTTCTCCCTAAGTCT[2]|TAAGAGCTTTGCTTCTCCCTAAGTCTC[1]|TAAGAGCTTTGCTTCTCCCTAAGTCTCCT[1]|TAAGAGCTTTGCTTCTCCCTAAGTCTCC[1]
chr18	+	67219632	ACTGCGAACCTATGAGAAG[6]	-	67219660	TGGAAAGTGACTTCTCATAGGTTCGCAGTC[51]|TGGAAAGTGACTTCTCATAGGTTCGCAGT[45]|TGGAAAGTGACTTCTCATAGGTTCGC[10]|TGGAAAGTGACTTCTCATAGGTTCGCA[9]|TGGAAAGTGACTTCTCATAGGTTCGCAGTCC[8]|TGGAAAGTGACTTCTCATAGGTTCGCAG[5]|TGGAAAGTGACTTCTCATAGGTTCG[3]|TGGAAAGTGACTTCTCATAGGTT[1]|TGGAAAGTGACTTCTCATAGGTTC[1]
chr13	+	50610816	GAGTAACATACATAACCCA[1]	-	50610844	GTACCTTTGATGGGTTATGTATGTTACTC[1]
chr15	+	78496113	CAGCTGAGAAAGGGATTTT[1]	-	78496141	TTATTGTGTCAAAATCCCTTTCTCAGCTGG[16]|TTATTGTGTCAAAATCCCTTTCTCAGCTGGT[12]|TTATTGTGTCAAAATCCCTTTCTCAGC[3]|TTATTGTGTCAAAATCCCTTTCTCAGCTG[3]|TTATTGTGTCAAAATCCCTTTCT[1]|TTATTGTGTCAAAATCCCTTTCTCAG[1]|TTATTGTGTCAAAATCCCTTTCTCA[1]
chr5	+	150633068	GAGATATGAACTGGAACAC[1]	-	150633096	TGCAGTATGAGTGTTCCAGTTCATAT[1]
chr5	+	113765251	GCTGGCTAGACATGCTGTA[6]	-	113765279	TACCCAGCTCTACAGCATGTCTAGCCAGC[7]|TACCCAGCTCTACAGCATGTCTAGC[4]|TACCCAGCTCTACAGCATGTCTAGCCAG[4]|TACCCAGCTCTACAGCATGTCTAGCCA[2]|TACCCAGCTCTACAGCATGTCTAGCCAGCC[2]|TACCCAGCTCTACAGCATGTCTAGCC[2]|TACCCAGCTCTACAGCATGTCTA[1]|TACCCAGCTCTACAGCATGTCTAG[1]|TACCCAGCTCTACAGCATGTCTAGCCAGCCT[1]
chr7	+	77032562	TTTTTTCATGACTCTCCAA[1]	-	77032590	TAGTTTTGTCTTGGAGAGTCATGAAAAAA[3]|TAGTTTTGTCTTGGAGAGTCATGAAAAA[1]
chr14	+	25187037	TAAGAAGGAAATGATAGAG[2]	-	25187065	TGGTTGAGAACTCTATCATTTCCTTCTTA[1]
chr9	+	67566223	CAGAGACTTACCATGGGTC[4]	-	67566251	TAAAGATTCAGACCCATGGTAAGTCTC[5]|TAAAGATTCAGACCCATGGTAAGTCTCTGGC[4]|TAAAGATTCAGACCCATGGTAAGTC[4]|TAAAGATTCAGACCCATGGTAAGTCTCTGG[3]|TAAAGATTCAGACCCATGGTAAGTCTCT[2]
chr7	+	80960728	CAATGGTTTGGCATCCTTA[2]	-	80960756	TCACAGAATTTAAGGATGCCAAACCATTGA[71]|TCACAGAATTTAAGGATGCCAAACCAT[14]|TCACAGAATTTAAGGATGCCAAACCATT[12]|TCACAGAATTTAAGGATGCCAAACCA[12]|TCACAGAATTTAAGGATGCCAAACCATTG[9]|TCACAGAATTTAAGGATGCCAAAC[6]|TCACAGAATTTAAGGATGCCAAACC[5]|TCACAGAATTTAAGGATGCCAAACCATTGAC[2]|TCACAGAATTTAAGGATGCCAAACCATTGACT[1]
chr7	+	80959046	CCAGGGGAATCAGAGAATG[3]	-	80959074	TTGGCTTCACCATTCTCTGATTCCCCTGGG[3]|TTGGCTTCACCATTCTCTGATTCCC[1]|TTGGCTTCACCATTCTCTGATTCCCCTG[1]
chr17	+	27463118	CACACATGCCACAGAGATG[3]	-	27463146	TGTACGCCATCATCTCTGTGGCATGTGTGT[1]
chr14	+	25169949	GAGTCTTTCAAAACAATAA[2]	-	25169977	TGTATTTTCTTTATTGTTTTGAAAGACTCC[2]|TGTATTTTCTTTATTGTTTTGAAAGACTC[1]
chr15	+	74467181	CAGGGCATTTGGACTAGTC[4]	-	74467209	CCGAAGAGTAGACTAGTCCAAATGCCCT[6]|CCGAAGAGTAGACTAGTCCAAATGCC[1]|CCGAAGAGTAGACTAGTCCAAATG[1]|CCGAAGAGTAGACTAGTCCAAAT[1]
chr9	+	67562257	GTCTTTTCAAAGAACCTGG[2]	-	67562285	TAAGGTTCGGCCAGGTTCTTTGAAAAGAC[2]|TAAGGTTCGGCCAGGTTCTTTGAAAA[2]|TAAGGTTCGGCCAGGTTCTTTGAAAAG[2]|TAAGGTTCGGCCAGGTTCTTTGAAA[2]|TAAGGTTCGGCCAGGTTCTTTGAAAAGACAA[1]
chr9	+	67548790	AGCTGAAAATTCGGACTTA[1]	-	67548818	TTGCAGCTTTTAAGTCCGAATTTTC[1]|TTGCAGCTTTTAAGTCCGAATTTTCAGCTGT[1]
chr5	+	113760208	AGCTTCAAATCGGTTGAGG[1]	-	113760236	TAGGTCTCTTCCTCAACCGATTTGAAGCT[25]|TAGGTCTCTTCCTCAACCGATTTGAAGCTG[12]|TAGGTCTCTTCCTCAACCGATTTGAAGC[10]|TAGGTCTCTTCCTCAACCGATTTGAAG[4]|TAGGTCTCTTCCTCAACCGATTTGAAGCTGG[4]|TAGGTCTCTTCCTCAACCGATTTGAA[2]
chr9	+	3187485	ATCTGTTACCGAGCAGAAA[1]	-	3187513	TTACACAACCTTTCTGCTCGGTAACAGATT[1]
chr7	+	132472843	CAGAACCTCCATGAAAGAA[1]	-	132472871	TGGGCAATGCTTCTTTCATGGAGGTTCTGA[5]|TGGGCAATGCTTCTTTCATGGAGGTTCTG[3]|TGGGCAATGCTTCTTTCATGGAGGTTCT[2]
chr7	+	80937287	AGGTCAGTTCAGGGCAAGT[1]	-	80937315	TCAAAGTGGCACTTGCCCTGAACTGACCT[1]|TCAAAGTGGCACTTGCCCTGAACTGACC[1]
chr15	+	78492809	GTCACGCCCTTTATTTGAT[1]	-	78492837	TGTCTTTCCAATCAAATAAAGGGCGTG[105]|TGTCTTTCCAATCAAATAAAGGGCGTGAC[76]|TGTCTTTCCAATCAAATAAAGGGCGTGACC[58]|TGTCTTTCCAATCAAATAAAGGGCGTGA[49]|TGTCTTTCCAATCAAATAAAGGGCGT[47]|TGTCTTTCCAATCAAATAAAGGGCGTGACCC[7]|TGTCTTTCCAATCAAATAAAGGGCG[3]
chr7	+	80963103	GAAGAAAAGCCTCAAGAAG[1]	-	80963131	TGCATGTGCACTTCTTGAGGCTTTTC[2]
chr17	+	66544662	TGACTTCTGGGTCACACCT[3]	-	66544690	TATAAATGGAAGGTGTGACCCAGAAGTCA[18]|TATAAATGGAAGGTGTGACCCAGAAGTCAG[5]|TATAAATGGAAGGTGTGACCCAGAAGTC[4]|TATAAATGGAAGGTGTGACCCAGAAGTCAGG[4]|TATAAATGGAAGGTGTGACCCAGAAGT[2]|TATAAATGGAAGGTGTGACCCAGAAG[2]
chr6	+	127756887	CATGCAGAGGACCTGAGGA[1]	-	127756915	TGACAATGGCTCCTCAGGTCCTCTGCATGA[1]
chr7	+	80964155	TCTTGAAAACGTTTCTGTA[1]	-	80964183	GGATGTTGAATACAGAAACGTTTTCAAGA[1]|GGATGTTGAATACAGAAACGTTTTCAAGAAAT[1]
chr7	+	80959602	ACTGAGTACCTTAAACACT[1]	-	80959630	TATTCAAATCAGTGTTTAAGGTACTCAGT[10]|TATTCAAATCAGTGTTTAAGGTACTCAGTA[3]|TATTCAAATCAGTGTTTAAGGTACTC[1]|TATTCAAATCAGTGTTTAAGGTACTCAGTAA[1]|TATTCAAATCAGTGTTTAAGGTAC[1]
chr17	+	66541931	ACCCAAAAGTAATGGTGAA[2]	-	66541959	TGTCGCCTTCTTCACCATTACTTTTG[1]
chr14	+	25187546	TGTGCTGGTCTAGTCGACA[1]	-	25187574	TAGAAGTCCTTGTCGACTAGACCAGCACAAA[4]|TAGAAGTCCTTGTCGACTAGACCAGCACAAAA[1]|TAGAAGTCCTTGTCGACTAGACCAGCAC[1]|TAGAAGTCCTTGTCGACTAGACCAGCACAA[1]
chr9	+	67560061	TGGGTTCTCTAAGGTGTCT[1]	-	67560089	TGTTGATCTCAGACACCTTAGAGAACCC[1]
chr9	+	54094226	CAGCCCTGGCCTATTCTCA[2]	-	54094254	TGGCACGAGCTGAGAATAGGCCAGGGCTGC[7]|TGGCACGAGCTGAGAATAGGCCAGG[3]|TGGCACGAGCTGAGAATAGGCCA[2]|TGGCACGAGCTGAGAATAGGCCAGGGCT[1]|TGGCACGAGCTGAGAATAGGCCAGGG[1]|TGGCACGAGCTGAGAATAGGCCAGGGCTG[1]|TGGCACGAGCTGAGAATAGGCCAGGGC[1]|TGGCACGAGCTGAGAATAGGCCAG[1]
chr9	+	67582492	AAGGGATTAAAGAATATTA[12]	-	67582520	TGGAAGACAATAATATTCTTTAATCCCTTG[3]|TGGAAGACAATAATATTCTTTAATCCCTTGA[2]|TGGAAGACAATAATATTCTTTAATCC[1]|TGGAAGACAATAATATTCTTTAATCCC[1]
chr14	+	20461555	TTCCAACATCACTAAGCAG[1]	-	20461583	TCTGCTTCTCCTGCTTAGTGATGTTGGAA[2]
chr18	+	64448086	TTATGAGCTCGACATGTCT[1]	-	64448114	GTTGCTCATAAGACATGTCGAGCTCATAAG[6]
chr9	+	67562428	GTGGGTGCCACAGGTCATA[1]	-	67562456	TTCTTTAGACTATGACCTGTGGCAC[2]|TTCTTTAGACTATGACCTGTGGCA[1]|TTCTTTAGACTATGACCTGTGGCACCCACT[1]|TTCTTTAGACTATGACCTGTGGCACCC[1]|TTCTTTAGACTATGACCTGTGGC[1]|TTCTTTAGACTATGACCTGTGGCACC[1]
chr7	+	77032646	ATGGCATCCATTTTATACA[5]	-	77032674	TGAATTCGGGTGTATAAAATGGATGCC[1]|TGAATTCGGGTGTATAAAATGGATGC[1]|TGAATTCGGGTGTATAAAATGGATGCCATACT[1]
chr5	+	150623168	AAATCAAACAGATGAAGAG[1]	-	150623196	TAAGTGTGGTCTCTTCATCTGTTTGATTTG[3]|TAAGTGTGGTCTCTTCATCTGTTTG[2]|TAAGTGTGGTCTCTTCATCTGTTTGATT[2]|TAAGTGTGGTCTCTTCATCTGTTT[1]|TAAGTGTGGTCTCTTCATCTGTTTGAT[1]|TAAGTGTGGTCTCTTCATCTGTTTGATTT[1]
chr10	+	18518835	AGATCCTTGGGCCAAGAGA[3]	-	18518863	TAGATTGTGATCTCTTGGCCCAAGGATCTTT[2]|TAGATTGTGATCTCTTGGCCCAAGGATC[1]|TAGATTGTGATCTCTTGGCCCAAGGATCT[1]
chr18	+	67215534	GTGCCCTTGAATCGCTCGT[1]	-	67215562	TGAGTAAAAAACGAGCGATTCAAGGGCAC[149]|TGAGTAAAAAACGAGCGATTCAAGGGCA[97]|TGAGTAAAAAACGAGCGATTCAAGGGC[47]|TGAGTAAAAAACGAGCGATTCAAGGGCACA[26]|TGAGTAAAAAACGAGCGATTCAAG[24]|TGAGTAAAAAACGAGCGATTCAAGG[20]|TGAGTAAAAAACGAGCGATTCAAGGG[18]|TGAGTAAAAAACGAGCGATTCAA[1]
chr10	+	18518655	GCACTACAGTAATCTTCAA[2]	-	18518683	TGATAGATGCTTGAAGATTACTGTAGTGC[21]|TGATAGATGCTTGAAGATTACTGTAGTGCA[12]|TGATAGATGCTTGAAGATTACTGTAGTG[6]|TGATAGATGCTTGAAGATTACTGTAG[2]|TGATAGATGCTTGAAGATTACTGTAGTGCAT[2]|TGATAGATGCTTGAAGATTACTGTAGT[1]
chr7	+	80959056	CAGAGAATGGTGAAGCCAA[1]	-	80959084	TGCTTAACTATTGGCTTCACCATTCTCTG[26]|TGCTTAACTATTGGCTTCACCATTCTCTGA[21]|TGCTTAACTATTGGCTTCACCATTCT[11]|TGCTTAACTATTGGCTTCACCATTCTCT[9]|TGCTTAACTATTGGCTTCACCATTCTC[4]|TGCTTAACTATTGGCTTCACCATTC[3]|TGCTTAACTATTGGCTTCACCATTCTCTGAT[1]|TGCTTAACTATTGGCTTCACCATT[1]
chr15	+	59102287	CTTCCTGACTAAGAGATGA[1]	-	59102315	TATCAGTCTGTCATCTCTTAGTCAGGAAGG[11]|TATCAGTCTGTCATCTCTTAGTCAGGAAG[9]|TATCAGTCTGTCATCTCTTAGTCAGG[7]|TATCAGTCTGTCATCTCTTAGTCAG[6]|TATCAGTCTGTCATCTCTTAGTCAGGAAGGA[4]|TATCAGTCTGTCATCTCTTAGTCAGGAA[3]|TATCAGTCTGTCATCTCTTAGTCAGGA[2]|TATCAGTCTGTCATCTCTTAGTCA[1]|TATCAGTCTGTCATCTCTTAGTCAGGAAGGAC[1]
chr5	+	150610377	ATCAGCTGGGCTCTGCTTG[1]	-	150610405	TGACATGCGCCAAGCAGAGCCCAGCTGA[14]|TGACATGCGCCAAGCAGAGCCCAGCTG[13]|TGACATGCGCCAAGCAGAGCCCAGCTGAT[10]|TGACATGCGCCAAGCAGAGCCCAGC[7]|TGACATGCGCCAAGCAGAGCCCAGCT[4]|TGACATGCGCCAAGCAGAGCCCAGCTGATG[3]|TGACATGCGCCAAGCAGAGCCCA[2]|TGACATGCGCCAAGCAGAGCCCAG[1]|TGACATGCGCCAAGCAGAGCCCAGCTGATGA[1]
chr5	+	113766719	GAGCACACTGTGGTGCAAG[5]	-	113766747	TCTCTTGTCTCTTGCACCACAGTGTGCTC[3]|TCTCTTGTCTCTTGCACCACAGTGTGCTCCC[3]|TCTCTTGTCTCTTGCACCACAGTGTGCTCC[1]|TCTCTTGTCTCTTGCACCACAGTGTGCTCCCG[1]
chr10	+	86066268	AGACTGTGAGAAACATCCA[1]	-	86066296	TCATAACCTATGGATGTTTCTCACAGTCT[1]
chr13	+	50609574	TTAGTGATTCCAAGGCTGA[20]	-	50609602	TGAATAGTATTCAGCCTTGGAATCACTAAT[7]|TGAATAGTATTCAGCCTTGGAATCACTAA[5]|TGAATAGTATTCAGCCTTGGAATCACTAATG[1]|TGAATAGTATTCAGCCTTGGAATCACTA[1]
chr5	+	113765740	ACCCATGGTTTCCATCCGG[1]	-	113765768	TTTGTTTGATCCGGATGGAAACCATGGG[3]|TTTGTTTGATCCGGATGGAAACCATG[2]|TTTGTTTGATCCGGATGGAAACCATGG[2]|TTTGTTTGATCCGGATGGAAACCATGGGT[2]
chr17	+	27451467	CAGTGAACATAGAATCTCA[1]	-	27451495	TATGTGACTTTGAGATTCTATGTTCACTGA[8]|TATGTGACTTTGAGATTCTATGTTCACTG[5]|TATGTGACTTTGAGATTCTATGTTCAC[3]|TATGTGACTTTGAGATTCTATGTTCACT[2]
chr9	+	67550198	ACAGAAAGAGCAGGAAAGA[1]	-	67550226	TATACTCCTGTCTTTCCTGCTCTTTC[1]
chr9	+	67573705	GAGGAGTCAAGTGCCAAGG[3]	-	67573733	TACAGAGCTGCCTTGGCACTTGACTC[3]|TACAGAGCTGCCTTGGCACTTGACTCC[2]|TACAGAGCTGCCTTGGCACTTGAC[2]|TACAGAGCTGCCTTGGCACTTGACTCCTCTG[1]|TACAGAGCTGCCTTGGCACTTGACTCCT[1]
chr6	+	85061735	CACACTGACCTGTGTGGAT[1]	-	85061763	GAAGTTTTACATCCACACAGGTCAGTGT[2]|GAAGTTTTACATCCACACAGGTCAGT[2]|GAAGTTTTACATCCACACAGGTCAG[1]|GAAGTTTTACATCCACACAGGTCAGTG[1]
chr13	+	51003500	ACACACTGCTGTTGACAAA[14]	-	51003528	TGGAGTAAAGTTTGTCAACAGCAGTGTGTT[2]
chr5	+	150622168	ATCTTAAGCAGTTTGCAAA[1]	-	150622196	TATTCCTAGTTTTGCAAACTGCTTAAGATC[12]|TATTCCTAGTTTTGCAAACTGCTTAAGATCC[3]|TATTCCTAGTTTTGCAAACTGCTTAAGAT[1]|TATTCCTAGTTTTGCAAACTGCTTAAGATCCC[1]|TATTCCTAGTTTTGCAAACTGCTTAAG[1]
chr15	+	72932152	TCAGAGGTAGCTTTTATGC[1]	-	72932180	TTAGACAGATGCATAAAAGCTACCTCTGACT[2]
chr17	+	66524277	CATCATCTCTTTCAAGCGC[1]	-	66524305	TAAAACAGATGCGCTTGAAAGAGATG[3]|TAAAACAGATGCGCTTGAAAGAGATGATG[3]|TAAAACAGATGCGCTTGAAAGAGATGA[1]|TAAAACAGATGCGCTTGAAAGAGATGATGA[1]
chr15	+	74466568	GGTTCCCTGAGATGACAAA[2]	-	74466596	TAGTCGAGATTTTGTCATCTCAGGGAACCT[1]|TAGTCGAGATTTTGTCATCTCAG[1]
chr18	+	67219637	GAACCTATGAGAAGTCACT[1]	-	67219665	TGGTTTGGAAAGTGACTTCTCATAGGTTC[61]|TGGTTTGGAAAGTGACTTCTCATAGGTT[11]|TGGTTTGGAAAGTGACTTCTCATAGGT[4]|TGGTTTGGAAAGTGACTTCTCATAGG[4]|TGGTTTGGAAAGTGACTTCTCATAG[2]
chr9	+	67572879	AGCCTTGGCCGTCAACAAA[1]	-	67572907	TTAGAATAAATTTGTTGACGGCCAAGGC[57]|TTAGAATAAATTTGTTGACGGCCAAGG[24]|TTAGAATAAATTTGTTGACGGCCAAGGCT[5]|TTAGAATAAATTTGTTGACGGCCAAG[3]|TTAGAATAAATTTGTTGACGGCCAA[1]|TTAGAATAAATTTGTTGACGGCCAAGGCTT[1]
chr18	+	67221087	CATCGAGACACTCTGCCAT[1]	-	67221115	TGCAACTCGAATGGCAGAGTGTCTCGATGG[10]|TGCAACTCGAATGGCAGAGTGTCTCGATG[3]|TGCAACTCGAATGGCAGAGTGTCTC[3]|TGCAACTCGAATGGCAGAGTGTCTCGAT[1]
chr14	+	25186875	GAGCCTAAAGTCTGGAACT[1]	-	25186903	TCATCTAGTCAGTTCCAGACTTTAGGCTCC[2]|TCATCTAGTCAGTTCCAGACTTTAGGCTC[1]
chr5	+	150631569	AGAGAAAGGCTATCCTTGA[2]	-	150631597	TATCACTTTGTCAAGGATAGCCTTTCTCTT[4]|TATCACTTTGTCAAGGATAGCCTTTCT[1]
chr5	+	115302884	AATAGACTAAGCTTTATAC[1]	-	115302912	TATTCTCAGGGTATAAAGCTTAGTCTATTG[4]|TATTCTCAGGGTATAAAGCTTAGTCTAT[1]
chr7	+	80931393	CCAACCAACTGCAACTTCT[1]	-	80931421	TAACTCCAGCAGAAGTTGCAGTTGGTT[26]|TAACTCCAGCAGAAGTTGCAGTTGGTTGGC[23]|TAACTCCAGCAGAAGTTGCAGTTGGT[15]|TAACTCCAGCAGAAGTTGCAGTTGGTTGG[10]|TAACTCCAGCAGAAGTTGCAGTTGGTTG[8]|TAACTCCAGCAGAAGTTGCAGTTGG[6]|TAACTCCAGCAGAAGTTGCAGTTGGTTGGCCT[4]|TAACTCCAGCAGAAGTTGCAGTTGGTTGGCC[3]|TAACTCCAGCAGAAGTTGCAGTTG[1]
chr5	+	113766482	GTGCAAATCTGCCCAAAAC[9]	-	113766510	TGGATAGCAAGTTTTGGGCAGATTTGCAC[29]|TGGATAGCAAGTTTTGGGCAGATTTGCACA[20]|TGGATAGCAAGTTTTGGGCAGATTTG[7]|TGGATAGCAAGTTTTGGGCAGATTTGC[6]|TGGATAGCAAGTTTTGGGCAGATTT[4]|TGGATAGCAAGTTTTGGGCAGATTTGCACAG[2]|TGGATAGCAAGTTTTGGGCAGATTTGCACAGT[1]
chr17	+	27438621	TCTCCTTGTTAGTTCTCAC[2]	-	27438649	TAAAAGACGAGTGAGAACTAACAAGGAGA[496]|TAAAAGACGAGTGAGAACTAACAAGGA[249]|TAAAAGACGAGTGAGAACTAACAAGG[244]|TAAAAGACGAGTGAGAACTAACAAGGAGAA[85]|TAAAAGACGAGTGAGAACTAACAAGGAG[77]|TAAAAGACGAGTGAGAACTAACAAG[36]|TAAAAGACGAGTGAGAACTAACAAGGAGAAG[13]|TAAAAGACGAGTGAGAACTAACAA[7]|TAAAAGACGAGTGAGAACTAACA[3]|TAAAAGACGAGTGAGAACTAACAAGGAGAAGG[2]
chr9	+	67573440	TCAGGCTGTCAGGAAGGGT[1]	-	67573468	TGTTTACTTTACCCTTCCTGACAGCCTGAC[7]|TGTTTACTTTACCCTTCCTGACAGCCTGA[6]|TGTTTACTTTACCCTTCCTGACAGCCT[2]|TGTTTACTTTACCCTTCCTGACAGCCTG[1]
chr3	+	20364244	TGCCATGGCTCTGGTTCAC[1]	-	20364272	GTCTCTTATTGTGAACCAGAGCCATGGCA[8]
chr15	+	59106404	TTCCTGCACATGAGAAAGA[1]	-	59106432	TGGGTTTGAGTCTTTCTCATGTGCAGGAA[6]|TGGGTTTGAGTCTTTCTCATGTGCAGGA[1]|TGGGTTTGAGTCTTTCTCATGTGCAG[1]
chr8	+	94713696	TGAAGGAACATTGCATACT[2]	-	94713724	ATCACCGTTAAGTATGCAATGTTCCTT[1]
chr17	+	27469102	GTCTCAAGCCTGAGTGCTC[17]	-	27469130	GCGGATCTCAGAGCACTCAGGCTTGAGACTC[3]|GCGGATCTCAGAGCACTCAGGCTTGAGA[2]|GCGGATCTCAGAGCACTCAGGCTTGAGACT[2]|GCGGATCTCAGAGCACTCAGGCT[1]|GCGGATCTCAGAGCACTCAGGCTTGAGAC[1]
chr14	+	25184932	CCTTGAATTGCATCTGTAG[2]	-	25184960	TGATAGACTTCTACAGATGCAATTCAAGGG[28]|TGATAGACTTCTACAGATGCAATTCAAGG[22]|TGATAGACTTCTACAGATGCAATTCAAG[7]|TGATAGACTTCTACAGATGCAATTCAAGGGT[5]|TGATAGACTTCTACAGATGCAATTCAA[4]|TGATAGACTTCTACAGATGCAATTCA[2]
chr17	+	66519603	GACTAAAACTCCCAATCAA[1]	-	66519631	TGTGTGCTCTTTGATTGGGAGTTTTAGTC[1]
chr9	+	54097234	CTCCTGGAAAGTACATAGG[1]	-	54097262	TAACTTTACCCCTATGTACTTTCCAGGAGA[9]|TAACTTTACCCCTATGTACTTTCCAGGAG[5]|TAACTTTACCCCTATGTACTTTCCAGGA[4]|TAACTTTACCCCTATGTACTTTCCAGGAGAC[4]|TAACTTTACCCCTATGTACTTTCC[1]
chr17	+	66545398	CCTTCTGCTAGCCTGTGCT[3]	-	66545426	TACGCAGAGAAGCACAGGCTAGCAGAAGG[6]|TACGCAGAGAAGCACAGGCTAGCAGAAGGA[6]|TACGCAGAGAAGCACAGGCTAGCAGAAG[5]|TACGCAGAGAAGCACAGGCTAGCAGAA[3]
chr2	+	151079636	TGGTGGTTATCTGTTGGAC[1]	-	151079664	TAAATTCCAAGTCCAACAGATAACCACCAG[4]|TAAATTCCAAGTCCAACAGATAACCACCAGC[4]|TAAATTCCAAGTCCAACAGATAACCACC[2]|TAAATTCCAAGTCCAACAGATAACCACCA[1]|TAAATTCCAAGTCCAACAGATAACCA[1]
chr4	+	93995293	ACATGCCCAGGGCATAATG[1]	-	93995321	TTCTAGTGGTCATTATGCCCTGGGCATGTTT[46]|TTCTAGTGGTCATTATGCCCTGGGCATGTT[21]|TTCTAGTGGTCATTATGCCCTGGGCATGTTTT[16]|TTCTAGTGGTCATTATGCCCTGGGCATGT[8]|TTCTAGTGGTCATTATGCCCTGGGCATG[2]|TTCTAGTGGTCATTATGCCCTGGGCA[1]|TTCTAGTGGTCATTATGCCCTGG[1]|TTCTAGTGGTCATTATGCCCTGGGC[1]|TTCTAGTGGTCATTATGCCCTGGG[1]
chr18	+	67215333	CACGGAGTAGGAAAAAAAA[3]	-	67215361	TAGTTAACGATTTTTTTTCCTACTCCGTGT[15]|TAGTTAACGATTTTTTTTCCTACTCCGTG[4]|TAGTTAACGATTTTTTTTCCTACTCC[1]|TAGTTAACGATTTTTTTTCCTACTCCG[1]|TAGTTAACGATTTTTTTTCCTACTC[1]
chr13	+	50609091	AATCAGCTTCAGGAGCATC[2]	-	50609119	TACTGCTGGAGATGCTCCTGAAG[1]|TACTGCTGGAGATGCTCCTGAAGCTGAT[1]
chr4	+	93986109	GTATGATTGCAATGTTTAA[1]	-	93986137	TGAGAGGGAGTTAAACATTGCAATCATACG[6]|TGAGAGGGAGTTAAACATTGCAATCATAC[2]|TGAGAGGGAGTTAAACATTGCAATCATACGGA[1]|TGAGAGGGAGTTAAACATTGCAATC[1]
chr7	+	77054008	CCATTAGGGAAGGGTGATA[1]	-	77054036	TTCAAAGATATATCACCCTTCCCTAATGGGC[18]|TTCAAAGATATATCACCCTTCCCTAATGG[4]|TTCAAAGATATATCACCCTTCCCTAATGGGCT[3]|TTCAAAGATATATCACCCTTCCCT[1]
chr7	+	77030706	AGAATCATTGACAAACACG[6]	-	77030734	TAGGAGATAACGTGTTTGTCAATGATTCT[3]|TAGGAGATAACGTGTTTGTCAATGATTC[2]|TAGGAGATAACGTGTTTGTCAATGATTCTG[1]|TAGGAGATAACGTGTTTGTCAATGATT[1]|TAGGAGATAACGTGTTTGTCAATGATTCTGT[1]|TAGGAGATAACGTGTTTGTCAATGA[1]
chr15	+	72932116	AGCGATGCTTCAGAGCAAA[1]	-	72932144	TAGATTTGTGTTTGCTCTGAAGCATCGC[1]|TAGATTTGTGTTTGCTCTGAAGCATC[1]
chr18	+	67215245	GCAAAGTGGAACAACAGAA[19]	-	67215273	TTATTGCCAGTTCTGTTGTTCCACTTTGC[6]|TTATTGCCAGTTCTGTTGTTCCACTTTGCC[3]|TTATTGCCAGTTCTGTTGTTCCACTTTG[1]|TTATTGCCAGTTCTGTTGTTCCACT[1]|TTATTGCCAGTTCTGTTGTTCCACTTT[1]
chr17	+	66544700	CTTAGCGGGGTCAAAGAGG[1]	-	66544728	TAATCATGTTCCTCTTTGACCCCGCTAAGC[45]|TAATCATGTTCCTCTTTGACCCCGC[3]|TAATCATGTTCCTCTTTGACCCCGCTAAGCAC[1]|TAATCATGTTCCTCTTTGACCCCGCTAAGCA[1]|TAATCATGTTCCTCTTTGACCCCGCTA[1]|TAATCATGTTCCTCTTTGACCCCG[1]|TAATCATGTTCCTCTTTGACCCCGCTAAG[1]
chr9	+	67561700	TGCAGTGAAGACTTGAAAG[4]	-	67561728	TACTGAGCTACTTTCAAGTCTTCACTGCAGT[26]|TACTGAGCTACTTTCAAGTCTTCACTGC[15]|TACTGAGCTACTTTCAAGTCTTCACTGCA[13]|TACTGAGCTACTTTCAAGTCTTCACTGCAG[7]|TACTGAGCTACTTTCAAGTCTTCACTG[2]|TACTGAGCTACTTTCAAGTCTTC[1]
chr17	+	66542839	TAGTGACAGCCACATCACC[1]	-	66542867	TGTTGTCATAGGTGATGTGGCTGTC[2]
chr10	+	66160389	AGGCTTCTTATCCAAGTCA[2]	-	66160417	TTAGTGAAGTTGACTTGGATAAGAAGC[1]
chr7	+	77031268	GGTTCACCCAAAGAGAAAG[1]	-	77031296	TCCATGTTGCCTTTCTCTTTGGGTGAACCA[11]|TCCATGTTGCCTTTCTCTTTGGGTGAACC[9]|TCCATGTTGCCTTTCTCTTTGGGTGAAC[2]|TCCATGTTGCCTTTCTCTTTGGGTGAA[1]|TCCATGTTGCCTTTCTCTTTGGGTGA[1]
chr18	+	67217133	CCATGTCCATGGGAGATAC[1]	-	67217161	TGCCACATCTGTATCTCCCATGGACATGGT[7]|TGCCACATCTGTATCTCCCATGGACATGGTA[5]|TGCCACATCTGTATCTCCCATGGACAT[3]|TGCCACATCTGTATCTCCCATGGACATG[2]|TGCCACATCTGTATCTCCCATGGACA[2]|TGCCACATCTGTATCTCCCATGGAC[1]|TGCCACATCTGTATCTCCCATGGACATGGTAC[1]|TGCCACATCTGTATCTCCCATGGACATGG[1]
chr5	+	113759050	ACAGTAAAAGAGAAGACAA[3]	-	113759078	TGATTATGCATTGTCTTCTCTTTTACTGT[357]|TGATTATGCATTGTCTTCTCTTTTACTGTG[130]|TGATTATGCATTGTCTTCTCTTTTAC[34]|TGATTATGCATTGTCTTCTCTTTTACT[22]|TGATTATGCATTGTCTTCTCTTTTACTG[15]|TGATTATGCATTGTCTTCTCTTTTA[7]|TGATTATGCATTGTCTTCTCTTTTACTGTGA[3]|TGATTATGCATTGTCTTCTCTTTT[3]|TGATTATGCATTGTCTTCTCTTT[1]|TGATTATGCATTGTCTTCTCTTTTACTGTGAG[1]
chr7	+	80246478	AAACCCTGGGATTGGGTCA[2]	-	80246506	TCAAAAGTGATGACCCAATCCCAGGGTTTT[1]
chr5	+	115294860	CCAGGTTCTTAGAGCCTGT[2]	-	115294888	TGAGTGAACCACAGGCTCTAAGAACCTGGA[6]|TGAGTGAACCACAGGCTCTAAGAACCTGG[3]|TGAGTGAACCACAGGCTCTAAGAACCTGGAA[2]|TGAGTGAACCACAGGCTCTAAGAACCT[2]
chr17	+	27447535	GGATCATGGAAAGAGCCAA[1]	-	27447563	TCGTGGCCTGTTGGCTCTTTCCATG[1]|TCGTGGCCTGTTGGCTCTTTCCATGA[1]|TCGTGGCCTGTTGGCTCTTTCCATGATCC[1]
chr9	+	67560742	CTTCCTGCAAAGTGGCAAA[11]	-	67560770	TCCTTCAGGTTTTGCCACTTTGCAGGAAG[7]|TCCTTCAGGTTTTGCCACTTTGCAGGAAGA[3]|TCCTTCAGGTTTTGCCACTTTGCAGGA[2]|TCCTTCAGGTTTTGCCACTTTGCAGG[2]|TCCTTCAGGTTTTGCCACTTTGCA[1]
chr12	+	99632229	ATGTCTCAAGTCTGAGCCA[3]	-	99632257	TGGTAAATTCTGGCTCAGACTTGAGACATT[28]|TGGTAAATTCTGGCTCAGACTTGAGAC[11]|TGGTAAATTCTGGCTCAGACTTGAGACAT[11]|TGGTAAATTCTGGCTCAGACTTGAGA[3]|TGGTAAATTCTGGCTCAGACTTGAGACATTT[3]|TGGTAAATTCTGGCTCAGACTTGAGACA[1]|TGGTAAATTCTGGCTCAGACTTGAG[1]
chr7	+	77053834	TTGGTAGAAGACCTATAAC[2]	-	77053862	TGTTCTCTCTGTTATAGGTCTTCTACCAAC[54]|TGTTCTCTCTGTTATAGGTCTTCTACCAA[17]|TGTTCTCTCTGTTATAGGTCTTCTACCAACA[9]|TGTTCTCTCTGTTATAGGTCTTCTACC[5]|TGTTCTCTCTGTTATAGGTCTTCTACCA[3]|TGTTCTCTCTGTTATAGGTCTTCTAC[3]|TGTTCTCTCTGTTATAGGTCTTCTACCAACAA[2]
chr18	+	67213051	CACTGCAAGACCCACTTGT[1]	-	67213079	TCTTGCAGTGACAAGTGGGTCTTGCAGTGC[1]
chr10	+	62127461	GTTGCCATCTTGTCTTTCA[1]	-	62127489	TGAGGACTCATGAAAGACAAGATGGCAAC[2]|TGAGGACTCATGAAAGACAAGATGGCAACTC[1]|TGAGGACTCATGAAAGACAAGATGGCAA[1]|TGAGGACTCATGAAAGACAAGATGGCAACT[1]
chr17	+	66539898	GCTGACTTCATCTGCAGAG[2]	-	66539926	TTGGATCATCCTCTGCAGATGAAGTCAGCA[1]
chr8	+	28405757	TACTAGACAAGGCTCATAC[1]	-	28405785	TCTTCTGATTGTATGAGCCTTGTCTAGTAT[1]|TCTTCTGATTGTATGAGCCTTGTCTAGTATC[1]
chr12	+	99658996	TGTTTACTTCTGACTAAAC[2]	-	99659024	GAAAGCATCAGTTTAGTCAGAAGTAAACA[1]
chr7	+	77029535	TGTACAGGCTCAAAGCAGA[1]	-	77029563	TGTGAACCTCTCTGCTTTGAGCCTGTAC[2]|TGTGAACCTCTCTGCTTTGAGCCTG[1]|TGTGAACCTCTCTGCTTTGAGCCTGTACA[1]|TGTGAACCTCTCTGCTTTGAGCCTGTACAG[1]|TGTGAACCTCTCTGCTTTGAGCCTGTACAGG[1]
chr17	+	66545404	GCTAGCCTGTGCTTCTCTG[3]	-	66545432	TGGACCTACGCAGAGAAGCACAGGCTAGC[5]|TGGACCTACGCAGAGAAGCACAGGCTAGCAGA[4]|TGGACCTACGCAGAGAAGCACAGGCTAG[4]|TGGACCTACGCAGAGAAGCACAGG[2]|TGGACCTACGCAGAGAAGCACAGGCTAGCAG[2]|TGGACCTACGCAGAGAAGCACAGGCTA[2]|TGGACCTACGCAGAGAAGCACAGGCT[2]|TGGACCTACGCAGAGAAGCACAGGC[1]|TGGACCTACGCAGAGAAGCACAGGCTAGCA[1]|TGGACCTACGCAGAGAAGCACAG[1]
chr13	+	50661526	CCATGAGCTCAGAAGCCCG[1]	-	50661554	TTCCCAAGGACGGGCTTCTGAGCTCATGGG[2]|TTCCCAAGGACGGGCTTCTGAGCTCATGG[2]
chr14	+	20463611	CTGAAGATCTATGACCTAT[1]	-	20463639	TGCTTGGTACATAGGTCATAGATCTTCAGGC[17]|TGCTTGGTACATAGGTCATAGATCTTCAGG[5]|TGCTTGGTACATAGGTCATAGATCTTC[4]|TGCTTGGTACATAGGTCATAGATCTTCAG[2]|TGCTTGGTACATAGGTCATAGATCTT[1]
chr9	+	67569054	AAGGAATTTAGTAGCTTTC[3]	-	67569082	AAGTTGTGGAGAAAGCTACTAAATTCCTTG[1]
chr17	+	27462686	TCCAGGAAAAGATAAAAAC[1]	-	27462714	ATGTCTGCAAGTTTTTATCTTTTCCTGGATC[1]
chr6	+	85063848	CCCTTCTGCACAAGAAGAG[1]	-	85063876	TGGGTGGAAGCTCTTCTTGTGCAGAA[1]
chr7	+	80249332	TGCCTGACCATCACAAAGA[3]	-	80249360	TGGAGAGATATCTTTGTGATGGTCAGGCA[39]|TGGAGAGATATCTTTGTGATGGTCAGGCAA[12]|TGGAGAGATATCTTTGTGATGGTCAGGC[9]|TGGAGAGATATCTTTGTGATGGTCAG[2]|TGGAGAGATATCTTTGTGATGGTCAGG[2]|TGGAGAGATATCTTTGTGATGGTCAGGCAAG[1]|TGGAGAGATATCTTTGTGATGGT[1]|TGGAGAGATATCTTTGTGATGGTCA[1]
chr9	+	67560455	GTGTAAGACTGTCTTCCAA[3]	-	67560483	TAAAGTTTTATTGGAAGACAGTCTTACAC[113]|TAAAGTTTTATTGGAAGACAGTCTTACACA[48]|TAAAGTTTTATTGGAAGACAGTCTT[31]|TAAAGTTTTATTGGAAGACAGTCTTA[26]|TAAAGTTTTATTGGAAGACAGTCTTAC[23]|TAAAGTTTTATTGGAAGACAGTCTTACA[18]|TAAAGTTTTATTGGAAGACAGTCTTACACAT[9]|TAAAGTTTTATTGGAAGACAGTCT[6]|TAAAGTTTTATTGGAAGACAGTCTTACACATG[1]
chr6	+	127737592	GAGCTGGTGTCTCTAAAGT[1]	-	127737620	GGATCGTCACACTTTAGAGACACCAGC[4]|GGATCGTCACACTTTAGAGACACCAG[2]|GGATCGTCACACTTTAGAGACACCAGCT[1]
chr15	+	72930635	CGCTTGAAGATACAGAAAG[8]	-	72930663	TCATTCAGTCCTTTCTGTATCTTCAAGCGC[1]
chr13	+	51006900	AACTGAAGTCAGACATTGA[1]	-	51006928	TCCTCTGGCATCAATGTCTGACTTCAGTTT[1]
chr14	+	25248548	CCCTGTAAAGAGCAGATTC[1]	-	25248576	TACAGGAGTAGAATCTGCTCTTTACAGGGA[6]|TACAGGAGTAGAATCTGCTCTTTACAGGG[1]
chr9	+	67565121	AGAACAAGAAAGCCTTGGT[1]	-	67565149	TTAAATGTGTACCAAGGCTTTCTTGTTCTTT[4]
chr17	+	66556564	AATGGTCAGCAATCTCTCC[2]	-	66556592	GAACATCTTAGGAGAGATTGCTGACCATT[5]|GAACATCTTAGGAGAGATTGCTGACCAT[3]|GAACATCTTAGGAGAGATTGCTGACCATTACC[2]|GAACATCTTAGGAGAGATTGCTGA[1]|GAACATCTTAGGAGAGATTGCTGACCATTAC[1]
chr7	+	132474188	ATTGGATCTGGTCTCTACC[23]	-	132474216	GTCCGTACCAGGTAGAGACCAGATCCAATGT[191]|GTCCGTACCAGGTAGAGACCAGATCCAAT[158]|GTCCGTACCAGGTAGAGACCAGATCCAATG[110]|GTCCGTACCAGGTAGAGACCAGATCCAA[19]|GTCCGTACCAGGTAGAGACCAGATCCA[10]|GTCCGTACCAGGTAGAGACCAGAT[8]|GTCCGTACCAGGTAGAGACCAGATCCAATGTT[7]|GTCCGTACCAGGTAGAGACCAGA[6]|GTCCGTACCAGGTAGAGACCAGATCC[6]|GTCCGTACCAGGTAGAGACCAGATC[3]
chr17	+	66547849	AGGAGAATAACTCTGACTG[1]	-	66547877	TGAAAACATTCAGTCAGAGTTATTCTCC[3]|TGAAAACATTCAGTCAGAGTTATTCTCCT[2]
chr6	+	127748255	ATCTGGTGAAGAGACAAAG[1]	-	127748283	TGCTCTGACTCTTTGTCTCTTCACCAGATA[1]
chr13	+	50946622	AACCTGCAACCAAATACCA[1]	-	50946650	TATTTTGAAGTGGTATTTGGTTGCAGGTT[3]|TATTTTGAAGTGGTATTTGGTTGCAGGT[1]|TATTTTGAAGTGGTATTTGGTTGCAG[1]
chr5	+	25197303	AGAAATGTGATGAAGACTT[1]	-	25197331	TAGTTCAGGCAAGTCTTCATCACATTTCTGC[1]
chr7	+	77053140	GTCCAGTCTCCTCTGTGAA[1]	-	77053168	TGCTCTTTTGTTCACAGAGGAGACTGGACA[6]|TGCTCTTTTGTTCACAGAGGAGA[3]|TGCTCTTTTGTTCACAGAGGAGACT[1]|TGCTCTTTTGTTCACAGAGGAGACTGGACAA[1]|TGCTCTTTTGTTCACAGAGGAGACTGGAC[1]|TGCTCTTTTGTTCACAGAGGAGACTGG[1]|TGCTCTTTTGTTCACAGAGGAGACTGGACAAG[1]
chr7	+	80933797	AAGCTTAACAAAAGAAACT[1]	-	80933825	TGTCCTTCAGAGTTTCTTTTGTTAAGC[6]|TGTCCTTCAGAGTTTCTTTTGTTAAGCTT[5]|TGTCCTTCAGAGTTTCTTTTGTTAAGCTTC[2]|TGTCCTTCAGAGTTTCTTTTGTTAAGCT[2]|TGTCCTTCAGAGTTTCTTTTGTTAAGCTTCCA[1]
chr7	+	77048778	ACTACATACTGAAAATGTA[1]	-	77048806	TAACATGAACTACATTTTCAGTATGTAGTC[6]|TAACATGAACTACATTTTCAGTATGTA[3]
chr7	+	77034132	TAGAGACACCTTTTTCTTA[1]	-	77034160	TGTCAATCCCTAAGAAAAAGGTGTCTCTAC[9]|TGTCAATCCCTAAGAAAAAGGTGTCTC[3]|TGTCAATCCCTAAGAAAAAGGTGTCTCTA[3]|TGTCAATCCCTAAGAAAAAGGTGTCTCT[2]|TGTCAATCCCTAAGAAAAAGGTGTCT[1]|TGTCAATCCCTAAGAAAAAGGTGT[1]
chr17	+	66522938	TAATCCATTGATTCTAAAA[1]	-	66522966	TAGCAGTAAATTTTAGAATCAATGGATTAC[3]|TAGCAGTAAATTTTAGAATCAATGGAT[2]|TAGCAGTAAATTTTAGAATCAATGGATT[1]|TAGCAGTAAATTTTAGAATCAATGGATTA[1]
chr17	+	27450518	GTGGCACCAATCTGTATGC[1]	-	27450546	TGTCACACAGGCATACAGATTGGTGC[7]|TGTCACACAGGCATACAGATTGGTGCCAC[3]|TGTCACACAGGCATACAGATTGGTGCCACA[2]|TGTCACACAGGCATACAGATTGGTGCCACAT[1]|TGTCACACAGGCATACAGATTGG[1]|TGTCACACAGGCATACAGATTGGTG[1]|TGTCACACAGGCATACAGATTGGTGCCACATC[1]
chr5	+	113758088	TATTATGGTAGATGGCATA[1]	-	113758116	TTCAAGAGTGTATGCCATCTACCATAATA[3]|TTCAAGAGTGTATGCCATCTACC[2]|TTCAAGAGTGTATGCCATCTACCA[1]|TTCAAGAGTGTATGCCATCTACCATAATAA[1]
chr5	+	150628470	TGTCAACGGAGAATCTTGC[2]	-	150628498	TCAAAGATAAGCAAGATTCTCCGTTGACA[3]|TCAAAGATAAGCAAGATTCTCCGTTGACAC[3]|TCAAAGATAAGCAAGATTCTCCGTTGACACT[3]|TCAAAGATAAGCAAGATTCTCCGTTGAC[1]|TCAAAGATAAGCAAGATTCTCCGTTGA[1]
chr14	+	25186984	ACTACCTCAACGTAGTCCG[7]	-	25187012	TCTACATGGCCGGACTACGTTGAGGTAGT[8]|TCTACATGGCCGGACTACGTTGAGGTAG[2]|TCTACATGGCCGGACTACGTTGAGGTA[1]|TCTACATGGCCGGACTACGTTGAGGTAGTG[1]
chr7	+	132472640	AACACCAGAGTAGCTGTGA[3]	-	132472668	TCCAAGATCTTCACAGCTACTCTGGTGTT[4]|TCCAAGATCTTCACAGCTACTCTGGTGTTG[2]|TCCAAGATCTTCACAGCTACTCTGGTGT[1]
chr13	+	51004977	AGCTTCATGGGCATGTCCA[1]	-	51005005	TGATTACTGTTGGACATGCCCATGA[5]|TGATTACTGTTGGACATGCCCATGAAGCT[3]|TGATTACTGTTGGACATGCCCATGAA[2]|TGATTACTGTTGGACATGCCCATGAAGC[2]|TGATTACTGTTGGACATGCCCATG[2]|TGATTACTGTTGGACATGCCCATGAAG[1]|TGATTACTGTTGGACATGCCCATGAAGCTG[1]
chr10	+	86053731	TGACTTCCTACCCAGTTTG[1]	-	86053759	TGGATTTGAGCAAACTGGGTAGGAAGT[3]|TGGATTTGAGCAAACTGGGTAGGAAGTCAGT[2]|TGGATTTGAGCAAACTGGGTAGGAAG[2]|TGGATTTGAGCAAACTGGGTAGGAAGTCA[1]|TGGATTTGAGCAAACTGGGTAGGAA[1]|TGGATTTGAGCAAACTGGGTAGGAAGTC[1]|TGGATTTGAGCAAACTGGGTAGGA[1]
chr13	+	50610795	TGATCTGGTCCATATCCTG[12]	-	50610823	TGTTACTCACCAGGATATGGACCAGATC[26]|TGTTACTCACCAGGATATGGACCAGAT[6]|TGTTACTCACCAGGATATGGACCAGATCA[6]|TGTTACTCACCAGGATATGGACCAGATCAT[3]
chr18	+	67218924	TGACAAGATGAGGTGCTAT[3]	-	67218952	TGAGAACTAGATAGCACCTCATCTTGTCAT[27]|TGAGAACTAGATAGCACCTCATCTTGTCA[16]|TGAGAACTAGATAGCACCTCATCTTGTCATT[13]|TGAGAACTAGATAGCACCTCATCTTGTC[4]|TGAGAACTAGATAGCACCTCATCTTGT[2]|TGAGAACTAGATAGCACCTCATCTTG[1]
chr7	+	134166359	AGAAGAAAGGAGCAGGAGA[3]	-	134166387	TAACAATGTTTCTCCTGCTCCTTTCT[2]|TAACAATGTTTCTCCTGCTCCTT[1]|TAACAATGTTTCTCCTGCTCCTTT[1]|TAACAATGTTTCTCCTGCTCCTTTCTT[1]
chr17	+	27440821	CTAAGGAGCAGAAAGAGGC[1]	-	27440849	TTCTCTGTCTGCCTCTTTCTGCTCC[1]
chr17	+	27448950	AGGGATCGAGGTTGTACCT[1]	-	27448978	TACTGTCTCTAGGTACAACCTCGATC[39]|TACTGTCTCTAGGTACAACCTCGATCC[26]|TACTGTCTCTAGGTACAACCTCGAT[9]|TACTGTCTCTAGGTACAACCTCGATCCCTC[7]|TACTGTCTCTAGGTACAACCTCGATCCC[6]|TACTGTCTCTAGGTACAACCTCGATCCCTCC[2]|TACTGTCTCTAGGTACAACCTCG[1]|TACTGTCTCTAGGTACAACCTCGATCCCT[1]
chr17	+	66546129	TTCCTAGGGATGGTTTTTC[1]	-	66546157	TCAGAAAACAGAAAAACCATCCCTAGGAA[3]|TCAGAAAACAGAAAAACCATCCCTAGGAAA[2]|TCAGAAAACAGAAAAACCATCCCTAGGA[1]
chr5	+	150623967	ATACCCAGCAGATTCAGAC[2]	-	150623995	TGATACTAACGTCTGAATCTGCTGGGTATG[9]|TGATACTAACGTCTGAATCTGCTGGG[4]|TGATACTAACGTCTGAATCTGCTGGGTA[3]|TGATACTAACGTCTGAATCTGCTGGGTAT[3]|TGATACTAACGTCTGAATCTGCTGGGT[2]
chr7	+	132473622	TTGCCTGCTATCACCCGAT[8]	-	132473650	TGCTGAAAGGATCGGGTGATAGCAGG[41]|TGCTGAAAGGATCGGGTGATAGCAGGCAA[18]|TGCTGAAAGGATCGGGTGATAGCAG[18]|TGCTGAAAGGATCGGGTGATAGCAGGC[15]|TGCTGAAAGGATCGGGTGATAGCAGGCA[10]|TGCTGAAAGGATCGGGTGATAGCA[8]|TGCTGAAAGGATCGGGTGATAGC[5]|TGCTGAAAGGATCGGGTGATAGCAGGCAAA[1]
chr7	+	80958428	AGAAGGAGGACAAAGACTT[3]	-	80958456	TGTCATACCGAAGTCTTTGTCCTCC[1]|TGTCATACCGAAGTCTTTGTCCTCCTTCT[1]
chr17	+	27452069	GTACAGCACCTGCTCCTCA[1]	-	27452097	TGGCATGTTGTGAGGAGCAGGTGCTGT[3]
chr13	+	50665285	ACCTCAAGGATACAGCTAA[2]	-	50665313	TATCCAAGTCTTAGCTGTATCCTTGAGGT[1]
chr17	+	66528910	GAGTGCTGACTTGTTGATC[2]	-	66528938	TGCGAACAAGGATCAACAAGTCAGCACTCA[1]
chr19	+	37333039	GCAAGAATCTACTCCAGAG[1]	-	37333067	TGCTCAGTTGCTCTGGAGTAGATTCTTGCT[9]|TGCTCAGTTGCTCTGGAGTAGATTCTTGCTT[8]|TGCTCAGTTGCTCTGGAGTAGATTCTTGCTTC[4]|TGCTCAGTTGCTCTGGAGTAGATTCTTGC[3]|TGCTCAGTTGCTCTGGAGTAGATTCTT[2]
chr15	+	59103722	GATAGTACAATCTGAGGCT[1]	-	59103750	TAGGATGGCTAGCCTCAGATTGTACTATCC[237]|TAGGATGGCTAGCCTCAGATTGTACTATC[34]|TAGGATGGCTAGCCTCAGATTGTAC[26]|TAGGATGGCTAGCCTCAGATTGTACTA[15]|TAGGATGGCTAGCCTCAGATTGTACT[11]|TAGGATGGCTAGCCTCAGATTGTACTATCCA[10]|TAGGATGGCTAGCCTCAGATTGTACTAT[9]|TAGGATGGCTAGCCTCAGATTGTA[4]|TAGGATGGCTAGCCTCAGATTGTACTATCCAA[3]|TAGGATGGCTAGCCTCAGATTGT[3]
chr12	+	99632278	ATCAGCCCTCCATCGGGAA[1]	-	99632306	TTGGTACACATTCCCGATGGAGGGCTGAT[2]|TTGGTACACATTCCCGATGGAGGGCTG[1]|TTGGTACACATTCCCGATGGAGGGCTGATA[1]|TTGGTACACATTCCCGATGGAGGGCTGA[1]
chr5	+	150630627	AACTGAAAATGAAGAGATT[2]	-	150630655	TGAAAGTTAAAATCTCTTCATTTTCAGT[2]|TGAAAGTTAAAATCTCTTCATTTTCAGTTT[1]
chr14	+	25187513	AGCATCTGCCAGGGAAAGA[1]	-	25187541	TTTGAGGTGTTCTTTCCCTGGCAGATGCTC[3]|TTTGAGGTGTTCTTTCCCTGGCAGAT[1]|TTTGAGGTGTTCTTTCCCTGGCAGATGCT[1]|TTTGAGGTGTTCTTTCCCTGGCAGATG[1]|TTTGAGGTGTTCTTTCCCTGGCAGATGC[1]
chr2	+	92384432	CCACTCAATAGAAGGCTAC[12]	-	92384460	GAATAGGTGAGTAGCCTTCTATTGAGTGGAA[2]|GAATAGGTGAGTAGCCTTCTATTGAGTGGA[2]|GAATAGGTGAGTAGCCTTCTATTGAGT[1]
chr19	+	45826226	CTCCAAAGAACAGAGACAT[1]	-	45826254	GCTGGATGAAATGTCTCTGTTCTTT[1]|GCTGGATGAAATGTCTCTGTTCTTTGGAGA[1]
chr1	+	90160441	AACCAGCAACTTGATTCTA[1]	-	90160469	TTGCAGAGAATAGAATCAAGTTGCTGGTTA[1]
chr5	+	150629574	ACCAAACGCATAGAGACAA[7]	-	150629602	TAGATTCATTTTGTCTCTATGCGTTTGGT[7]|TAGATTCATTTTGTCTCTATGCGTTT[6]|TAGATTCATTTTGTCTCTATGCGTTTGGTT[6]|TAGATTCATTTTGTCTCTATGCGTT[2]|TAGATTCATTTTGTCTCTATGCGTTTGGTTA[1]
chr7	+	77030717	CAAACACGTTATCTCCTAT[1]	-	77030745	TATCCAGGAGATAGGAGATAACGTGTTTGT[3]|TATCCAGGAGATAGGAGATAACGTG[1]|TATCCAGGAGATAGGAGATAACGTGTTTGTC[1]
chr17	+	66540800	GTGTGGATAATGAGACTCC[4]	-	66540828	TCTTGTGAATGGAGTCTCATTATCCACAC[2]|TCTTGTGAATGGAGTCTCATTATCCACACA[1]
chr9	+	54063581	ACAGCATGAATATATAGCC[1]	-	54063609	TTCCCAGGCTGGCTATATATTCATGCTGTG[1]
chr7	+	77028907	CCACACCAAATTGTTGTTT[1]	-	77028935	TATTTGGGCTAAACAACAATTTGGTGTGG[1]|TATTTGGGCTAAACAACAATTTGGTG[1]|TATTTGGGCTAAACAACAATTTGGTGTGGGT[1]
chr7	+	132476397	CTCACTCAGCTCTGCAGAC[9]	-	132476425	TGGAAGACATGTCTGCAGAGCTGAGT[121]|TGGAAGACATGTCTGCAGAGCTGAG[16]|TGGAAGACATGTCTGCAGAGCTGA[10]|TGGAAGACATGTCTGCAGAGCTGAGTGAG[9]|TGGAAGACATGTCTGCAGAGCTGAGTGA[6]|TGGAAGACATGTCTGCAGAGCTGAGTG[2]|TGGAAGACATGTCTGCAGAGCTG[1]|TGGAAGACATGTCTGCAGAGCTGAGTGAGG[1]
chr5	+	113765816	GCATAGGATAGAATGTAGA[1]	-	113765844	TTCTTTCTTTTCTACATTCTATCCTATGC[9]|TTCTTTCTTTTCTACATTCTATCCTATGCA[3]|TTCTTTCTTTTCTACATTCTATCCTATGCAT[3]|TTCTTTCTTTTCTACATTCTATCCTA[2]|TTCTTTCTTTTCTACATTCTATCCTAT[2]
chr10	+	75302096	TAAGAAAGTGACCTCAAAG[1]	-	75302124	CATCCGTGTACTTTGAGGTCACTTTCTT[1]
chr18	+	67213245	ACCATGACAGTTACATGTG[1]	-	67213273	TAGAGAGGACCACATGTAACTGTCATGGTG[68]|TAGAGAGGACCACATGTAACTGTCATG[64]|TAGAGAGGACCACATGTAACTGTCATGGT[62]|TAGAGAGGACCACATGTAACTGTCATGG[58]|TAGAGAGGACCACATGTAACTGTCAT[19]|TAGAGAGGACCACATGTAACTGTC[2]|TAGAGAGGACCACATGTAACTGTCATGGTGG[2]|TAGAGAGGACCACATGTAACTGT[1]|TAGAGAGGACCACATGTAACTGTCA[1]
chr9	+	67570413	GCTTGTTTGAGCAATGAGA[1]	-	67570441	TCTTCAGTCCTCTCATTGCTCAAACAAGCCT[2]|TCTTCAGTCCTCTCATTGCTCAAACAA[1]|TCTTCAGTCCTCTCATTGCTCAAACAAGCC[1]
chr9	+	67570653	GCCTATGCCTCTCACAGAG[1]	-	67570681	TAGACAAGAACTCTGTGAGAGGCATAG[11]|TAGACAAGAACTCTGTGAGAGGCATAGGC[10]|TAGACAAGAACTCTGTGAGAGGCATAGG[8]|TAGACAAGAACTCTGTGAGAGGCATA[7]|TAGACAAGAACTCTGTGAGAGGCAT[4]|TAGACAAGAACTCTGTGAGAGGCATAGGCCAC[2]|TAGACAAGAACTCTGTGAGAGGCATAGGCCA[2]|TAGACAAGAACTCTGTGAGAGGC[1]|TAGACAAGAACTCTGTGAGAGGCA[1]
chr6	+	127742599	GGTCATGGTTAATGTAGAC[2]	-	127742627	TGAGCCTGATGTCTACATTAACCATGACC[6]|TGAGCCTGATGTCTACATTAACCATGACCC[4]|TGAGCCTGATGTCTACATTAACCATGACCCC[3]|TGAGCCTGATGTCTACATTAACCATGAC[2]|TGAGCCTGATGTCTACATTAACCATGA[1]|TGAGCCTGATGTCTACATTAACCA[1]
chr10	+	86054177	GTCCTCAAATGAGAAATGC[1]	-	86054205	TCTCCACATGGCATTTCTCATTTGAGGAC[7]|TCTCCACATGGCATTTCTCATTTGAGGA[3]|TCTCCACATGGCATTTCTCATTTGAGG[1]|TCTCCACATGGCATTTCTCATTTGAGGACA[1]
chr10	+	66158358	CGCAGAACAACTGTGCAGG[1]	-	66158386	TACCACTTTGCCTGCACAGTTGTTCTGCGG[34]|TACCACTTTGCCTGCACAGTTGTTCTGCGGC[8]|TACCACTTTGCCTGCACAGTTGTTCTGCG[8]|TACCACTTTGCCTGCACAGTTGTTCTGC[8]|TACCACTTTGCCTGCACAGTTGTTCTGCGGCC[6]|TACCACTTTGCCTGCACAGTTGTTC[6]|TACCACTTTGCCTGCACAGTTGTTCT[4]|TACCACTTTGCCTGCACAGTTGTTCTG[3]|TACCACTTTGCCTGCACAGTTGTT[1]
chr17	+	27440349	CAGAGGAATTAGTGCCTGG[51]	-	27440377	TAGGAAGTTGCCAGGCACTAATTCCTCTGT[20]|TAGGAAGTTGCCAGGCACTAATTCCTCT[10]|TAGGAAGTTGCCAGGCACTAATTC[10]|TAGGAAGTTGCCAGGCACTAATTCCTC[10]|TAGGAAGTTGCCAGGCACTAATTCC[9]|TAGGAAGTTGCCAGGCACTAATTCCT[7]|TAGGAAGTTGCCAGGCACTAATT[4]
chr6	+	127742376	ATGTTGCTTCTTTGAAATC[1]	-	127742404	TGGTTGCAGAGATTTCAAAGAAGCAA[2]|TGGTTGCAGAGATTTCAAAGAAGCAACATT[1]
chr18	+	67214731	AGAAAATTCATAAAGGAGG[1]	-	67214759	TCAATTAGGTCCTCCTTTATGAATTTTCTC[6]|TCAATTAGGTCCTCCTTTATGAATTTTC[1]|TCAATTAGGTCCTCCTTTATGAATTTTCTCA[1]
chr12	+	99656628	GGAGGTTTGTAGAAAACCA[1]	-	99656656	TGCTTATTCCTGGTTTTCTACAAAC[1]|TGCTTATTCCTGGTTTTCTACAAACCTCCTC[1]
chr10	+	18540541	AGAGACAGCAATGAAGAGC[1]	-	18540569	TAATATAGAAGCTCTTCATTGCTGTCTCTC[1]
chr5	+	113781427	ATGCAGTGAAATCCTGCTC[1]	-	113781455	TGATGGATGAGAGCAGGATTTCACTGCATG[1]
chr6	+	127747150	AAGGATCCTGTTCAATCCA[2]	-	127747178	AAGGTAACCATGGATTGAACAGGATCCTTA[3]
chr4	+	61889750	AGAGAACATGCACAAAATA[4]	-	61889778	TGGTTACATATATTTTGTGCATGTTCTCT[2]
chr17	+	66544742	AGTAGCTAGCCTTCTGTAA[1]	-	66544770	TCTCTAGGCATTACAGAAGGCTAGCTACTC[2]|TCTCTAGGCATTACAGAAGGCTAGCTA[1]|TCTCTAGGCATTACAGAAGGCTAGCTACT[1]
chr7	+	77031256	AGTCACAGCAGTGGTTCAC[14]	-	77031284	TTCTCTTTGGGTGAACCACTGCTGT[19]|TTCTCTTTGGGTGAACCACTGCTGTGACTA[15]|TTCTCTTTGGGTGAACCACTGCTGTGAC[10]|TTCTCTTTGGGTGAACCACTGCTGTGACT[10]|TTCTCTTTGGGTGAACCACTGCTGTG[3]|TTCTCTTTGGGTGAACCACTGCTGTGA[3]|TTCTCTTTGGGTGAACCACTGCTG[1]
chr15	+	78490472	ATGAGTTCCTGCATCTCAG[3]	-	78490500	TTGTATGTCCCTGAGATGCAGGAACTCATA[6]|TTGTATGTCCCTGAGATGCAGGAACTCAT[4]|TTGTATGTCCCTGAGATGCAGGAA[1]|TTGTATGTCCCTGAGATGCAGGAACTC[1]|TTGTATGTCCCTGAGATGCAGGAAC[1]
chr9	+	67576886	GCTTGCAGACCAGTCCCTC[1]	-	67576914	TTGAAGATGAGAGGGACTGGTCTGC[8]|TTGAAGATGAGAGGGACTGGTCTGCAAGC[6]|TTGAAGATGAGAGGGACTGGTCTGCA[5]|TTGAAGATGAGAGGGACTGGTCT[1]
chr17	+	66541420	GTGTACTACTGTCACTATG[14]	-	66541448	TTAGTGTCCCCATAGTGACAGTAGTA[1]|TTAGTGTCCCCATAGTGACAGTAGTACA[1]
chr9	+	67573031	CAGGATACTGGTGTTAGGA[1]	-	67573059	TAGCTCAGAATCCTAACACCAGTATCCTGC[6]|TAGCTCAGAATCCTAACACCAGTATCCTGCT[2]|TAGCTCAGAATCCTAACACCAGTATCCTG[2]|TAGCTCAGAATCCTAACACCAGTATCC[1]|TAGCTCAGAATCCTAACACCAGTATCCT[1]|TAGCTCAGAATCCTAACACCAGTAT[1]
chr9	+	54092222	ATTTGAGCTGTGTCTTGAA[1]	-	54092250	TAACTCATGCTTCAAGACACAGCTCAAATGT[11]|TAACTCATGCTTCAAGACACAGCTCAAATG[7]|TAACTCATGCTTCAAGACACAGCTCAAAT[3]|TAACTCATGCTTCAAGACACAGCTCAAA[3]|TAACTCATGCTTCAAGACACAGCTCAA[2]|TAACTCATGCTTCAAGACACAGC[1]
chr7	+	77053090	ACCTGTGGGGTGTCAGAGG[2]	-	77053118	TAGAAGTCACCCTCTGACACCCCAC[1]
chr12	+	99655677	CACACTGGCTCTACCAAAT[1]	-	99655705	TTAGATGACAATTTGGTAGAGCCAGT[17]|TTAGATGACAATTTGGTAGAGCCAGTG[10]|TTAGATGACAATTTGGTAGAGCCAGTGT[3]|TTAGATGACAATTTGGTAGAGCCAGTGTG[3]|TTAGATGACAATTTGGTAGAGCCAG[2]|TTAGATGACAATTTGGTAGAGCCAGTGTGG[1]
chr17	+	27440598	GTACCTGAGGCTGGGATTA[1]	-	27440626	TGGGTTTGAATAATCCCAGCCTCAGGTACAG[1]|TGGGTTTGAATAATCCCAGCCTCAGGTAC[1]|TGGGTTTGAATAATCCCAGCCTCAGGTACAGA[1]|TGGGTTTGAATAATCCCAGCCTCAGGTACA[1]|TGGGTTTGAATAATCCCAGCCTCAGGTA[1]
chr4	+	61892150	AAGTGCGTGAAGACTCATT[8]	-	61892178	TTGCTTTGGAAATGAGTCTTCAC[1]|TTGCTTTGGAAATGAGTCTTCACGCACTTT[1]
chr8	+	28405997	ACGTGTTGAAAGTAACTTT[2]	-	28406025	TGCCTGCAGGAAAGTTACTTTCAACACGTG[25]|TGCCTGCAGGAAAGTTACTTTCAACACGTGA[12]|TGCCTGCAGGAAAGTTACTTTCAACACGT[3]|TGCCTGCAGGAAAGTTACTTTCAACA[2]|TGCCTGCAGGAAAGTTACTTTCAAC[1]|TGCCTGCAGGAAAGTTACTTTCA[1]|TGCCTGCAGGAAAGTTACTTTCAACACGTGAT[1]|TGCCTGCAGGAAAGTTACTTTCAACAC[1]
chr5	+	102262163	AGATCTCGGATTTTGCAAT[3]	-	102262191	TTTGTACTATATTGCAAAATCCGAGATCT[84]|TTTGTACTATATTGCAAAATCCGAGATCTG[50]|TTTGTACTATATTGCAAAATCCGAGATC[35]|TTTGTACTATATTGCAAAATCCGAGATCTGT[33]
chr9	+	67547528	CCTTTCTCCAGCTGCAAAT[1]	-	67547556	TGACTGCCAGATTTGCAGCTGGAGAAAGGC[112]|TGACTGCCAGATTTGCAGCTGGAGAAAGG[20]|TGACTGCCAGATTTGCAGCTGGAGA[11]|TGACTGCCAGATTTGCAGCTGGAG[4]|TGACTGCCAGATTTGCAGCTGGAGAA[4]|TGACTGCCAGATTTGCAGCTGGAGAAAGGCT[4]|TGACTGCCAGATTTGCAGCTGGAGAAA[1]|TGACTGCCAGATTTGCAGCTGGAGAAAG[1]|TGACTGCCAGATTTGCAGCTGGA[1]
chr5	+	150628977	GGTTAAGAATACGGACTTG[1]	-	150629005	TTCTGCAAGACAAGTCCGTATTCTTAACCA[11]|TTCTGCAAGACAAGTCCGTATTCTTAACCAC[9]|TTCTGCAAGACAAGTCCGTATTCTTAACC[7]|TTCTGCAAGACAAGTCCGTATTCTTAAC[6]|TTCTGCAAGACAAGTCCGTATTCTTAA[2]|TTCTGCAAGACAAGTCCGTATTCTTAACCACT[1]
chr17	+	27455359	TCGCGAAGACTTGCTTGGC[1]	-	27455387	TGAGAGGGATGCCAAGCAAGTCTTCGC[23]|TGAGAGGGATGCCAAGCAAGTCTTCGCGA[17]|TGAGAGGGATGCCAAGCAAGTCTTCG[13]|TGAGAGGGATGCCAAGCAAGTCTTC[7]|TGAGAGGGATGCCAAGCAAGTCTTCGCG[5]|TGAGAGGGATGCCAAGCAAGTCTT[5]|TGAGAGGGATGCCAAGCAAGTCTTCGCGAG[3]|TGAGAGGGATGCCAAGCAAGTCT[3]|TGAGAGGGATGCCAAGCAAGTCTTCGCGAGA[1]
chr14	+	20463766	TTCACCTCTTTCAAGAAAA[1]	-	20463794	TGCTTGCTCATTTTCTTGAAAGAGGTGA[14]|TGCTTGCTCATTTTCTTGAAAGAGGTGAA[13]|TGCTTGCTCATTTTCTTGAAAGAGGTGAAC[10]|TGCTTGCTCATTTTCTTGAAAGAGGTG[5]|TGCTTGCTCATTTTCTTGAAAGAGGT[3]|TGCTTGCTCATTTTCTTGAAAGAGGTGAACT[2]
chr5	+	113753738	TGAAGCTACAAGACCCCAA[1]	-	113753766	TAAAGGATGCTTGGGGTCTTGTAG[3]|TAAAGGATGCTTGGGGTCTTGTAGCTTCAGC[2]
chr17	+	66550199	TTGAAAATGCAGGTGCCAT[1]	-	66550227	TGTTGTCTAGATGGCACCTGCATTTTCAAT[6]|TGTTGTCTAGATGGCACCTGCATTTTCAA[3]|TGTTGTCTAGATGGCACCTGCATTT[2]|TGTTGTCTAGATGGCACCTGCATTTT[1]
chr6	+	127746213	GTATGGGACAAATAGGTCC[1]	-	127746241	TTCCTGTGAAGGACCTATTTGTCCCATAC[2]|TTCCTGTGAAGGACCTATTTGTCCCATACC[1]
chr17	+	27442575	CTCACACTGAAGAGCGGAC[1]	-	27442603	TACCAATAGGGTCCGCTCTTCAGT[1]|TACCAATAGGGTCCGCTCTTCAGTGTGAGT[1]|TACCAATAGGGTCCGCTCTTCAGTGT[1]
chr18	+	67220946	CCCAAGTGTACGGGAAACT[2]	-	67220974	TATGAGCTAGAGTTTCCCGTACACTTGGGA[71]|TATGAGCTAGAGTTTCCCGTACACTTGGGAG[19]|TATGAGCTAGAGTTTCCCGTACACTTGGGAGT[10]|TATGAGCTAGAGTTTCCCGTACACTT[8]|TATGAGCTAGAGTTTCCCGTACACTTG[8]|TATGAGCTAGAGTTTCCCGTACACTTGG[7]|TATGAGCTAGAGTTTCCCGTACACTTGGG[3]|TATGAGCTAGAGTTTCCCGTACACT[1]|TATGAGCTAGAGTTTCCCGTACAC[1]
chr5	+	113765778	GCCAGCGACATGGCAACAT[1]	-	113765806	TGCAACAGAGATGTTGCCATGTCGCTGGCT[7]|TGCAACAGAGATGTTGCCATGTCGC[2]|TGCAACAGAGATGTTGCCATGTCGCTGG[2]|TGCAACAGAGATGTTGCCATGTCGCTG[1]|TGCAACAGAGATGTTGCCATGTCGCTGGCTGG[1]
chr9	+	67570435	CTGAAGAGACAGAACACAA[4]	-	67570463	TGGGAGCGTCTTGTGTTCTGTCTCTTCAGT[15]|TGGGAGCGTCTTGTGTTCTGTCTCTTC[5]|TGGGAGCGTCTTGTGTTCTGTCTC[3]|TGGGAGCGTCTTGTGTTCTGTCTCTT[2]|TGGGAGCGTCTTGTGTTCTGTCTCTTCA[1]|TGGGAGCGTCTTGTGTTCTGTCT[1]|TGGGAGCGTCTTGTGTTCTGTCTCTTCAG[1]
chr9	+	67571289	TACAGAAATTGTTCCATCC[1]	-	67571317	TACAAATTGTGGATGGAACAATTTCTGTA[127]|TACAAATTGTGGATGGAACAATTTCTGTAA[48]|TACAAATTGTGGATGGAACAATTTC[5]|TACAAATTGTGGATGGAACAATTTCT[3]|TACAAATTGTGGATGGAACAATTTCTGT[3]|TACAAATTGTGGATGGAACAATTTCTGTAAAT[3]|TACAAATTGTGGATGGAACAATTTCTG[1]
chr6	+	127746722	CCCTAAGCTACAAAACACA[5]	-	127746750	CTGACTACAATGTGTTTTGTAGCTTAGGGGC[4]|CTGACTACAATGTGTTTTGTAGCTTAGG[1]
chr9	+	67554333	TGTGAAGGAGCTATAGTCT[1]	-	67554361	AAGAGAAACTAGACTATAGCTCCTTCACAAA[5]|AAGAGAAACTAGACTATAGCTCCTTCACAA[3]|AAGAGAAACTAGACTATAGCTCCTTCACA[2]|AAGAGAAACTAGACTATAGCTCCTTC[1]|AAGAGAAACTAGACTATAGCTCCTTCAC[1]|AAGAGAAACTAGACTATAGCTCCTT[1]
chr10	+	18537655	CCTGATCCTGTAGTGGCCA[1]	-	18537683	TAGGAAACATTGGCCACTACAGGATCAGG[1]|TAGGAAACATTGGCCACTACAGGATC[1]
chr10	+	18519063	TCTAAGGCGAATGCCCAAA[1]	-	18519091	TACGGGAGACTTTGGGCATTCGCCTTAGAGC[31]|TACGGGAGACTTTGGGCATTCGCCTTAGAG[5]|TACGGGAGACTTTGGGCATTCGCCTTA[4]|TACGGGAGACTTTGGGCATTCGCCTTAG[2]|TACGGGAGACTTTGGGCATTCGC[1]|TACGGGAGACTTTGGGCATTCGCCTTAGA[1]
chr9	+	67580275	CTAGATGAAGGAGGCTTTC[2]	-	67580303	TGGAAAGGCAGAAAGCCTCCTTCATCTAGGC[12]|TGGAAAGGCAGAAAGCCTCCTTCATCT[2]|TGGAAAGGCAGAAAGCCTCCTTCATCTAGG[2]|TGGAAAGGCAGAAAGCCTCCTTCATCTAGGCT[2]|TGGAAAGGCAGAAAGCCTCCTTC[1]
chr7	+	77049213	CCTAGAGAGATATTTGTGG[1]	-	77049241	TAAAAGATCCCCACAAATATCTCTCTAGGA[26]|TAAAAGATCCCCACAAATATCTCTCTAG[1]|TAAAAGATCCCCACAAATATCTCTCT[1]|TAAAAGATCCCCACAAATATCTCTCTAGG[1]|TAAAAGATCCCCACAAATATCTCTCTAGGAA[1]|TAAAAGATCCCCACAAATATCTCTC[1]
chr12	+	99658746	TACATTGAGGACAGATAAA[1]	-	99658774	AAGTGTCCTATTTATCTGTCCTCAATGT[1]
chr9	+	67548691	GTTTAAGAAATGATATTAT[1]	-	67548719	TTGTAATGCAATAATATCATTTCTTAAAC[1]
chr9	+	54091214	TAGTGTTCAGATCACTTCC[1]	-	54091242	TGTGTATTTTGGAAGTGATCTGAACACTAGT[16]|TGTGTATTTTGGAAGTGATCTGAACACT[6]|TGTGTATTTTGGAAGTGATCTGAACACTA[4]|TGTGTATTTTGGAAGTGATCTGAACACTAG[3]|TGTGTATTTTGGAAGTGATCTGAACAC[3]|TGTGTATTTTGGAAGTGATCTGAACACTAGTT[1]|TGTGTATTTTGGAAGTGATCTGAACA[1]
chr5	+	102262661	CAGGCTGGAGCCCTGTGAG[1]	-	102262689	TTCTAAGTACCTCACAGGGCTCCAGCCTGA[12]|TTCTAAGTACCTCACAGGGCTCCAGCCTG[9]|TTCTAAGTACCTCACAGGGCTCCAGCCTGAC[3]|TTCTAAGTACCTCACAGGGCTCCAGCCTGACC[2]|TTCTAAGTACCTCACAGGGCTCCAGCCT[1]|TTCTAAGTACCTCACAGGGCTCCAGCC[1]
chr17	+	66530379	ACCAGGTCTTAGAAAGGAC[6]	-	66530407	TAATTCCGCAGTCCTTTCTAAGACCTGGTG[1]
chr6	+	127741912	TTGCTGGGACAAATCTTCA[1]	-	127741940	TCCCAAGGCCTGAAGATTTGTCCCAGC[3]|TCCCAAGGCCTGAAGATTTGTCCCAGCA[3]|TCCCAAGGCCTGAAGATTTGTCCCAG[1]|TCCCAAGGCCTGAAGATTTGTCCCA[1]|TCCCAAGGCCTGAAGATTTGTCCCAGCAAT[1]
chr10	+	66159378	AGACAGAGATCAGTGAAAC[6]	-	66159406	TGGGACAACAGTTTCACTGATCTCTGTCTC[88]|TGGGACAACAGTTTCACTGATCTCTGTCT[85]|TGGGACAACAGTTTCACTGATCTCTGTC[30]|TGGGACAACAGTTTCACTGATCTCTGT[21]|TGGGACAACAGTTTCACTGATCTCTGTCTCC[19]|TGGGACAACAGTTTCACTGATCTCTG[4]|TGGGACAACAGTTTCACTGATCTC[2]|TGGGACAACAGTTTCACTGATCTCT[2]
chr17	+	66547244	TGCACAATGTAGGGAAAAA[1]	-	66547272	TCAGAGGACTTTTTTCCCTACATTGTGCAA[1]|TCAGAGGACTTTTTTCCCTACATTGTGCA[1]|TCAGAGGACTTTTTTCCCTACATTGTGC[1]
chr9	+	67572214	AGACTCATCAGACATATGA[2]	-	67572242	TATTTTCTCATCATATGTCTGATGAGTCTGG[1]
chr18	+	67219319	GACTTTAGTCATATCAGAA[2]	-	67219347	TTGTACTGAATTCTGATATGACTAAAGTCA[4]|TTGTACTGAATTCTGATATGACTAAA[2]|TTGTACTGAATTCTGATATGACTA[2]|TTGTACTGAATTCTGATATGACTAAAGT[2]|TTGTACTGAATTCTGATATGACTAAAGTC[2]|TTGTACTGAATTCTGATATGACTAAAG[1]|TTGTACTGAATTCTGATATGACTAA[1]
chr9	+	67581175	AGAATGACCAGTGTCAAAG[2]	-	67581203	TACTACAGATCTTTGACACTGGTCATTCTTT[3]|TACTACAGATCTTTGACACTGGTCATTCTT[3]|TACTACAGATCTTTGACACTGGTCATTC[3]|TACTACAGATCTTTGACACTGGTCATTCT[2]|TACTACAGATCTTTGACACTGGTCAT[1]|TACTACAGATCTTTGACACTGGTCATTCTTTT[1]|TACTACAGATCTTTGACACTGGTC[1]
chr13	+	50662635	AGGCTTAACAATTAAAATG[5]	-	50662663	TGTAGATGACCATTTTAATTGTTAAGCCTT[3]|TGTAGATGACCATTTTAATTGTTAAGC[2]|TGTAGATGACCATTTTAATTGTTAAGCCT[1]|TGTAGATGACCATTTTAATTGTTAAGCC[1]|TGTAGATGACCATTTTAATTGTTAAGCCTTT[1]
chr18	+	67226105	GCCTGTGACTGACAGCACC[1]	-	67226133	TACTCTGGCAGGTGCTGTCAGTCACAGGC[3]|TACTCTGGCAGGTGCTGTCAGTCACAG[1]
chr5	+	102264502	ACATCGTTTTGGTTACTAG[1]	-	102264530	TTAAAATAGGCTAGTAACCAAAACGATGTA[2]
chr7	+	80933759	CACTCTGATGGCTAGGAGA[1]	-	80933787	TGGTTTTGTGTCTCCTAGCCATCAGAGT[31]|TGGTTTTGTGTCTCCTAGCCATCAGAGTGA[23]|TGGTTTTGTGTCTCCTAGCCATCAGAGTG[20]|TGGTTTTGTGTCTCCTAGCCATCAGA[16]|TGGTTTTGTGTCTCCTAGCCATCAGAGTGAGC[10]|TGGTTTTGTGTCTCCTAGCCATCAGAGTGAG[4]|TGGTTTTGTGTCTCCTAGCCATCAGAG[3]|TGGTTTTGTGTCTCCTAGCCATCAG[2]|TGGTTTTGTGTCTCCTAGCCATC[1]|TGGTTTTGTGTCTCCTAGCCATCA[1]
chr10	+	86063016	GATGCTAAACGTATGAAAC[1]	-	86063044	TTCTTCTTGAGTTTCATACGTTTAGCATC[1]
chr9	+	67559866	GGAGATGACAGTGTCTACC[1]	-	67559894	TATCACCCAGGGTAGACACTGTCATC[5]|TATCACCCAGGGTAGACACTGTCAT[4]|TATCACCCAGGGTAGACACTGTCATCTC[2]|TATCACCCAGGGTAGACACTGTCATCTCC[1]|TATCACCCAGGGTAGACACTGTCATCT[1]
chr9	+	67563041	AATCTGAGACTAACCAGAT[1]	-	67563069	TTGAGATTCAATCTGGTTAGTCTCA[3]|TTGAGATTCAATCTGGTTAGTCTCAGA[2]|TTGAGATTCAATCTGGTTAGTCTCAGATTA[1]|TTGAGATTCAATCTGGTTAGTCTCAGAT[1]
chr17	+	27485062	TGGATGGACTCATAGTTTG[3]	-	27485090	CAAAACCCACCAAACTATGAGTCCATCCATG[2]
chr7	+	80935638	CTGTGAGAAAATGGAGTTG[2]	-	80935666	TTTGCAAGTTCAACTCCATTTTCTCACAGT[18]|TTTGCAAGTTCAACTCCATTTTCTCACAG[4]|TTTGCAAGTTCAACTCCATTTTCTCACA[3]|TTTGCAAGTTCAACTCCATTTTCTCAC[2]|TTTGCAAGTTCAACTCCATTTTCTCA[1]
chr5	+	113765404	ACTGAGAGGAAGTAAACAA[5]	-	113765432	TTGAGTTGGTTTGTTTACTTCCTCTCAGTT[2]|TTGAGTTGGTTTGTTTACTTCCTCT[1]|TTGAGTTGGTTTGTTTACTTCCTCTCA[1]
chr4	+	123518788	GATGCTCCTATGTAGAAAT[3]	-	123518816	TAAAACACGGATTTCTACATAGGAGCATCT[2]|TAAAACACGGATTTCTACATAGGAGCATCTGC[1]|TAAAACACGGATTTCTACATAGGA[1]|TAAAACACGGATTTCTACATAGGAGC[1]
chr17	+	27452139	TTCACGTCACAGATGGCCT[1]	-	27452167	GACATATGGCAGGCCATCTGTGACGTGAA[1]|GACATATGGCAGGCCATCTGTGACGTG[1]
chr9	+	67560451	GCATGTGTAAGACTGTCTT[1]	-	67560479	GTTTTATTGGAAGACAGTCTTACAC[78]|GTTTTATTGGAAGACAGTCTTACACA[26]|GTTTTATTGGAAGACAGTCTTAC[14]|GTTTTATTGGAAGACAGTCTTACACAT[9]|GTTTTATTGGAAGACAGTCTTACA[7]|GTTTTATTGGAAGACAGTCTTACACATGCA[4]|GTTTTATTGGAAGACAGTCTTACACATGCAT[2]|GTTTTATTGGAAGACAGTCTTACACATGC[1]
chr4	+	61890133	TACTAACCTAGCAAAGCAT[2]	-	61890161	TATTTTTTTCATGCTTTGCTAGGTTAG[1]|TATTTTTTTCATGCTTTGCTAGG[1]
chr13	+	50611267	AGGCATTATACATGAAGCC[2]	-	50611295	TGGCATCAATGGCTTCATGTATAATGCCTGG[3]|TGGCATCAATGGCTTCATGTATAATGCCTG[3]|TGGCATCAATGGCTTCATGTATA[1]
chr5	+	150633177	TGAGAATCTGACATTCAAA[1]	-	150633205	TGAGCTTCAATTTGAATGTCAGATTCT[2]|TGAGCTTCAATTTGAATGTCAGATTCTCA[2]|TGAGCTTCAATTTGAATGTCAGATTCTC[1]
chr7	+	80945371	TTTCAAAGGTACCTGAAAA[2]	-	80945399	AAGGATAGTCTTTTCAGGTACCTTTGAAA[1]
chr12	+	99635351	ACCAAGTTGTGTGCCTTAC[2]	-	99635379	TGAGCTTGTGGTAAGGCACACAACTTGGTG[37]|TGAGCTTGTGGTAAGGCACACAACTTGGT[19]|TGAGCTTGTGGTAAGGCACACAACTTGGTGG[15]|TGAGCTTGTGGTAAGGCACACAACTT[10]|TGAGCTTGTGGTAAGGCACACAACTTG[10]|TGAGCTTGTGGTAAGGCACACAACTTGGTGGG[4]|TGAGCTTGTGGTAAGGCACACAAC[4]|TGAGCTTGTGGTAAGGCACACAACTTGG[3]
chr14	+	25178787	AGTCAAGAGGGAATACAGA[1]	-	25178815	TGCTAAGTTCTCTGTATTCCCTCTTGACTG[1]
chr7	+	80961033	ACCCAACATTGCTAATTTT[1]	-	80961061	TTATCAGAAAAAAATTAGCAATGTTGGGTTC[2]|TTATCAGAAAAAAATTAGCAATGTTGGGTT[1]
chr18	+	67216978	GAGGAGTTCAGAGCTGTGC[4]	-	67217006	TAATTCCGGTGCACAGCTCTGAACTCCTCC[7]|TAATTCCGGTGCACAGCTCTGAACTCCTC[5]|TAATTCCGGTGCACAGCTCTGAACTCC[5]|TAATTCCGGTGCACAGCTCTGAACTC[2]|TAATTCCGGTGCACAGCTCTGAACTCCT[2]|TAATTCCGGTGCACAGCTCTGAACTCCTCCT[2]|TAATTCCGGTGCACAGCTCTGAACTCCTCCTA[1]
chr7	+	132474238	AGTCTAGAACTTTTAAGGC[1]	-	132474266	TGGGCACACTGCCTTAAAAGTTCTAGACTG[1]
chr9	+	67560434	AACAACCTAATGAAAATGC[1]	-	67560462	TCTTACACATGCATTTTCATTAGGTTGTTT[3]|TCTTACACATGCATTTTCATTAGGTTG[1]|TCTTACACATGCATTTTCATTAGGTTGT[1]
chr8	+	38166902	CTCCTAGGGCAAGAGGACA[1]	-	38166930	TCAGAACACATGTCCTCTTGCCCTAGGAG[1]|TCAGAACACATGTCCTCTTGCCCTAGGAGG[1]
chr17	+	27454400	TTCACCCAGTAGAGAAAAT[1]	-	27454428	TTTGCTGAGCATTTTCTCTACTGGGTGAA[6]|TTTGCTGAGCATTTTCTCTACTGGGT[5]|TTTGCTGAGCATTTTCTCTACTGGGTGAAA[4]|TTTGCTGAGCATTTTCTCTACTGGGTG[2]
chr7	+	80961149	TTGGGTTATAAAAGAGCTG[3]	-	80961177	TTACACAAACCAGCTCTTTTATAACCCAAC[4]|TTACACAAACCAGCTCTTTTATAACCCA[3]|TTACACAAACCAGCTCTTTTATA[1]|TTACACAAACCAGCTCTTTTATAACCC[1]
chr13	+	50609987	CACCTTCCGTGGCCAAACA[5]	-	50610015	TGTATTCATTTGTTTGGCCACGGAAGG[5]|TGTATTCATTTGTTTGGCCACGGAAGGT[5]|TGTATTCATTTGTTTGGCCACGGAAG[4]|TGTATTCATTTGTTTGGCCACGGAAGGTGGG[3]|TGTATTCATTTGTTTGGCCACGGAAGGTG[3]|TGTATTCATTTGTTTGGCCACGGAAGGTGGGA[1]
chr6	+	127738653	CTTCCTGGGACTAACCAAG[1]	-	127738681	TTACTGACTGCTTGGTTAGTCCCAGGAAGG[5]|TTACTGACTGCTTGGTTAGTCCCAGGAA[2]|TTACTGACTGCTTGGTTAGTCCCAG[1]|TTACTGACTGCTTGGTTAGTCCCAGGA[1]|TTACTGACTGCTTGGTTAGTCCCAGGAAG[1]
chr17	+	27438213	AGGAATCTAGACTTCTTGT[1]	-	27438241	TTTAAGCAAAACAAGAAGTCTAGATTCCTA[14]|TTTAAGCAAAACAAGAAGTCTAGATTC[7]|TTTAAGCAAAACAAGAAGTCTAGATTCC[6]|TTTAAGCAAAACAAGAAGTCTAGATT[5]|TTTAAGCAAAACAAGAAGTCTAGATTCCT[3]|TTTAAGCAAAACAAGAAGTCTAGAT[1]
chr9	+	67561366	CAAGTAAGTGGACTTTAGT[1]	-	67561394	TTCACAAATAACTAAAGTCCACTTACTTGC[3]|TTCACAAATAACTAAAGTCCACTTACTTG[1]|TTCACAAATAACTAAAGTCCACTTACTTGCT[1]
chr17	+	27440390	GGCACAAATATGAAGACAC[2]	-	27440418	TTGGTCTTCTGTGTCTTCATATTTGT[13]|TTGGTCTTCTGTGTCTTCATATTTGTGCCT[5]|TTGGTCTTCTGTGTCTTCATATTTGTGC[3]|TTGGTCTTCTGTGTCTTCATATTTGTG[3]|TTGGTCTTCTGTGTCTTCATATTTG[2]|TTGGTCTTCTGTGTCTTCATATTTGTGCC[1]|TTGGTCTTCTGTGTCTTCATATTTGTGCCTT[1]
chr14	+	25187242	ATGCTCTGTACCTGCTTGC[1]	-	25187270	TCATACAAGAGCAAGCAGGTACAGAGCATC[49]|TCATACAAGAGCAAGCAGGTACAGAGCAT[35]|TCATACAAGAGCAAGCAGGTACAGAGC[11]|TCATACAAGAGCAAGCAGGTACAGAGCA[7]|TCATACAAGAGCAAGCAGGTACAGAGCATCC[1]|TCATACAAGAGCAAGCAGGTACAGAG[1]
chr5	+	102262594	GCTACACACGAGTGTGTCG[1]	-	102262622	TCCACGTACTCGACACACTCGTGTGTAGC[1]|TCCACGTACTCGACACACTCGTGTGTAGCG[1]
chr7	+	80931554	AGGTCCATGGACACCAACA[2]	-	80931582	TAAGCTTGAATGTTGGTGTCCATGGACCTA[30]|TAAGCTTGAATGTTGGTGTCCATGGACCTAGC[3]|TAAGCTTGAATGTTGGTGTCCATGGACC[2]|TAAGCTTGAATGTTGGTGTCCATGGACCTAG[2]|TAAGCTTGAATGTTGGTGTCCATGGACCT[1]|TAAGCTTGAATGTTGGTGTCCATG[1]|TAAGCTTGAATGTTGGTGTCCATGGA[1]
chr10	+	66160370	GCAAGGCATTGGCCAACAA[5]	-	66160398	TAAGAAGCCTTTGTTGGCCAATGCCTTG[4]|TAAGAAGCCTTTGTTGGCCAATGCCTTGCCTT[2]|TAAGAAGCCTTTGTTGGCCAATGCCTTGCCT[2]|TAAGAAGCCTTTGTTGGCCAATGCCTTGC[1]
chr8	+	38156914	ATGCAAAAAACATCCCATC[1]	-	38156942	TGCTGTTTCAGATGGGATGTTTTTTGCAT[13]|TGCTGTTTCAGATGGGATGTTTTTTGCA[4]|TGCTGTTTCAGATGGGATGTTTTTT[1]|TGCTGTTTCAGATGGGATGTTTTTTGC[1]|TGCTGTTTCAGATGGGATGTTTTTTGCATG[1]
chr17	+	66545295	TTGGTACTTCCTGGAAGGT[1]	-	66545323	TCCACCAGTGACCTTCCAGGAAGTAC[2]|TCCACCAGTGACCTTCCAGGAAGTA[1]
chr17	+	66541823	GGTCTCACAGATTCTGACA[5]	-	66541851	TTAGATGATCTGTCAGAATCTGTGAGA[3]|TTAGATGATCTGTCAGAATCTGTGAGACCTA[1]|TTAGATGATCTGTCAGAATCTGTGAGAC[1]
chr5	+	113768612	CTCTCTACCTCTTAGGCAC[1]	-	113768640	TTTCTCTAGAGTGCCTAAGAGGTAGAGAGGC[1]
chr12	+	99655309	GTGGTCTCTCTCCTTATTT[1]	-	99655337	TGTAAGGCAAAAATAAGGAGAGAGACCACA[9]|TGTAAGGCAAAAATAAGGAGAGAGAC[8]|TGTAAGGCAAAAATAAGGAGAGAGACCAC[7]|TGTAAGGCAAAAATAAGGAGAGAGACCA[4]|TGTAAGGCAAAAATAAGGAGAGAGACC[3]|TGTAAGGCAAAAATAAGGAGAGAGACCACATG[2]|TGTAAGGCAAAAATAAGGAGAGAGA[2]|TGTAAGGCAAAAATAAGGAGAGAGACCACAT[1]
chr15	+	72935709	CAGCAGGGGTAGAAAAAAC[2]	-	72935737	TGCTCTGTGGGTTTTTTCTACCCCTGCTGA[1]
chr6	+	127743683	AAGCCCACAGACAGCATAA[3]	-	127743711	TAATGTTGCCTTATGCTGTCTGTGGGCTT[7]|TAATGTTGCCTTATGCTGTCTGTGG[2]|TAATGTTGCCTTATGCTGTCTGTGGGCTTA[2]|TAATGTTGCCTTATGCTGTCTGTGGGC[1]|TAATGTTGCCTTATGCTGTCTGTGGG[1]
chr17	+	66539808	TTATTCAGGCATCTATCAG[1]	-	66539836	TGTGAGTCACCTGATAGATGCCTGAATAAA[2]|TGTGAGTCACCTGATAGATGCCTGAAT[1]|TGTGAGTCACCTGATAGATGCCTGAATA[1]
chr7	+	80933162	AAAGCAGACAAGATTCTTC[1]	-	80933190	TGAGCTAACAGAAGAATCTTGTCTGCTTTG[97]|TGAGCTAACAGAAGAATCTTGTCTGCTTT[50]|TGAGCTAACAGAAGAATCTTGTCTGCTT[41]|TGAGCTAACAGAAGAATCTTGTCTGCT[15]|TGAGCTAACAGAAGAATCTTGTCTGC[5]|TGAGCTAACAGAAGAATCTTGTC[3]|TGAGCTAACAGAAGAATCTTGTCT[2]|TGAGCTAACAGAAGAATCTTGTCTGCTTTGG[1]
chr18	+	67224123	CAACGTAGTGAAAATGGCT[1]	-	67224151	TATATAGTCCAGCCATTTTCACTACGTTG[6]|TATATAGTCCAGCCATTTTCACTACGTTGG[2]|TATATAGTCCAGCCATTTTCACTACG[1]|TATATAGTCCAGCCATTTTCACTACGTTGGC[1]|TATATAGTCCAGCCATTTTCACT[1]
chr7	+	48300977	AGCCTGCAACTCATTCATA[2]	-	48301005	TATCTATCTATATGAATGAGTTGCAGGCT[3]|TATCTATCTATATGAATGAGTTGCAGGC[2]|TATCTATCTATATGAATGAGTTGCAGGCTGT[1]
chr10	+	66159724	CCCAAACATAGACATAAAA[1]	-	66159752	TTGGTTTAGATTTTATGTCTATGTTTGGGG[3]|TTGGTTTAGATTTTATGTCTATGTTTGGG[2]
chr17	+	27439951	ACTCTTGGTGTCCTGTATC[1]	-	27439979	TGAGTAACATGATACAGGACACCAAGA[26]|TGAGTAACATGATACAGGACACCAAGAGT[22]|TGAGTAACATGATACAGGACACCAAG[11]|TGAGTAACATGATACAGGACACCAAGAG[3]|TGAGTAACATGATACAGGACACCAAGAGTA[1]|TGAGTAACATGATACAGGACACCA[1]
chr11	+	103286293	AAAGCTATCCCCCTGGATA[1]	-	103286321	TGATAGATCATATCCAGGGGGATAGCTTT[5]|TGATAGATCATATCCAGGGGGATAGCTTTG[1]
chr7	+	80935086	AAAAAAGTGGGTTAGATGG[2]	-	80935114	TGGAACACAGCCATCTAACCCACTTTTTTTTT[3]|TGGAACACAGCCATCTAACCCACTTTTT[3]|TGGAACACAGCCATCTAACCCACTTTTTT[2]|TGGAACACAGCCATCTAACCCACTTTTTTT[2]|TGGAACACAGCCATCTAACCCACTTTT[2]|TGGAACACAGCCATCTAACCCAC[1]|TGGAACACAGCCATCTAACCCACTTT[1]
chr7	+	80935546	AGAGAAATTAGAATTTAAT[2]	-	80935574	TTTGAGTGAAATTAAATTCTAATTTCTCTGC[1]|TTTGAGTGAAATTAAATTCTAATTTCTCTG[1]
chr7	+	80956253	GGCAACATCTATGACTCCA[1]	-	80956281	TGATGAATGCTGGAGTCATAGATGTTGCC[2]|TGATGAATGCTGGAGTCATAGATGTTGCCT[1]
chr13	+	51008094	CAGAGATGGCACAAAGGCT[1]	-	51008122	TAAGTAAAGTAGCCTTTGTGCCATCT[1]
chr9	+	67572979	AATTCTGTACTGAAACACA[4]	-	67573007	TTAGAGTTACTGTGTTTCAGTACAGAATT[12]|TTAGAGTTACTGTGTTTCAGTACAGAA[4]|TTAGAGTTACTGTGTTTCAGTACAGAAT[4]|TTAGAGTTACTGTGTTTCAGTACAGA[4]|TTAGAGTTACTGTGTTTCAGTACAGAATTA[1]|TTAGAGTTACTGTGTTTCAGTACA[1]
chr6	+	127741279	TATCTCTATCCTCTTCTGC[1]	-	127741307	TGATAGGCTAGCAGAAGAGGATAGAGATA[56]|TGATAGGCTAGCAGAAGAGGATAGAGA[34]|TGATAGGCTAGCAGAAGAGGATAGAG[25]|TGATAGGCTAGCAGAAGAGGATAGAGAT[19]|TGATAGGCTAGCAGAAGAGGATAGAGATAA[16]|TGATAGGCTAGCAGAAGAGGATAGA[12]|TGATAGGCTAGCAGAAGAGGATAG[2]|TGATAGGCTAGCAGAAGAGGATA[1]|TGATAGGCTAGCAGAAGAGGATAGAGATAAG[1]
chr7	+	80249125	AAGGTAATCCATACAGTCT[7]	-	80249153	TAAGTAAAGGAGACTGTATGGATTACC[26]|TAAGTAAAGGAGACTGTATGGATTAC[16]|TAAGTAAAGGAGACTGTATGGATTACCTTT[15]|TAAGTAAAGGAGACTGTATGGATTA[9]|TAAGTAAAGGAGACTGTATGGATTACCTT[8]|TAAGTAAAGGAGACTGTATGGATTACCT[4]|TAAGTAAAGGAGACTGTATGGAT[2]|TAAGTAAAGGAGACTGTATGGATT[2]
chr5	+	150630587	AAATTAGCGCTTCAAATAC[6]	-	150630615	TCCCAAGGGTGTATTTGAAGCGCTAATTT[4]|TCCCAAGGGTGTATTTGAAGCGCTA[2]|TCCCAAGGGTGTATTTGAAGCGCTAATT[1]|TCCCAAGGGTGTATTTGAAGCGCTAATTTT[1]
chr5	+	115299513	CGGAATATAGAAGACAAGT[1]	-	115299541	TGGCCTTTCTACTTGTCTTCTATATTCCGT[14]|TGGCCTTTCTACTTGTCTTCTATATTCC[8]|TGGCCTTTCTACTTGTCTTCTATATTCCG[4]|TGGCCTTTCTACTTGTCTTCTATATTCCGTC[3]|TGGCCTTTCTACTTGTCTTCTATATTC[3]|TGGCCTTTCTACTTGTCTTCTATAT[1]
chr9	+	67580774	AAGCTAAGCCACAAAGAGA[1]	-	67580802	TAGTAAACATTCTCTTTGTGGCTTAGC[4]|TAGTAAACATTCTCTTTGTGGCTTAGCTTA[4]|TAGTAAACATTCTCTTTGTGGCTTAGCT[1]|TAGTAAACATTCTCTTTGTGGCTTAG[1]|TAGTAAACATTCTCTTTGTGGCTTAGCTTAC[1]
chr9	+	3186485	TTACAGAACCCAAGAACGA[1]	-	3186513	TAAGTATCTATCGTTCTTGGGTTCTGTA[1]
chr12	+	99658831	GTGACTGCCTTTTGGTACC[1]	-	99658859	TGCCATAGAAGGTACCAAAAGGCAGTCACGT[1]|TGCCATAGAAGGTACCAAAAGGC[1]
chr17	+	66547456	TGTACCCATTAGAGCAGGC[1]	-	66547484	TCTGATGCACGCCTGCTCTAATGGGTA[1]
chr7	+	80249425	AGCACATAGGTGTTCAACT[2]	-	80249453	ATTCGTTCACAGTTGAACACCTATGTGCTT[53]|ATTCGTTCACAGTTGAACACCTATGTGCTTG[9]|ATTCGTTCACAGTTGAACACCTATGTGCT[3]|ATTCGTTCACAGTTGAACACCTATGTGC[1]
chr15	+	59102334	ACCTTATTCTGGGCAGAAT[1]	-	59102362	TGAGTCGGCGATTCTGCCCAGAATAAGGTG[101]|TGAGTCGGCGATTCTGCCCAGAATA[81]|TGAGTCGGCGATTCTGCCCAGAATAAGGTGC[75]|TGAGTCGGCGATTCTGCCCAGAATAA[46]|TGAGTCGGCGATTCTGCCCAGAAT[42]|TGAGTCGGCGATTCTGCCCAGAATAAGGT[25]|TGAGTCGGCGATTCTGCCCAGAATAAG[22]|TGAGTCGGCGATTCTGCCCAGAA[15]|TGAGTCGGCGATTCTGCCCAGAATAAGG[5]|TGAGTCGGCGATTCTGCCCAGAATAAGGTGCT[3]
chr7	+	80945693	CCGGAAGACTTCATGAAGA[1]	-	80945721	TGGGGAGTTCTCTTCATGAAGTCTTCCGGC[18]|TGGGGAGTTCTCTTCATGAAGTCTTCCGG[3]|TGGGGAGTTCTCTTCATGAAGTCTTCCG[1]
chr15	+	59103369	CCTGACCCGAAGGCTTGAA[1]	-	59103397	TCTGATTCTCTTCAAGCCTTCGGGTC[10]|TCTGATTCTCTTCAAGCCTTCGGGTCAGGGC[9]|TCTGATTCTCTTCAAGCCTTCGGGTCAGGG[8]|TCTGATTCTCTTCAAGCCTTCGGGTCAGG[7]|TCTGATTCTCTTCAAGCCTTCGGGTCAG[6]|TCTGATTCTCTTCAAGCCTTCGGGTCA[6]|TCTGATTCTCTTCAAGCCTTCGGGTCAGGGCT[1]|TCTGATTCTCTTCAAGCCTTCGG[1]
chr17	+	66544236	TAGCTAGTGCCGCTGCTGA[1]	-	66544264	GATTGTTGGATCAGCAGCGGCACTAGC[2]|GATTGTTGGATCAGCAGCGGCACTAGCTAC[1]|GATTGTTGGATCAGCAGCGGCACTAGCTACT[1]|GATTGTTGGATCAGCAGCGGCACTAGCTA[1]
chr17	+	66548839	CAAGGACCGAAGTCTCATC[1]	-	66548867	TGGAACTCCTGATGAGACTTCGGTCCTTGC[4]|TGGAACTCCTGATGAGACTTCGGTCCTTG[1]|TGGAACTCCTGATGAGACTTCGGTCCT[1]
chr11	+	58768656	ACTTTTACAGACACCAAAG[2]	-	58768684	TGAAAAGAGCCTTTGGTGTCTGTAAAAGTC[1]
chr15	+	59103102	GTCAAAACTGCGGCATGTG[4]	-	59103130	TCTTGGTTAACACATGCCGCAGTTTT[3]|TCTTGGTTAACACATGCCGCAGTTTTGAC[3]|TCTTGGTTAACACATGCCGCAGTTTTGA[2]|TCTTGGTTAACACATGCCGCAGTTTTGACT[1]
chr17	+	66546785	GAGTGAATTGTGGGGTTTT[2]	-	66546813	TGATCTCAGGAAAACCCCACAATTCAC[4]|TGATCTCAGGAAAACCCCACAATTCACTCAGC[3]|TGATCTCAGGAAAACCCCACAATTCACT[2]|TGATCTCAGGAAAACCCCACAAT[2]|TGATCTCAGGAAAACCCCACAATTCACTC[2]|TGATCTCAGGAAAACCCCACAATTC[1]|TGATCTCAGGAAAACCCCACAATTCA[1]|TGATCTCAGGAAAACCCCACAATTCACTCAG[1]
chr5	+	114814953	ATGCAAGAGAGGAGTAGAC[3]	-	114814981	TGCTTTAAGGGTCTACTCCTCTCTTGCATG[1]
chr14	+	25185049	AAGACCTGTGGCATAAGCC[19]	-	25185077	TGTTCTTAGGGGCTTATGCCACAGGTC[2]|TGTTCTTAGGGGCTTATGCCACAGGTCTTC[2]|TGTTCTTAGGGGCTTATGCCACAGGT[1]|TGTTCTTAGGGGCTTATGCCACAGGTCTTCA[1]
chr10	+	62124376	CAGCATCCACAGCATAGCT[1]	-	62124404	AACGTTTGCAAGCTATGCTGTGGATGCTG[1]
chr17	+	66540801	TGTGGATAATGAGACTCCA[1]	-	66540829	TTCTTGTGAATGGAGTCTCATTATCCACA[2]|TTCTTGTGAATGGAGTCTCATTATCCAC[1]
chr15	+	59100137	GGTTGGTGGTATGAAATTA[1]	-	59100165	TGGCATTCCTTAATTTCATACCACCAAC[12]|TGGCATTCCTTAATTTCATACCACCAACC[4]|TGGCATTCCTTAATTTCATACCACCAA[4]|TGGCATTCCTTAATTTCATACCACCAACCT[3]|TGGCATTCCTTAATTTCATACCA[3]|TGGCATTCCTTAATTTCATACCACCA[3]|TGGCATTCCTTAATTTCATACCACCAACCTG[2]|TGGCATTCCTTAATTTCATACCACC[1]|TGGCATTCCTTAATTTCATACCAC[1]
chr10	+	18519184	GAACTGTCATGCACTCCAA[1]	-	18519212	TAACTGGACTTTGGAGTGCATGACAGTTC[12]|TAACTGGACTTTGGAGTGCATGACAGT[6]|TAACTGGACTTTGGAGTGCATGACAGTT[3]|TAACTGGACTTTGGAGTGCATGACA[1]|TAACTGGACTTTGGAGTGCATGACAG[1]
chr17	+	27454933	CTGTGTATAGGCGATACAG[1]	-	27454961	TGCACTTGGCCTGTATCGCCTATACACAGA[16]|TGCACTTGGCCTGTATCGCCTATACACAGAA[2]|TGCACTTGGCCTGTATCGCCTATACAC[2]|TGCACTTGGCCTGTATCGCCTATACACAGAAG[2]|TGCACTTGGCCTGTATCGCCTATACACAG[1]
chr19	+	37332349	GTGAGAATGACTTAAATGG[2]	-	37332377	TGACTATTGGCCATTTAAGTCATTCTCACTTT[4]|TGACTATTGGCCATTTAAGTCATTCTCACTT[3]|TGACTATTGGCCATTTAAGTCATTCT[1]|TGACTATTGGCCATTTAAGTCATTCTCACT[1]
chr12	+	99652200	AGCTCAATGTGAGTATTTT[1]	-	99652228	TTGTTTTCCCAAAATACTCACATTGAGCTTT[1]
chr15	+	59102662	CTGGGTGTTGTTACCCAGA[3]	-	59102690	TGCAAAGGATTCTGGGTAACAACACCCAGGCA[41]|TGCAAAGGATTCTGGGTAACAACACCCAGGC[4]|TGCAAAGGATTCTGGGTAACAACACCC[2]|TGCAAAGGATTCTGGGTAACAACACCCA[2]|TGCAAAGGATTCTGGGTAACAACACC[1]|TGCAAAGGATTCTGGGTAACAAC[1]|TGCAAAGGATTCTGGGTAACAACA[1]
chr17	+	66538989	GGGCTCCAAAGACAAAAAT[1]	-	66539017	TGTATGCTTCATTTTTGTCTTTGGAG[1]
chr12	+	99658114	TTAGGAGATTCACAAAGAA[2]	-	99658142	TCCTTCATCGTTCTTTGTGAATCTCCTAA[2]
chr9	+	67607267	ACGTCACCTGCTTCGTTCC[2]	-	67607295	ACTAGTCGCAGGAACGAAGCAGGTGACGTGT[1]
chr6	+	127745958	TCCAACGGGAACTGACTCC[1]	-	127745986	TAAGCCAATAGGAGTCAGTTCCCGTTGGAA[9]|TAAGCCAATAGGAGTCAGTTCCCGTTGGA[4]|TAAGCCAATAGGAGTCAGTTCCCGTT[2]
chr5	+	113761020	CCCTCGTTTGGCAACTTAT[1]	-	113761048	GTCATACCCAATAAGTTGCCAAACGAGGGCC[4]|GTCATACCCAATAAGTTGCCAAACGAGGGC[1]
chr11	+	5430682	AGGCAATATACCTCCCAGT[1]	-	5430710	TGACTTAAAGACTGGGAGGTATATTGCCTG[1]
chr15	+	74470727	TTCAGCCTTCTGGGGACAC[2]	-	74470755	TGGATGTGAAGTGTCCCCAGAAGGCTGA[1]|TGGATGTGAAGTGTCCCCAGAAGGCTGAA[1]
chr9	+	67568585	ATGTCAGCAACAGAACTAA[1]	-	67568613	TAATCATGTATTAGTTCTGTTGCTGAC[10]|TAATCATGTATTAGTTCTGTTGCTGACATA[9]|TAATCATGTATTAGTTCTGTTGCTGACA[4]|TAATCATGTATTAGTTCTGTTGC[2]|TAATCATGTATTAGTTCTGTTGCTGACAT[1]
chr15	+	78488151	GCTAGCCCAAGAGAGAAGC[1]	-	78488179	TGCAAACATGGCTTCTCTCTTGGGCTAGC[26]|TGCAAACATGGCTTCTCTCTTGGGCTAGCACC[19]|TGCAAACATGGCTTCTCTCTTGGGCTAGCA[17]|TGCAAACATGGCTTCTCTCTTGGGC[14]|TGCAAACATGGCTTCTCTCTTGGGCTAGCAC[13]|TGCAAACATGGCTTCTCTCTTGGGCTA[12]|TGCAAACATGGCTTCTCTCTTGGGCTAG[7]|TGCAAACATGGCTTCTCTCTTGGG[7]|TGCAAACATGGCTTCTCTCTTGG[5]|TGCAAACATGGCTTCTCTCTTGGGCT[5]
chr9	+	3187543	GAGACTGATTTACCAGGAA[1]	-	3187571	TGAGCCTGTGTTCCTGGTAAATCAGTCTCC[2]|TGAGCCTGTGTTCCTGGTAAATCAGT[1]|TGAGCCTGTGTTCCTGGTAAATCAGTCTC[1]
chr9	+	67562431	GGTGCCACAGGTCATAGTC[1]	-	67562459	TGTTTCTTTAGACTATGACCTGTGGCA[10]|TGTTTCTTTAGACTATGACCTGTGGCAC[4]|TGTTTCTTTAGACTATGACCTGTGG[3]|TGTTTCTTTAGACTATGACCTGTGGC[3]|TGTTTCTTTAGACTATGACCTGTGGCACC[2]|TGTTTCTTTAGACTATGACCTGTG[1]|TGTTTCTTTAGACTATGACCTGTGGCACCC[1]
chr7	+	80959347	AAGCTATGAGCCGTTTCTG[4]	-	80959375	TTCTCTTTCTCAGAAACGGCTCATAGCTTC[239]|TTCTCTTTCTCAGAAACGGCTCATAGCTT[19]|TTCTCTTTCTCAGAAACGGCTCATAGC[5]|TTCTCTTTCTCAGAAACGGCTCATA[1]|TTCTCTTTCTCAGAAACGGCTCATAG[1]|TTCTCTTTCTCAGAAACGGCTCATAGCT[1]|TTCTCTTTCTCAGAAACGGCTCATAGCTTCG[1]
chr9	+	67562286	AAGCTTGCTCGATGAATTC[271]	-	67562314	TACAAATCAGGAATTCATCGAGCAAGCTTT[150]|TACAAATCAGGAATTCATCGAGCAAGC[38]|TACAAATCAGGAATTCATCGAGCAAGCTT[35]|TACAAATCAGGAATTCATCGAGCAAGCTTTA[13]|TACAAATCAGGAATTCATCGAGCAAG[12]|TACAAATCAGGAATTCATCGAGCA[10]|TACAAATCAGGAATTCATCGAGCAA[9]|TACAAATCAGGAATTCATCGAGC[3]|TACAAATCAGGAATTCATCGAGCAAGCT[2]
chr9	+	54088269	CAGCAAGCATGGATTCTTC[1]	-	54088297	TTTCTCAAAAGAAGAATCCATGCTTGCTGT[7]|TTTCTCAAAAGAAGAATCCATGCTTGCTG[3]|TTTCTCAAAAGAAGAATCCATGCTTGC[1]|TTTCTCAAAAGAAGAATCCATGCTTGCT[1]
chr7	+	77030876	TAGTTCCCATTTGTGTACC[1]	-	77030904	TAAAACTCAGGGTACACAAATGGGAAC[9]|TAAAACTCAGGGTACACAAATGGGAACTATGC[5]|TAAAACTCAGGGTACACAAATGGGAACTAT[3]|TAAAACTCAGGGTACACAAATGGGAACTATG[3]|TAAAACTCAGGGTACACAAATGGGAACTA[2]|TAAAACTCAGGGTACACAAATGGGAACT[1]
chr7	+	80249444	GTGAACGAATGAACGAAAG[1]	-	80249472	TTCATTCTTTCTTTCGTTCATTCGTTCAC[14]|TTCATTCTTTCTTTCGTTCATTCGTTCACA[6]|TTCATTCTTTCTTTCGTTCATTCGTTCACAG[3]|TTCATTCTTTCTTTCGTTCATTCGTTCACAGT[2]|TTCATTCTTTCTTTCGTTCATTCGTTC[1]|TTCATTCTTTCTTTCGTTCATTCGTT[1]
chr17	+	66543765	GTTCCTGCATGGAGCTCCA[2]	-	66543793	TGAAGAATGCTGGAGCTCCATGCA[2]|TGAAGAATGCTGGAGCTCCATGCAGGA[1]
chr4	+	61891356	TGAAGATCGTGTCAAATGA[2]	-	61891384	TGCTTTCTTCTCATTTGACACGATCTTC[1]|TGCTTTCTTCTCATTTGACACGATCTTCA[1]
chr10	+	18521582	GCCTCTTAAGACTTTGCTG[2]	-	18521610	TAATATGAAGCAGCAAAGTCTTAAGAGGCAT[7]|TAATATGAAGCAGCAAAGTCTTAAGAGGCA[4]|TAATATGAAGCAGCAAAGTCTTAAGAGGCATA[2]|TAATATGAAGCAGCAAAGTCTTAAGAGG[1]
chr17	+	66548799	AGGACATCTATGAAAAGCA[2]	-	66548827	TGTGCATAGATGCTTTTCATAGATGTC[1]|TGTGCATAGATGCTTTTCATAGATGTCC[1]
chr12	+	99633800	AAGAGAGGTGAACTAGCGA[1]	-	99633828	TTCCAAGATTTCGCTAGTTCACCTCTCTT[2]|TTCCAAGATTTCGCTAGTTCACCTCTCT[2]|TTCCAAGATTTCGCTAGTTCACCTCTCTTA[1]|TTCCAAGATTTCGCTAGTTCACCTCT[1]|TTCCAAGATTTCGCTAGTTCACCTC[1]
chr17	+	66540695	GTTGCTGAATCTGTGGAGC[1]	-	66540723	TGATGATGATGCTCCACAGATTCAGCAAC[13]|TGATGATGATGCTCCACAGATTCAGCA[10]|TGATGATGATGCTCCACAGATTCAGC[9]|TGATGATGATGCTCCACAGATTCAGCAACC[5]|TGATGATGATGCTCCACAGATTCAGCAA[2]|TGATGATGATGCTCCACAGATTCAGCAACCAT[1]|TGATGATGATGCTCCACAGATTCAGCAACCA[1]
chr17	+	66538985	CCGTGGGCTCCAAAGACAA[2]	-	66539013	TGCTTCATTTTTGTCTTTGGAGCCCACGG[1]|TGCTTCATTTTTGTCTTTGGAGCCCACGGG[1]
chr18	+	67219094	GAGTCACTCTAAGGCTTTC[2]	-	67219122	TCTCACCAACGAAAGCCTTAGAGTGACTC[2]|TCTCACCAACGAAAGCCTTAGAGTGAC[2]|TCTCACCAACGAAAGCCTTAGAGTGACTCGA[1]
chr10	+	86033821	CATATTCTGAAGCATGGGG[1]	-	86033849	TGGCATTCAACCCCATGCTTCAGAATATGT[165]|TGGCATTCAACCCCATGCTTCAGAATATGTC[28]|TGGCATTCAACCCCATGCTTCAGAATATG[13]|TGGCATTCAACCCCATGCTTCAGA[5]|TGGCATTCAACCCCATGCTTCAGAAT[5]|TGGCATTCAACCCCATGCTTCAGAATATGTCT[2]|TGGCATTCAACCCCATGCTTCAGAATA[1]|TGGCATTCAACCCCATGCTTCAGAATAT[1]
chr17	+	66547360	ATCTCACCATTTTCTTCAT[3]	-	66547388	TGGGAGCATCATGAAGAAAATGGTGAGAT[1]|TGGGAGCATCATGAAGAAAATGGTGA[1]
chr17	+	27463713	GGATACTGAACTAACAAAA[1]	-	27463741	ACAACGATCATTTTGTTAGTTCAGTATCC[1]
chr15	+	59106499	CACGAGGTTTGGCACCAAA[1]	-	59106527	GGGAAGAAACTTTGGTGCCAAACCTCGTG[3]|GGGAAGAAACTTTGGTGCCAAACCTCGT[2]|GGGAAGAAACTTTGGTGCCAAACCTC[1]|GGGAAGAAACTTTGGTGCCAAACCTCGTGA[1]|GGGAAGAAACTTTGGTGCCAAACC[1]
chr9	+	67571436	TGACATTTGGTATATTCTC[6]	-	67571464	TGCTCAAATTGAGAATATACCAAATGTC[15]|TGCTCAAATTGAGAATATACCAAATGTCAC[13]|TGCTCAAATTGAGAATATACCAAATGTCACA[10]|TGCTCAAATTGAGAATATACCAAATGTCA[6]|TGCTCAAATTGAGAATATACCAAATGTCACAA[2]|TGCTCAAATTGAGAATATACCAAATG[2]|TGCTCAAATTGAGAATATACCAAATGT[2]
chr17	+	66530361	AAACACCAGCTAAAAAGCA[1]	-	66530389	TAAGACCTGGTGCTTTTTAGCTGGTGTTTT[2]|TAAGACCTGGTGCTTTTTAGCTGGTGTTT[2]|TAAGACCTGGTGCTTTTTAGCTGGTGTT[1]
chr6	+	127745533	AGCCCTCACTAGGATTTCA[2]	-	127745561	TGGACTTCCATGAAATCCTAGTGAGGGCTT[31]|TGGACTTCCATGAAATCCTAGTGAGGGC[3]|TGGACTTCCATGAAATCCTAGTGAGGGCTTC[3]|TGGACTTCCATGAAATCCTAGTGAGGGCT[1]|TGGACTTCCATGAAATCCTAGTGAGG[1]
chr8	+	114389317	AACCCTAACAGGATCCTGC[1]	-	114389345	TAAGATGCTTGCAGGATCCTGTTAGGGTTT[2]|TAAGATGCTTGCAGGATCCTGTTAGGGTT[1]
chr17	+	27442411	AGGAGTGATTCCTGATGCC[3]	-	27442439	TCTACAGCAAGGCATCAGGAATCACTCC[5]|TCTACAGCAAGGCATCAGGAATCACTCCTG[4]|TCTACAGCAAGGCATCAGGAATCACTCCT[3]|TCTACAGCAAGGCATCAGGAATCACTC[2]|TCTACAGCAAGGCATCAGGAATCACTCCTGG[1]|TCTACAGCAAGGCATCAGGAATC[1]
chr9	+	54066075	ACAGTGCATGCATGGCCTT[1]	-	54066103	TATCAGTGGCAAGGCCATGCATGCACTGT[1]|TATCAGTGGCAAGGCCATGCATGCACT[1]
chr6	+	127741257	ATGGGCTGAGGAAGCTGCT[1]	-	127741285	AGAGATAAGGAGCAGCTTCCTCAGCCC[1]
chr5	+	25196575	AACAAAGGGAAACAGGATC[2]	-	25196603	TGTCACAAACGATCCTGTTTCCCTTTGTTC[1]|TGTCACAAACGATCCTGTTTCCCTTTGTT[1]
chr17	+	27464298	ATTGTCCCAGGATGGACAA[3]	-	27464326	AAGACTATCATTGTCCATCCTGGGACAATG[2]|AAGACTATCATTGTCCATCCTGGGACAATGG[2]
chr5	+	150625484	TCCAAAGCAGAGAGGCATG[1]	-	150625512	TAAACATCACCATGCCTCTCTGCTTTGGAC[34]|TAAACATCACCATGCCTCTCTGCTTTGGACT[15]|TAAACATCACCATGCCTCTCTGCTTTGGA[14]|TAAACATCACCATGCCTCTCTGCTT[5]|TAAACATCACCATGCCTCTCTGCTTT[5]|TAAACATCACCATGCCTCTCTGCTTTG[1]|TAAACATCACCATGCCTCTCTGCTTTGG[1]
chr5	+	150628205	TCAGACTTTATTGACCCAA[1]	-	150628233	TGAAAGCCGTTTGGGTCAATAAAGTCTGAGA[2]|TGAAAGCCGTTTGGGTCAATAAAGTCTGAG[1]|TGAAAGCCGTTTGGGTCAATAAAGTCTGA[1]
chr15	+	59111309	GAGCTGCAAACTCTAAGGA[1]	-	59111337	GCTCTGAGAATCCTTAGAGTTTGCAGCTC[1]
chr7	+	80936156	ATCTTAAGAGGCACTCGAG[6]	-	80936184	TGAAACGGTCCTCGAGTGCCTCTTAAGATT[28]|TGAAACGGTCCTCGAGTGCCTCTTAAGATTC[13]|TGAAACGGTCCTCGAGTGCCTCTTAA[12]|TGAAACGGTCCTCGAGTGCCTCTTAAG[12]|TGAAACGGTCCTCGAGTGCCTCTTAAGA[8]|TGAAACGGTCCTCGAGTGCCTCTTA[6]|TGAAACGGTCCTCGAGTGCCTCTTAAGAT[5]|TGAAACGGTCCTCGAGTGCCTCTT[3]|TGAAACGGTCCTCGAGTGCCTCTTAAGATTCA[1]|TGAAACGGTCCTCGAGTGCCTCT[1]
chr14	+	20463784	ATGAGCAAGCAAACTTTCC[1]	-	20463812	TAGTAGAGCAGGAAAGTTTGCTTGCTCATT[7]|TAGTAGAGCAGGAAAGTTTGCTTGCTCAT[2]|TAGTAGAGCAGGAAAGTTTGCTTGCTC[1]
chr6	+	83719984	AGTGGCAGAAAACAGGTCT[1]	-	83720012	TGAGATTGCCAGACCTGTTTTCTGCCACT[1]|TGAGATTGCCAGACCTGTTTTCTGCCACTC[1]|TGAGATTGCCAGACCTGTTTTCTGCCACTCG[1]
chr15	+	78496521	GAAACCCCTTGAACAATGT[1]	-	78496549	TTCTGGTGTTACATTGTTCAAGGGGTTTCT[3]|TTCTGGTGTTACATTGTTCAAGGGGTTTC[3]|TTCTGGTGTTACATTGTTCAAGGGGTTT[1]|TTCTGGTGTTACATTGTTCAAGGGGTT[1]
chr5	+	113766837	CCCCCCAAAGTCTTATAAT[3]	-	113766865	TATAAATGGGATTATAAGACTTTGG[8]|TATAAATGGGATTATAAGACTTTGGGGGGG[6]|TATAAATGGGATTATAAGACTTTGGGGGG[5]|TATAAATGGGATTATAAGACTTTGGGGGGGT[4]|TATAAATGGGATTATAAGACTTTGGGG[3]|TATAAATGGGATTATAAGACTTTGGG[2]|TATAAATGGGATTATAAGACTTTGGGGG[2]|TATAAATGGGATTATAAGACTTT[1]
chr14	+	25186964	TCAGGGAAAAGAATTCTCT[3]	-	25186992	TGAGGTAGTGAGAGAATTCTTTTCCCTGA[71]|TGAGGTAGTGAGAGAATTCTTTTCCCTGAA[24]|TGAGGTAGTGAGAGAATTCTTTTCCCT[11]|TGAGGTAGTGAGAGAATTCTTTTCCCTG[11]|TGAGGTAGTGAGAGAATTCTTTTCCC[10]|TGAGGTAGTGAGAGAATTCTTTTCC[8]|TGAGGTAGTGAGAGAATTCTTTTC[5]|TGAGGTAGTGAGAGAATTCTTTTCCCTGAAGT[2]|TGAGGTAGTGAGAGAATTCTTTT[1]
chr9	+	54075230	ACCACAGAGCACTTAAAAT[1]	-	54075258	TGCGTTTTCCATTTTAAGTGCTCTGTGGTC[1]
chr13	+	50609425	CAGAGAGGAAGCTAAAATC[63]	-	50609453	TGGGATGTTTGATTTTAGCTTCCTCTCTGT[21]|TGGGATGTTTGATTTTAGCTTCCTCTCTG[4]|TGGGATGTTTGATTTTAGCTTCCTCTCT[2]|TGGGATGTTTGATTTTAGCTTCCTCTCTGTA[1]
chr18	+	67214031	CCACTTACTGTGGCATGAA[1]	-	67214059	TGGGAATGTATTCATGCCACAGTAAGTGGGT[33]|TGGGAATGTATTCATGCCACAGTAAGT[8]|TGGGAATGTATTCATGCCACAGTAAGTGGG[3]|TGGGAATGTATTCATGCCACAGTAAGTG[2]|TGGGAATGTATTCATGCCACAGTAAG[1]|TGGGAATGTATTCATGCCACAGTAAGTGGGTA[1]
chr14	+	20460923	GAGCAGACTCAGTCAAGGA[3]	-	20460951	AACTTTGAAATCCTTGACTGAGTCTGC[7]|AACTTTGAAATCCTTGACTGAGTCTGCTCTC[4]|AACTTTGAAATCCTTGACTGAGTCTGCTC[4]|AACTTTGAAATCCTTGACTGAGTCTGCT[2]
chr14	+	25245947	CCAGGATAAGATGTCCATA[1]	-	25245975	TTATGGTGACTATGGACATCTTATCCTG[1]
chr17	+	27447642	AGTAAATGTGGCCAAACAC[1]	-	27447670	TGAAATTGCAGTGTTTGGCCACATTTACT[15]|TGAAATTGCAGTGTTTGGCCACATTT[11]|TGAAATTGCAGTGTTTGGCCACATTTAC[7]|TGAAATTGCAGTGTTTGGCCACATT[5]|TGAAATTGCAGTGTTTGGCCACATTTACTG[2]|TGAAATTGCAGTGTTTGGCCACA[2]|TGAAATTGCAGTGTTTGGCCACAT[1]
chr14	+	45387207	GATGAGAGACACTCAACGC[1]	-	45387235	TGATCAATGAGCGTTGAGTGTCTCTC[1]|TGATCAATGAGCGTTGAGTGTCTCTCA[1]
chr10	+	86054788	ATGCTGACTAGGACAGTTG[3]	-	86054816	GTATTGTACACAACTGTCCTAGTCAGCATG[1]
chr5	+	150627728	ATTCAACTGGCTAAATTTC[1]	-	150627756	TGTCAATAAAGAAATTTAGCCAGTTGA[248]|TGTCAATAAAGAAATTTAGCCAGTTGAATGT[38]|TGTCAATAAAGAAATTTAGCCAGTTGAA[30]|TGTCAATAAAGAAATTTAGCCAGTTGAAT[25]|TGTCAATAAAGAAATTTAGCCAGTTG[19]|TGTCAATAAAGAAATTTAGCCAGTTGAATG[14]
chr18	+	67225218	CCTGGCACAAGACATTAAG[1]	-	67225246	TCCTTTACGACTTAATGTCTTGTGCCAGG[67]|TCCTTTACGACTTAATGTCTTGTGCCAGGA[14]|TCCTTTACGACTTAATGTCTTGTGCCAG[3]|TCCTTTACGACTTAATGTCTTGTGC[1]
chr15	+	72930310	TAGGCTACAAGGTGGCATC[1]	-	72930338	TGCAAACTGTGATGCCACCTTGTAG[1]
chr2	+	92380582	ATGCATTCAGTTTTAGTTT[1]	-	92380610	TTAGATTAAGAAACTAAAACTGAATGCATA[1]
chr9	+	54094140	ACTGCCTTTCGTCAGGTCA[2]	-	54094168	TTCCTGTAGCTGACCTGACGAAAGGCAGTGC[2]|TTCCTGTAGCTGACCTGACGAAAGGCAGTG[1]|TTCCTGTAGCTGACCTGACGAAAGGCAGT[1]
chr17	+	66541125	TAGGAAGACATTTCCTTCC[1]	-	66541153	TCTGACCATGGGAAGGAAATGTCTTCCTAAT[5]|TCTGACCATGGGAAGGAAATGTCTTCCTA[1]
chr18	+	67214354	CCAAACCAAACAAGGGCAG[1]	-	67214382	TGGTAGAACCCTGCCCTTGTTTGGTTTGGT[10]|TGGTAGAACCCTGCCCTTGTTTGGTTTGG[3]|TGGTAGAACCCTGCCCTTGTTTGGTTT[1]
chr5	+	115293723	GAACTTGCAGACACTGCTG[1]	-	115293751	TCTCCATTAGCAGCAGTGTCTGCAAGTTCGGC[1]
chr9	+	67559712	ACTGTATACAACGTCGGAG[3]	-	67559740	TCTGTAAAACCTCCGACGTTGTATACAGTC[1]
chr9	+	67570586	TGACGGAGACATACTTTTC[3]	-	67570614	TGTATCCAAAGAAAAGTATGTCTCCGTC[41]|TGTATCCAAAGAAAAGTATGTCTCCGTCAA[40]|TGTATCCAAAGAAAAGTATGTCTCCGTCA[25]|TGTATCCAAAGAAAAGTATGTCTCCGT[11]|TGTATCCAAAGAAAAGTATGTCTCCGTCAAA[3]|TGTATCCAAAGAAAAGTATGTCTCC[2]|TGTATCCAAAGAAAAGTATGTCTC[1]
chr7	+	77033046	GTGAAATTCTGCATCATCT[3]	-	77033074	TACTTGCTGTAGATGATGCAGAATTTCACGT[10]|TACTTGCTGTAGATGATGCAGAATTTCACG[3]|TACTTGCTGTAGATGATGCAGAATTT[1]
chr18	+	67223628	CTCACCAGGTCATTTCCCA[1]	-	67223656	TGTGATGAAGTGGGAAATGACCTGGTGA[65]|TGTGATGAAGTGGGAAATGACCTGGTG[43]|TGTGATGAAGTGGGAAATGACCTGGT[36]|TGTGATGAAGTGGGAAATGACCTGGTGAG[30]|TGTGATGAAGTGGGAAATGACCTGG[15]|TGTGATGAAGTGGGAAATGACCT[5]|TGTGATGAAGTGGGAAATGACCTGGTGAGA[2]|TGTGATGAAGTGGGAAATGACCTG[2]
chr6	+	127741643	TTAAGACTCAGAATGGTCA[1]	-	127741671	TTCAGAGAGTTGACCATTCTGAGTCTTAAG[3]|TTCAGAGAGTTGACCATTCTGAGTCTTAAGA[2]|TTCAGAGAGTTGACCATTCTGAGTC[1]
chr8	+	95940892	GTGACAACAAACAGAATGG[1]	-	95940920	TGCTGTTTTTCCATTCTGTTTGTTGTCACTT[3]|TGCTGTTTTTCCATTCTGTTTGTTGTCAC[2]|TGCTGTTTTTCCATTCTGTTTGTTGTCACT[2]|TGCTGTTTTTCCATTCTGTTTGTTGTC[1]|TGCTGTTTTTCCATTCTGTTTGTTGT[1]
chr17	+	27442923	CTGTGTAGGGCAAGAGTAG[1]	-	27442951	AACATCTGTCCTACTCTTGCCCTACACA[1]|AACATCTGTCCTACTCTTGCCCTACAC[1]
chr17	+	27442758	ATGGTGACCTGCATCATAA[1]	-	27442786	TGGGTGAGCCTTATGATGCAGGTCACCA[3]|TGGGTGAGCCTTATGATGCAGGTCACCAT[1]
chr5	+	113767388	AAAAACTGGATTCTACAGA[3]	-	113767416	TACCTCGGTCTCTGTAGAATCCAGTTTTT[74]|TACCTCGGTCTCTGTAGAATCCAGTTTT[15]|TACCTCGGTCTCTGTAGAATCCAGT[9]|TACCTCGGTCTCTGTAGAATCCAGTTT[9]|TACCTCGGTCTCTGTAGAATCCAGTT[7]|TACCTCGGTCTCTGTAGAATCCAG[3]|TACCTCGGTCTCTGTAGAATCCAGTTTTTGGT[2]|TACCTCGGTCTCTGTAGAATCCAGTTTTTG[2]
chr4	+	61891686	ATGGAGAAAAGGTACTTTT[5]	-	61891714	TAACTCGTTCAAAAGTACCTTTTCTCCATCAT[1]
chr18	+	67220903	GAGACTATACCTTAGCACG[1]	-	67220931	TGGGATGACACGTGCTAAGGTATAGTCTC[17]|TGGGATGACACGTGCTAAGGTATAGTCTCA[3]|TGGGATGACACGTGCTAAGGTATAGTCT[2]|TGGGATGACACGTGCTAAGGTATAGTC[1]|TGGGATGACACGTGCTAAGGTATAG[1]
chr7	+	80940244	ACTTTCCCCCAATACTTTA[2]	-	80940272	TAAGAACAAGTAAAGTATTGGGGGA[27]|TAAGAACAAGTAAAGTATTGGGGGAA[21]|TAAGAACAAGTAAAGTATTGGGGGAAAGT[21]|TAAGAACAAGTAAAGTATTGGGGGAAAGTGT[13]|TAAGAACAAGTAAAGTATTGGGGGAAA[10]|TAAGAACAAGTAAAGTATTGGGGGAAAGTG[9]|TAAGAACAAGTAAAGTATTGGGGG[4]|TAAGAACAAGTAAAGTATTGGGGGAAAG[3]|TAAGAACAAGTAAAGTATTGGGGGAAAGTGTT[1]|TAAGAACAAGTAAAGTATTGGGG[1]
chr4	+	61891306	CAAGCTGCAATCAGGATAG[1]	-	61891334	TAAACATCTGCTATCCTGATTGCAGCTTGTC[3]|TAAACATCTGCTATCCTGATTGCAGCT[1]|TAAACATCTGCTATCCTGATTGCAGCTTGT[1]
chr14	+	25185563	CGACTCGGTTTCGCTAAGT[1]	-	25185591	TCTCTTTCTCACTTAGCGAAACCGAGTCGA[3]|TCTCTTTCTCACTTAGCGAAACCGAGTC[1]|TCTCTTTCTCACTTAGCGAAACCGAG[1]|TCTCTTTCTCACTTAGCGAAACCGAGTCGAA[1]|TCTCTTTCTCACTTAGCGAAACCGAGT[1]
chr5	+	113768322	TTCAAGAGGGGGAATTAGA[2]	-	113768350	CGCAAGATGCTCTAATTCCCCCTCTTGAAGC[10]|CGCAAGATGCTCTAATTCCCCCTCTTGA[10]|CGCAAGATGCTCTAATTCCCCCTCTTG[4]|CGCAAGATGCTCTAATTCCCCCTCTTGAA[4]|CGCAAGATGCTCTAATTCCCCCTCTTGAAGCT[4]|CGCAAGATGCTCTAATTCCCCCTC[2]|CGCAAGATGCTCTAATTCCCCCTCTTGAAG[2]|CGCAAGATGCTCTAATTCCCCCT[2]|CGCAAGATGCTCTAATTCCCCCTCTT[2]|CGCAAGATGCTCTAATTCCCCCTCT[1]
chr17	+	66546852	TCATGACTTAGCCATACCC[1]	-	66546880	TGGTAGAGCAGGGTATGGCTAAGTCA[1]|TGGTAGAGCAGGGTATGGCTAAG[1]|TGGTAGAGCAGGGTATGGCTAAGTCAT[1]|TGGTAGAGCAGGGTATGGCTAAGT[1]|TGGTAGAGCAGGGTATGGCTAAGTC[1]
chr11	+	5431015	CTAAGTCATCGGAACACAT[6]	-	5431043	TAGATGCTGGATGTGTTCCGATGACTTAGG[23]|TAGATGCTGGATGTGTTCCGATGACTTAGGT[4]|TAGATGCTGGATGTGTTCCGATGACTTAG[3]|TAGATGCTGGATGTGTTCCGATGACTTA[2]|TAGATGCTGGATGTGTTCCGATG[2]|TAGATGCTGGATGTGTTCCGATGAC[1]|TAGATGCTGGATGTGTTCCGATGACT[1]
chr9	+	67606839	CAGGTATGCATCCTGAAAA[2]	-	67606867	TGGGTTCTATTTTTCAGGATGCATACCTG[1]
chr9	+	67575141	CCAGAGGGAGTAAAACAGA[1]	-	67575169	TCGATATGGCTCTGTTTTACTCCCTCTGG[3]|TCGATATGGCTCTGTTTTACTCCC[1]|TCGATATGGCTCTGTTTTACTCCCTCTGGC[1]
chr13	+	51008184	ATGAGCAAGAATGGTTTTT[1]	-	51008212	TAGGAACTTGAAAAACCATTCTTGCTCATT[1]
chr15	+	78482720	CTGTGGTTCCTGCTTCCTA[1]	-	78482748	TAGAGTCATCTAGGAAGCAGGAACCACAGT[24]|TAGAGTCATCTAGGAAGCAGGAACCACA[4]|TAGAGTCATCTAGGAAGCAGGAA[4]|TAGAGTCATCTAGGAAGCAGGAAC[3]|TAGAGTCATCTAGGAAGCAGGAACC[2]|TAGAGTCATCTAGGAAGCAGGAACCAC[2]|TAGAGTCATCTAGGAAGCAGGAACCA[1]
chr15	+	59106317	TTCCCTTTCTCACAACCGC[3]	-	59106345	TAAAACAAGGGCGGTTGTGAGAAAG[18]|TAAAACAAGGGCGGTTGTGAGAAAGG[7]|TAAAACAAGGGCGGTTGTGAGAAA[3]|TAAAACAAGGGCGGTTGTGAGAA[2]|TAAAACAAGGGCGGTTGTGAGAAAGGGAA[1]
chr5	+	113766643	GCCACTCAGAGAAACAGCA[3]	-	113766671	TCACAAAGACTGCTGTTTCTCTGAGTGGC[32]|TCACAAAGACTGCTGTTTCTCTGAGTGG[22]|TCACAAAGACTGCTGTTTCTCTGAGT[7]|TCACAAAGACTGCTGTTTCTCTGAGTGGCT[5]|TCACAAAGACTGCTGTTTCTCTGAGTG[4]|TCACAAAGACTGCTGTTTCTCTGAG[3]
chr17	+	27453661	AGGGCCGCCACATTTATAT[1]	-	27453689	TACTGAAGATATATAAATGTGGCGGC[85]|TACTGAAGATATATAAATGTGGCGGCC[56]|TACTGAAGATATATAAATGTGGCGGCCCTC[26]|TACTGAAGATATATAAATGTGGC[20]|TACTGAAGATATATAAATGTGGCG[18]|TACTGAAGATATATAAATGTGGCGGCCC[17]|TACTGAAGATATATAAATGTGGCGGCCCT[7]
chr5	+	115298763	GTCTTGGTTTTGGATGTGA[1]	-	115298791	TTCCACTGAGTCACATCCAAAACCAAGAC[7]|TTCCACTGAGTCACATCCAAAACCAAGACC[5]|TTCCACTGAGTCACATCCAAAACCAAGA[4]|TTCCACTGAGTCACATCCAAAACCAAGACCT[3]|TTCCACTGAGTCACATCCAAAAC[1]
chr9	+	67582587	CTGAAGCTTGAGACGGTCA[2]	-	67582615	AAGACTGTTATGACCGTCTCAAGCTTCAGA[6]|AAGACTGTTATGACCGTCTCAAGCTTCAG[4]|AAGACTGTTATGACCGTCTCAAGCTTCAGAA[3]|AAGACTGTTATGACCGTCTCAAGCTTCAGAAC[2]|AAGACTGTTATGACCGTCTCAAG[2]|AAGACTGTTATGACCGTCTCAAGCTTC[1]
chr5	+	102264041	ATGGCATTAAATGGTAAAG[1]	-	102264069	TAAAATGAACCTTTACCATTTAATGCCATC[3]|TAAAATGAACCTTTACCATTTAATGCCAT[1]|TAAAATGAACCTTTACCATTTAATGCCATCT[1]
chr17	+	27435401	GCACTGACAGGAACATTTG[1]	-	27435429	TGGGACGTCTCAAATGTTCCTGTCAGTGCC[2]|TGGGACGTCTCAAATGTTCCTGTCAGTGC[2]|TGGGACGTCTCAAATGTTCCTGTCA[1]|TGGGACGTCTCAAATGTTCCTGTCAGT[1]|TGGGACGTCTCAAATGTTCCTGTCAG[1]|TGGGACGTCTCAAATGTTCCTGT[1]|TGGGACGTCTCAAATGTTCCTGTCAGTG[1]
chr5	+	150627055	TATAGTAGACATTATAGAT[1]	-	150627083	TAACTATTGAATCTATAATGTCTACTATAG[3]|TAACTATTGAATCTATAATGTCTACTA[2]|TAACTATTGAATCTATAATGTCTACTATA[2]
chr7	+	48543844	ATCCAGCTTCAACTTTAAA[11]	-	48543872	TAGTGATGTCTTTAAAGTTGAAGCTGGAT[1]|TAGTGATGTCTTTAAAGTTGAAGCTGG[1]
chr13	+	25079645	GCGACTTCATAACAGTAAT[1]	-	25079673	TAGTAGCAAAATTACTGTTATGAAGTCGCA[8]|TAGTAGCAAAATTACTGTTATGAAGTCGC[4]|TAGTAGCAAAATTACTGTTATGAAGTCGCAA[1]
chr7	+	77055603	TGGGAAGCAGACGGAAATT[1]	-	77055631	GGCATCTTCAAATTTCCGTCTGCTTCCCAT[1]
chr7	+	77055116	TGAACCTCTCTCTTTTTGT[1]	-	77055144	CCCAAAAGAAACAAAAAGAGAGAGGTTCATT[4]|CCCAAAAGAAACAAAAAGAGAGAGGTTCA[2]
chr15	+	72934894	GGGCTACTACAGAAAGTAC[1]	-	72934922	TGGAAGCAAAGTACTTTCTGTAGTAGCCC[4]|TGGAAGCAAAGTACTTTCTGTAGTAGCCCAT[2]|TGGAAGCAAAGTACTTTCTGTAGTAGCC[1]|TGGAAGCAAAGTACTTTCTGTAGTAG[1]
chr10	+	18518297	GTAATAGCACCTTAACAAG[1]	-	18518325	TCAGCTTTCTCTTGTTAAGGTGCTATTAC[1]
chr17	+	66541752	ATAGCAAACATGTACTTCT[2]	-	66541780	TCCCAAATGAAGAAGTACATGTTTGCTAT[1]
chr14	+	20460697	CATGTTGGTCAGGCTGAGA[1]	-	20460725	TAAATGGCCTTCTCAGCCTGACCAACATGTC[1]|TAAATGGCCTTCTCAGCCTGACCAAC[1]
chr9	+	67563538	CTGTGTGTAAATCTACAGG[1]	-	67563566	TTGTATCTGCCCTGTAGATTTACACACA[1]|TTGTATCTGCCCTGTAGATTTACACACAGT[1]
chr14	+	20463600	TAGAAGGCAGCCTGAAGAT[34]	-	20463628	TAGGTCATAGATCTTCAGGCTGCCTTCTA[6]|TAGGTCATAGATCTTCAGGCTGCCTTC[5]|TAGGTCATAGATCTTCAGGCTGCCTTCT[3]|TAGGTCATAGATCTTCAGGCTGCCTT[3]|TAGGTCATAGATCTTCAGGCTGC[2]|TAGGTCATAGATCTTCAGGCTGCCTTCTAC[1]|TAGGTCATAGATCTTCAGGCTGCC[1]
chr17	+	66539991	GTCAGCATGAGACAGAGCC[1]	-	66540019	TGTGCCATCGGGCTCTGTCTCATGCTGACTC[1]
chr9	+	54097220	TACATATAGACAGTCTCCT[1]	-	54097248	TGTACTTTCCAGGAGACTGTCTATATGTAC[100]|TGTACTTTCCAGGAGACTGTCTATATGTA[24]|TGTACTTTCCAGGAGACTGTCTATATG[12]|TGTACTTTCCAGGAGACTGTCTATATGT[12]|TGTACTTTCCAGGAGACTGTCTATATGTACA[5]|TGTACTTTCCAGGAGACTGTCTAT[1]|TGTACTTTCCAGGAGACTGTCTATATGTACAG[1]|TGTACTTTCCAGGAGACTGTCTATA[1]|TGTACTTTCCAGGAGACTGTCTATAT[1]
chr7	+	80249926	AATGTATTGAGGTTTCTTC[1]	-	80249954	TCTCAGTGGAGAAGAAACCTCAATACATTG[2]|TCTCAGTGGAGAAGAAACCTCAATA[1]|TCTCAGTGGAGAAGAAACCTCAATACA[1]|TCTCAGTGGAGAAGAAACCTCAATACATTGGC[1]
chr9	+	54066115	AGAGAAATACTACACAGAT[1]	-	54066143	TTGGCTGTTTATCTGTGTAGTATTTCTCTC[2]|TTGGCTGTTTATCTGTGTAGTATTTCTCTCT[2]|TTGGCTGTTTATCTGTGTAGTATTTCTC[1]
chr5	+	113782385	TCCACCCCGTGTGCCTCAC[1]	-	113782413	AAAAGAGCGAGTGAGGCACACGGGGTG[1]
chr17	+	66543258	CATTGGTGTGATGGACAAG[2]	-	66543286	TTCTGCAGAGCTTGTCCATCACACC[10]|TTCTGCAGAGCTTGTCCATCACACCAA[6]|TTCTGCAGAGCTTGTCCATCACACCA[6]|TTCTGCAGAGCTTGTCCATCACAC[5]|TTCTGCAGAGCTTGTCCATCACACCAATGA[5]|TTCTGCAGAGCTTGTCCATCACACCAATG[3]|TTCTGCAGAGCTTGTCCATCACACCAAT[3]|TTCTGCAGAGCTTGTCCATCACACCAATGAT[1]
chr1	+	57410276	GCTCTAGATCAATGCATGC[1]	-	57410304	TAACATAAATGCATGCATTGATCTAGAGC[14]|TAACATAAATGCATGCATTGATCTAGAGCT[5]|TAACATAAATGCATGCATTGATC[1]
chr12	+	99642542	GTCAATGAACCAACACTGA[1]	-	99642570	TAAAGCTTATTCAGTGTTGGTTCATTGACC[1]|TAAAGCTTATTCAGTGTTGGTTCATTG[1]
chr14	+	25178759	GTGACACACATTTCTGATA[10]	-	25178787	TGAAAGTGTCTATCAGAAATGTGTGTC[4]|TGAAAGTGTCTATCAGAAATGTGTGTCACGC[2]
chr9	+	67572832	GGGACATAGATCTTTTGTT[1]	-	67572860	TCTGAATTGGAACAAAAGATCTATGTCCCG[5]|TCTGAATTGGAACAAAAGATCTATGTCCCGG[4]|TCTGAATTGGAACAAAAGATCTATGTCC[2]
chr9	+	67569852	AGAAGCTTCTCGTAGACAC[2]	-	67569880	TGACAGGACAGTGTCTACGAGAAGCTTC[55]|TGACAGGACAGTGTCTACGAGAAGCTTCT[30]|TGACAGGACAGTGTCTACGAGAAGCTTCTA[6]|TGACAGGACAGTGTCTACGAGAAGCTT[3]|TGACAGGACAGTGTCTACGAGAAGCTTCTAA[2]|TGACAGGACAGTGTCTACGAGAAGCT[2]|TGACAGGACAGTGTCTACGAGAAGC[2]|TGACAGGACAGTGTCTACGAGAAG[1]
chr17	+	66548029	CATTACCAAGGCATCTCTT[1]	-	66548057	TTGTCCTTATAAGAGATGCCTTGGTAATGG[1]|TTGTCCTTATAAGAGATGCCTTGGTAATG[1]
chr17	+	27461721	GGTGGATCAAGACATCCGA[3]	-	27461749	TTCAGCTAAATCGGATGTCTTGATCCACC[10]|TTCAGCTAAATCGGATGTCTTGATCC[6]|TTCAGCTAAATCGGATGTCTTGATCCAC[5]|TTCAGCTAAATCGGATGTCTTGATC[4]|TTCAGCTAAATCGGATGTCTTGATCCA[3]|TTCAGCTAAATCGGATGTCTTGATCCACCG[3]|TTCAGCTAAATCGGATGTCTTGA[2]|TTCAGCTAAATCGGATGTCTTGATCCACCGG[1]
chr7	+	132473230	AGACACCAATGAGATACCT[4]	-	132473258	TGAGAGTCATAGGTATCTCATTGGTGTCT[35]|TGAGAGTCATAGGTATCTCATTGGTGTC[13]|TGAGAGTCATAGGTATCTCATTGGTGTCTT[11]|TGAGAGTCATAGGTATCTCATTG[4]|TGAGAGTCATAGGTATCTCATTGGTGT[3]|TGAGAGTCATAGGTATCTCATTGGT[1]
chr5	+	150624575	AAAAGCATCCTATAACGCC[1]	-	150624603	TGCTACAGGTGGCGTTATAGGATGCTT[2]|TGCTACAGGTGGCGTTATAGGATGCTTT[2]|TGCTACAGGTGGCGTTATAGGATGCTTTTA[1]|TGCTACAGGTGGCGTTATAGGAT[1]|TGCTACAGGTGGCGTTATAGGATG[1]|TGCTACAGGTGGCGTTATAGGATGCTTTT[1]
chr10	+	62145765	TGGGCGATGGCCAGGATCA[1]	-	62145793	TTGCAGCGGATGATCCTGGCCATC[1]
chr18	+	67220289	ATGCCAGCTCTTCTAGGTT[1]	-	67220317	TCGCCAAAACAACCTAGAAGAGCTGGCATT[4]|TCGCCAAAACAACCTAGAAGAGCTGGC[1]|TCGCCAAAACAACCTAGAAGAGCTGGCAT[1]|TCGCCAAAACAACCTAGAAGAGCTGG[1]
chr11	+	5431017	AAGTCATCGGAACACATCC[3]	-	5431045	TATAGATGCTGGATGTGTTCCGATGACT[1]
chr11	+	5430892	CGTGTACAGTGACCACTAC[1]	-	5430920	TGAGCTACTTGTAGTGGTCACTGTACACGT[11]|TGAGCTACTTGTAGTGGTCACTGTACACGTG[2]|TGAGCTACTTGTAGTGGTCACTGTACACG[2]|TGAGCTACTTGTAGTGGTCACTGTACAC[1]|TGAGCTACTTGTAGTGGTCACTGTACA[1]
chr15	+	59100163	CCAAAACACCCAGAGACCC[1]	-	59100191	TGAACATCCTGGGTCTCTGGGTGTT[3]|TGAACATCCTGGGTCTCTGGGTGT[2]|TGAACATCCTGGGTCTCTGGGTGTTT[1]|TGAACATCCTGGGTCTCTGGGTGTTTT[1]
chr17	+	66544607	CACTGTTCACTTTGCAGAC[1]	-	66544635	TGTCAGGCAGGTCTGCAAAGTGAAC[2]
chr17	+	66544915	TCAAGTCTTGGCATGAATC[2]	-	66544943	TGTTCCTAGAGATTCATGCCAAGACTTGA[2]|TGTTCCTAGAGATTCATGCCAAGACTTG[1]|TGTTCCTAGAGATTCATGCCAAGACTTGATA[1]|TGTTCCTAGAGATTCATGCCAAGACTT[1]|TGTTCCTAGAGATTCATGCCAAGACT[1]
chr5	+	113765790	GCAACATCTCTGTTGCAGA[2]	-	113765818	TGCATGAGTTTCTGCAACAGAGATGT[41]|TGCATGAGTTTCTGCAACAGAGATGTT[25]|TGCATGAGTTTCTGCAACAGAGATGTTGCCAT[18]|TGCATGAGTTTCTGCAACAGAGATG[10]|TGCATGAGTTTCTGCAACAGAGATGTTGCCA[6]|TGCATGAGTTTCTGCAACAGAGATGTTGCC[5]|TGCATGAGTTTCTGCAACAGAGA[3]
chr17	+	66539715	AATCCATTTCTGGCATGCC[4]	-	66539743	TGAAGTGTCTGGCATGCCAGAAATGGATTGC[16]|TGAAGTGTCTGGCATGCCAGAAATGGA[3]|TGAAGTGTCTGGCATGCCAGAAAT[1]|TGAAGTGTCTGGCATGCCAGAAATGG[1]|TGAAGTGTCTGGCATGCCAGAAATGGATT[1]|TGAAGTGTCTGGCATGCCAGAAATGGATTGCC[1]
chr13	+	51006151	GAAGGCCTTAGAACACTGT[5]	-	51006179	TGACTGTGGCACAGTGTTCTAAGGC[3]|TGACTGTGGCACAGTGTTCTAAGGCCT[1]|TGACTGTGGCACAGTGTTCTAAG[1]
chr6	+	127746883	TTAGTGCCAGAAAGTCTCA[1]	-	127746911	CTGATCTTCATGAGACTTTCTGGCACTAAG[2]|CTGATCTTCATGAGACTTTCTGGCACTAAGT[1]
chr5	+	150630436	AGCACTGCAACAGACTTGG[3]	-	150630464	TGTCAGTGCACCAAGTCTGTTGCAGTGCTC[3]|TGTCAGTGCACCAAGTCTGTTGCAGTG[1]|TGTCAGTGCACCAAGTCTGTTGCAGT[1]
chr6	+	127758379	CTTGGCCTGAGTCCAGAGT[1]	-	127758407	GGCCAGTCTAACTCTGGACTCAGGC[1]
chr13	+	50661920	GCACCCTGCATTCTAAAGC[1]	-	50661948	TGGACTGATAGCTTTAGAATGCAGGGTGCCC[1]
chr9	+	67570514	AGTCCGCACTGGCGAATAG[3]	-	67570542	TACAGGTCTACTATTCGCCAGTGCGGA[28]|TACAGGTCTACTATTCGCCAGTGCGGAC[27]|TACAGGTCTACTATTCGCCAGTGC[8]|TACAGGTCTACTATTCGCCAGTGCGGACTGG[4]|TACAGGTCTACTATTCGCCAGTGCGGACT[4]|TACAGGTCTACTATTCGCCAGTGCGG[3]|TACAGGTCTACTATTCGCCAGTGCGGACTG[1]|TACAGGTCTACTATTCGCCAGTGCGGACTGGA[1]
chr4	+	93995303	GGCATAATGACCACTAGAA[1]	-	93995331	TTGTCAACTATTCTAGTGGTCATTATGCCC[11]|TTGTCAACTATTCTAGTGGTCATTATGC[2]|TTGTCAACTATTCTAGTGGTCATTATGCCCT[1]|TTGTCAACTATTCTAGTGGTCATTATGCCCTG[1]
chr7	+	77052818	CTGCACAGCATTCTTCCTT[1]	-	77052846	TGGAAATATCAAGGAAGAATGCTGTGCAGG[16]|TGGAAATATCAAGGAAGAATGCTGTGCAG[6]|TGGAAATATCAAGGAAGAATGCTGTG[4]|TGGAAATATCAAGGAAGAATGCTGTGCA[3]|TGGAAATATCAAGGAAGAATGCTGT[2]|TGGAAATATCAAGGAAGAATGCTGTGC[1]|TGGAAATATCAAGGAAGAATGCTGTGCAGGA[1]
chr17	+	66546356	TTTAAATGTGTGATGCTCA[1]	-	66546384	AGCATAGTCTTGAGCATCACACATTTAAAC[153]|AGCATAGTCTTGAGCATCACACATTTAAACGC[41]|AGCATAGTCTTGAGCATCACACATTTAAA[39]|AGCATAGTCTTGAGCATCACACATTTAA[19]|AGCATAGTCTTGAGCATCACACATTTAAACG[19]|AGCATAGTCTTGAGCATCACACATTTA[15]|AGCATAGTCTTGAGCATCACACATTT[9]|AGCATAGTCTTGAGCATCACACATT[4]|AGCATAGTCTTGAGCATCACACAT[1]|AGCATAGTCTTGAGCATCACACA[1]
chr15	+	59103604	GACCAGATTCTCCTCTAAA[1]	-	59103632	TCACATCTCATTTAGAGGAGAATCTGGTC[14]|TCACATCTCATTTAGAGGAGAATCTGGT[7]|TCACATCTCATTTAGAGGAGAATCTGG[3]|TCACATCTCATTTAGAGGAGAATCTGGTCACC[3]|TCACATCTCATTTAGAGGAGAATCTGGTCA[1]|TCACATCTCATTTAGAGGAGAATCTGGTCAC[1]|TCACATCTCATTTAGAGGAGAATCT[1]
chr18	+	67217907	ACAGAGGCTGTCATTACCT[1]	-	67217935	TGTAAACTGGAGGTAATGACAGCCTCTGTCT[5]|TGTAAACTGGAGGTAATGACAGCCTCTGT[4]|TGTAAACTGGAGGTAATGACAGCCTCTGTC[3]|TGTAAACTGGAGGTAATGACAGCCTC[2]|TGTAAACTGGAGGTAATGACAGCCT[1]|TGTAAACTGGAGGTAATGACAGCCTCTG[1]|TGTAAACTGGAGGTAATGACAGCC[1]
chr17	+	27440427	GTGTCTCATCCCTGTCAAC[9]	-	27440455	TACCTAGAGTGTTGACAGGGATGA[6]|TACCTAGAGTGTTGACAGGGATGAGA[6]|TACCTAGAGTGTTGACAGGGATGAG[3]|TACCTAGAGTGTTGACAGGGATGAGACACG[2]|TACCTAGAGTGTTGACAGGGATGAGAC[1]|TACCTAGAGTGTTGACAGGGATGAGACACGC[1]|TACCTAGAGTGTTGACAGGGATG[1]|TACCTAGAGTGTTGACAGGGATGAGACA[1]
chr13	+	51003918	TCATTCCTTGTCCTTATTC[4]	-	51003946	TAGTTATGTAGAATAAGGACAAGGAATGA[27]|TAGTTATGTAGAATAAGGACAAGGAATG[4]|TAGTTATGTAGAATAAGGACAAGGAATGAG[4]|TAGTTATGTAGAATAAGGACAAGGAAT[4]|TAGTTATGTAGAATAAGGACAAGGAA[2]|TAGTTATGTAGAATAAGGACAAGGAATGAGA[2]|TAGTTATGTAGAATAAGGACAAGGAATGAGAA[1]
chr17	+	66541561	TGAGTGTTACTCCTGGATC[1]	-	66541589	TGTTGACTCAGATCCAGGAGTAACACTCAG[7]|TGTTGACTCAGATCCAGGAGTAACACTCAGC[6]|TGTTGACTCAGATCCAGGAGTAACACTCA[4]|TGTTGACTCAGATCCAGGAGTAACAC[4]|TGTTGACTCAGATCCAGGAGTAACACTCAGCT[3]|TGTTGACTCAGATCCAGGAGTAACACTC[2]|TGTTGACTCAGATCCAGGAGTAAC[2]|TGTTGACTCAGATCCAGGAGTAACA[1]|TGTTGACTCAGATCCAGGAGTAACACT[1]
chr15	+	59104097	GTAAGGTTCCTGATAGGAT[1]	-	59104125	TCACTGACTAATCCTATCAGGAACCTTACT[1]|TCACTGACTAATCCTATCAGGAACCT[1]
chr18	+	67219139	ATTCAGCAAAATTTATATC[3]	-	67219167	TGAGATGTCTGATATAAATTTTGCTGAATGA[54]|TGAGATGTCTGATATAAATTTTGCTGAATG[17]|TGAGATGTCTGATATAAATTTTGCTGA[14]|TGAGATGTCTGATATAAATTTTGCTGAA[12]|TGAGATGTCTGATATAAATTTTGCTGAAT[11]|TGAGATGTCTGATATAAATTTTGCTGAATGAT[2]|TGAGATGTCTGATATAAATTTTGCTG[1]|TGAGATGTCTGATATAAATTTTGCT[1]
chr17	+	27450771	AGTGTAATGAGGAAATATC[1]	-	27450799	TAGCACTCCAGATATTTCCTCATTACACTTT[6]|TAGCACTCCAGATATTTCCTCATTACA[3]|TAGCACTCCAGATATTTCCTCATTACAC[3]|TAGCACTCCAGATATTTCCTCATTACACTT[3]|TAGCACTCCAGATATTTCCTCATTACACTTTT[1]
chr7	+	48544089	CCAGTGAGAGGGCTATTGA[5]	-	48544117	TGCCATGTTGTCAATAGCCCTCTCACTGGCT[1]|TGCCATGTTGTCAATAGCCCTCTCAC[1]
chr15	+	59104898	GGGTCCTAGTTGCCTTGAC[1]	-	59104926	TACTTTTATGGTCAAGGCAACTAGGACCCAC[8]|TACTTTTATGGTCAAGGCAACTAGGA[5]|TACTTTTATGGTCAAGGCAACTAGGACCCACA[4]|TACTTTTATGGTCAAGGCAACTAGGAC[2]|TACTTTTATGGTCAAGGCAACTAGGACCC[1]|TACTTTTATGGTCAAGGCAACTA[1]|TACTTTTATGGTCAAGGCAACTAGGACCCA[1]|TACTTTTATGGTCAAGGCAACTAGG[1]
chr17	+	66524577	ATTGGAACTCGAAGCCGTC[3]	-	66524605	TCTCATGGGCGACGGCTTCGAGTTCCA[1]
chr18	+	67220683	TCCTAAATAAGCTGTCTAC[1]	-	67220711	TGATAATCAAGTAGACAGCTTATTTAGGA[242]|TGATAATCAAGTAGACAGCTTATTTAGGAA[89]|TGATAATCAAGTAGACAGCTTATTTA[48]|TGATAATCAAGTAGACAGCTTATTTAGG[33]|TGATAATCAAGTAGACAGCTTATTTAG[24]|TGATAATCAAGTAGACAGCTTATTTAGGAAA[10]|TGATAATCAAGTAGACAGCTTATTT[3]|TGATAATCAAGTAGACAGCTTATT[1]
chr9	+	54082874	CATTGGGAGATGGAAATTT[1]	-	54082902	TAGTTGTCGGAAATTTCCATCTCCCAATGA[4]|TAGTTGTCGGAAATTTCCATCTCCCAATG[1]|TAGTTGTCGGAAATTTCCATCTCCCAATGAA[1]|TAGTTGTCGGAAATTTCCATCTCCC[1]
chr18	+	67224735	TCATGAACGACATACATTA[1]	-	67224763	TGAAAAAGAGTAATGTATGTCGTTCATGAT[8]|TGAAAAAGAGTAATGTATGTCGTTCATGA[7]|TGAAAAAGAGTAATGTATGTCGTTCATGATA[2]|TGAAAAAGAGTAATGTATGTCGTTCA[1]
chr7	+	80960133	AAGAACAGCTTCGGCATTC[21]	-	80960161	TGAGTAATGAGAATGCCGAAGCTGTTCTT[9]|TGAGTAATGAGAATGCCGAAGCTGTT[7]|TGAGTAATGAGAATGCCGAAGCTGTTC[4]|TGAGTAATGAGAATGCCGAAGCTGT[3]|TGAGTAATGAGAATGCCGAAGCTGTTCTTG[2]
chr7	+	80959965	AAATGAACCAGACAAAGAG[11]	-	80959993	TGTGTACCTTCTCTTTGTCTGGTTCATTT[68]|TGTGTACCTTCTCTTTGTCTGGTTCA[30]|TGTGTACCTTCTCTTTGTCTGGTTCATTTT[27]|TGTGTACCTTCTCTTTGTCTGGTTCATT[26]|TGTGTACCTTCTCTTTGTCTGGTTC[23]|TGTGTACCTTCTCTTTGTCTGGTTCAT[5]|TGTGTACCTTCTCTTTGTCTGGTTCATTTTT[4]|TGTGTACCTTCTCTTTGTCTGGTT[1]
chr17	+	66543120	TTAGAATGAAGATTGGCTC[15]	-	66543148	TCACATCTCAGAGCCAATCTTCATTCTAAC[5]|TCACATCTCAGAGCCAATCTTCATTCTA[1]
chr7	+	77047458	AAGAAGATATGAACCGAGC[2]	-	77047486	TAGTAGAGTAGCTCGGTTCATATCTTCTTA[5]|TAGTAGAGTAGCTCGGTTCATATCTTC[3]|TAGTAGAGTAGCTCGGTTCATATCTTCTT[3]|TAGTAGAGTAGCTCGGTTCATATCTTCT[1]
chr10	+	18517739	TCTTTGTAGACTGGACAGT[1]	-	18517767	TACTCAAACCACTGTCCAGTCTACAAAGAG[4]|TACTCAAACCACTGTCCAGTCTACAAAGA[2]|TACTCAAACCACTGTCCAGTCTACAAAG[2]|TACTCAAACCACTGTCCAGTCTACAAAGAGG[2]
chr5	+	150631083	GAGAGAACATAGGAAAATG[4]	-	150631111	TATAAAGTGCCATTTTCCTATGTTCTC[4]|TATAAAGTGCCATTTTCCTATGTTCTCTCTCT[2]|TATAAAGTGCCATTTTCCTATGTTCTCTCTC[2]
chr9	+	54062767	CCTGCAGCTAGCCTGATTC[3]	-	54062795	TAAAGCTGGTGAATCAGGCTAGCTGCAGGGT[4]|TAAAGCTGGTGAATCAGGCTAGCTGC[3]|TAAAGCTGGTGAATCAGGCTAGCTGCAGG[1]|TAAAGCTGGTGAATCAGGCTAGCTGCA[1]|TAAAGCTGGTGAATCAGGCTAGCTG[1]|TAAAGCTGGTGAATCAGGCTAGCT[1]
chr18	+	67215764	TCCATAAGCAGTGTGACAT[2]	-	67215792	TGGATCTGGGATGTCACACTGCTTATGGA[11]|TGGATCTGGGATGTCACACTGCTTA[10]|TGGATCTGGGATGTCACACTGCTTATGGAA[4]|TGGATCTGGGATGTCACACTGCTTATGG[2]|TGGATCTGGGATGTCACACTGCTT[2]|TGGATCTGGGATGTCACACTGCTTAT[1]
chr17	+	66545415	CTTCTCTGCGTAGGTCCAA[1]	-	66545443	TAGCACTGAATTGGACCTACGCAGA[31]|TAGCACTGAATTGGACCTACGCAGAGA[18]|TAGCACTGAATTGGACCTACGCAGAGAAGC[12]|TAGCACTGAATTGGACCTACGCAGAG[10]|TAGCACTGAATTGGACCTACGCAGAGAAG[7]|TAGCACTGAATTGGACCTACGCAGAGAA[6]|TAGCACTGAATTGGACCTACGCAG[4]|TAGCACTGAATTGGACCTACGCA[4]
chr9	+	54097374	AGTTCCTCGAGGGCAGGAT[1]	-	54097402	TCAGACATGGATCCTGCCCTCGA[1]
chr17	+	66543090	AGGCCTGACTTCATTCTTA[1]	-	66543118	TCCTCTTGGGTAAGAATGAAGTCAGGC[1]
chr9	+	67559455	CTTCCACCTGAGCACATGA[1]	-	67559483	TGTTTAAAGTTCATGTGCTCAGGTG[2]|TGTTTAAAGTTCATGTGCTCAGGTGGAAGG[1]|TGTTTAAAGTTCATGTGCTCAGGTGG[1]|TGTTTAAAGTTCATGTGCTCAGGTGGAAGGC[1]|TGTTTAAAGTTCATGTGCTCAGGT[1]
chr15	+	59101273	AGCAATGGCAGGGCCAAGA[1]	-	59101301	GAGAAGTGTTTCTTGGCCCTGCCATT[1]
chr17	+	66544831	CGATCAAGCATCCATCAGC[2]	-	66544859	TTTCTAATAAGCTGATGGATGCTTGATC[1]
chr14	+	25186830	TAGCCCTGTTTTCTCTAAG[1]	-	25186858	TCCAGCAACACTTAGAGAAAACAGGG[1]|TCCAGCAACACTTAGAGAAAACAGGGCTA[1]
chr17	+	27450904	TCTTTGAAGGAACTAGATG[1]	-	27450932	TCACACTGCCCATCTAGTTCCTTCAAAGA[6]|TCACACTGCCCATCTAGTTCCTTCAAAG[2]
chr17	+	66543446	CAGCCAGGGCTGAAAGAAG[1]	-	66543474	TGTCTCATGTCTTCTTTCAGCCC[1]
chr7	+	80942225	AGAGTGCATATTTTCACAT[1]	-	80942253	TTAAAGGCTGATGTGAAAATATGCACTC[1]
chr5	+	150615823	GTCCCTTTCTGAAGAACTT[1]	-	150615851	TAGGGATGGGAAGTTCTTCAGAAAGGG[3]|TAGGGATGGGAAGTTCTTCAGAAAGGGA[3]|TAGGGATGGGAAGTTCTTCAGAAAGGGAC[2]|TAGGGATGGGAAGTTCTTCAGAAAGGGACA[1]
chr17	+	66541779	GAAGGGGGGAGCCCCAGAT[6]	-	66541807	TATACGCATCATCTGGGGCTCCCCC[2]|TATACGCATCATCTGGGGCTCCCCCCTTCCC[1]|TATACGCATCATCTGGGGCTCCCCCCTTC[1]|TATACGCATCATCTGGGGCTCCCCCCTTCC[1]
chr17	+	66546837	GTTTAGAATCAGTGGTCAT[2]	-	66546865	TGGCTAAGTCATGACCACTGATTCTAAACT[3]|TGGCTAAGTCATGACCACTGATTCTAAAC[3]|TGGCTAAGTCATGACCACTGATTCTAA[1]|TGGCTAAGTCATGACCACTGATTC[1]
chr14	+	25185342	ATGAAACGCTGAGGAAGAA[12]	-	25185370	TGGTTTATGCTTCTTCCTCAGCGTTTCA[14]|TGGTTTATGCTTCTTCCTCAGCGTTTCATA[9]|TGGTTTATGCTTCTTCCTCAGCGTTTC[9]|TGGTTTATGCTTCTTCCTCAGCGTTTCAT[7]|TGGTTTATGCTTCTTCCTCAGCGTTTCATAG[1]|TGGTTTATGCTTCTTCCTCAGCGTT[1]|TGGTTTATGCTTCTTCCTCAGCGTTT[1]
chr9	+	67565457	GAAAAACGTGAAGGCACTT[1]	-	67565485	TTTACTGAGCAAGTGCCTTCACGTTTTT[1]|TTTACTGAGCAAGTGCCTTCACGTTTTTCC[1]
chr9	+	67556368	CCTTTGTGGGTTCTCAAGT[1]	-	67556396	TATCAGTGAGACTTGAGAACCCACAAAG[9]|TATCAGTGAGACTTGAGAACCCACAAA[6]|TATCAGTGAGACTTGAGAACCCACAAAGG[5]|TATCAGTGAGACTTGAGAACCCACAAAGGG[4]|TATCAGTGAGACTTGAGAACCCAC[2]|TATCAGTGAGACTTGAGAACCCACAAAGGGG[1]|TATCAGTGAGACTTGAGAACCCACAA[1]
chr7	+	80942793	AACGGTAGAAGTAGGACAG[1]	-	80942821	TGACCCAAGTCTGTCCTACTTCTACCGTT[2]|TGACCCAAGTCTGTCCTACTTCTACCGTTT[1]|TGACCCAAGTCTGTCCTACTTCTAC[1]
chr5	+	150620377	AGTGACAGATGGACACAGA[1]	-	150620405	TCTGTGTTCATCTGTGTCCATCTGTCACT[29]|TCTGTGTTCATCTGTGTCCATCTGTCAC[16]|TCTGTGTTCATCTGTGTCCATCTGTCACTG[12]|TCTGTGTTCATCTGTGTCCATCTGTC[7]|TCTGTGTTCATCTGTGTCCATCTGTCACTGA[5]|TCTGTGTTCATCTGTGTCCATCTGT[4]|TCTGTGTTCATCTGTGTCCATCTGTCA[3]|TCTGTGTTCATCTGTGTCCATCT[1]|TCTGTGTTCATCTGTGTCCATCTG[1]
chr9	+	67580820	GAAATGTCCAGGTAAAAAC[2]	-	67580848	TTCTAAGTGTGTTTTTACCTGGACATTTC[2]|TTCTAAGTGTGTTTTTACCTGGACATTTCT[2]
chr7	+	132473619	AGTTTGCCTGCTATCACCC[3]	-	132473647	TGAAAGGATCGGGTGATAGCAGGCA[11]|TGAAAGGATCGGGTGATAGCAGGCAA[7]|TGAAAGGATCGGGTGATAGCAGGC[6]|TGAAAGGATCGGGTGATAGCAGGCAAACT[5]|TGAAAGGATCGGGTGATAGCAGG[5]|TGAAAGGATCGGGTGATAGCAGGCAAAC[4]|TGAAAGGATCGGGTGATAGCAGGCAAACTGT[4]|TGAAAGGATCGGGTGATAGCAGGCAAACTG[3]|TGAAAGGATCGGGTGATAGCAGGCAAA[2]
chr5	+	144525548	TGGGAATTCTCCTCTTTGA[1]	-	144525576	GGATCATAACTCAAAGAGGAGAATTCCCAAT[1]
chr7	+	132472742	CAACAGATTCGATCATGGA[1]	-	132472770	TGCCACAAATTCCATGATCGAATCTGTTGT[7]|TGCCACAAATTCCATGATCGAATCTGTTG[4]|TGCCACAAATTCCATGATCGAATCTGTT[2]|TGCCACAAATTCCATGATCGAATCTGTTGTT[1]
chr5	+	150631539	ATCTGCAGAACACAGATTT[1]	-	150631567	TGGTTTAGGCAAATCTGTGTTCTGCAGA[3]
chr17	+	66548311	CCCTGTCACTTTCCATGAG[1]	-	66548339	TTAGATAAACCTCATGGAAAGTGACAGGGT[1]|TTAGATAAACCTCATGGAAAGTGACAG[1]
chr17	+	66540564	ACAGGGATAAATGTCCAGA[1]	-	66540592	TTAGACTCCATCTGGACATTTATCCCTGT[1]
chr9	+	67547533	CTCCAGCTGCAAATCTGGC[2]	-	67547561	CAAGATGACTGCCAGATTTGCAGCTGGAGA[10]|CAAGATGACTGCCAGATTTGCAGCTGG[7]|CAAGATGACTGCCAGATTTGCAGCTGGAGAA[6]|CAAGATGACTGCCAGATTTGCAGCTG[5]|CAAGATGACTGCCAGATTTGCAGCTGGAG[4]|CAAGATGACTGCCAGATTTGCAGCTGGA[3]|CAAGATGACTGCCAGATTTGCAGC[1]
chr7	+	80960773	CAGAGTAATAAAATTTCAA[1]	-	80960801	TGTGGTCCATTTGAAATTTTATTACTCTGT[4]|TGTGGTCCATTTGAAATTTTATTACTCTG[4]|TGTGGTCCATTTGAAATTTTATTACTC[1]
chr17	+	27469696	CTTCCTTAGTCACGGGGAT[2]	-	27469724	TTGAAGAACCATCCCCGTGACTAAGGAA[1]
chr13	+	50665085	CCAGGGCTTATCTGATATC[1]	-	50665113	TCTTCATGAAGATATCAGATAAGCCCTGG[1]
chr6	+	127739433	CTTACCCAGAGATTCAGCA[2]	-	127739461	TCGAAGGAGCTGCTGAATCTCTGGGTAAGG[6]|TCGAAGGAGCTGCTGAATCTCTGGGT[5]|TCGAAGGAGCTGCTGAATCTCTGGGTAAGGT[3]|TCGAAGGAGCTGCTGAATCTCTGGGTAA[2]|TCGAAGGAGCTGCTGAATCTCTGGGTAAG[1]|TCGAAGGAGCTGCTGAATCTCTGG[1]
chr7	+	80250833	CCTAAGAGCAGAGGGACAA[1]	-	80250861	TGGGATGCTATTGTCCCTCTGCTCTTA[1]
chr17	+	66543810	GTAATGAGTGCAGATACAA[5]	-	66543838	TGGTGACAGTTTGTATCTGCACTCA[27]|TGGTGACAGTTTGTATCTGCACTCATTAC[8]|TGGTGACAGTTTGTATCTGCACTCAT[7]|TGGTGACAGTTTGTATCTGCACT[6]|TGGTGACAGTTTGTATCTGCACTC[5]|TGGTGACAGTTTGTATCTGCACTCATT[4]|TGGTGACAGTTTGTATCTGCACTCATTACC[1]
chr7	+	80955075	TGGGAGTTGGATGAGAAGG[1]	-	80955103	TTCTCTTTGCCCTTCTCATCCAACTCCCATC[3]|TTCTCTTTGCCCTTCTCATCCAACTCCC[1]|TTCTCTTTGCCCTTCTCATCCAACTC[1]|TTCTCTTTGCCCTTCTCATCCAACTCC[1]|TTCTCTTTGCCCTTCTCATCCAACT[1]
chr17	+	27450197	GCTTTTCTCTCTTCCAAAA[2]	-	27450225	TAAGAGATGATTTTGGAAGAGAGAAAAGC[165]|TAAGAGATGATTTTGGAAGAGAGAAAAGCC[144]|TAAGAGATGATTTTGGAAGAGAGAAA[112]|TAAGAGATGATTTTGGAAGAGAGAA[90]|TAAGAGATGATTTTGGAAGAGAGAAAA[52]|TAAGAGATGATTTTGGAAGAGAGA[46]|TAAGAGATGATTTTGGAAGAGAGAAAAG[26]|TAAGAGATGATTTTGGAAGAGAG[21]|TAAGAGATGATTTTGGAAGAGAGAAAAGCCA[17]|TAAGAGATGATTTTGGAAGAGAGAAAAGCCAA[1]
chr9	+	67560259	ACCTCATCTCCCTGCTTCA[2]	-	67560287	TGAAGAAAAATGAAGCAGGGAGATGA[169]|TGAAGAAAAATGAAGCAGGGAGATG[88]|TGAAGAAAAATGAAGCAGGGAGATGAG[37]|TGAAGAAAAATGAAGCAGGGAGATGAGGTG[22]|TGAAGAAAAATGAAGCAGGGAGAT[21]|TGAAGAAAAATGAAGCAGGGAGATGAGGT[18]|TGAAGAAAAATGAAGCAGGGAGATGAGG[8]|TGAAGAAAAATGAAGCAGGGAGA[5]|TGAAGAAAAATGAAGCAGGGAGATGAGGTGC[1]
chr6	+	127745884	GATCCCAGAGCTTTTCTTC[1]	-	127745912	GAAATTAGCAGAAGAAAAGCTCTGGGATC[3]|GAAATTAGCAGAAGAAAAGCTCTGG[1]|GAAATTAGCAGAAGAAAAGCTCTGGGATCA[1]
chr2	+	92382765	TGAAATACAGAGGAAATAG[1]	-	92382793	ATGGATTGGACTATTTCCTCTGTATTT[1]
chr17	+	66554343	ATTTGCCAGGGACAACAAT[1]	-	66554371	TATTAATAGGATTGTTGTCCCTGGCA[1]
chr7	+	132474253	AGGCAGTGTGCCCAAATGA[2]	-	132474281	TGGTTGACAGTCATTTGGGCACACTGCCTTA[1]|TGGTTGACAGTCATTTGGGCACACTGCCTT[1]
chr9	+	67564961	CCTAGGATACAGATGGCAT[1]	-	67564989	TGAGCTTTGCATGCCATCTGTATCCTAGG[4]|TGAGCTTTGCATGCCATCTGTATCCTAGGA[3]
chr7	+	80948186	AACGAATGACGAGATTGGG[1]	-	80948214	TATTATTTCTCCCAATCTCGTCATTCGTT[12]|TATTATTTCTCCCAATCTCGTCATTCGTTA[8]|TATTATTTCTCCCAATCTCGTCATTC[4]|TATTATTTCTCCCAATCTCGTCATTCGT[3]|TATTATTTCTCCCAATCTCGTCATTCG[2]|TATTATTTCTCCCAATCTCGTCATT[1]
chr5	+	113763381	GCACCCTGAACTTTTTGAC[2]	-	113763409	AGTGAATGTAGTCAAAAAGTTCAGGGTGCA[13]|AGTGAATGTAGTCAAAAAGTTCAGGGTGC[11]|AGTGAATGTAGTCAAAAAGTTCAGGGTG[6]|AGTGAATGTAGTCAAAAAGTTCAGGGT[3]|AGTGAATGTAGTCAAAAAGTTCAGGG[1]|AGTGAATGTAGTCAAAAAGTTCAGGGTGCAC[1]
chr5	+	31481952	GGCCCAACGTAACGAGTTC[2]	-	31481980	TGCTTACGTTGAACTCGTTACGTTGGGCCTT[1]|TGCTTACGTTGAACTCGTTACGTTGGGCC[1]
chr15	+	59102577	GGAGACTCTAAATAATAAA[1]	-	59102605	TTATTATTAATTTATTATTTAGAGTCTCC[33]|TTATTATTAATTTATTATTTAGAGTCTCCT[8]|TTATTATTAATTTATTATTTAGAGTCTC[1]
chr17	+	66538740	ACAAGGTGGCCAGAAATGT[3]	-	66538768	AGCAATGGAGACATTTCTGGCCACCTTGTGT[2]|AGCAATGGAGACATTTCTGGCCACCTTGTG[2]|AGCAATGGAGACATTTCTGGCCACCTT[1]|AGCAATGGAGACATTTCTGGCCAC[1]
chr9	+	54080980	ACTGTATGCCTATGTGAGT[1]	-	54081008	TAAGCAAAAGACTCACATAGGCATACAGTTA[9]|TAAGCAAAAGACTCACATAGGCATACAGTT[9]|TAAGCAAAAGACTCACATAGGCATACAGT[5]|TAAGCAAAAGACTCACATAGGCA[3]|TAAGCAAAAGACTCACATAGGCATACAG[1]|TAAGCAAAAGACTCACATAGGCATAC[1]
chr6	+	127753247	CTGCCAAGATGTGGGGTCC[3]	-	127753275	TGGTAACTAAGGACCCCACATCTTGGCAGC[2]|TGGTAACTAAGGACCCCACATCTTGGCAG[1]
chr12	+	99635451	CTGACCTTATTCCCTTGGG[1]	-	99635479	TGACAAAGCACCCAAGGGAATAAGGTCA[2]|TGACAAAGCACCCAAGGGAATAAGGTC[1]|TGACAAAGCACCCAAGGGAATAAGG[1]|TGACAAAGCACCCAAGGGAATAAGGT[1]
chr12	+	99656846	AAGGCTAATCTGCCCCAAG[1]	-	99656874	GCTTTGTGACCTTGGGGCAGATTAGCCTT[2]
chr9	+	67561724	CAGTATGGTGAGCTGTCAG[3]	-	67561752	TTCCTTAGACCTGACAGCTCACCA[1]|TTCCTTAGACCTGACAGCTCACCATACTG[1]|TTCCTTAGACCTGACAGCTCACCATACTGA[1]
chr7	+	80250257	CCCTACTTCAGAGATGTAT[1]	-	80250285	ATCTCTGAAGATACATCTCTGAAGTAGGG[1]
chr7	+	80960008	GTTCCCATGACTAAGTTGA[8]	-	80960036	TACAAGACTGTCAACTTAGTCATGGGAAC[29]|TACAAGACTGTCAACTTAGTCATGGGAACA[29]|TACAAGACTGTCAACTTAGTCATGGGAACAA[19]|TACAAGACTGTCAACTTAGTCATGGGA[17]|TACAAGACTGTCAACTTAGTCATG[10]|TACAAGACTGTCAACTTAGTCATGG[10]|TACAAGACTGTCAACTTAGTCATGGGAA[6]|TACAAGACTGTCAACTTAGTCATGGG[2]
chr9	+	67604500	TCAGATAAGTCACACACAA[2]	-	67604528	AACTAAGGTATTGTGTGTGACTTATCTGAAA[1]
chr14	+	25178902	CTCACTGTAACAACTCAAG[1]	-	25178930	TGCAATAAGTCTTGAGTTGTTACAGTGAGA[1]|TGCAATAAGTCTTGAGTTGTTACAGTGAG[1]|TGCAATAAGTCTTGAGTTGTTACA[1]
chr10	+	66160388	AAGGCTTCTTATCCAAGTC[16]	-	66160416	TAGTGAAGTTGACTTGGATAAGAAGC[19]|TAGTGAAGTTGACTTGGATAAGAAGCCTT[15]|TAGTGAAGTTGACTTGGATAAGAAGCCTTT[13]|TAGTGAAGTTGACTTGGATAAGAAG[13]|TAGTGAAGTTGACTTGGATAAGAAGCC[6]|TAGTGAAGTTGACTTGGATAAGAA[3]|TAGTGAAGTTGACTTGGATAAGA[2]|TAGTGAAGTTGACTTGGATAAGAAGCCT[1]
chr11	+	5431027	AACACATCCAGCATCTATA[3]	-	5431055	TAACGACAGCTATAGATGCTGGATGTGTT[2]|TAACGACAGCTATAGATGCTGGATGTGTTC[1]
chr17	+	66544945	GGGAATATCCTGCAAAGTT[1]	-	66544973	TAGGGGATAGAACTTTGCAGGATATTCCC[2]|TAGGGGATAGAACTTTGCAGGATATTCCCAT[2]|TAGGGGATAGAACTTTGCAGGATATTCC[1]|TAGGGGATAGAACTTTGCAGGATATTCCCA[1]
chr9	+	54063218	GAAAGGAAGTGACTGCAGC[1]	-	54063246	TGATCTCTCCGCTGCAGTCACTTCC[1]|TGATCTCTCCGCTGCAGTCACTTCCTTTC[1]|TGATCTCTCCGCTGCAGTCACTTCCT[1]
chr5	+	25197668	CCAGCGGTGAACCCTTCCT[1]	-	25197696	TGCATACTTTAGGAAGGGTTCACCGCTGGT[1]
chr10	+	66159884	CAGTAACCAACATATAAGA[1]	-	66159912	TGGGATCCTGTCTTATATGTTGGTTACTGA[12]|TGGGATCCTGTCTTATATGTTGGTTA[8]|TGGGATCCTGTCTTATATGTTGGTTAC[5]|TGGGATCCTGTCTTATATGTTGGTTACTG[4]|TGGGATCCTGTCTTATATGTTGGTTACT[3]|TGGGATCCTGTCTTATATGTTGGTT[2]|TGGGATCCTGTCTTATATGTTGGT[1]
chr13	+	50610190	CACAAGATTATAGTGACAT[29]	-	50610218	TCCCAAGTCCATGTCACTATAATCTTGTG[8]|TCCCAAGTCCATGTCACTATAATCTTGTGT[4]|TCCCAAGTCCATGTCACTATAATCTTGT[2]|TCCCAAGTCCATGTCACTATAATCTTGTGTT[1]
chr13	+	51007606	CCAAGGGGTTATAAGACAA[1]	-	51007634	CTTTGGTTAATTGTCTTATAACCCCTTGGA[1]
chr6	+	127741166	GTGAAGATCAGATGTGTGT[1]	-	127741194	TGTCACCTAGACACACATCTGATCTTCACT[14]|TGTCACCTAGACACACATCTGATCTTCACTA[6]|TGTCACCTAGACACACATCTGATCTTCA[3]|TGTCACCTAGACACACATCTGATCTTCAC[2]|TGTCACCTAGACACACATCTGATCTTC[2]|TGTCACCTAGACACACATCTGATCTTCACTAC[1]
chr9	+	67575443	TTGCAGACATTGGTGGTAA[1]	-	67575471	TGGAAAATCATTACCACCAATGTCTGC[16]|TGGAAAATCATTACCACCAATGTCTGCAA[15]|TGGAAAATCATTACCACCAATGTCTGCAAA[13]|TGGAAAATCATTACCACCAATGTCTGCA[4]|TGGAAAATCATTACCACCAATGTCTGCAAAA[4]|TGGAAAATCATTACCACCAATGTCTGCAAAAC[1]|TGGAAAATCATTACCACCAATGTCT[1]
chr9	+	67560504	AGTAGAAGCATCCGTATTG[2]	-	67560532	TCCCTGCTGCCAATACGGATGCTTCTACTGC[1]|TCCCTGCTGCCAATACGGATGCT[1]
chr17	+	66541165	TTACCAGATGTGGGGTAAC[3]	-	66541193	TTTCAATTGTGTTACCCCACATCTGGTAA[5]|TTTCAATTGTGTTACCCCACATCTGGTA[3]|TTTCAATTGTGTTACCCCACATCTGGTAAA[2]
chr14	+	25185915	CCTATTGCTTTTAGGGACT[14]	-	25185943	TAACTTCTGAAGTCCCTAAAAGCAATAGG[3]|TAACTTCTGAAGTCCCTAAAAGCAATA[3]|TAACTTCTGAAGTCCCTAAAAGCAATAGGGA[2]|TAACTTCTGAAGTCCCTAAAAGC[1]|TAACTTCTGAAGTCCCTAAAAGCAATAG[1]
chr17	+	27442352	TTAAGCAGAGGGTAGAACT[1]	-	27442380	TTCTTTTGACAGTTCTACCCTCTGCTT[4]|TTCTTTTGACAGTTCTACCCTCTGC[2]|TTCTTTTGACAGTTCTACCCTCTGCTTAAAC[1]|TTCTTTTGACAGTTCTACCCTCTGCTTAAA[1]
chr18	+	67212279	ACTCTTTTAAGCCGTGTTC[2]	-	67212307	TATATCTACTGAACACGGCTTAAAAGAGTT[850]|TATATCTACTGAACACGGCTTAAAAGAGT[740]|TATATCTACTGAACACGGCTTAAAAGAGTTA[169]|TATATCTACTGAACACGGCTTAAAAGA[146]|TATATCTACTGAACACGGCTTAAAAGAG[48]|TATATCTACTGAACACGGCTTAAAAG[36]|TATATCTACTGAACACGGCTTAAAA[20]|TATATCTACTGAACACGGCTTAAA[15]|TATATCTACTGAACACGGCTTAAAAGAGTTAC[12]|TATATCTACTGAACACGGCTTAA[8]
chr5	+	113763349	AGTGTCTGTGCACCAAAAT[1]	-	113763377	TGAGAGGAATATTTTGGTGCACAGAC[63]|TGAGAGGAATATTTTGGTGCACAGACACTA[49]|TGAGAGGAATATTTTGGTGCACAGACAC[27]|TGAGAGGAATATTTTGGTGCACAGACACT[27]|TGAGAGGAATATTTTGGTGCACAGACA[26]|TGAGAGGAATATTTTGGTGCACAGA[20]|TGAGAGGAATATTTTGGTGCACAGACACTAA[16]|TGAGAGGAATATTTTGGTGCACA[2]|TGAGAGGAATATTTTGGTGCACAG[1]
chr4	+	61892148	AAAAGTGCGTGAAGACTCA[1]	-	61892176	GCTTTGGAAATGAGTCTTCACGCACTTTTGAA[1]
chr14	+	25177407	TGAAGGTGTTACGTTTTCC[1]	-	25177435	TTTGAATGCAGGAAAACGTAACACCTTCAG[1]|TTTGAATGCAGGAAAACGTAACACCTTCAGT[1]
chr5	+	113753599	CTCTCCCTGCTGGGCAATA[1]	-	113753627	TGACTCTTTGTATTGCCCAGCAGGGAGA[191]|TGACTCTTTGTATTGCCCAGCAGGGAGAGC[86]|TGACTCTTTGTATTGCCCAGCAGGGAG[45]|TGACTCTTTGTATTGCCCAGCAGGGAGAG[26]|TGACTCTTTGTATTGCCCAGCAGG[5]|TGACTCTTTGTATTGCCCAGCAGGGAGAGCA[5]|TGACTCTTTGTATTGCCCAGCAGGGA[4]|TGACTCTTTGTATTGCCCAGCAG[3]|TGACTCTTTGTATTGCCCAGCAGGG[2]
chr9	+	54063977	TAGATTGCTACCTAATTCT[1]	-	54064005	TACTCTTAGGAGAATTAGGTAGCAATC[2]|TACTCTTAGGAGAATTAGGTAGCAATCTATG[1]
chr6	+	127746481	GAGTAAGTGAGAAGCTGGC[1]	-	127746509	TGATGTAAGGGCCAGCTTCTCACTTACT[1]
chr7	+	80960106	GCTTCATCGCTTGGCTCAC[1]	-	80960134	TTGCTGCAGCGTGAGCCAAGCGATG[2]|TTGCTGCAGCGTGAGCCAAGCGAT[2]|TTGCTGCAGCGTGAGCCAAGCGATGAAGCCC[1]
chr10	+	66159885	AGTAACCAACATATAAGAC[1]	-	66159913	TTGGGATCCTGTCTTATATGTTGGTTACT[31]|TTGGGATCCTGTCTTATATGTTGGTT[20]|TTGGGATCCTGTCTTATATGTTGGTTAC[7]|TTGGGATCCTGTCTTATATGTTGGT[2]|TTGGGATCCTGTCTTATATGTTGGTTACTG[1]
chr8	+	28406454	TGCTGCAAAGCACGGGATG[2]	-	28406482	TAAGAAAGTTCATCCCGTGCTTTGCAGC[6]|TAAGAAAGTTCATCCCGTGCTTTGCAGCA[5]|TAAGAAAGTTCATCCCGTGCTTTGCAGCACTA[2]|TAAGAAAGTTCATCCCGTGCTTTGCAGCAC[2]|TAAGAAAGTTCATCCCGTGCTTTGCAG[1]|TAAGAAAGTTCATCCCGTGCTTTGCAGCACT[1]
chr6	+	83720007	ATCTCACCTGTAGCTGCAA[5]	-	83720035	TGAATTTGTTTTGCAGCTACAGGTGAGATT[2]|TGAATTTGTTTTGCAGCTACAGGTGAGAT[1]|TGAATTTGTTTTGCAGCTACAGGTGA[1]
chr18	+	67216301	TACCCTCAAGTTTTACACA[1]	-	67216329	TTTTACGTGCTGTGTAAAACTTGAGGGTAT[139]|TTTTACGTGCTGTGTAAAACTTGAGGGTA[86]|TTTTACGTGCTGTGTAAAACTTGAGGGTATA[25]|TTTTACGTGCTGTGTAAAACTTGAGGGT[2]|TTTTACGTGCTGTGTAAAACTTGAGGG[2]|TTTTACGTGCTGTGTAAAACTTGAGGGTATAT[1]|TTTTACGTGCTGTGTAAAACTTGA[1]
chr17	+	66548793	TTAGGGAGGACATCTATGA[2]	-	66548821	TAGATGCTTTTCATAGATGTCCTCCCTAA[1]|TAGATGCTTTTCATAGATGTCCTC[1]
chr5	+	113766378	CTACTTCACTCAAAAATGC[2]	-	113766406	TCACTAACCGGCATTTTTGAGTGAAG[54]|TCACTAACCGGCATTTTTGAGTGAA[32]|TCACTAACCGGCATTTTTGAGTGAAGT[24]|TCACTAACCGGCATTTTTGAGTGAAGTA[22]|TCACTAACCGGCATTTTTGAGTGAAGTAG[16]|TCACTAACCGGCATTTTTGAGTGA[11]|TCACTAACCGGCATTTTTGAGTGAAGTAGG[6]|TCACTAACCGGCATTTTTGAGTG[1]
chr7	+	80248070	TTCTACTTCCTTTTGACTT[2]	-	80248098	TAAAAGATGAAAGTCAAAAGGAAGTAGAAG[96]|TAAAAGATGAAAGTCAAAAGGAAGTAGAAGA[54]|TAAAAGATGAAAGTCAAAAGGAAGTAGAAGAT[3]|TAAAAGATGAAAGTCAAAAGGAAGTAGAA[3]|TAAAAGATGAAAGTCAAAAGGAAGTAGA[1]
chr5	+	150619477	CATATTATGAGCAGGTTTG[1]	-	150619505	TGTGAAAGTGCAAACCTGCTCATAATATGG[26]|TGTGAAAGTGCAAACCTGCTCATAATATGGA[11]|TGTGAAAGTGCAAACCTGCTCATAATA[8]|TGTGAAAGTGCAAACCTGCTCATAAT[8]|TGTGAAAGTGCAAACCTGCTCATAATATGGAA[8]|TGTGAAAGTGCAAACCTGCTCATAA[3]|TGTGAAAGTGCAAACCTGCTCATAATAT[3]|TGTGAAAGTGCAAACCTGCTCAT[1]|TGTGAAAGTGCAAACCTGCTCATA[1]
chr9	+	67606894	TGGAAGGATCGGATTTACT[2]	-	67606922	TTAGCAACTAAGTAAATCCGATCCTTCCA[1]|TTAGCAACTAAGTAAATCCGATCCTTCCAC[1]
chr9	+	67569723	CAGCACCTGTCTCCCTCTT[1]	-	67569751	TAAGAAGTGTAAGAGGGAGACAGGT[13]|TAAGAAGTGTAAGAGGGAGACAGGTG[12]|TAAGAAGTGTAAGAGGGAGACAGG[12]|TAAGAAGTGTAAGAGGGAGACAGGTGC[9]|TAAGAAGTGTAAGAGGGAGACAGGTGCTGG[1]|TAAGAAGTGTAAGAGGGAGACAGGTGCT[1]|TAAGAAGTGTAAGAGGGAGACAG[1]
chr9	+	67573384	ACCAAGCTTGAGAGAGAAG[1]	-	67573412	TTCCAAAGCCCTTCTCTCTCAAGCTTGGTG[1]
chr9	+	67547318	AATGTCACGGGCATCACTC[1]	-	67547346	TGGATTCATAGAGTGATGCCCGTGACATT[15]|TGGATTCATAGAGTGATGCCCGTGAC[4]|TGGATTCATAGAGTGATGCCCGTGA[1]|TGGATTCATAGAGTGATGCCCGTGACATTA[1]
chr7	+	80960662	GAGACGACACTGTTGTCAT[7]	-	80960690	TTCTGCCAGAATGACAACAGTGTCGTCTCA[2]|TTCTGCCAGAATGACAACAGTGTCGTCTC[2]
chr9	+	88934998	ATTGGAAGGACAATGTTAA[1]	-	88935026	TTCTACCTTGTTAACATTGTCCTTCCAATC[1]|TTCTACCTTGTTAACATTGTCCTTCCAATCC[1]
chr9	+	67559779	CAGAGTCCCAAATCTAAAG[1]	-	67559807	TGCCAGCTAACTTTAGATTTGGGACTCTGA[1]|TGCCAGCTAACTTTAGATTTGGGA[1]|TGCCAGCTAACTTTAGATTTGGGACTCTG[1]|TGCCAGCTAACTTTAGATTTGGGAC[1]
chr9	+	54092011	GTGTCCCAATTCCCTAATA[2]	-	54092039	TGAGTGTCAATATTAGGGAATTGGGACAC[147]|TGAGTGTCAATATTAGGGAATTGGGACA[43]|TGAGTGTCAATATTAGGGAATTGGGACACA[18]|TGAGTGTCAATATTAGGGAATTGGGAC[10]|TGAGTGTCAATATTAGGGAATTGGG[1]|TGAGTGTCAATATTAGGGAATTGGGA[1]
chr12	+	99653694	AATGACGCTTGTTCCATAA[1]	-	99653722	TAAAGTTGGATTATGGAACAAGCGTCATTGC[50]|TAAAGTTGGATTATGGAACAAGCGTC[38]|TAAAGTTGGATTATGGAACAAGCGT[6]|TAAAGTTGGATTATGGAACAAGCGTCATT[3]|TAAAGTTGGATTATGGAACAAGCGTCAT[3]|TAAAGTTGGATTATGGAACAAGC[2]|TAAAGTTGGATTATGGAACAAGCGTCATTG[2]
chr7	+	132473573	GCAAGAAGTTGTTGAAAAA[4]	-	132473601	TCCGTGTTCCTTTTTCAACAACTTCTTGCAG[1]
chr7	+	77031662	AAAATTCTTGAAGACAAGT[4]	-	77031690	TAAGAGTGTAACTTGTCTTCAAGAATTTTC[7]|TAAGAGTGTAACTTGTCTTCAAGAATTTT[2]|TAAGAGTGTAACTTGTCTTCAAGAA[1]|TAAGAGTGTAACTTGTCTTCAAGAAT[1]|TAAGAGTGTAACTTGTCTTCAAGAATTTTCT[1]
chr9	+	67562441	GTCATAGTCTAAAGAAACA[1]	-	67562469	CCCAAGTTGTTGTTTCTTTAGACTATG[1]
chr17	+	66544749	AGCCTTCTGTAATGCCTAG[1]	-	66544777	TGTGCTTTCTCTAGGCATTACAGAAGGCTA[5]|TGTGCTTTCTCTAGGCATTACAGAAGGC[1]|TGTGCTTTCTCTAGGCATTACAGAAG[1]|TGTGCTTTCTCTAGGCATTACAGAAGG[1]
chr7	+	80963446	GAGCTCTTTGTCTCCCAAT[2]	-	80963474	TGCTATATATATTGGGAGACAAAGAGC[1]
chr5	+	150631084	AGAGAACATAGGAAAATGG[1]	-	150631112	TTATAAAGTGCCATTTTCCTATGTTC[1]
chr18	+	67217719	ATCAAAGAGACTCTAGCTA[1]	-	67217747	TTTGTCTCCTTAGCTAGAGTCTCTTTGATTGT[7]|TTTGTCTCCTTAGCTAGAGTCTCTTTGATT[3]|TTTGTCTCCTTAGCTAGAGTCTCTTTGA[1]|TTTGTCTCCTTAGCTAGAGTCTCTTTGAT[1]|TTTGTCTCCTTAGCTAGAGTCTCTTT[1]
chr9	+	67559766	CATAGTATGGCTTCAGAGT[3]	-	67559794	TAGATTTGGGACTCTGAAGCCATACTATGT[58]|TAGATTTGGGACTCTGAAGCCATACTATGTA[16]|TAGATTTGGGACTCTGAAGCCATACT[8]|TAGATTTGGGACTCTGAAGCCATAC[5]|TAGATTTGGGACTCTGAAGCCATACTATG[1]|TAGATTTGGGACTCTGAAGCCATACTAT[1]|TAGATTTGGGACTCTGAAGCCATA[1]|TAGATTTGGGACTCTGAAGCCATACTATGTAG[1]
chr7	+	134166366	AGGAGCAGGAGAAACATTG[1]	-	134166394	TAGGTTTTAACAATGTTTCTCCTGCT[2]|TAGGTTTTAACAATGTTTCTCCTGCTC[2]|TAGGTTTTAACAATGTTTCTCCTGC[1]
chr7	+	88005379	TTTGATTGCGCAGATTTCT[1]	-	88005407	TAAGCAGAGAAGAAATCTGCGCAATCAAAGT[1]|TAAGCAGAGAAGAAATCTGCGCAATCAAAG[1]
chr7	+	80963904	TGCCGGCTGGCTGCATCGC[1]	-	80963932	CAGGATATGAGCGATGCAGCCAGCCGGCAC[1]
chr15	+	59100265	GGGGACACTTTTTTTGGTC[2]	-	59100293	TTCCAATTGTGACCAAAAAAAGTGTCCCCAGT[11]|TTCCAATTGTGACCAAAAAAAGTGTCCCCAG[7]
chr5	+	102264853	TTTCCAAATAAGGATGAAT[1]	-	102264881	TTATAGAGCTATTCATCCTTATTTGGAAAA[1]
chr18	+	67225967	CCCTGCTGCTCTTTGAGTT[2]	-	67225995	TGGAAGAATGAACTCAAAGAGCAGCA[100]|TGGAAGAATGAACTCAAAGAGCAGCAGGGC[88]|TGGAAGAATGAACTCAAAGAGCAGCAG[66]|TGGAAGAATGAACTCAAAGAGCAGC[64]|TGGAAGAATGAACTCAAAGAGCAGCAGG[36]|TGGAAGAATGAACTCAAAGAGCAGCAGGG[20]|TGGAAGAATGAACTCAAAGAGCAGCAGGGCG[11]|TGGAAGAATGAACTCAAAGAGCAG[8]|TGGAAGAATGAACTCAAAGAGCA[3]|TGGAAGAATGAACTCAAAGAGCAGCAGGGCGA[3]
chr5	+	150628662	ATAGGGCTATGCTCTAGCA[1]	-	150628690	TGAGAGCTGTTGCTAGAGCATAGCCCTA[3]|TGAGAGCTGTTGCTAGAGCATAGCCCT[2]|TGAGAGCTGTTGCTAGAGCATAGCCC[1]
chr17	+	66544323	GAGACGACAGTGTGTACAC[1]	-	66544351	GTCCTTTCAAGTGTACACACTGTCGTCTC[4]|GTCCTTTCAAGTGTACACACTGTCGTCTCT[1]
chr17	+	66537861	AGGTCCTCCATTGAAGACG[1]	-	66537889	TGTCTCTCAACGTCTTCAATGGAGGACCTC[1]
chr7	+	80927947	CCTGTCACGACGGGTGTCC[1]	-	80927975	TGAGTGAAGCGGACACCCGTCGTGACAGG[19]|TGAGTGAAGCGGACACCCGTCGTGACAGGG[12]|TGAGTGAAGCGGACACCCGTCGTGA[12]|TGAGTGAAGCGGACACCCGTCGTG[7]|TGAGTGAAGCGGACACCCGTCGTGACAGGGC[7]|TGAGTGAAGCGGACACCCGTCGTGAC[5]|TGAGTGAAGCGGACACCCGTCGTGACAG[4]|TGAGTGAAGCGGACACCCGTCGTGACAGGGCT[3]|TGAGTGAAGCGGACACCCGTCGTGACA[2]|TGAGTGAAGCGGACACCCGTCGT[1]
chr5	+	113754183	ACCATCTAACTCCAGCATC[1]	-	113754211	TGGATCCTCTGATGCTGGAGTTAGA[1]
chr9	+	67561195	AAGAAGAATTTTGAGAGGA[12]	-	67561223	TGTTTTGTTTTCCTCTCAAAATTCTTCTTG[8]|TGTTTTGTTTTCCTCTCAAAATTCTTCTTGGT[7]|TGTTTTGTTTTCCTCTCAAAATTCTTCTT[5]|TGTTTTGTTTTCCTCTCAAAATTCTTCTTGG[4]|TGTTTTGTTTTCCTCTCAAAATTCTTC[1]|TGTTTTGTTTTCCTCTCAAAATTCTTCT[1]
chr9	+	67564890	AGACACCAGCTCTTCTTCT[1]	-	67564918	TCTTTCTTGGAGAAGAAGAGCTGGTGTCTC[5]|TCTTTCTTGGAGAAGAAGAGCTGGTGTCTCT[4]|TCTTTCTTGGAGAAGAAGAGCTGGT[2]|TCTTTCTTGGAGAAGAAGAGCTGGTGTC[2]|TCTTTCTTGGAGAAGAAGAGCTGGTGTCT[1]|TCTTTCTTGGAGAAGAAGAGCTGG[1]
chr6	+	127737126	CCGTAGCTGCAGATGCTTT[1]	-	127737154	TTCTACCTGTAAAGCATCTGCAGCTACGGC[16]|TTCTACCTGTAAAGCATCTGCAGCTACGGCT[5]|TTCTACCTGTAAAGCATCTGCAGCTAC[3]|TTCTACCTGTAAAGCATCTGCAGCTACGG[3]|TTCTACCTGTAAAGCATCTGCAGCTACG[1]
chr17	+	27466919	TGGCGCATGAGCTGGGGAC[1]	-	27466947	TGCGGCTGAAGTCCCCAGCTCATGCGCCAGC[1]
chr5	+	150632311	TAAAATGGAAGTTCTTAGT[1]	-	150632339	TGACTCTGAGACTAAGAACTTCCATTTT[1]|TGACTCTGAGACTAAGAACTTCCA[1]
chr17	+	27439889	TTTGGGCATCAAACAGCAC[1]	-	27439917	GTTCGTTAAAGTGCTGTTTGATGCCCAA[1]
chr15	+	59090037	CAGAGATGTGTTAAATCCC[1]	-	59090065	TAGCAGATCTGGGATTTAACACATCTC[50]|TAGCAGATCTGGGATTTAACACATCTCTGA[25]|TAGCAGATCTGGGATTTAACACATCTCT[18]|TAGCAGATCTGGGATTTAACACATC[12]|TAGCAGATCTGGGATTTAACACATCTCTG[10]|TAGCAGATCTGGGATTTAACACATCT[8]|TAGCAGATCTGGGATTTAACACAT[2]|TAGCAGATCTGGGATTTAACACATCTCTGAA[1]
chr6	+	127745749	GCAAATGAATGACTCAGGA[2]	-	127745777	TGAGAGTGTCTCCTGAGTCATTCAT[3]|TGAGAGTGTCTCCTGAGTCATTCATTTGCTGT[2]|TGAGAGTGTCTCCTGAGTCATTCATT[2]|TGAGAGTGTCTCCTGAGTCATTCATTTGCT[2]|TGAGAGTGTCTCCTGAGTCATTCATTTGC[2]|TGAGAGTGTCTCCTGAGTCATTCATTT[2]
chr17	+	27461657	TCAAGGCTTTAGAAGGTAA[1]	-	27461685	TATTTGGAGGTTACCTTCTAAAGCCTTGAA[2]|TATTTGGAGGTTACCTTCTAAAGCC[1]|TATTTGGAGGTTACCTTCTAAAGC[1]|TATTTGGAGGTTACCTTCTAAAGCCTTGAAC[1]
chr5	+	102262963	TTTAAGAGCGTTCATCCCA[1]	-	102262991	TGACATGCTGTGGGATGAACGCTCTTAA[1]
chr12	+	99657938	CATGCCTCTGTTATCTCTT[1]	-	99657966	TCGAATCATGAAGAGATAACAGAGGCATGA[5]|TCGAATCATGAAGAGATAACAGAGGCATGAA[1]|TCGAATCATGAAGAGATAACAGAGGCA[1]
chr15	+	59093720	ACAGAGTGATGTGGAAGAG[2]	-	59093748	TATCAATCTCCTCTTCCACATCACTCTGTA[15]|TATCAATCTCCTCTTCCACATCACTCTGT[12]|TATCAATCTCCTCTTCCACATCACTCT[1]|TATCAATCTCCTCTTCCACATCACTCTGTAG[1]|TATCAATCTCCTCTTCCACATCACT[1]
chr9	+	67549080	TTGAAGGTATCGAAACAAA[1]	-	67549108	TTGTTGTAATTTTGTTTCGATACCTTCA[3]|TTGTTGTAATTTTGTTTCGATACCTT[1]
chr17	+	27478592	CAAGGTGACTTGCTCAGCC[1]	-	27478620	TGAGAAAGCAGGCTGAGCAAGTCACCTTG[1]
chr17	+	27477539	TGATGTCACCTCCAACAAA[7]	-	27477567	TGGAACACTATTTGTTGGAGGTGACATC[1]|TGGAACACTATTTGTTGGAGGTG[1]
chr9	+	54063292	ACAACTTTCTGCCAGGTGT[2]	-	54063320	TAGTTCTCGTACACCTGGCAGAAAGTTGT[41]|TAGTTCTCGTACACCTGGCAGAAAGTTGTT[17]|TAGTTCTCGTACACCTGGCAGAAAGT[8]|TAGTTCTCGTACACCTGGCAGAAAGTT[5]|TAGTTCTCGTACACCTGGCAGAAAGTTG[3]|TAGTTCTCGTACACCTGGCAGAAAG[2]|TAGTTCTCGTACACCTGGCAGAA[1]|TAGTTCTCGTACACCTGGCAGAAAGTTGTTC[1]
chr13	+	51003507	GCTGTTGACAAACTTTACT[9]	-	51003535	TGGAATGTGGAGTAAAGTTTGTCAACAGC[8]|TGGAATGTGGAGTAAAGTTTGTCAACAGCAGT[3]|TGGAATGTGGAGTAAAGTTTGTCAACAGCA[3]|TGGAATGTGGAGTAAAGTTTGTCAAC[2]|TGGAATGTGGAGTAAAGTTTGTCAACAG[2]|TGGAATGTGGAGTAAAGTTTGTCAACAGCAG[1]
chr11	+	5430321	CATGCTGAAGAGCTCTTCC[2]	-	5430349	TAATTTCTCAGGAAGAGCTCTTCAGCATG[2]|TAATTTCTCAGGAAGAGCTCTTCAG[1]|TAATTTCTCAGGAAGAGCTCTTCAGCAT[1]|TAATTTCTCAGGAAGAGCTCTTCAGCA[1]
chr7	+	77048508	ATGGCATTAAAGGGATATT[1]	-	77048536	TTGTTTTGAAAATATCCCTTTAATGCCATC[1]|TTGTTTTGAAAATATCCCTTTAATGCCATCT[1]
chr14	+	25177327	ATTTGAAACATCTGTGTAA[1]	-	25177355	TACTACTTGTTTACACAGATGTTTCAAATT[1]
chr17	+	27452238	GGTGTGCACAATTATGTAC[2]	-	27452266	TGATAATTAAGTACATAATTGTGCACACCA[4]|TGATAATTAAGTACATAATTGTGCACA[1]|TGATAATTAAGTACATAATTGTGCACACCAC[1]|TGATAATTAAGTACATAATTGTGCACAC[1]|TGATAATTAAGTACATAATTGTGCACACC[1]
chr5	+	150631826	AGGCGGACTTTGATAGTGC[2]	-	150631854	TAGGAACAGAGCACTATCAAAGTCCGC[1]|TAGGAACAGAGCACTATCAAAGTCCGCCTT[1]
chr5	+	150626379	ACTCAATGACACTAGTCCT[1]	-	150626407	TTCTGTCAGAAGGACTAGTGTCATTGAGT[949]|TTCTGTCAGAAGGACTAGTGTCATTGAGTT[580]|TTCTGTCAGAAGGACTAGTGTCATTGAGTTT[184]|TTCTGTCAGAAGGACTAGTGTCATTGAG[46]|TTCTGTCAGAAGGACTAGTGTCATT[27]|TTCTGTCAGAAGGACTAGTGTCAT[24]|TTCTGTCAGAAGGACTAGTGTCATTGA[20]|TTCTGTCAGAAGGACTAGTGTCA[13]|TTCTGTCAGAAGGACTAGTGTCATTG[7]
chr7	+	80954735	CTCTTTGGAAGGACTTAAT[1]	-	80954763	TAGGAGGTGAATTAAGTCCTTCCAAAGAGT[2]|TAGGAGGTGAATTAAGTCCTTCCAA[1]
chr14	+	25246877	AGAAGGTTTGTATGTTGAG[1]	-	25246905	TTTTTCCTGCCTCAACATACAAACCTT[1]
chr17	+	66572991	CCTCCTACAAACTTAATTC[1]	-	66573019	AGACAGGGAAGAATTAAGTTTGTAGGAGG[1]
chr7	+	80960566	TGAGCTGGAGAAATGAAGT[8]	-	80960594	TGAGTCAGTTACTTCATTTCTCCAGC[36]|TGAGTCAGTTACTTCATTTCTCCAGCTCA[34]|TGAGTCAGTTACTTCATTTCTCCAGCTCAA[29]|TGAGTCAGTTACTTCATTTCTCCAGCTC[25]|TGAGTCAGTTACTTCATTTCTCCAGCTCAAT[17]|TGAGTCAGTTACTTCATTTCTCCAGCT[11]|TGAGTCAGTTACTTCATTTCTCCAG[9]|TGAGTCAGTTACTTCATTTCTCC[2]|TGAGTCAGTTACTTCATTTCTCCA[2]
chr17	+	27456255	GGAAGATTCTCTGTGAGGT[1]	-	27456283	TTTCAGGTCGACCTCACAGAGAATCTTC[12]|TTTCAGGTCGACCTCACAGAGAATCTTCCAGT[2]|TTTCAGGTCGACCTCACAGAGAAT[2]|TTTCAGGTCGACCTCACAGAGAA[2]|TTTCAGGTCGACCTCACAGAGAATCTTCCA[1]|TTTCAGGTCGACCTCACAGAGAATCTT[1]|TTTCAGGTCGACCTCACAGAGAATCTTCC[1]
chr9	+	67575328	TTCTTTCTTGAAGTCGAGG[1]	-	67575356	TGTAAAAAATCCTCGACTTCAAGAAAGAAG[8]|TGTAAAAAATCCTCGACTTCAAGAAAGAA[6]|TGTAAAAAATCCTCGACTTCAAGAAAGA[6]|TGTAAAAAATCCTCGACTTCAAGAAAGAAGA[5]|TGTAAAAAATCCTCGACTTCAAGAAAG[4]|TGTAAAAAATCCTCGACTTCAAGA[4]|TGTAAAAAATCCTCGACTTCAAGAAA[2]|TGTAAAAAATCCTCGACTTCAAGAA[2]
chr6	+	127738958	CTAGGGATATAGAGATAAA[2]	-	127738986	TCATGTCTTATTTATCTCTATATCCCTAGG[321]|TCATGTCTTATTTATCTCTATATCCCTAG[153]|TCATGTCTTATTTATCTCTATATCCCTAGGA[26]|TCATGTCTTATTTATCTCTATATCCCTA[21]|TCATGTCTTATTTATCTCTATATCCC[8]|TCATGTCTTATTTATCTCTATATCCCT[5]|TCATGTCTTATTTATCTCTATATCC[2]
chr18	+	67217683	GTGTCCACTGGGAAGGAAG[1]	-	67217711	TGAATGGTAGCTTCCTTCCCAGTGGACA[4]|TGAATGGTAGCTTCCTTCCCAGTGG[1]|TGAATGGTAGCTTCCTTCCCAGTGGACACC[1]|TGAATGGTAGCTTCCTTCCCAGTGGACAC[1]
chr17	+	66530559	GATCCTGACTATAGACAAA[3]	-	66530587	TTACTCTCTTTTTGTCTATAGTCAGGATCT[1]|TTACTCTCTTTTTGTCTATAGTCAGGATC[1]
chr8	+	95944967	GCCATTCAAGGACTATAGC[1]	-	95944995	TGATTGATTGGCTATAGTCCTTGAATGGCTA[21]|TGATTGATTGGCTATAGTCCTTGAATGGCT[15]|TGATTGATTGGCTATAGTCCTTGAATGGC[11]|TGATTGATTGGCTATAGTCCTTGAATGG[3]|TGATTGATTGGCTATAGTCCTTGAATGGCTAT[3]
chr9	+	67572401	GGTTTTAACCTTTATCTAC[2]	-	67572429	TCAGTTCTGTGTAGATAAAGGTTAAAAC[9]|TCAGTTCTGTGTAGATAAAGGTTAAA[3]|TCAGTTCTGTGTAGATAAAGGTTAAAACCAT[2]|TCAGTTCTGTGTAGATAAAGGTTAAAA[2]|TCAGTTCTGTGTAGATAAAGGTTAA[2]|TCAGTTCTGTGTAGATAAAGGTT[1]
chr9	+	67562106	ACATAACTCAAAGGCTCTA[1]	-	67562134	TCTAGTGTCTTAGAGCCTTTGAGTT[3]|TCTAGTGTCTTAGAGCCTTTGAGTTA[2]|TCTAGTGTCTTAGAGCCTTTGAGTTATGTT[2]|TCTAGTGTCTTAGAGCCTTTGAGTTATGT[2]|TCTAGTGTCTTAGAGCCTTTGAGTTAT[1]
chr9	+	67556715	ACTAAAAGATCTGCAAACA[1]	-	67556743	TGAGACAAGTTGTTTGCAGATCTTTTAGTG[52]|TGAGACAAGTTGTTTGCAGATCTTTTAGT[47]|TGAGACAAGTTGTTTGCAGATCTTTT[15]|TGAGACAAGTTGTTTGCAGATCTTTTA[7]|TGAGACAAGTTGTTTGCAGATCTTTTAGTGG[5]|TGAGACAAGTTGTTTGCAGATCTTTTAGTGGC[4]|TGAGACAAGTTGTTTGCAGATCTTT[4]|TGAGACAAGTTGTTTGCAGATCTTTTAG[2]|TGAGACAAGTTGTTTGCAGATCT[1]
chr7	+	132474278	ACCACCACACTCCAACAAG[3]	-	132474306	TGTCATGTTTCTTGTTGGAGTGTGGTGGT[4]|TGTCATGTTTCTTGTTGGAGTGTGGTG[4]|TGTCATGTTTCTTGTTGGAGTGTGG[2]|TGTCATGTTTCTTGTTGGAGTGTGGT[1]|TGTCATGTTTCTTGTTGGAGTGTGGTGG[1]|TGTCATGTTTCTTGTTGGAGTGT[1]|TGTCATGTTTCTTGTTGGAGTGTGGTGGTT[1]
chr7	+	77032909	AACTCTTGTCACGCTGCAA[1]	-	77032937	TAAGTTTTCCTTGCAGCGTGACAAGAGT[39]|TAAGTTTTCCTTGCAGCGTGACAAGAGTT[21]|TAAGTTTTCCTTGCAGCGTGACAAGAGTTT[10]|TAAGTTTTCCTTGCAGCGTGACAAGAG[3]|TAAGTTTTCCTTGCAGCGTGACAA[1]
chr7	+	80931693	TGCTCTTTCAGGGTGTGTG[1]	-	80931721	TTTGGGACTACACACACCCTGAAAGAGCATA[1]
chr17	+	66545884	GGTCTCTGAAAAGACAGCA[42]	-	66545912	TAATAAGAGCTGCTGTCTTTTCAGAGACCT[11]|TAATAAGAGCTGCTGTCTTTTCAGAGACC[10]|TAATAAGAGCTGCTGTCTTTTCAGAGAC[9]|TAATAAGAGCTGCTGTCTTTTCAGAGA[6]|TAATAAGAGCTGCTGTCTTTTCA[1]|TAATAAGAGCTGCTGTCTTTTCAGAGACCTG[1]
chr8	+	95942870	GTGAAATGCCAAGATGAGA[2]	-	95942898	TAGGTTTCTCTCTCATCTTGGCATTTCACT[31]|TAGGTTTCTCTCTCATCTTGGCATTTCAC[18]|TAGGTTTCTCTCTCATCTTGGCATTTCACTT[14]|TAGGTTTCTCTCTCATCTTGGCATTTC[8]|TAGGTTTCTCTCTCATCTTGGCATTT[5]|TAGGTTTCTCTCTCATCTTGGCATT[3]|TAGGTTTCTCTCTCATCTTGGCATTTCA[2]|TAGGTTTCTCTCTCATCTTGGCATTTCACTTT[1]|TAGGTTTCTCTCTCATCTTGGCAT[1]
chr13	+	51007610	GGGGTTATAAGACAATTAA[2]	-	51007638	TGACCTTTGGTTAATTGTCTTATAACCCCTT[1]
chr9	+	67570966	TGATTAACAAGCGCTCGGC[2]	-	67570994	TATGAAGATAGCCGAGCGCTTGTTAATCA[43]|TATGAAGATAGCCGAGCGCTTGTTAAT[32]|TATGAAGATAGCCGAGCGCTTGTTAATC[25]|TATGAAGATAGCCGAGCGCTTGTTAATCAG[14]|TATGAAGATAGCCGAGCGCTTGTTAA[12]|TATGAAGATAGCCGAGCGCTTGTTAATCAGT[11]|TATGAAGATAGCCGAGCGCTTGTTA[3]|TATGAAGATAGCCGAGCGCTTGTT[2]|TATGAAGATAGCCGAGCGCTTGT[2]
chr6	+	127741624	GCTGGCTGCAAACACTATC[1]	-	127741652	TGAGTCTTAAGATAGTGTTTGCAGC[11]|TGAGTCTTAAGATAGTGTTTGCAGCCA[8]|TGAGTCTTAAGATAGTGTTTGCAGCCAGC[8]|TGAGTCTTAAGATAGTGTTTGCAGCC[7]|TGAGTCTTAAGATAGTGTTTGCAGCCAGCT[3]|TGAGTCTTAAGATAGTGTTTGCAGCCAGCTT[3]|TGAGTCTTAAGATAGTGTTTGCAGCCAG[2]|TGAGTCTTAAGATAGTGTTTGCAG[1]
chr18	+	67215035	GTGCCTAATCTTTCAAAGA[1]	-	67215063	TACAAAGTTGTCTTTGAAAGATTAGGC[512]|TACAAAGTTGTCTTTGAAAGATTAGGCA[490]|TACAAAGTTGTCTTTGAAAGATTAGGCACT[403]|TACAAAGTTGTCTTTGAAAGATTAGGCAC[268]|TACAAAGTTGTCTTTGAAAGATTAGGCACTA[87]|TACAAAGTTGTCTTTGAAAGATTAGGCACTAC[17]|TACAAAGTTGTCTTTGAAAGATTAGG[11]|TACAAAGTTGTCTTTGAAAGATTAG[2]|TACAAAGTTGTCTTTGAAAGATT[1]
chr17	+	66547110	ATGGGAACCCTCCAGACAA[1]	-	66547138	TGCAGGGATGTTGTCTGGAGGGTTC[1]
chr12	+	99656111	TTTACTCTCTGCAATGCCT[1]	-	99656139	TAGTCGAAGAAGGCATTGCAGAGAGT[55]|TAGTCGAAGAAGGCATTGCAGAGAGTAA[39]|TAGTCGAAGAAGGCATTGCAGAGAGTAAA[35]|TAGTCGAAGAAGGCATTGCAGAGAGTA[22]|TAGTCGAAGAAGGCATTGCAGAGAG[6]|TAGTCGAAGAAGGCATTGCAGAGA[4]|TAGTCGAAGAAGGCATTGCAGAGAGTAAAA[4]|TAGTCGAAGAAGGCATTGCAGAGAGTAAAATT[1]|TAGTCGAAGAAGGCATTGCAGAGAGTAAAAT[1]
chr17	+	27451506	GTGCTTCTAAATAACTCCA[1]	-	27451534	TGAAGATATATGGAGTTATTTAGAAGC[19]|TGAAGATATATGGAGTTATTTAGAAGCACT[15]|TGAAGATATATGGAGTTATTTAGAAGCAC[15]|TGAAGATATATGGAGTTATTTAGAAGCACTT[7]|TGAAGATATATGGAGTTATTTAGAAGCA[5]|TGAAGATATATGGAGTTATTTAGA[4]|TGAAGATATATGGAGTTATTTAGAA[2]
chr9	+	67561423	AAGCAGAAATGTCAAACAT[1]	-	67561451	TATTGAGTTCATGTTTGACATTTCTGCTT[8]|TATTGAGTTCATGTTTGACATTTCTGC[6]|TATTGAGTTCATGTTTGACATTTCTGCTTT[4]|TATTGAGTTCATGTTTGACATTTCTGCTTTT[2]
chr15	+	72933110	GCAGGGAAGGGCTTAAAAC[1]	-	72933138	TATTTTGTTTGTTTTAAGCCCTTCCCTGC[1]|TATTTTGTTTGTTTTAAGCCCTTCCCTG[1]
chr5	+	150627113	CTTTTGAAAGCACACGGGC[1]	-	150627141	TTCAGTTTCCGCCCGTGTGCTTTCAAAA[1]
chr17	+	66544824	GACTTGACGATCAAGCATC[2]	-	66544852	TAAGCTGATGGATGCTTGATCGTCAAGTC[10]|TAAGCTGATGGATGCTTGATCGTCAAGTCTA[1]|TAAGCTGATGGATGCTTGATCGTCA[1]|TAAGCTGATGGATGCTTGATCGT[1]|TAAGCTGATGGATGCTTGATCGTCAA[1]
chr6	+	127736250	ACGGAACCAACAACTGAAA[10]	-	127736278	TCCTGAACTTTTTCAGTTGTTGGTTCCGTG[12]|TCCTGAACTTTTTCAGTTGTTGGTTCCGT[3]
chr17	+	66538927	CCACTTTAAGAGCATGAGC[3]	-	66538955	TGATTCTCTTGCTCATGCTCTTAAAGT[7]|TGATTCTCTTGCTCATGCTCTTAAAGTGGC[4]|TGATTCTCTTGCTCATGCTCTTAAAG[2]|TGATTCTCTTGCTCATGCTCTTAAAGTGGCT[1]|TGATTCTCTTGCTCATGCTCTTAAAGTG[1]
chr17	+	66542709	GTAAGGACAAGAGTACTGC[10]	-	66542737	TCCCAGTGTCGCAGTACTCTTGTCCT[2]|TCCCAGTGTCGCAGTACTCTTGTCCTTAC[1]|TCCCAGTGTCGCAGTACTCTTGTCCTTACT[1]|TCCCAGTGTCGCAGTACTCTTGTCC[1]|TCCCAGTGTCGCAGTACTCTTGT[1]
chr2	+	151085054	CACGGGATAGATCACCTCC[1]	-	151085082	TGTGGAGAAAGGAGGTGATCTATCCCGT[3]
chr9	+	67572651	GAACATGCCAAGGAATTAG[1]	-	67572679	TGAAACTCGCCTAATTCCTTGGCATGTTC[9]|TGAAACTCGCCTAATTCCTTGGCATGTT[7]|TGAAACTCGCCTAATTCCTTGGCATGTTCCT[6]|TGAAACTCGCCTAATTCCTTGGCATGT[4]|TGAAACTCGCCTAATTCCTTGGCATGTTCCTC[4]|TGAAACTCGCCTAATTCCTTGGCATGTTCC[3]|TGAAACTCGCCTAATTCCTTGGCATG[1]
chr7	+	80964602	TATCAAACAGATGGTGCGC[1]	-	80964630	GTCGCTCGGAGCGCACCATCTGTTTGA[1]
chr7	+	77028911	ACCAAATTGTTGTTTAGCC[1]	-	77028939	TAGATATTTGGGCTAAACAACAATTTGGTG[10]|TAGATATTTGGGCTAAACAACAATTTGGTGT[8]|TAGATATTTGGGCTAAACAACAATTT[2]|TAGATATTTGGGCTAAACAACAATTTGGTGTG[1]|TAGATATTTGGGCTAAACAACAATTTGGT[1]
chr9	+	67572563	CCTTAGTGAATGAACATCA[1]	-	67572591	TAAAGTTGGTTGATGTTCATTCACTAAGGAT[11]|TAAAGTTGGTTGATGTTCATTCACTAAGGA[7]|TAAAGTTGGTTGATGTTCATTCACTA[4]|TAAAGTTGGTTGATGTTCATTCA[3]|TAAAGTTGGTTGATGTTCATTCACT[2]|TAAAGTTGGTTGATGTTCATTCACTAAGG[2]
chr18	+	67214369	GCAGGGTTCTACCAACTCT[2]	-	67214397	TTCTGAAGACAGAGTTGGTAGAACCCTGC[222]|TTCTGAAGACAGAGTTGGTAGAACCCTGCC[39]|TTCTGAAGACAGAGTTGGTAGAACCC[13]|TTCTGAAGACAGAGTTGGTAGAACCCT[8]|TTCTGAAGACAGAGTTGGTAGAA[6]|TTCTGAAGACAGAGTTGGTAGAACC[2]|TTCTGAAGACAGAGTTGGTAGAACCCTGCCC[1]|TTCTGAAGACAGAGTTGGTAGAACCCTG[1]
chr9	+	54063267	AAAGGAATTAGAGTCCTTC[3]	-	54063295	TTGTTCAGGAGAAGGACTCTAATTC[1]
chr17	+	66545174	CTTCTCCCTTGCAGATTGT[1]	-	66545202	GGAAAACACAACAATCTGCAAGGGAGAA[2]|GGAAAACACAACAATCTGCAAGGGAG[1]|GGAAAACACAACAATCTGCAAGGGAGA[1]
chr4	+	61891655	AAACTGGAACAGGTCTTGT[2]	-	61891683	TGTGTGTTGGACAAGACCTGTTCCAGTTTC[1]
chr6	+	87918622	ACCATGGATTTTGTTTTGC[2]	-	87918650	TAAGCATCAAGCAAAACAAAATCCATGGTC[19]|TAAGCATCAAGCAAAACAAAATCCATGGT[5]|TAAGCATCAAGCAAAACAAAATCCATGG[3]|TAAGCATCAAGCAAAACAAAATCCATG[3]|TAAGCATCAAGCAAAACAAAATCCATGGTCAT[1]|TAAGCATCAAGCAAAACAAAATCCATGGTCA[1]
chr10	+	86067053	AGCAGCTGCTTCTAGCTTG[1]	-	86067081	TGTTACTCTACAAGCTAGAAGCAGCTGCT[2]
chr14	+	20461063	GAGGCACTTCATTCTCAGC[11]	-	20461091	ACAGGAATTTGCTGAGAATGAAGTGCCTC[12]|ACAGGAATTTGCTGAGAATGAAGTGCCTCA[3]|ACAGGAATTTGCTGAGAATGAAGTGC[3]|ACAGGAATTTGCTGAGAATGAAGTGCCT[2]|ACAGGAATTTGCTGAGAATGAAGTGCC[1]|ACAGGAATTTGCTGAGAATGAAGTG[1]|ACAGGAATTTGCTGAGAATGAAG[1]
chr15	+	59104021	GTGTCACCCGGCTTTCCAG[1]	-	59104049	TGCAACTGGACTGGAAAGCCGGGTG[95]|TGCAACTGGACTGGAAAGCCGGGT[57]|TGCAACTGGACTGGAAAGCCGGGTGACACT[30]|TGCAACTGGACTGGAAAGCCGGGTGACAC[21]|TGCAACTGGACTGGAAAGCCGGG[15]|TGCAACTGGACTGGAAAGCCGGGTGACA[13]|TGCAACTGGACTGGAAAGCCGGGTGAC[4]|TGCAACTGGACTGGAAAGCCGGGTGA[4]|TGCAACTGGACTGGAAAGCCGGGTGACACTT[3]
chr9	+	54095499	GTGGGAGGTTAAGAAAGAA[1]	-	54095527	TGCATTCATGTTCTTTCTTAACCTCCC[5]|TGCATTCATGTTCTTTCTTAACCTCCCACC[3]|TGCATTCATGTTCTTTCTTAACCTCCCAC[3]|TGCATTCATGTTCTTTCTTAACCTCCCA[2]|TGCATTCATGTTCTTTCTTAACCTCCCACCTT[2]
chr9	+	67570543	GCTGGAAGACTAGGAGTTC[1]	-	67570571	TGTCTTCAGGGAACTCCTAGTCTTC[7]|TGTCTTCAGGGAACTCCTAGTCTT[2]|TGTCTTCAGGGAACTCCTAGTCT[1]
chr7	+	132473336	ACTTTGTCTACAAGATTCA[2]	-	132473364	TATGATTTCTTGAATCTTGTAGACAAAGT[148]|TATGATTTCTTGAATCTTGTAGACAAAGTA[27]|TATGATTTCTTGAATCTTGTAGACAAAG[5]|TATGATTTCTTGAATCTTGTAGACAAA[2]
chr7	+	80959961	AGAAAAATGAACCAGACAA[1]	-	80959989	TACCTTCTCTTTGTCTGGTTCATTTTTCT[2]|TACCTTCTCTTTGTCTGGTTCATTTTT[1]
chr10	+	66160421	AAGACTGATCACAGGAGAA[1]	-	66160449	TGGTACTCGCTTCTCCTGTGATCAGTCTT[5]|TGGTACTCGCTTCTCCTGTGATCAGTC[5]|TGGTACTCGCTTCTCCTGTGATCAGT[5]|TGGTACTCGCTTCTCCTGTGATCAG[1]
chr12	+	99631684	AGAAACTATCAGAAGCAAT[1]	-	99631712	TAATTTCTTGATTGCTTCTGATAGTTTC[12]|TAATTTCTTGATTGCTTCTGATAGTTTCT[10]|TAATTTCTTGATTGCTTCTGATAGTT[1]|TAATTTCTTGATTGCTTCTGATAGT[1]
chr7	+	77053246	TGCTCACTTGGATCACCAT[1]	-	77053274	TGTATTTTCTATGGTGATCCAAGTG[2]|TGTATTTTCTATGGTGATCCAAGTGAGCA[2]|TGTATTTTCTATGGTGATCCAAGTGAGCAA[1]|TGTATTTTCTATGGTGATCCAAGTGAGC[1]
chr9	+	54063097	ATGGACAGAAGAACACAAA[9]	-	54063125	TAAGGTTGTCTTTGTGTTCTTCTGTCCATC[9]|TAAGGTTGTCTTTGTGTTCTTCTGTCCAT[4]|TAAGGTTGTCTTTGTGTTCTTCT[1]|TAAGGTTGTCTTTGTGTTCTTCTGTC[1]|TAAGGTTGTCTTTGTGTTCTTCTGTCC[1]
chr7	+	77032332	TTGATCCCTGACAAACCAT[1]	-	77032360	TAGAATGTAAATGGTTTGTCAGGGATCAA[4]|TAGAATGTAAATGGTTTGTCAGGGATCAAG[2]|TAGAATGTAAATGGTTTGTCAGGGATCA[1]|TAGAATGTAAATGGTTTGTCAGGGAT[1]
chr9	+	54096788	AACACTGAAACTACTGCAA[2]	-	54096816	TCACTTGAACTTGCAGTAGTTTCAGTGTTT[1]|TCACTTGAACTTGCAGTAGTTTCAGTGT[1]
chr15	+	59107128	TAAATATTTTTCTCAGCTC[1]	-	59107156	TGCCCAATAAGAGCTGAGAAAAATATTT[1]
chr9	+	67581897	AAGACCTTGAACTGTTGTA[2]	-	67581925	TAGATTGCTATACAACAGTTCAAGGTCTTGG[7]|TAGATTGCTATACAACAGTTCAAGGTCTTG[1]|TAGATTGCTATACAACAGTTCAA[1]
chr18	+	67219760	CTCCTTGTCTCCAGTATAC[2]	-	67219788	TAAAAACAGAGTATACTGGAGACAAGGAG[370]|TAAAAACAGAGTATACTGGAGACAAGGA[332]|TAAAAACAGAGTATACTGGAGACAAGG[66]|TAAAAACAGAGTATACTGGAGACAAG[21]|TAAAAACAGAGTATACTGGAGACA[14]|TAAAAACAGAGTATACTGGAGACAA[9]|TAAAAACAGAGTATACTGGAGACAAGGAGG[8]|TAAAAACAGAGTATACTGGAGACAAGGAGGT[6]|TAAAAACAGAGTATACTGGAGAC[3]
chr5	+	150618500	TTCAGTGGCTTAATGGTAA[3]	-	150618528	TGACTCAGCCTTACCATTAAGCCAC[8]|TGACTCAGCCTTACCATTAAGCCACTGAAGC[6]|TGACTCAGCCTTACCATTAAGCCA[5]|TGACTCAGCCTTACCATTAAGCCACTGAAG[5]|TGACTCAGCCTTACCATTAAGCCACT[3]|TGACTCAGCCTTACCATTAAGCCACTGA[3]|TGACTCAGCCTTACCATTAAGCCACTGAA[3]|TGACTCAGCCTTACCATTAAGCCACTG[2]
chr7	+	132474800	CAGACTTGGAAGGTGCAGG[1]	-	132474828	TCTTCATGGCCCTGCACCTTCCAAGTCTGC[1]
chr7	+	80960559	GGATTATTGAGCTGGAGAA[1]	-	80960587	GTTACTTCATTTCTCCAGCTCAATA[1]|GTTACTTCATTTCTCCAGCTCAATAATCCC[1]
chr5	+	115299871	ACTCTGAAAATTCAGTAGA[1]	-	115299899	TGCCAAGTGATCTACTGAATTTTCAGAGT[361]|TGCCAAGTGATCTACTGAATTTTCAGAGTA[212]|TGCCAAGTGATCTACTGAATTTTCAGAG[43]|TGCCAAGTGATCTACTGAATTTTCAGAGTAGT[8]|TGCCAAGTGATCTACTGAATTTTCAGA[7]|TGCCAAGTGATCTACTGAATTTTCAG[1]|TGCCAAGTGATCTACTGAATTTTCAGAGTAG[1]
chr9	+	54084620	AATAGTTATGCAGAAGAGT[1]	-	54084648	GTTGCTTACTACTCTTCTGCATAACTATTGT[2]|GTTGCTTACTACTCTTCTGCATAACTATT[2]
chr14	+	25245909	ATTCTCCATCTGGACACAT[2]	-	25245937	TGCAGAAGTTATGTGTCCAGATGGAG[3]|TGCAGAAGTTATGTGTCCAGATGGAGA[3]|TGCAGAAGTTATGTGTCCAGATGGAGAAT[1]|TGCAGAAGTTATGTGTCCAGATGGAGAATG[1]|TGCAGAAGTTATGTGTCCAGATGGAGAATGC[1]|TGCAGAAGTTATGTGTCCAGATGG[1]
chr15	+	59094975	GCATATACGCATCATGGGC[1]	-	59095003	TCCAGGAAGTGCCCATGATGCGTATA[1]|TCCAGGAAGTGCCCATGATGCGTA[1]
chr9	+	67573396	AGAGAAGGGCTTTGGAAGC[1]	-	67573424	TGAAATGGGAGCTTCCAAAGCCCTTCTCTCT[4]|TGAAATGGGAGCTTCCAAAGCCCTTCTC[2]|TGAAATGGGAGCTTCCAAAGCCCTTCTCTC[2]|TGAAATGGGAGCTTCCAAAGCCCTTC[1]
chr7	+	80945789	GTGATTTGCTTTAAGATAC[1]	-	80945817	TTTTACTTCTGTATCTTAAAGCAAATCACACC[3]|TTTTACTTCTGTATCTTAAAGCAAATC[3]|TTTTACTTCTGTATCTTAAAGCAAATCA[1]|TTTTACTTCTGTATCTTAAAGCAAATCACA[1]|TTTTACTTCTGTATCTTAAAGCAAATCACAC[1]
chr18	+	67219687	GTGTGAGGTTTGTGTAAGC[1]	-	67219715	TGGGGATGAGGCTTACACAAACCTCACACGT[5]|TGGGGATGAGGCTTACACAAACCT[2]|TGGGGATGAGGCTTACACAAACCTCACACGTA[2]|TGGGGATGAGGCTTACACAAACCTCACACG[1]
chr18	+	67215086	GTTTCCAGAATCTTCAGGG[1]	-	67215114	TGTTCACTTTCCCTGAAGATTCTGGAAAC[4]|TGTTCACTTTCCCTGAAGATTCTGGAAACA[3]|TGTTCACTTTCCCTGAAGATTCTGGAAACAGC[2]|TGTTCACTTTCCCTGAAGATTCTGGA[2]|TGTTCACTTTCCCTGAAGATTCTGGAAA[1]
chr9	+	67548968	TTGGAGGAAGACTCAGATG[1]	-	67548996	TGTTTATGTGCATCTGAGTCTTCCTCCAACA[1]|TGTTTATGTGCATCTGAGTCTTCCTCCAA[1]|TGTTTATGTGCATCTGAGTCTTCCTCCAAC[1]
chr17	+	27440464	GGGGATTAATTTCTCTAGT[58]	-	27440492	TGTGAAGATCACTAGAGAAATTAATCCCC[31]|TGTGAAGATCACTAGAGAAATTAATCCCCT[16]|TGTGAAGATCACTAGAGAAATTAATCCC[11]|TGTGAAGATCACTAGAGAAATTAATCC[5]|TGTGAAGATCACTAGAGAAATTAATCCCCTA[5]|TGTGAAGATCACTAGAGAAATTAA[3]|TGTGAAGATCACTAGAGAAATTA[2]|TGTGAAGATCACTAGAGAAATTAATC[2]|TGTGAAGATCACTAGAGAAATTAAT[1]
chr7	+	77053710	AACTGGACTGTTGGCTTTT[1]	-	77053738	TAGAGACCAAAAAAGCCAACAGTCCAGTTT[9]|TAGAGACCAAAAAAGCCAACAGTCCAGT[9]|TAGAGACCAAAAAAGCCAACAGTCCA[4]|TAGAGACCAAAAAAGCCAACAGTCCAG[3]|TAGAGACCAAAAAAGCCAACAGTCC[3]|TAGAGACCAAAAAAGCCAACAGTCCAGTT[2]|TAGAGACCAAAAAAGCCAACAGTCCAGTTTC[1]|TAGAGACCAAAAAAGCCAACAGTC[1]
chr15	+	59105281	CACATATATCTCCAGAGAG[1]	-	59105309	TAAATTGAGCCTCTCTGGAGATATATGTGG[26]|TAAATTGAGCCTCTCTGGAGATATATGT[6]|TAAATTGAGCCTCTCTGGAGATATATGTG[5]|TAAATTGAGCCTCTCTGGAGATATATGTGGGA[3]|TAAATTGAGCCTCTCTGGAGATATATG[2]|TAAATTGAGCCTCTCTGGAGATATATGTGGG[1]|TAAATTGAGCCTCTCTGGAGATATA[1]
chr14	+	25185627	GGAGCCTCTAGATTGAAAA[3]	-	25185655	TGTGAATCGCTTTTCAATCTAGAGGCTCC[8]|TGTGAATCGCTTTTCAATCTAGAGGCTC[6]|TGTGAATCGCTTTTCAATCTAGAGGCTCCT[2]|TGTGAATCGCTTTTCAATCTAGAGGCT[2]|TGTGAATCGCTTTTCAATCTAGAGGCTCCTG[1]
chr17	+	66531629	AAAAGCTGTTTCATCAAAA[1]	-	66531657	TAAAAGGGAGTTTTGATGAAACAGCTTTTA[7]|TAAAAGGGAGTTTTGATGAAACAGCTT[1]
chr18	+	67223288	CTGCTTTGGGAGATGCATT[1]	-	67223316	TCAAGAACTAAATGCATCTCCCAAAGCAGG[7]|TCAAGAACTAAATGCATCTCCCAAAGCAG[7]|TCAAGAACTAAATGCATCTCCCAAAG[2]|TCAAGAACTAAATGCATCTCCCAAAGCAGGT[2]|TCAAGAACTAAATGCATCTCCCA[1]|TCAAGAACTAAATGCATCTCCCAAAGC[1]|TCAAGAACTAAATGCATCTCCCAAA[1]
chr17	+	27469349	AAGCTGCATGACGGAATCT[2]	-	27469377	TGACAGAAGGAGATTCCGTCATGCAGC[1]
chr17	+	27462903	CGGGCACACCTTTGACACC[1]	-	27462931	GAGACTCACAGGTGTCAAAGGTGTGC[1]
chr9	+	67583862	TAGATGATGCTCGTCCTAG[1]	-	67583890	AAAGCAATAGCTAGGACGAGCAT[1]
chr9	+	67559921	GTCTGTTAGAAAGCCAGAA[24]	-	67559949	TACAGTACGCTTCTGGCTTTCTAACAGAC[9]|TACAGTACGCTTCTGGCTTTCTAAC[4]|TACAGTACGCTTCTGGCTTTCTAACAGACA[2]|TACAGTACGCTTCTGGCTTTCTAACAGA[2]
chr17	+	27461490	AAGGTCTTCTGCCCTGAAG[1]	-	27461518	TTCCATCTACCTTCAGGGCAGAAGAC[2]|TTCCATCTACCTTCAGGGCAGAAGACCTT[1]|TTCCATCTACCTTCAGGGCAGAAGACC[1]|TTCCATCTACCTTCAGGGCAGAAGACCT[1]|TTCCATCTACCTTCAGGGCAGAAGACCTTGT[1]
chr18	+	67214678	ACTGACAAAGCGGTGGACA[2]	-	67214706	TATGCAAAGATGTCCACCGCTTTGTCAGT[12]|TATGCAAAGATGTCCACCGCTTTGTCAGTG[2]
chr9	+	67568077	CAGGGAATTAACACAGTGA[1]	-	67568105	TGGCTGTGACTCACTGTGTTAATTCCC[4]|TGGCTGTGACTCACTGTGTTAATTCCCTGG[4]|TGGCTGTGACTCACTGTGTTAATTCC[2]|TGGCTGTGACTCACTGTGTTAATTCCCTGGA[2]|TGGCTGTGACTCACTGTGTTAATTCCCT[1]
chr14	+	20461921	CAGTGTGTGAACTGTCATC[1]	-	20461949	TAAAAGGCATGATGACAGTTCACACACTGC[262]|TAAAAGGCATGATGACAGTTCACACACTGCT[27]|TAAAAGGCATGATGACAGTTCACACA[17]|TAAAAGGCATGATGACAGTTCACACACTG[12]|TAAAAGGCATGATGACAGTTCACAC[10]|TAAAAGGCATGATGACAGTTCACACAC[8]|TAAAAGGCATGATGACAGTTCACACACT[6]|TAAAAGGCATGATGACAGTTCACACACTGCTG[1]|TAAAAGGCATGATGACAGTTCACA[1]
chr15	+	74466369	AAGGCAGCTGTACAGAACC[1]	-	74466397	TAGGTCATCTGGTTCTGTACAGCTGCCTT[1]
chr17	+	66545379	CAGCCTTTCATGTTATTTT[18]	-	66545407	TAGCAGAAGGAAAATAACATGAAAGGC[46]|TAGCAGAAGGAAAATAACATGAAAGGCTGA[31]|TAGCAGAAGGAAAATAACATGAAAGG[12]|TAGCAGAAGGAAAATAACATGAAAGGCT[12]|TAGCAGAAGGAAAATAACATGAAAGGCTGAG[4]|TAGCAGAAGGAAAATAACATGAAAGGCTGAGC[4]|TAGCAGAAGGAAAATAACATGAAAGGCTG[3]|TAGCAGAAGGAAAATAACATGAAAG[2]|TAGCAGAAGGAAAATAACATGAA[2]|TAGCAGAAGGAAAATAACATGAAA[1]
chr9	+	67582567	TACAGAGCTTGCACAAAGT[3]	-	67582595	AAGCTTCAGAACTTTGTGCAAGCT[2]|AAGCTTCAGAACTTTGTGCAAGCTCTGTAC[1]|AAGCTTCAGAACTTTGTGCAAGCTCTGTACC[1]
chr17	+	66548832	AAAAGTGCAAGGACCGAAG[1]	-	66548860	CCTGATGAGACTTCGGTCCTTGCACTTTTC[1]
chr17	+	27443073	ACTCAGAGTGGGGCAAACC[1]	-	27443101	TGGGAAGGAAGGTTTGCCCCACTCTGAGT[5]|TGGGAAGGAAGGTTTGCCCCACTCTGAG[1]|TGGGAAGGAAGGTTTGCCCCACTCTGAGTT[1]|TGGGAAGGAAGGTTTGCCCCACTCTGA[1]
chr13	+	51005711	ATGACAGCAAGACTATCTA[6]	-	51005739	TCCAGTTCCTTAGATAGTCTTGCTGTCATC[2]
chr9	+	54090545	ATGCAAGATTTCTGGTTCT[1]	-	54090573	TTTTACGAATAGAACCAGAAATCTTGCATT[1]
chr9	+	54071055	CAGTAGTGGGGATGTTGTC[1]	-	54071083	TAGCTTGGATGACAACATCCCCACTACTGCA[5]|TAGCTTGGATGACAACATCCCCACTACT[2]|TAGCTTGGATGACAACATCCCCACTACTG[1]|TAGCTTGGATGACAACATCCCCACTAC[1]|TAGCTTGGATGACAACATCCCCACTACTGC[1]
chr7	+	77031369	GTGTAGAGAGGAGTCACAT[2]	-	77031397	TGAAAAAATAATGTGACTCCTCTCTACAC[74]|TGAAAAAATAATGTGACTCCTCTCTAC[71]|TGAAAAAATAATGTGACTCCTCTCTACACA[50]|TGAAAAAATAATGTGACTCCTCTCTACA[10]|TGAAAAAATAATGTGACTCCTCTCT[9]|TGAAAAAATAATGTGACTCCTCTCTACACAA[8]|TGAAAAAATAATGTGACTCCTCTCTA[4]|TGAAAAAATAATGTGACTCCTCT[1]|TGAAAAAATAATGTGACTCCTCTC[1]
chr7	+	80960919	GACTGTTCCACAAACTCTT[3]	-	80960947	TACTAGATGCAAGAGTTTGTGGAACAGTC[30]|TACTAGATGCAAGAGTTTGTGGAACAGTCT[18]|TACTAGATGCAAGAGTTTGTGGAACA[12]|TACTAGATGCAAGAGTTTGTGGAACAGT[12]|TACTAGATGCAAGAGTTTGTGGA[7]|TACTAGATGCAAGAGTTTGTGGAACAGTCTT[6]|TACTAGATGCAAGAGTTTGTGGAA[3]|TACTAGATGCAAGAGTTTGTGGAAC[2]|TACTAGATGCAAGAGTTTGTGGAACAG[2]
chr13	+	50609811	CTTCTTGATTCCAGACAAA[2]	-	50609839	TCTCATCAGTTTTGTCTGGAATCAAGAAG[1]|TCTCATCAGTTTTGTCTGGAATCAAGA[1]|TCTCATCAGTTTTGTCTGGAATCAAGAA[1]
chr15	+	72930034	GTCATAGAACAGAGAGTAA[1]	-	72930062	TACTCCATTGTTACTCTCTGTTCTATGAC[1]|TACTCCATTGTTACTCTCTGTTCT[1]
chr14	+	20460025	AAGCTGGCCTTCGATCTTG[6]	-	20460053	TGTTTTAAACCAAGATCGAAGGCCAGCTT[44]|TGTTTTAAACCAAGATCGAAGGCCAGCTTC[19]|TGTTTTAAACCAAGATCGAAGGCCAGC[11]|TGTTTTAAACCAAGATCGAAGGCCAGCT[6]|TGTTTTAAACCAAGATCGAAGGCC[4]
chr8	+	95943139	ACTCCAGGAGAACTTATTA[1]	-	95943167	TGATCAATCTTAATAAGTTCTCCTGGAGTGT[17]|TGATCAATCTTAATAAGTTCTCCTGGAGTG[13]|TGATCAATCTTAATAAGTTCTCCTGGAGT[8]|TGATCAATCTTAATAAGTTCTCCTGGAG[2]|TGATCAATCTTAATAAGTTCTCCTGG[2]|TGATCAATCTTAATAAGTTCTCCTGGA[1]|TGATCAATCTTAATAAGTTCTCCT[1]|TGATCAATCTTAATAAGTTCTCCTG[1]
chr7	+	77053569	ACAACAACGATGTAAAATG[2]	-	77053597	TCAAGGAGTTCATTTTACATCGTTGTTGTT[3]
chr7	+	77030849	GTGGATGATGACTTTCTCA[1]	-	77030877	TATGCCATTTTGAGAAAGTCATCATCCAC[2]|TATGCCATTTTGAGAAAGTCATCATCCACC[1]
chr13	+	51004078	TCATACAGAAGATGCTATG[3]	-	51004106	TCTCATCTTGCATAGCATCTTCTGTATGA[3]|TCTCATCTTGCATAGCATCTTCTGTATGAA[3]
chr17	+	27448382	AAGGGTCTCTGAAGATGCC[1]	-	27448410	TAACTCTTTGGGCATCTTCAGAGAC[42]|TAACTCTTTGGGCATCTTCAGAGACC[32]|TAACTCTTTGGGCATCTTCAGAGACCCTT[13]|TAACTCTTTGGGCATCTTCAGAGACCCTTC[11]|TAACTCTTTGGGCATCTTCAGAGACCC[5]|TAACTCTTTGGGCATCTTCAGAG[4]|TAACTCTTTGGGCATCTTCAGAGA[4]|TAACTCTTTGGGCATCTTCAGAGACCCT[1]|TAACTCTTTGGGCATCTTCAGAGACCCTTCC[1]
chr9	+	54088408	GTGTTTAAGACAGATAATC[1]	-	54088436	TATGGCTGCAGATTATCTGTCTTAAACACTC[3]|TATGGCTGCAGATTATCTGTCTTAAAC[3]|TATGGCTGCAGATTATCTGTCTTAAACACT[2]|TATGGCTGCAGATTATCTGTCTTAAACA[1]|TATGGCTGCAGATTATCTGTCTTAAACAC[1]
chr6	+	127744413	CCTGTCTGTCTACCAGAAA[1]	-	127744441	TATTCTAGGATTTCTGGTAGACAGACAGGC[71]|TATTCTAGGATTTCTGGTAGACAGACAGGCA[28]|TATTCTAGGATTTCTGGTAGACAGACAGG[17]|TATTCTAGGATTTCTGGTAGACAGACAG[3]|TATTCTAGGATTTCTGGTAGACAGACA[2]|TATTCTAGGATTTCTGGTAGACAGACAGGCAA[1]
chr10	+	66159865	ACAGTGACTGAAAGTACTT[1]	-	66159893	TTGGTTACTGAAGTACTTTCAGTC[1]
chr11	+	5430962	ACTCCTGTACAGAATCATC[1]	-	5430990	TCATTCTTGAGATGATTCTGTACAGGAGT[1]|TCATTCTTGAGATGATTCTGTACAGGAGTG[1]
chr13	+	50660197	GCTATTCTAAAAGCTGCTC[1]	-	50660225	TTCTTCCCGAGAGCAGCTTTTAGAATAGC[1]
chr18	+	67219162	ATCTCACAAGAATACATAC[1]	-	67219190	TTCCGAAGATGTATGTATTCTTGTGAGA[4]|TTCCGAAGATGTATGTATTCTTGTGAGAT[4]|TTCCGAAGATGTATGTATTCTTGTG[2]|TTCCGAAGATGTATGTATTCTTGTGAGATG[2]|TTCCGAAGATGTATGTATTCTTGTGAGATGT[1]|TTCCGAAGATGTATGTATTCTTGTGAGATGTC[1]|TTCCGAAGATGTATGTATTCTTGT[1]|TTCCGAAGATGTATGTATTCTTGTGAG[1]
chr15	+	59100017	AGTCCTGGTGGCATATTGT[1]	-	59100045	TTCTCATGTCACAATATGCCACCAGGACTGT[2]|TTCTCATGTCACAATATGCCACCAGGACTG[1]
chr9	+	54085449	ATAGGAGACAGCTCTGTTA[2]	-	54085477	TGGGAGAATTTAACAGAGCTGTCTCCTATT[5]|TGGGAGAATTTAACAGAGCTGTCTCCTAT[5]|TGGGAGAATTTAACAGAGCTGTCTCCTA[3]|TGGGAGAATTTAACAGAGCTGTCTCC[2]|TGGGAGAATTTAACAGAGCTGTCTCCT[1]|TGGGAGAATTTAACAGAGCTGTCTCCTATTT[1]
chr9	+	67569225	GCATCTGGACACACTGGAA[1]	-	67569253	TAGGAAAGAGTTCCAGTGTGTCCAGATGC[12]|TAGGAAAGAGTTCCAGTGTGTCCAGA[6]|TAGGAAAGAGTTCCAGTGTGTCCAGATGCA[4]|TAGGAAAGAGTTCCAGTGTGTCCAG[1]|TAGGAAAGAGTTCCAGTGTGTCCAGATG[1]
chr7	+	77054359	TCTTCCCAGATGTTCAGAA[2]	-	77054387	TCTTAATTTCTTCTGAACATCTGGGAAGA[1]
chr17	+	66541092	CCCCCAACCTCCATTCATC[1]	-	66541120	TAGGAAATAGGATGAATGGAGGTTGGGG[16]|TAGGAAATAGGATGAATGGAGGTTG[9]|TAGGAAATAGGATGAATGGAGGTTGGG[9]|TAGGAAATAGGATGAATGGAGGTTGG[6]|TAGGAAATAGGATGAATGGAGGTTGGGGG[3]|TAGGAAATAGGATGAATGGAGGTT[2]
chr6	+	85062546	GTGATTGCAACCTACATAA[2]	-	85062574	TGTTGTAGAATTATGTAGGTTGCAATC[7]|TGTTGTAGAATTATGTAGGTTGCAATCACC[6]|TGTTGTAGAATTATGTAGGTTGCAATCAC[6]|TGTTGTAGAATTATGTAGGTTGCAAT[3]|TGTTGTAGAATTATGTAGGTTGCAATCACCTC[1]|TGTTGTAGAATTATGTAGGTTGCA[1]
chr7	+	132472041	ATGAAGTGTTTTAAAATAT[2]	-	132472069	TGAAAGAAGGATATTTTAAAACACTTCATGAC[1]
chr15	+	59109645	AAGCCTCTTCATGTCAAGC[1]	-	59109673	AGTTGAACAAGCTTGACATGAAGAGGCTT[1]
chr15	+	59106082	ATTGAGATACATGGTATAC[1]	-	59106110	TTTCGTACATGTATACCATGTATCTC[2]
chr18	+	67219646	AGAAGTCACTTTCCAAACC[1]	-	67219674	CTGGCACTCTGGTTTGGAAAGTGACTTC[1]
chr17	+	27453521	CTGTTAAATCCATTCATGA[1]	-	27453549	TACTAGACAATCATGAATGGATTTAACAGG[173]|TACTAGACAATCATGAATGGATTTAAC[77]|TACTAGACAATCATGAATGGATTTAACAG[42]|TACTAGACAATCATGAATGGATTTAACA[5]|TACTAGACAATCATGAATGGATTTAACAGGC[5]|TACTAGACAATCATGAATGGATTTA[2]|TACTAGACAATCATGAATGGATT[2]|TACTAGACAATCATGAATGGATTTAA[2]
chr7	+	80944760	GGTTGTCCAAACTTCGGCT[1]	-	80944788	TCAAAAAAGGAGCCGAAGTTTGGACA[6]|TCAAAAAAGGAGCCGAAGTTTGGACAAC[5]|TCAAAAAAGGAGCCGAAGTTTGGACAACC[3]|TCAAAAAAGGAGCCGAAGTTTGGACAACCT[3]|TCAAAAAAGGAGCCGAAGTTTGGACAA[2]|TCAAAAAAGGAGCCGAAGTTTGGAC[1]|TCAAAAAAGGAGCCGAAGTTTGGA[1]
chr18	+	67218880	CCTATCTTTCCATAGCAAA[3]	-	67218908	TGTATAGCTATTTGCTATGGAAAGATAGG[2331]|TGTATAGCTATTTGCTATGGAAAGATAGGA[775]|TGTATAGCTATTTGCTATGGAAAGATAG[33]|TGTATAGCTATTTGCTATGGAAAGATAGGAT[19]|TGTATAGCTATTTGCTATGGAAAGATA[4]|TGTATAGCTATTTGCTATGGAAA[1]|TGTATAGCTATTTGCTATGGAAAGATAGGATG[1]|TGTATAGCTATTTGCTATGGAAAGA[1]
chr7	+	80960751	CTGTGATGAGGTACCCTAA[1]	-	80960779	TACTCTGTGGTTAGGGTACCTCATCACAGA[1]
chr7	+	80945823	AAGGTGCGTGGATATATTC[1]	-	80945851	TTGAAAACCTGAATATATCCACGCACCTTT[5]|TTGAAAACCTGAATATATCCACGCACCTT[3]|TTGAAAACCTGAATATATCCACGCACCTTTG[3]|TTGAAAACCTGAATATATCCACGCAC[2]
chr17	+	66542877	TGACTCTCCTTTAGCCTTG[1]	-	66542905	GACTGAGAAGCAAGGCTAAAGGAGA[1]
chr5	+	150626332	GTGTTTCGACAGATTTCCA[1]	-	150626360	TTTACTTGACTGGAAATCTGTCGAAACAC[3]|TTTACTTGACTGGAAATCTGTCGAAACA[1]|TTTACTTGACTGGAAATCTGTCGAAA[1]|TTTACTTGACTGGAAATCTGTCGAAAC[1]|TTTACTTGACTGGAAATCTGTCGAAACACAC[1]|TTTACTTGACTGGAAATCTGTCGAAACACA[1]
chr9	+	54080879	AAGAGCCATGGTGTTCTTC[3]	-	54080907	TGATCCCGCAGAAGAACACCATGGCTCTTC[1]|TGATCCCGCAGAAGAACACCATGGCTC[1]|TGATCCCGCAGAAGAACACCATGGCTCTTCC[1]|TGATCCCGCAGAAGAACACCATGGCTCTT[1]
chr9	+	54095213	AAAAGCATCACTCTTAAGA[1]	-	54095241	TTTTTCTATCTCTTAAGAGTGATGCTTTTC[18]|TTTTTCTATCTCTTAAGAGTGATGCTTTTCT[4]|TTTTTCTATCTCTTAAGAGTGATGCTTT[2]|TTTTTCTATCTCTTAAGAGTGATGCTTTT[1]|TTTTTCTATCTCTTAAGAGTGATGCTTTTCTT[1]
chr7	+	132474160	AACAGACTCCCATATCTAC[2]	-	132474188	TGTTTAACAGGTAGATATGGGAGTC[2]|TGTTTAACAGGTAGATATGGGAGT[1]|TGTTTAACAGGTAGATATGGGAGTCTGTT[1]
chr9	+	67568815	CGGCACTGGTACTTGGAAA[1]	-	67568843	TATACATGGTTTTCCAAGTACCAGTGCCG[1]|TATACATGGTTTTCCAAGTACCAGTGCCGA[1]
chr7	+	77028946	AAAGTGGGCTGTTCATTCT[4]	-	77028974	TACTTTCTCCAGAATGAACAGCCCACTTTGC[4]|TACTTTCTCCAGAATGAACAGCCCACTTT[3]|TACTTTCTCCAGAATGAACAGCCCACTTTG[1]
chr7	+	80961018	TCCCAGCTCCTTTGAACCC[2]	-	80961046	TAGCAATGTTGGGTTCAAAGGAGCTG[10]|TAGCAATGTTGGGTTCAAAGGAGCTGGGA[9]|TAGCAATGTTGGGTTCAAAGGAGCT[6]|TAGCAATGTTGGGTTCAAAGGAGCTGGG[6]|TAGCAATGTTGGGTTCAAAGGAGCTGG[6]|TAGCAATGTTGGGTTCAAAGGAGC[2]|TAGCAATGTTGGGTTCAAAGGAG[1]|TAGCAATGTTGGGTTCAAAGGAGCTGGGAGA[1]|TAGCAATGTTGGGTTCAAAGGAGCTGGGAG[1]
chr17	+	56210082	ACCTTGTTCTGCAGTTTGA[1]	-	56210110	TACCAGAAAATCAAACTGCAGAACAAGGTGT[1]
chr5	+	113764601	AGGGAGGAAGGCTAAGCGG[1]	-	113764629	TTCTGATGAACCGCTTAGCCTTCCTCCCT[4]|TTCTGATGAACCGCTTAGCCTTCCTCCCTT[2]|TTCTGATGAACCGCTTAGCCTTCCT[1]|TTCTGATGAACCGCTTAGCCTTCCTCCC[1]|TTCTGATGAACCGCTTAGCCTTCCTC[1]|TTCTGATGAACCGCTTAGCCTTCCTCC[1]
chr7	+	80937693	TTCAGTTAGCTCTTAGATA[1]	-	80937721	TGTAACCAAGTATCTAAGAGCTAACTGA[10]|TGTAACCAAGTATCTAAGAGCTAACTGAAT[8]|TGTAACCAAGTATCTAAGAGCTAACTGAATA[4]|TGTAACCAAGTATCTAAGAGCTAACTG[2]|TGTAACCAAGTATCTAAGAGCTAACTGAA[2]|TGTAACCAAGTATCTAAGAGCTA[1]|TGTAACCAAGTATCTAAGAGCTAACTGAATAC[1]|TGTAACCAAGTATCTAAGAGCTAACT[1]
chr6	+	127745564	TTCTTTAGGTTATGGAGAA[7]	-	127745592	TAGTTGCTTTTTCTCCATAACCTAAAGAAGT[21]|TAGTTGCTTTTTCTCCATAACCTAAAG[17]|TAGTTGCTTTTTCTCCATAACCTAAAGAAG[15]|TAGTTGCTTTTTCTCCATAACCTAAA[10]|TAGTTGCTTTTTCTCCATAACCTAAAGAAGTT[5]|TAGTTGCTTTTTCTCCATAACCTAAAGAA[5]|TAGTTGCTTTTTCTCCATAACCTAA[4]|TAGTTGCTTTTTCTCCATAACCTAAAGA[4]
chr17	+	27439475	TCCCTCAACACCAGACTAT[1]	-	27439503	TAGGCTGGAGATAGTCTGGTGTTGAGGGA[3]|TAGGCTGGAGATAGTCTGGTGTTGA[1]
chr5	+	102262698	CAGGCCGCAGGAGGTATAT[1]	-	102262726	TACACTATGTATATACCTCCTGCGGCCTGC[7]
chr19	+	37332457	AAGAAAGACAAAATTGAGC[1]	-	37332485	TCTTGTATTTGCTCAATTTTGTCTTTCTTG[3]
chr17	+	27476373	ACTGGCTCTGGGCTCTGGA[1]	-	27476401	TTGTTGACTATCCAGAGCCCAGAGC[1]
chr6	+	85062581	ACCCAAGGGAGACTGTTCC[1]	-	85062609	TTTAGTAGTGGGAACAGTCTCCCTTGGGTG[5]|TTTAGTAGTGGGAACAGTCTCCCTTGGGT[4]|TTTAGTAGTGGGAACAGTCTCCCTTGGG[1]
chr17	+	27462786	GTGGAGGCCGCTCACCCAA[1]	-	27462814	CCATACATCCTTGGGTGAGCGGCC[1]
chr14	+	20461029	GACAATAACAGTCTCCCTC[1]	-	20461057	TGTATCCTGAGAGGGAGACTGTTATTGTCAC[1]|TGTATCCTGAGAGGGAGACTGTTATT[1]
chr17	+	27460757	GACCCCAAAGATGGACTTA[1]	-	27460785	TGTAACCTTTTAAGTCCATCTTTGGGGTC[4]|TGTAACCTTTTAAGTCCATCTTTGGGGTCC[1]
chr7	+	80964551	TGCTCCTGGAAAAGAAAAC[3]	-	80964579	GACCTTGGAAGTTTTCTTTTCCAGGAGCA[7]|GACCTTGGAAGTTTTCTTTTCCAGGAGC[1]
chr17	+	66540233	TCGGCTCTTTTCCTAGTGG[2]	-	66540261	GTGTAGATTACCACTAGGAAAAGAGCCGAA[4]|GTGTAGATTACCACTAGGAAAAGAGCCGA[2]|GTGTAGATTACCACTAGGAAAAGAGC[1]|GTGTAGATTACCACTAGGAAAAGAGCC[1]
chr9	+	67581971	TGAGAGCTCTGTTAAATAA[2]	-	67581999	GTCCGTGGGATTATTTAACAGAGCTCTCAT[1]
chr7	+	77052812	GGTGTCCTGCACAGCATTC[1]	-	77052840	TATCAAGGAAGAATGCTGTGCAGGACACCC[9]|TATCAAGGAAGAATGCTGTGCAGGACAC[8]|TATCAAGGAAGAATGCTGTGCAGGACA[5]|TATCAAGGAAGAATGCTGTGCAG[4]|TATCAAGGAAGAATGCTGTGCAGGACACC[3]|TATCAAGGAAGAATGCTGTGCAGGAC[2]|TATCAAGGAAGAATGCTGTGCAGGA[2]|TATCAAGGAAGAATGCTGTGCAGG[1]|TATCAAGGAAGAATGCTGTGCAGGACACCCT[1]
chr5	+	115303034	GTGCCGATCACTATTGCCT[1]	-	115303062	TAGAGAGAAAAGGCAATAGTGATCGGCAC[22]|TAGAGAGAAAAGGCAATAGTGATCGGCA[13]|TAGAGAGAAAAGGCAATAGTGATCGGC[10]|TAGAGAGAAAAGGCAATAGTGATCGGCACA[3]|TAGAGAGAAAAGGCAATAGTGATCGG[2]|TAGAGAGAAAAGGCAATAGTGATC[2]|TAGAGAGAAAAGGCAATAGTGATCG[1]
chr15	+	59103920	GCAATCCAGGAAAGCAAAA[3]	-	59103948	TTTGATAGGTTTTTGCTTTCCTGGATTGC[140]|TTTGATAGGTTTTTGCTTTCCTGGATTGCT[20]|TTTGATAGGTTTTTGCTTTCCTGGATTG[13]|TTTGATAGGTTTTTGCTTTCCTGGAT[12]|TTTGATAGGTTTTTGCTTTCCTGGATT[4]|TTTGATAGGTTTTTGCTTTCCTGGA[3]|TTTGATAGGTTTTTGCTTTCCTGG[1]
chr17	+	66524917	GTCTTTGTGTCCCTCGTGG[1]	-	66524945	TTCCATAAAACCACGAGGGACACAAAGAC[1]
chr9	+	67575433	CAGAATAGTTTTGCAGACA[2]	-	67575461	TTACCACCAATGTCTGCAAAACTATTCTGT[8]|TTACCACCAATGTCTGCAAAACTATTCTGTA[4]|TTACCACCAATGTCTGCAAAACTATTCT[1]|TTACCACCAATGTCTGCAAAACTATTC[1]|TTACCACCAATGTCTGCAAAACTATT[1]
chr7	+	132474453	ATGTGTATGACTGAACACT[2]	-	132474481	TCTCTGTGTGAGTGTTCAGTCATACACATA[7]|TCTCTGTGTGAGTGTTCAGTCATACACATAGA[1]
chr9	+	67562203	ACCTCCCAGCAGCAAAGCG[7]	-	67562231	TAGAAGCCAGCGCTTTGCTGCTGGGAGGTT[31]|TAGAAGCCAGCGCTTTGCTGCTGGGAGGTTT[16]|TAGAAGCCAGCGCTTTGCTGCTGGGAGGT[6]|TAGAAGCCAGCGCTTTGCTGCTGGGAGG[3]|TAGAAGCCAGCGCTTTGCTGCTGG[1]
chr17	+	66547815	GACTGACTAAAAGTGCGTA[13]	-	66547843	TATCAATGTCTACGCACTTTTAGTCAGTC[12]|TATCAATGTCTACGCACTTTTAGTCAG[3]|TATCAATGTCTACGCACTTTTAGTCAGT[2]|TATCAATGTCTACGCACTTTTAGTCAGTCTC[1]|TATCAATGTCTACGCACTTTTAGTCAGTCT[1]
chr9	+	67571290	ACAGAAATTGTTCCATCCA[1]	-	67571318	TTACAAATTGTGGATGGAACAATTTCTGT[2]|TTACAAATTGTGGATGGAACAATTTCTGTA[1]|TTACAAATTGTGGATGGAACAATTTCTGTAA[1]|TTACAAATTGTGGATGGAACAATTTCT[1]
chr7	+	80964285	TGCTTCTGAATCACTAGGC[2]	-	80964313	TGGAAAGGAAGCCTAGTGATTCAGAAG[1]
chr15	+	59093571	GAGCCTTGAGTTGTGTCTA[2]	-	59093599	TTCCACCGGATAGACACAACTCAAGGCTC[40]|TTCCACCGGATAGACACAACTCAAGGCTCA[25]|TTCCACCGGATAGACACAACTCAAGGC[12]|TTCCACCGGATAGACACAACTCAAGG[8]|TTCCACCGGATAGACACAACTCAAGGCTCAC[6]|TTCCACCGGATAGACACAACTCAAGGCT[6]|TTCCACCGGATAGACACAACTCAAG[5]|TTCCACCGGATAGACACAACTCAAGGCTCACT[2]|TTCCACCGGATAGACACAACTCA[1]|TTCCACCGGATAGACACAACTCAA[1]
chr17	+	66544274	ACGAGACAACATAAGCTTT[5]	-	66544302	TGGATGTTGGAAAGCTTATGTTGTCTCGTA[6]|TGGATGTTGGAAAGCTTATGTTGTCTCGTAT[1]
chr17	+	66530788	TGGCTATATCGTCCGAGCT[1]	-	66530816	TTTAACTGTAAGCTCGGACGATATAGCC[1]|TTTAACTGTAAGCTCGGACGATATAGCCA[1]|TTTAACTGTAAGCTCGGACGATATAGCCAA[1]
chr9	+	67571433	TTGTGACATTTGGTATATT[1]	-	67571461	TCAAATTGAGAATATACCAAATGTCACAAT[4]|TCAAATTGAGAATATACCAAATGTCACAATG[2]
chr6	+	127743502	TTTTACAAAAGCAAACAGG[1]	-	127743530	TCTCCCTAAGCCTGTTTGCTTTTGTAAAAC[1]
chr6	+	87943324	AGAGTCGGGGGTACATGCC[2]	-	87943352	TGAGACTAAAGGCATGTACCCCCGACTC[114]|TGAGACTAAAGGCATGTACCCCCGACTCT[114]|TGAGACTAAAGGCATGTACCCCCGAC[58]|TGAGACTAAAGGCATGTACCCCCGACTCTT[57]|TGAGACTAAAGGCATGTACCCCCGACT[45]|TGAGACTAAAGGCATGTACCCCCGA[33]|TGAGACTAAAGGCATGTACCCCC[14]|TGAGACTAAAGGCATGTACCCCCG[9]|TGAGACTAAAGGCATGTACCCCCGACTCTTG[2]
chr10	+	66159683	CAGGTTTCAAGAGGTTTCC[1]	-	66159711	TAATTCCAGTGGAAACCTCTTGAAACCTGT[29]|TAATTCCAGTGGAAACCTCTTGAAAC[5]|TAATTCCAGTGGAAACCTCTTGAAACCTG[2]|TAATTCCAGTGGAAACCTCTTGAAACC[1]|TAATTCCAGTGGAAACCTCTTGAAACCT[1]
chr9	+	54089347	ACCGCATTAAGTTAAGAAC[1]	-	54089375	TACACAAGGGGTTCTTAACTTAATGCGGTT[44]|TACACAAGGGGTTCTTAACTTAATGCGGTTC[20]|TACACAAGGGGTTCTTAACTTAATGCGGT[4]|TACACAAGGGGTTCTTAACTTAATGC[2]|TACACAAGGGGTTCTTAACTTAATGCGG[1]
chr6	+	127738140	TGCCATCTATCTGTCCCTA[1]	-	127738168	TAGCAGAAGTTAGGGACAGATAGATGG[106]|TAGCAGAAGTTAGGGACAGATAGATGGCA[56]|TAGCAGAAGTTAGGGACAGATAGATGGC[50]|TAGCAGAAGTTAGGGACAGATAGATG[46]|TAGCAGAAGTTAGGGACAGATAGAT[39]|TAGCAGAAGTTAGGGACAGATAGATGGCAA[23]|TAGCAGAAGTTAGGGACAGATAGA[17]|TAGCAGAAGTTAGGGACAGATAG[3]
chr4	+	93995026	TCTTGTGCTAATAGGAAAC[1]	-	93995054	TAGCCTTCATGTTTCCTATTAGCACAAGA[26]|TAGCCTTCATGTTTCCTATTAGCACAAGAT[12]|TAGCCTTCATGTTTCCTATTAGCACAAGATC[4]|TAGCCTTCATGTTTCCTATTAGCACAAG[3]|TAGCCTTCATGTTTCCTATTAGCACAA[2]
chr7	+	80249436	GTTCAACTGTGAACGAATG[1]	-	80249464	TTCTTTCGTTCATTCGTTCACAGTTGAACAC[1]|TTCTTTCGTTCATTCGTTCACAGTTGAACA[1]
chr7	+	77050420	GTTTCAGCTTATAACAAGA[1]	-	77050448	TTGCACAAGGTCTTGTTATAAGCTGAAACTCT[1]
chr5	+	113767751	TGAACTCAGAGGAGATAGC[1]	-	113767779	TAGCTATGTAGCTATCTCCTCTGAGTTC[13]|TAGCTATGTAGCTATCTCCTCTGAGTTCA[7]|TAGCTATGTAGCTATCTCCTCTGAGTTCAA[2]|TAGCTATGTAGCTATCTCCTCTGAGTT[1]
chr14	+	20462838	CAATGCCCCAGGAGATAAG[1]	-	20462866	TCCAAAGTCTCTTATCTCCTGGGGCATT[13]|TCCAAAGTCTCTTATCTCCTGGGGCATTGA[11]|TCCAAAGTCTCTTATCTCCTGGGGCAT[6]|TCCAAAGTCTCTTATCTCCTGGGGCATTG[5]
chr10	+	18520282	TGATGAAGACATAATCACT[1]	-	18520310	TATTTAGGGTAGTGATTATGTCTTCATC[4]|TATTTAGGGTAGTGATTATGTCTTCATCA[3]|TATTTAGGGTAGTGATTATGTCTTCATCAA[2]
chr10	+	18518913	AAAGAAGATACATTGGAAC[4]	-	18518941	TCTAGAAGGTGTTCCAATGTATCTTCTTT[1]
chr5	+	150628872	TAAACTTCACAGTTCGCTT[1]	-	150628900	TTGAAAACAGAAGCGAACTGTGAAGTTTA[27]|TTGAAAACAGAAGCGAACTGTGAAGT[19]|TTGAAAACAGAAGCGAACTGTGA[15]|TTGAAAACAGAAGCGAACTGTGAAGTTTAA[9]|TTGAAAACAGAAGCGAACTGTGAAG[5]|TTGAAAACAGAAGCGAACTGTGAAGTT[4]|TTGAAAACAGAAGCGAACTGTGAAGTTTAAA[1]|TTGAAAACAGAAGCGAACTGTGAAGTTT[1]
chr6	+	127735708	ACATCTTGCAGTGATGCCA[6]	-	127735736	TGGAATCAGATGGCATCACTGCAAGA[10]|TGGAATCAGATGGCATCACTGCAAGATGTT[5]|TGGAATCAGATGGCATCACTGCAAGATGT[5]|TGGAATCAGATGGCATCACTGCAAGATGTTC[2]|TGGAATCAGATGGCATCACTGCAA[1]|TGGAATCAGATGGCATCACTGCAAGAT[1]
chr7	+	80960825	TATCCAGTCACGTGGACCT[1]	-	80960853	TTCCTGCAACAGGTCCACGTGACTGGAT[1]
chr5	+	113768536	AGCGCAGGTGCTTTGTTCT[2]	-	113768564	TACCAAGTAAAGAACAAAGCACCTGCGCTG[13]|TACCAAGTAAAGAACAAAGCACCTGCGCT[6]|TACCAAGTAAAGAACAAAGCACCTGCG[3]|TACCAAGTAAAGAACAAAGCACCTGCGC[3]|TACCAAGTAAAGAACAAAGCACCTGCGCTGGC[1]|TACCAAGTAAAGAACAAAGCACCTG[1]|TACCAAGTAAAGAACAAAGCACCTGCGCTGG[1]
chr12	+	99631965	AGGCATTCTTCAGTAAAAC[1]	-	99631993	TGCCCGATTGGTTTTACTGAAGAATGCCT[7]|TGCCCGATTGGTTTTACTGAAGAATGC[6]|TGCCCGATTGGTTTTACTGAAGAATGCCTA[6]|TGCCCGATTGGTTTTACTGAAGAATGCCTAC[4]|TGCCCGATTGGTTTTACTGAAGAATG[1]
chr14	+	20463537	CAGAAAGTTGCAGGGGGCA[1]	-	20463565	TAGTGAAGTCTGCCCCCTGCAACTTTCTGTT[1]
chr17	+	66530749	TCGTTTCAAATGACATGGA[1]	-	66530777	TGAATTTTCATCCATGTCATTTGAAACGACC[2]
chr9	+	67555022	TGTCAGTGGACATCATCTC[1]	-	67555050	TATGCGGGCTGAGATGATGTCCACTGACAT[2]|TATGCGGGCTGAGATGATGTCCACTGA[1]
chr7	+	80263815	TGTCCATTTATCACTGGGA[1]	-	80263843	CTCGTTTGGATCCCAGTGATAAATGGA[1]
chr9	+	67560418	CTGCTCAGAATCCCCAAAC[4]	-	67560446	TCATTAGGTTGTTTGGGGATTCTGAGCA[3]|TCATTAGGTTGTTTGGGGATTCTGAGC[1]
chr7	+	80960843	TGTTGCAGGAACTGCCAGA[1]	-	80960871	AAACTAAACGTCTGGCAGTTCCTGC[5]|AAACTAAACGTCTGGCAGTTCCTGCAA[3]|AAACTAAACGTCTGGCAGTTCCTGCA[2]|AAACTAAACGTCTGGCAGTTCCTGCAACAG[1]|AAACTAAACGTCTGGCAGTTCCTGCAACA[1]|AAACTAAACGTCTGGCAGTTCCTGCAAC[1]
chr7	+	77032188	TGTGGTAGAGAGCTGCTGA[1]	-	77032216	TACAGGGATTTCAGCAGCTCTCTACCACAA[2]|TACAGGGATTTCAGCAGCTCTCTACCACA[1]
chr7	+	80948163	TGGACTAAGAGCTACAGGC[1]	-	80948191	TTCGTTAGTTGCCTGTAGCTCTTAGTCCA[4]|TTCGTTAGTTGCCTGTAGCTCTTAGTC[2]|TTCGTTAGTTGCCTGTAGCTCTTAGT[2]|TTCGTTAGTTGCCTGTAGCTCTTAGTCC[1]
chr7	+	77033654	CAAAATAAGGAACTTTTAC[1]	-	77033682	TGTTCACAGAGTAAAAGTTCCTTATTTTGT[1]|TGTTCACAGAGTAAAAGTTCCTTATTTTG[1]
chr7	+	80954400	CCAACTCTCTACTGGACAT[1]	-	80954428	TGAGTTATAAATGTCCAGTAGAGAGTTGG[10]|TGAGTTATAAATGTCCAGTAGAGAGTTGGA[4]|TGAGTTATAAATGTCCAGTAGAGAGTT[3]|TGAGTTATAAATGTCCAGTAGAGAGTTG[3]|TGAGTTATAAATGTCCAGTAGAGAGT[3]|TGAGTTATAAATGTCCAGTAGAGA[3]|TGAGTTATAAATGTCCAGTAGAG[1]|TGAGTTATAAATGTCCAGTAGAGAGTTGGAC[1]
chr15	+	78490695	AGGCTATGAAGACAAGCAG[1]	-	78490723	TGCTCTTCATCTGCTTGTCTTCATAGCCTC[38]|TGCTCTTCATCTGCTTGTCTTCATAGCCTCT[20]|TGCTCTTCATCTGCTTGTCTTCATAGCC[12]|TGCTCTTCATCTGCTTGTCTTCATAGC[12]|TGCTCTTCATCTGCTTGTCTTCATAGCCT[8]|TGCTCTTCATCTGCTTGTCTTCATA[3]|TGCTCTTCATCTGCTTGTCTTCA[1]|TGCTCTTCATCTGCTTGTCTTCATAG[1]
chr15	+	59088433	AGCAAATTGAAGCTTCTGC[1]	-	59088461	TTTTCATTGAGCAGAAGCTTCAATTTGCTGA[61]|TTTTCATTGAGCAGAAGCTTCAATTTGCTG[17]|TTTTCATTGAGCAGAAGCTTCAATTT[15]|TTTTCATTGAGCAGAAGCTTCAATTTG[3]|TTTTCATTGAGCAGAAGCTTCAATTTGCTGAG[2]|TTTTCATTGAGCAGAAGCTTCAATTTGCT[1]
chr5	+	150622914	AGGGATAGGAACATTGGAA[5]	-	150622942	TAATTTTGCATTCCAATGTTCCTATCCCTC[5]|TAATTTTGCATTCCAATGTTCCTATCCC[1]|TAATTTTGCATTCCAATGTTCCTATCC[1]
chr9	+	54097152	CAACACACACAGATCACAG[1]	-	54097180	TGGTCCAAGACTGTGATCTGTGTGTGTTG[3]|TGGTCCAAGACTGTGATCTGTGTGTGT[1]|TGGTCCAAGACTGTGATCTGTGTGTGTT[1]|TGGTCCAAGACTGTGATCTGTGTGTG[1]
chr9	+	67561856	TAGAGTGGCAGATACCAAA[4]	-	67561884	TCCTTTCTGCTTTGGTATCTGCCACTCTA[2]|TCCTTTCTGCTTTGGTATCTGCCA[1]|TCCTTTCTGCTTTGGTATCTGCCACT[1]
chr14	+	25178933	AAGTCAAAACGTAATGTAA[3]	-	25178961	TAGTACAACTTTACATTACGTTTTGACTTA[2]
chr14	+	20461843	GGGACACAAACTATTTTTG[1]	-	20461871	TTGAAGGAAGCAAAAATAGTTTGTGTCCCC[1]
chr13	+	50609565	CCTCACACATTAGTGATTC[1]	-	50609593	TTCAGCCTTGGAATCACTAATGTGTGAGGA[1]
chr17	+	66544275	CGAGACAACATAAGCTTTC[8]	-	66544303	TTGGATGTTGGAAAGCTTATGTTGTCTCGT[3]|TTGGATGTTGGAAAGCTTATGTTGTCTCG[1]|TTGGATGTTGGAAAGCTTATGTTGTC[1]
chr5	+	102262556	TACTTCTCGTCTTCAAAAG[3]	-	102262584	TGATGTCACGCTTTTGAAGACGAGAAGTA[67]|TGATGTCACGCTTTTGAAGACGAGAAGT[18]|TGATGTCACGCTTTTGAAGACGAGA[12]|TGATGTCACGCTTTTGAAGACGAGAA[10]|TGATGTCACGCTTTTGAAGACGAGAAGTAG[3]|TGATGTCACGCTTTTGAAGACGAGAAG[3]|TGATGTCACGCTTTTGAAGACGAGAAGTAGC[1]|TGATGTCACGCTTTTGAAGACGAG[1]|TGATGTCACGCTTTTGAAGACGA[1]
chr6	+	127739719	TGAGCTAGGAAATGCAGAC[2]	-	127739747	TTGTATGCCCGTCTGCATTTCCTAGCTCA[26]|TTGTATGCCCGTCTGCATTTCCTAGC[19]|TTGTATGCCCGTCTGCATTTCCTAGCTC[13]|TTGTATGCCCGTCTGCATTTCCTAGCTCAC[8]|TTGTATGCCCGTCTGCATTTCCTAGCT[4]|TTGTATGCCCGTCTGCATTTCCTAG[2]|TTGTATGCCCGTCTGCATTTCCTA[1]
chr17	+	27456645	AAGCAGGTATACAGAGTGA[1]	-	27456673	TGGCTGCCTCTCACTCTGTATACCTGC[2]|TGGCTGCCTCTCACTCTGTATAC[2]|TGGCTGCCTCTCACTCTGTATACCTG[2]|TGGCTGCCTCTCACTCTGTATACCTGCTT[1]|TGGCTGCCTCTCACTCTGTATACC[1]|TGGCTGCCTCTCACTCTGTATACCT[1]
chr5	+	113766995	AACCACACACCTTTGAAAT[5]	-	113767023	TAAAATTCACATTTCAAAGGTGTGTGGTTT[109]|TAAAATTCACATTTCAAAGGTGTGTGGTTTT[11]|TAAAATTCACATTTCAAAGGTGTGTGGTT[11]
chr6	+	127760405	CAGAGGTGTTCAGAGTAGA[1]	-	127760433	TTGAAAGTCATCTACTCTGAACACCT[1]|TTGAAAGTCATCTACTCTGAACACCTCTGGAG[1]
chr14	+	25229639	ATCCTTTAAATTCCAGCAC[1]	-	25229667	TGCATGCAGAGTGCTGGAATTTAAAGG[1]|TGCATGCAGAGTGCTGGAATTTAAAGGA[1]
chr9	+	67582226	AGACAATGTCGTAAGGCTT[14]	-	67582254	GACCCTTGAAAAGCCTTACGACATTGTCT[2]|GACCCTTGAAAAGCCTTACGACATTGTCTC[2]
chr14	+	24903580	CCCTCTGCAAACAGCAGAC[1]	-	24903608	CTTCAGATGAGTCTGCTGTTTGCAGAGGGA[1]|CTTCAGATGAGTCTGCTGTTTGCAGAGGGAC[1]
chr17	+	66544256	CCAACAATCTAGTTCAATA[6]	-	66544284	TGTTGTCTCGTATTGAACTAGATTGT[11]|TGTTGTCTCGTATTGAACTAGATTGTTGGA[7]|TGTTGTCTCGTATTGAACTAGATTG[6]|TGTTGTCTCGTATTGAACTAGATTGTTGG[4]|TGTTGTCTCGTATTGAACTAGAT[1]|TGTTGTCTCGTATTGAACTAGATTGTTGGATC[1]
chr17	+	66541179	GTAACACAATTGAAAAGAG[1]	-	66541207	TTGAGAGATCCTCTTTTCAATTGTGTTACC[8]|TTGAGAGATCCTCTTTTCAATTGTGTTAC[7]|TTGAGAGATCCTCTTTTCAATTGTGTTACCC[3]|TTGAGAGATCCTCTTTTCAATTGTGTTA[2]|TTGAGAGATCCTCTTTTCAATTGTGTTACCCC[1]
chr17	+	27442231	TGCTGCTGAAGCTGTTAGC[2]	-	27442259	TCACACCGGAGCTAACAGCTTCAGCAGCAC[2]|TCACACCGGAGCTAACAGCTTCAGCAGCACA[2]|TCACACCGGAGCTAACAGCTTCAGCAGCA[1]
chr14	+	20463556	GACTTCACTACAAGAGTCC[2]	-	20463584	TCTCCTCACAGGACTCTTGTAGTGAAGTC[4]|TCTCCTCACAGGACTCTTGTAGTGAAG[1]|TCTCCTCACAGGACTCTTGTAGTGAAGTCT[1]
chr7	+	80962369	CCTTCTAAGTGAGGAACCA[1]	-	80962397	AAGATAATGATGGTTCCTCACTTAGAAGG[4]|AAGATAATGATGGTTCCTCACTTAGAAGGC[2]|AAGATAATGATGGTTCCTCACTTAGAA[1]|AAGATAATGATGGTTCCTCACTTAGAAG[1]
chr9	+	54079846	AGGCTCTAGAGAAACGAGT[1]	-	54079874	TCTGCCTCTAACTCGTTTCTCTAGAGCCTT[1]
chr11	+	5430436	ATCTTCTGCTAACTTTTAG[1]	-	5430464	TGCAGTAAGCCTAAAAGTTAGCAGAAGATG[1]|TGCAGTAAGCCTAAAAGTTAGCAGAAGA[1]
chr10	+	86066428	CCATGTTTGATTATAAAAG[68]	-	86066456	TGTATCTGTTCTTTTATAATCAAACATGG[2]|TGTATCTGTTCTTTTATAATCAAACATGGC[1]
chr9	+	54062786	ACCAGCTTTAAAATGGACC[6]	-	54062814	TTCTTGTTCTGGTCCATTTTAAAGCTGGTG[9]|TTCTTGTTCTGGTCCATTTTAAAGCTGGT[6]|TTCTTGTTCTGGTCCATTTTAAAGCTG[1]
chr15	+	59101282	AGGGCCAAGAAACACTTCT[2]	-	59101310	TGATTCTGAGAGAAGTGTTTCTTGGCC[5]|TGATTCTGAGAGAAGTGTTTCTTGG[2]|TGATTCTGAGAGAAGTGTTTCTTGGCCCTG[1]|TGATTCTGAGAGAAGTGTTTCTTGGCCCT[1]|TGATTCTGAGAGAAGTGTTTCTTGGCCC[1]
chr6	+	127741341	GTCGGAGAGAACGCCACTT[1]	-	127741369	TGGAAAGTCCAAGTGGCGTTCTCTCCGACC[25]|TGGAAAGTCCAAGTGGCGTTCTCTCCGAC[17]|TGGAAAGTCCAAGTGGCGTTCTCTCCGA[4]|TGGAAAGTCCAAGTGGCGTTCTCTCC[2]|TGGAAAGTCCAAGTGGCGTTCTCTCCGACCC[2]|TGGAAAGTCCAAGTGGCGTTCTCT[1]
chr7	+	132472474	AAAGCATTTTATAGTGGTA[1]	-	132472502	TGGAAAAAGGTACCACTATAAAATGCTTT[2]|TGGAAAAAGGTACCACTATAAAATGCT[1]|TGGAAAAAGGTACCACTATAAAATGCTTTTA[1]|TGGAAAAAGGTACCACTATAAAATGCTT[1]
chr7	+	80246561	AGTCACAGCTCCTAGGTCT[1]	-	80246589	TGAGAAGGAAAGACCTAGGAGCTGTGACTT[2]|TGAGAAGGAAAGACCTAGGAGCTGTGA[2]|TGAGAAGGAAAGACCTAGGAGCT[1]
chr9	+	67567123	GAGTGCACATCTTTAATAC[1]	-	67567151	TTCTATGTGGGTATTAAAGATGTGCACTC[5]|TTCTATGTGGGTATTAAAGATGTGCA[3]|TTCTATGTGGGTATTAAAGATGTGC[3]|TTCTATGTGGGTATTAAAGATGTGCACTCAA[1]|TTCTATGTGGGTATTAAAGATGTGCAC[1]|TTCTATGTGGGTATTAAAGATGTGCACTCA[1]
chr12	+	99638199	TTCCATTACAGAATGGGTA[1]	-	99638227	TAACAACAGTTACCCATTCTGTAATGGAAGG[100]|TAACAACAGTTACCCATTCTGTAATGGAAG[11]|TAACAACAGTTACCCATTCTGTAATGGAA[6]|TAACAACAGTTACCCATTCTGTAATG[1]|TAACAACAGTTACCCATTCTGTAATGGA[1]
chr9	+	67564532	ATAGGATCATCTCCCAAAG[1]	-	67564560	TCCGGTTATTCTTTGGGAGATGATCCTATG[3]|TCCGGTTATTCTTTGGGAGATGATCCTATGC[2]|TCCGGTTATTCTTTGGGAGATGA[1]|TCCGGTTATTCTTTGGGAGATGATCCT[1]
chr7	+	77047017	GGACACGTGCACAAACTGC[1]	-	77047045	TAAGAGTGAAGCAGTTTGTGCACGT[3]|TAAGAGTGAAGCAGTTTGTGCACGTGTCC[3]|TAAGAGTGAAGCAGTTTGTGCACGTGTCCC[3]|TAAGAGTGAAGCAGTTTGTGCACGTG[2]|TAAGAGTGAAGCAGTTTGTGCACG[1]
chr7	+	80947323	TCCACAGCTGAGAGATTAA[1]	-	80947351	TGTTTGACACTTAATCTCTCAGCTGTGGA[18]|TGTTTGACACTTAATCTCTCAGCTGTGG[10]|TGTTTGACACTTAATCTCTCAGCTGTGGAC[8]|TGTTTGACACTTAATCTCTCAGCTGT[7]|TGTTTGACACTTAATCTCTCAGCTG[6]|TGTTTGACACTTAATCTCTCAGCTGTG[3]|TGTTTGACACTTAATCTCTCAGC[1]
chr10	+	75321399	TAGCAGAAGTAGGTCTCAT[2]	-	75321427	TGCTTTGACCATGAGACCTACTTCTGCTAC[1]
chr6	+	127748111	GGCAAAAATGACTCTGGAG[1]	-	127748139	TTGAGAAGTACTCCAGAGTCATTTTTGCCAT[1]
chr14	+	45394962	ATGAGTGGCCAGGAAAGTC[1]	-	45394990	TTCACCAATGGACTTTCCTGGCCACTCAT[1]|TTCACCAATGGACTTTCCTGGCCACTCATA[1]
chr14	+	25185790	CCGTTTTTTTTTAGCCCAC[1]	-	25185818	TTAGGTAAATGTGGGCTAAAAAAAAACGG[1]
chr9	+	67572785	GCTCAGTGCTAATACTACA[1]	-	67572813	TGTGGTTGCTTGTAGTATTAGCACTGA[1]
chr12	+	99642084	TCTTTCATCTCAAGACCAT[1]	-	99642112	TGGATTTCTAATGGTCTTGAGATGAAAGA[54]|TGGATTTCTAATGGTCTTGAGATGAAAGAC[6]|TGGATTTCTAATGGTCTTGAGATGAAAGACC[6]|TGGATTTCTAATGGTCTTGAGATGA[5]|TGGATTTCTAATGGTCTTGAGATGAAAG[2]|TGGATTTCTAATGGTCTTGAGATGAAAGACCC[2]
chr7	+	80935997	TCTGGCTACAGATACATTT[2]	-	80936025	TGGAAGAAACAAATGTATCTGTAGCCAGAA[248]|TGGAAGAAACAAATGTATCTGTAGCCAGA[107]|TGGAAGAAACAAATGTATCTGTAGCC[84]|TGGAAGAAACAAATGTATCTGTAGC[58]|TGGAAGAAACAAATGTATCTGTAGCCAGAAC[50]|TGGAAGAAACAAATGTATCTGTAGCCA[16]|TGGAAGAAACAAATGTATCTGTAG[8]|TGGAAGAAACAAATGTATCTGTAGCCAG[7]|TGGAAGAAACAAATGTATCTGTA[3]|TGGAAGAAACAAATGTATCTGTAGCCAGAACT[1]
chr15	+	78492395	CTGGCGAGTTGCTCACAAG[1]	-	78492423	TTCTCCTTTTCTTGTGAGCAACTCGCCAGC[8]|TTCTCCTTTTCTTGTGAGCAACTCGCC[1]|TTCTCCTTTTCTTGTGAGCAACTCGCCAG[1]
chr9	+	67571201	TCCTCGTGAGATTTGAATC[1]	-	67571229	TCCTGCTCCTGATTCAAATCTCACGAGGAGT[5]|TCCTGCTCCTGATTCAAATCTCACGA[3]|TCCTGCTCCTGATTCAAATCTCACGAGGA[2]|TCCTGCTCCTGATTCAAATCTCACGAGGAGTT[1]|TCCTGCTCCTGATTCAAATCTCACGAGGAG[1]|TCCTGCTCCTGATTCAAATCTCAC[1]|TCCTGCTCCTGATTCAAATCTCACGAG[1]
chr6	+	128396252	TAATCCATTGTCTCTGTTA[1]	-	128396280	GCCTAACACCTAACAGAGACAATGGATTAG[1]
chr17	+	66544109	ATCCAGAAGCTGTGCACCA[1]	-	66544137	TGGAAGGACTTGGTGCACAGCTTC[10]|TGGAAGGACTTGGTGCACAGCTTCT[7]|TGGAAGGACTTGGTGCACAGCTTCTG[5]|TGGAAGGACTTGGTGCACAGCTTCTGG[4]|TGGAAGGACTTGGTGCACAGCTTCTGGATTT[3]|TGGAAGGACTTGGTGCACAGCTTCTGGA[3]|TGGAAGGACTTGGTGCACAGCTTCTGGAT[1]
chr6	+	127744733	GTGGAAAAAAATACATTCT[4]	-	127744761	TGATAGAGGGAGAATGTATTTTTTTCCACAGT[14]|TGATAGAGGGAGAATGTATTTTTTTCCACA[12]|TGATAGAGGGAGAATGTATTTTTTTCCACAG[11]|TGATAGAGGGAGAATGTATTTTTTTC[7]|TGATAGAGGGAGAATGTATTTTTTTCC[5]|TGATAGAGGGAGAATGTATTTTTTT[2]|TGATAGAGGGAGAATGTATTTTTTTCCAC[1]
chr9	+	67560786	CTAAGCCTAGCACTTTACC[1]	-	67560814	TGCATTGGTTGGTAAAGTGCTAGGCTT[3]|TGCATTGGTTGGTAAAGTGCTAGGCTTAG[2]|TGCATTGGTTGGTAAAGTGCTAGGCTTAGG[2]|TGCATTGGTTGGTAAAGTGCTAG[1]|TGCATTGGTTGGTAAAGTGCTAGGCTTA[1]
chr6	+	85061627	TGGAAGGATATAAAGCATG[1]	-	85061655	TTAGTTAAGACATGCTTTATATCCTTC[4]|TTAGTTAAGACATGCTTTATATCCTTCC[2]|TTAGTTAAGACATGCTTTATATCCTTCCA[1]|TTAGTTAAGACATGCTTTATATCC[1]
chr18	+	67220735	TCCCATTAAGAGATTAAGA[1]	-	67220763	AAAGAAAATCTCTTAATCTCTTAATGGG[1]|AAAGAAAATCTCTTAATCTCTTAATGG[1]
chr17	+	27429860	GGCTTTTGTGGGAACAAAA[1]	-	27429888	TCATTAGAACTTTTGTTCCCACAAA[1]|TCATTAGAACTTTTGTTCCCACAA[1]
chr5	+	150628329	AAGAGGAATTCATTTTTTT[2]	-	150628357	TACAATGAGAAAAAAAATGAATTCCTCTTG[4]
chr5	+	113765504	AGTTCAGGGGCTTATTTAT[1]	-	113765532	TGTCTTGTTAATAAATAAGCCCCTGAAC[3]|TGTCTTGTTAATAAATAAGCCCCTGA[3]|TGTCTTGTTAATAAATAAGCCCCTGAA[2]|TGTCTTGTTAATAAATAAGCCCCTGAACTA[1]|TGTCTTGTTAATAAATAAGCCCCTGAACTAG[1]|TGTCTTGTTAATAAATAAGCCCCTGAACT[1]
chr7	+	132474321	CCCTCCTCTAACAGCAAGG[1]	-	132474349	TTAGCTCGAACCTTGCTGTTAGAGGA[5]|TTAGCTCGAACCTTGCTGTTAGAGGAGG[1]|TTAGCTCGAACCTTGCTGTTAGAGGAGGG[1]
chr13	+	51003759	GAATGGAGGAAAGAGCAAT[1]	-	51003787	TTACACTTTCATTGCTCTTTCCTCCATT[2]|TTACACTTTCATTGCTCTTTCCTCCATTC[2]
chr17	+	27440546	GTTTGGTGCAACTGCTAAT[1]	-	27440574	CAATATCTTCATTAGCAGTTGCACC[2]|CAATATCTTCATTAGCAGTTGCACCAAAC[1]|CAATATCTTCATTAGCAGTTGCACCA[1]
chr17	+	66544889	CCTAGGTCTTTTCTGAATG[5]	-	66544917	TGATAAACGCCATTCAGAAAAGACCTAGGA[39]|TGATAAACGCCATTCAGAAAAGACCTAGG[17]|TGATAAACGCCATTCAGAAAAGACC[5]|TGATAAACGCCATTCAGAAAAGACCTAGGAA[4]|TGATAAACGCCATTCAGAAAAGACCT[4]|TGATAAACGCCATTCAGAAAAGACCTA[2]|TGATAAACGCCATTCAGAAAAGACCTAGGAAC[2]|TGATAAACGCCATTCAGAAAAGACCTAG[1]|TGATAAACGCCATTCAGAAAAGAC[1]
chr9	+	54063164	AAATACAGGAAAACAAATA[1]	-	54063192	TGGCTGTCCATATTTGTTTTCCTGTATTTC[40]|TGGCTGTCCATATTTGTTTTCCTGTATTT[17]|TGGCTGTCCATATTTGTTTTCCTGTA[15]|TGGCTGTCCATATTTGTTTTCCTGTAT[15]|TGGCTGTCCATATTTGTTTTCCTGT[13]|TGGCTGTCCATATTTGTTTTCCTGTATT[4]|TGGCTGTCCATATTTGTTTTCCT[1]|TGGCTGTCCATATTTGTTTTCCTG[1]
chr17	+	66543327	CAAAGGGGGTGAGGCAAGT[2]	-	66543355	TTTGATGTGGACTTGCCTCACCCCCTTTGT[41]|TTTGATGTGGACTTGCCTCACCCCCTTTG[3]|TTTGATGTGGACTTGCCTCACCCCCTTT[2]|TTTGATGTGGACTTGCCTCACCCCCTTTGTCT[2]|TTTGATGTGGACTTGCCTCACCCCCTTTGTC[2]
chr15	+	59102680	AATCCTTTGCAAGACTATC[2]	-	59102708	TTTTATTACCGATAGTCTTGCAAAGGATTC[2]
chr4	+	118899009	GCAGCTTGTCCATCATGCC[1]	-	118899037	TGCTAAAATCGGCATGATGGACAAGCTGCT[1]
chr6	+	127737802	AAAGCATCTAGACTCGTCT[2]	-	127737830	TAAAGAAGAGAGACGAGTCTAGATGCTTTA[25]|TAAAGAAGAGAGACGAGTCTAGATGCTTT[14]|TAAAGAAGAGAGACGAGTCTAGATGCTTTAA[4]|TAAAGAAGAGAGACGAGTCTAGA[2]|TAAAGAAGAGAGACGAGTCTAGATGC[2]|TAAAGAAGAGAGACGAGTCTAGATG[1]|TAAAGAAGAGAGACGAGTCTAGATGCTT[1]|TAAAGAAGAGAGACGAGTCTAGATGCTTTAAA[1]|TAAAGAAGAGAGACGAGTCTAGATGCT[1]
chr5	+	150627028	TGGAGTTTGAAGACATTGA[5]	-	150627056	TAGGAAAAAATCAATGTCTTCAAACTCCAA[24]|TAGGAAAAAATCAATGTCTTCAAACTCC[18]|TAGGAAAAAATCAATGTCTTCAAACTCCA[15]|TAGGAAAAAATCAATGTCTTCAAACTC[4]|TAGGAAAAAATCAATGTCTTCAAACTCCAAT[3]|TAGGAAAAAATCAATGTCTTCAAAC[2]
chr17	+	66546352	TGCGTTTAAATGTGTGATG[1]	-	66546380	TAGTCTTGAGCATCACACATTTAAACGCAT[2]|TAGTCTTGAGCATCACACATTTAAACGCATA[1]|TAGTCTTGAGCATCACACATTTAAACG[1]|TAGTCTTGAGCATCACACATTTAAAC[1]|TAGTCTTGAGCATCACACATTTAAA[1]
chr9	+	67559733	TTTACAGATCACAATACAG[1]	-	67559761	TACTACTGGGCTGTATTGTGATCTGT[4]|TACTACTGGGCTGTATTGTGATCTG[1]|TACTACTGGGCTGTATTGTGATCTGTAAA[1]|TACTACTGGGCTGTATTGTGATCTGTAAAA[1]|TACTACTGGGCTGTATTGTGATCT[1]
chr5	+	150631941	GCCAGGTTATTTTCAGAGC[1]	-	150631969	TAATTCCAACGCTCTGAAAATAACCTGGC[2]
chr5	+	113764524	AAGTTTGCAACCATTGCGA[2]	-	113764552	TGTTAGGACTTCGCAATGGTTGCAAAC[7]|TGTTAGGACTTCGCAATGGTTGCAAACTT[7]|TGTTAGGACTTCGCAATGGTTGCAAACTTG[7]|TGTTAGGACTTCGCAATGGTTGCAAACT[3]|TGTTAGGACTTCGCAATGGTTGCA[2]|TGTTAGGACTTCGCAATGGTTGCAAA[1]|TGTTAGGACTTCGCAATGGTTGCAAACTTGG[1]
chr5	+	113766760	CTCATGCACAAGACTGAGG[6]	-	113766788	TCTCTTTCCACCTCAGTCTTGTGCATGA[13]|TCTCTTTCCACCTCAGTCTTGTGCATGAG[6]|TCTCTTTCCACCTCAGTCTTGTGCATG[4]|TCTCTTTCCACCTCAGTCTTGTGCA[2]|TCTCTTTCCACCTCAGTCTTGTG[1]|TCTCTTTCCACCTCAGTCTTGTGCATGAGG[1]|TCTCTTTCCACCTCAGTCTTGTGCATGAGGTA[1]
chr5	+	113766330	TAGCCCTGGAGTGGAATAC[2]	-	113766358	TTGCATGTTGGTATTCCACTCCAGGGC[20]|TTGCATGTTGGTATTCCACTCCAGGGCTACC[9]|TTGCATGTTGGTATTCCACTCCAGGGCTA[9]|TTGCATGTTGGTATTCCACTCCAGG[8]|TTGCATGTTGGTATTCCACTCCAGGGCTAC[6]|TTGCATGTTGGTATTCCACTCCAG[3]|TTGCATGTTGGTATTCCACTCCAGGG[2]|TTGCATGTTGGTATTCCACTCCAGGGCTACCC[2]|TTGCATGTTGGTATTCCACTCCAGGGCT[2]
chr17	+	66545954	ACATTCACGAAGGTCAACT[1]	-	66545982	TAGAGTTTTAAGTTGACCTTCGTGAATGTT[4]|TAGAGTTTTAAGTTGACCTTCGTGAATGT[2]|TAGAGTTTTAAGTTGACCTTCGTGAA[1]
chr9	+	54063625	CAGCTGATCTGTAGTAAGA[1]	-	54063653	TAGCTTTACATCTTACTACAGATCAGCTGC[65]|TAGCTTTACATCTTACTACAGATCAGCTG[7]|TAGCTTTACATCTTACTACAGATCAGC[3]|TAGCTTTACATCTTACTACAGATCAGCT[3]|TAGCTTTACATCTTACTACAGATCAGCTGCT[1]
chr6	+	83720053	ATGCAACAGAAATGCAAGA[26]	-	83720081	TCTCATTGGCTCTTGCATTTCTGTTGCATCT[1]
chr17	+	66548378	TTCCCAAAAAGCTTGACTG[2]	-	66548406	TGCACTATGTCAGTCAAGCTTTTTGGGAAAGA[1]|TGCACTATGTCAGTCAAGCTTTTTGGGA[1]|TGCACTATGTCAGTCAAGCTTTTTGGGAAA[1]|TGCACTATGTCAGTCAAGCTTTTTGGG[1]
chr14	+	20463607	CAGCCTGAAGATCTATGAC[4]	-	20463635	TGGTACATAGGTCATAGATCTTCAGGCTG[5]|TGGTACATAGGTCATAGATCTTCAGGCTGCC[4]|TGGTACATAGGTCATAGATCTTCAGG[3]|TGGTACATAGGTCATAGATCTTCAGGCTGC[3]|TGGTACATAGGTCATAGATCTTCAGGC[1]
chr7	+	77030112	CAGGCATTATGAAAACAAA[1]	-	77030140	TTCCACAATGTTTGTTTTCATAATGCCTG[2]
chr17	+	66543328	AAAGGGGGTGAGGCAAGTC[1]	-	66543356	TTTTGATGTGGACTTGCCTCACCCCCTTT[5]|TTTTGATGTGGACTTGCCTCACCCCCTTTGT[3]|TTTTGATGTGGACTTGCCTCACCC[2]|TTTTGATGTGGACTTGCCTCACCCCCTT[1]
chr11	+	5430955	TAGGAGCACTCCTGTACAG[7]	-	5430983	TGAGATGATTCTGTACAGGAGTGCTCCTA[5]|TGAGATGATTCTGTACAGGAGTGCT[2]|TGAGATGATTCTGTACAGGAGTGCTCCT[1]|TGAGATGATTCTGTACAGGAGTGCTC[1]|TGAGATGATTCTGTACAGGAGTGCTCCTAA[1]
chr17	+	66540452	GGGTCATTATTGCAGAGAA[40]	-	66540480	TGAGATGTGATTCTCTGCAATAATGACC[595]|TGAGATGTGATTCTCTGCAATAATGACCCA[491]|TGAGATGTGATTCTCTGCAATAATGAC[464]|TGAGATGTGATTCTCTGCAATAATGACCCAC[396]|TGAGATGTGATTCTCTGCAATAATGACCC[268]|TGAGATGTGATTCTCTGCAATAATGACCCACT[239]|TGAGATGTGATTCTCTGCAATAATGA[59]|TGAGATGTGATTCTCTGCAATAAT[23]|TGAGATGTGATTCTCTGCAATAATG[21]|TGAGATGTGATTCTCTGCAATAA[6]
chr7	+	77031415	ATATAGCCCAGAATATATT[1]	-	77031443	TCATTTTGTGAATATATTCTGGGCTA[16]|TCATTTTGTGAATATATTCTGGGCTATATT[4]|TCATTTTGTGAATATATTCTGGGCTAT[3]|TCATTTTGTGAATATATTCTGGGC[3]|TCATTTTGTGAATATATTCTGGGCTATA[1]|TCATTTTGTGAATATATTCTGGGCTATAT[1]|TCATTTTGTGAATATATTCTGGGCTATATTT[1]
chr5	+	102263258	AAAGCAAAGCAAAGCTCTT[6]	-	102263286	TTCTCACCTGAAGAGCTTTGCTTTGCTTTC[32]|TTCTCACCTGAAGAGCTTTGCTTTGCTTT[10]|TTCTCACCTGAAGAGCTTTGCTTTGCTTTCC[4]|TTCTCACCTGAAGAGCTTTGCTTTGCTT[3]|TTCTCACCTGAAGAGCTTTGCTTTGCTTTCCT[1]|TTCTCACCTGAAGAGCTTTGCTTTGC[1]
chr13	+	50611007	AATCTAACTGCAGTCTGAC[1]	-	50611035	TGGCATCAATGTCAGACTGCAGTTAGATTC[4]|TGGCATCAATGTCAGACTGCAGTTAGATT[1]
chr11	+	5430654	AGGATTCATGAAAAGACAT[6]	-	5430682	TGTGAGAGAAATGTCTTTTCATGAAT[1]
chr9	+	67561444	ACTCAATAACTCTTTCCTG[3]	-	67561472	TACAAACATCCAGGAAAGAGTTATTGAGT[6]|TACAAACATCCAGGAAAGAGTTATTGAGTT[5]|TACAAACATCCAGGAAAGAGTTATTG[1]
chr7	+	80959935	CCTGGCATTCAATACACAA[1]	-	80959963	TCTGCCCTTTTTGTGTATTGAATGCCAGG[3]
chr7	+	80933464	GAGTCTTTTAGAAGAGTTT[2]	-	80933492	TCAGTGGTATAAACTCTTCTAAAAGACTC[6]|TCAGTGGTATAAACTCTTCTAAAAGACTCC[5]|TCAGTGGTATAAACTCTTCTAAAAGACTCCA[2]|TCAGTGGTATAAACTCTTCTAAAAGAC[1]|TCAGTGGTATAAACTCTTCTAAAAGA[1]|TCAGTGGTATAAACTCTTCTAAAAG[1]
chr9	+	54066842	CCGGAGTGATTAGAGAAAA[1]	-	54066870	TGATGCTCCCTTTTCTCTAATCACTC[4]|TGATGCTCCCTTTTCTCTAATCACTCCGGA[2]|TGATGCTCCCTTTTCTCTAATCA[2]|TGATGCTCCCTTTTCTCTAATCACTCCGG[1]|TGATGCTCCCTTTTCTCTAATCACTCC[1]
chr14	+	45386197	TCCCTGGACTCATGGATAT[1]	-	45386225	TGGTATTAGTATATCCATGAGTCCAGGGA[4]|TGGTATTAGTATATCCATGAGTCCA[1]|TGGTATTAGTATATCCATGAGTCCAG[1]
chr5	+	113756483	CTATAGTACAGCCCCTTAA[1]	-	113756511	TTCACTGGGATTAAGGGGCTGTACTATAGG[3]|TTCACTGGGATTAAGGGGCTGTACTA[1]|TTCACTGGGATTAAGGGGCTGTACT[1]
chr17	+	66526161	CTCCCAAGTGCTCTATCAT[1]	-	66526189	TTTAACAAACATGATAGAGCACTTGGGAGG[1]|TTTAACAAACATGATAGAGCACTTGGGA[1]
chr17	+	27457348	CCAAGCTAAGCCACCTGAA[1]	-	27457376	TAAGCTTGCTTTCAGGTGGCTTAGCTTG[68]|TAAGCTTGCTTTCAGGTGGCTTAGCTTGG[41]|TAAGCTTGCTTTCAGGTGGCTTAGCTTGGA[31]|TAAGCTTGCTTTCAGGTGGCTTAGCTT[19]|TAAGCTTGCTTTCAGGTGGCTTAGC[7]|TAAGCTTGCTTTCAGGTGGCTTA[4]|TAAGCTTGCTTTCAGGTGGCTTAGCT[4]|TAAGCTTGCTTTCAGGTGGCTTAG[1]
chr5	+	150622165	GGGATCTTAAGCAGTTTGC[1]	-	150622193	TCCTAGTTTTGCAAACTGCTTAAGATCCC[4]|TCCTAGTTTTGCAAACTGCTTAAGATCC[3]|TCCTAGTTTTGCAAACTGCTTAAGATCCCCT[2]|TCCTAGTTTTGCAAACTGCTTAAGAT[1]|TCCTAGTTTTGCAAACTGCTTAAGATCCCCTT[1]|TCCTAGTTTTGCAAACTGCTTAAGATCCCC[1]
chr13	+	50611002	ATTGGAATCTAACTGCAGT[5]	-	50611030	TCAATGTCAGACTGCAGTTAGATTCC[1]
chr7	+	80934344	GTGGAAAAACACGTTCCAG[1]	-	80934372	TTAAATGTTCCTGGAACGTGTTTTTCCACA[13]|TTAAATGTTCCTGGAACGTGTTTTTCCACAT[9]|TTAAATGTTCCTGGAACGTGTTTTTCCAC[4]|TTAAATGTTCCTGGAACGTGTTTTTC[2]|TTAAATGTTCCTGGAACGTGTTTTTCC[1]|TTAAATGTTCCTGGAACGTGTTTTTCCA[1]
chr18	+	67227203	ATCACTGCACACGGTTTCC[1]	-	67227231	GAGTTTTGAAGGAAACCGTGTGCAGTGAT[1]
chr15	+	59102394	TCAGAAACTTCCCAAAGAC[1]	-	59102422	TATACATAAAGTCTTTGGGAAGTTTCTGA[10]|TATACATAAAGTCTTTGGGAAGTTTCTGAT[9]|TATACATAAAGTCTTTGGGAAGTTTCTGATT[3]|TATACATAAAGTCTTTGGGAAGTTTC[2]|TATACATAAAGTCTTTGGGAAGTTTCTG[2]
chr9	+	67573720	AAGGCAGCTCTGTAGCTTG[1]	-	67573748	TTCCTCTAGTCAAGCTACAGAGCTGCCTTGG[15]|TTCCTCTAGTCAAGCTACAGAGCTGCCTTG[15]|TTCCTCTAGTCAAGCTACAGAGCTGCCTT[14]|TTCCTCTAGTCAAGCTACAGAGCTGC[8]|TTCCTCTAGTCAAGCTACAGAGCTGCCTTGGC[7]|TTCCTCTAGTCAAGCTACAGAGCTGCCT[7]|TTCCTCTAGTCAAGCTACAGAGCTGCC[7]|TTCCTCTAGTCAAGCTACAGAGCTG[3]|TTCCTCTAGTCAAGCTACAGAGCT[1]
chr13	+	51004980	TTCATGGGCATGTCCAACA[1]	-	51005008	TTATGATTACTGTTGGACATGCCCATGA[1]
chr9	+	54089856	TGCTGTAGAGTGCACTGTC[1]	-	54089884	TGAGCATAGAGACAGTGCACTCTACAGCAA[95]|TGAGCATAGAGACAGTGCACTCTACAGC[48]|TGAGCATAGAGACAGTGCACTCTACAGCA[42]|TGAGCATAGAGACAGTGCACTCTACAGCAAG[34]|TGAGCATAGAGACAGTGCACTCTACAG[8]|TGAGCATAGAGACAGTGCACTCTACAGCAAGG[5]|TGAGCATAGAGACAGTGCACTCTACA[4]|TGAGCATAGAGACAGTGCACTCTAC[3]
chr9	+	67559727	GGAGGTTTTACAGATCACA[2]	-	67559755	TGGGCTGTATTGTGATCTGTAAAACCTCC[13]|TGGGCTGTATTGTGATCTGTAAAACCTC[3]
chr17	+	66540860	TGATAAACAGACAAGAAGA[13]	-	66540888	TCTGCTCAGGTCTTCTTGTCTGTTTA[1]|TCTGCTCAGGTCTTCTTGTCTGTTTATCAGA[1]|TCTGCTCAGGTCTTCTTGTCTGTTTATCAG[1]|TCTGCTCAGGTCTTCTTGTCTGTTT[1]
chr9	+	67569801	GTGCTCAACTGGAGCTCTA[2]	-	67569829	TCCACTTCGGTAGAGCTCCAGTTGA[3]|TCCACTTCGGTAGAGCTCCAGTTGAGC[1]|TCCACTTCGGTAGAGCTCCAGTTGAGCACA[1]|TCCACTTCGGTAGAGCTCCAGTTGAGCACAC[1]
chr5	+	115299586	TGATGGTCTTGCAGAGAAA[3]	-	115299614	TATCCTGCTGTTTCTCTGCAAGACCATCAGT[22]|TATCCTGCTGTTTCTCTGCAAGACCATC[14]|TATCCTGCTGTTTCTCTGCAAGACCATCAG[13]|TATCCTGCTGTTTCTCTGCAAGACCATCA[5]|TATCCTGCTGTTTCTCTGCAAGACCATCAGTC[2]|TATCCTGCTGTTTCTCTGCAAGA[2]
chr5	+	113768310	CCCAAGATTAGCTTCAAGA[1]	-	113768338	TAATTCCCCCTCTTGAAGCTAATCTTG[2]|TAATTCCCCCTCTTGAAGCTAATCTTGGG[1]
chr6	+	85064457	TTCAAGTTGGCAACATAAC[1]	-	85064485	TGAGTGAGGAGTTATGTTGCCAACTTGAA[1]|TGAGTGAGGAGTTATGTTGCCAAC[1]
chr7	+	80933975	TTTCAGCCAACTACTAAAA[1]	-	80934003	TCACTTGACTTTTTAGTAGTTGGCTGA[7]|TCACTTGACTTTTTAGTAGTTGGCTGAAAT[4]|TCACTTGACTTTTTAGTAGTTGGCTGAAA[2]|TCACTTGACTTTTTAGTAGTTGGCTGAA[2]|TCACTTGACTTTTTAGTAGTTGGCTGAAATG[1]
chr14	+	20462869	ACTGCAAGGAGCTGATTGA[1]	-	20462897	TTAGTTATCTTCAATCAGCTCCTTGCAGTT[4]|TTAGTTATCTTCAATCAGCTCCTTGCAGT[3]|TTAGTTATCTTCAATCAGCTCCTTGCA[1]
chr7	+	132473551	CCACTATCTCATCTAGAAA[2]	-	132473579	TTCTTGCAGTTTTCTAGATGAGATAGTGGT[16]|TTCTTGCAGTTTTCTAGATGAGATAGTGG[4]|TTCTTGCAGTTTTCTAGATGAGATAGT[3]|TTCTTGCAGTTTTCTAGATGAGATAG[1]|TTCTTGCAGTTTTCTAGATGAGATAGTGGTA[1]
chr10	+	66159654	GTAAGCCATGGCTGAGCAA[1]	-	66159682	TGAATTTCCATTGCTCAGCCATGGCTTAC[7]|TGAATTTCCATTGCTCAGCCATGGCTTACA[6]|TGAATTTCCATTGCTCAGCCATGGCTTA[4]|TGAATTTCCATTGCTCAGCCATGGCTT[2]|TGAATTTCCATTGCTCAGCCATGGCT[2]|TGAATTTCCATTGCTCAGCCATGGCTTACAAT[2]|TGAATTTCCATTGCTCAGCCATGGCTTACAA[1]
chr7	+	80960582	AGTAACTGACTCAGAATCC[1]	-	80960610	TTGATGGTATGGATTCTGAGTCAGT[1]
chr10	+	66161740	GGCTTGCTCAGGTCTTTTA[1]	-	66161768	TTGGGTTGTATAAAAGACCTGAGCAAGCCTT[4]|TTGGGTTGTATAAAAGACCTGAGCAAGCCT[1]|TTGGGTTGTATAAAAGACCTGAGCAAGC[1]
chr13	+	50609050	AACAAGGGACAGCTGTCAA[2]	-	50609078	TGGGAGTAATTTGACAGCTGTCCCTTGTT[4]|TGGGAGTAATTTGACAGCTGTCCCTTGT[1]
chr13	+	24025826	AAGGAGTTCATGATGCTCA[1]	-	24025854	TCCAAGGCCATGAGCATCATGAACTC[1]
chr18	+	67214294	AAGCCACTGGTGCCAAAGA[1]	-	67214322	TGACACCGTGTCTTTGGCACCAGTGGCTTC[57]|TGACACCGTGTCTTTGGCACCAGTGGCTT[17]|TGACACCGTGTCTTTGGCACCAGTGGC[13]|TGACACCGTGTCTTTGGCACCAGTGG[11]|TGACACCGTGTCTTTGGCACCAGTGGCTTCC[8]|TGACACCGTGTCTTTGGCACCAGTG[4]|TGACACCGTGTCTTTGGCACCAGTGGCT[2]|TGACACCGTGTCTTTGGCACCAGT[1]
chr10	+	75301970	ATAATCTAGGATGACACAA[1]	-	75301998	TTTGAAGTCATTGTGTCATCCTAGATTA[1]
chr10	+	18541080	AGGAGAAGTATTCTCAGAA[1]	-	18541108	TGTTTGATGCTTCTGAGAATACTTCTCCTT[2]|TGTTTGATGCTTCTGAGAATACTTCTCCT[1]|TGTTTGATGCTTCTGAGAATACTTCTCC[1]
chr15	+	72930077	GCATTCCAAAACATTAGGA[2]	-	72930105	TGCTACTTGGTCCTAATGTTTTGGAATGCTT[2]
chr5	+	115296881	ACAGACCCAGGTTTAGAAC[1]	-	115296909	TCCCGAGTCTGTTCTAAACCTGGG[1]|TCCCGAGTCTGTTCTAAACCTGGGTCTGT[1]
chr6	+	85062836	TGATTCCCTCATGAGCAAC[1]	-	85062864	TTTCCAGTCTGTTGCTCATGAGGGAATC[4]|TTTCCAGTCTGTTGCTCATGAGGGAATCA[2]|TTTCCAGTCTGTTGCTCATGAGGGAATCAGC[1]|TTTCCAGTCTGTTGCTCATGAGGGA[1]|TTTCCAGTCTGTTGCTCATGAGGGAA[1]
chr6	+	81850473	CTCATTTTATAACTGGATG[1]	-	81850501	TAGTTTAAAACATCCAGTTATAAAATGAGA[4]
chr5	+	113769059	CTCCTTTCTCCAGCACTGA[2]	-	113769087	TTCAGGATAGTCAGTGCTGGAGAAA[1]
chr17	+	66548827	AGGAGAAAAGTGCAAGGAC[3]	-	66548855	TGAGACTTCGGTCCTTGCACTTTTCTC[2]|TGAGACTTCGGTCCTTGCACTTTTCTCCTGT[2]
chr1	+	94893039	CTTGTTCTGGCAGTTGGCA[1]	-	94893067	TGCTCTTACATGCCAACTGCCAGAACAAGG[10]|TGCTCTTACATGCCAACTGCCAGAACAAGGA[3]|TGCTCTTACATGCCAACTGCCAGAACAAG[2]|TGCTCTTACATGCCAACTGCCAGAACAA[1]
chr7	+	132473395	ATCGTGGCTACTTACAATA[1]	-	132473423	TGGTAGATTATATTGTAAGTAGCCACGAT[13]|TGGTAGATTATATTGTAAGTAGCCACGATA[12]|TGGTAGATTATATTGTAAGTAGCCACGA[6]|TGGTAGATTATATTGTAAGTAGCCACG[2]|TGGTAGATTATATTGTAAGTAGCCAC[2]|TGGTAGATTATATTGTAAGTAGCCACGATAT[1]|TGGTAGATTATATTGTAAGTAGCCACGATATC[1]
chr13	+	51006886	GGGAATTGGAATCAAACTG[1]	-	51006914	TGTCTGACTTCAGTTTGATTCCAATTCCCC[2]|TGTCTGACTTCAGTTTGATTCCAATTCCC[2]|TGTCTGACTTCAGTTTGATTCCAATTCC[1]
chr7	+	132475535	CCCAGAATGTGGTTGAGCA[2]	-	132475563	TATGACTTGGTGCTCAACCACATTCTGGGCC[8]|TATGACTTGGTGCTCAACCACATTCTGGGC[7]|TATGACTTGGTGCTCAACCACATTCTGG[2]|TATGACTTGGTGCTCAACCACATTC[1]
chr17	+	66543171	GTGCAGTGGAGTGATCTGG[5]	-	66543199	TGAGCAAAGCCCAGATCACTCCACTGCA[2]|TGAGCAAAGCCCAGATCACTCCACTGC[1]|TGAGCAAAGCCCAGATCACTCCACTGCAC[1]|TGAGCAAAGCCCAGATCACTCCACT[1]|TGAGCAAAGCCCAGATCACTCCACTGCACA[1]
chr18	+	67215581	ACAGACAGAAACTTCCTTG[1]	-	67215609	CTGGGTGAATCAAGGAAGTTTCTGTCT[1]
chr15	+	78501144	AGAGGATGGTGGCCATTTC[2]	-	78501172	TATTTCCATGGAAATGGCCACCATCCT[1]|TATTTCCATGGAAATGGCCACCATCC[1]
chr2	+	92388083	TCTTCTCTGGCAGGCAAAA[1]	-	92388111	TAACCTTGCATTTTGCCTGCCAGAGAAGACTA[1]
chr13	+	50609039	AGGAGGGGAACAACAAGGG[1]	-	50609067	TGACAGCTGTCCCTTGTTGTTCCCC[1]
chr17	+	66544395	CAGTGTGCTTGATCTCAGC[3]	-	66544423	TGGGAAGTGGGCTGAGATCAAGCACACTGT[3]|TGGGAAGTGGGCTGAGATCAAGCACA[1]
chr7	+	134167156	CCGCGGGGCCTGGAGCCCA[1]	-	134167184	TGAAGGACCATGGGCTCCAGGCCCCGC[1]|TGAAGGACCATGGGCTCCAGGCCCCGCGGG[1]
chr17	+	27451900	ACACACAGAACATGGACCA[1]	-	27451928	TGGCACTCCATGGTCCATGTTCTGTGTGT[1]|TGGCACTCCATGGTCCATGTTCTGTGT[1]
chr7	+	77054127	GACATGACAACTCACATTG[1]	-	77054155	TGTTCATTCTCAATGTGAGTTGTCATGTCC[4]|TGTTCATTCTCAATGTGAGTTGTCATGTC[3]|TGTTCATTCTCAATGTGAGTTGTCATG[1]|TGTTCATTCTCAATGTGAGTTGTCATGTCCC[1]
chr6	+	127736259	ACAACTGAAAAAGTTCAGG[2]	-	127736287	TTTGAATGTTCCTGAACTTTTTCAGTTGT[8]|TTTGAATGTTCCTGAACTTTTTCAGTTG[2]|TTTGAATGTTCCTGAACTTTTTCAGTTGTT[2]|TTTGAATGTTCCTGAACTTTTTCAGTTGTTG[1]|TTTGAATGTTCCTGAACTTTTTCAGT[1]
chr13	+	50610124	GCCAAGAAAACACAGGACA[1]	-	50610152	TGTTTGCAGATGTCCTGTGTTTTCTTGGC[1]|TGTTTGCAGATGTCCTGTGTTTTCTTGG[1]
chr7	+	77039256	AAAGACAGAAGAGAAAAGA[1]	-	77039284	TTCATTTTCCTCTTTTCTCTTCTGTCTTTT[3]|TTCATTTTCCTCTTTTCTCTTCTGTCTT[1]|TTCATTTTCCTCTTTTCTCTTCTGTCTTT[1]|TTCATTTTCCTCTTTTCTCTTCTGTC[1]
chr15	+	74469391	TAACGCTGAGACTTCTTAA[1]	-	74469419	TGGTCCAAGATTAAGAAGTCTCAGCGTTAG[2]
chr18	+	67219092	TCGAGTCACTCTAAGGCTT[1]	-	67219120	TCACCAACGAAAGCCTTAGAGTGACTCGA[5]|TCACCAACGAAAGCCTTAGAGTGACTCGATT[1]
chr7	+	80960268	GCATGTTCTGTGTTGTCAG[2]	-	80960296	TTGTCTTCTCCTGACAACACAGAACATGC[15]|TTGTCTTCTCCTGACAACACAGAACATGCT[8]|TTGTCTTCTCCTGACAACACAGAACATGCTA[6]|TTGTCTTCTCCTGACAACACAGAACAT[2]|TTGTCTTCTCCTGACAACACAGAACATG[1]
chr5	+	150615778	GCATCCAGGAGCCTGGAGT[1]	-	150615806	TGTGATGGCAACTCCAGGCTCCTGGATGCATC[4]|TGTGATGGCAACTCCAGGCTCCTGGATG[2]|TGTGATGGCAACTCCAGGCTCCTGGATGCA[2]|TGTGATGGCAACTCCAGGCTCCTGGATGC[2]
chr11	+	103298167	TGTGTGCACAGAAACCAAA[1]	-	103298195	GTAGACAACATTTGGTTTCTGTGCAC[1]
chr6	+	85062247	GCTTTCCTTTCCAAGGCAG[1]	-	85062275	TATAAAAGTCCTGCCTTGGAAAGGAAAGC[102]|TATAAAAGTCCTGCCTTGGAAAGGAAA[6]|TATAAAAGTCCTGCCTTGGAAAGGAAAG[3]|TATAAAAGTCCTGCCTTGGAAAGGAAAGCGC[2]|TATAAAAGTCCTGCCTTGGAAAGG[1]|TATAAAAGTCCTGCCTTGGAAAGGAA[1]
chr17	+	66541243	ACGCTCTGGAAGAGCCTTT[1]	-	66541271	TGCAGCTGGCAAAGGCTCTTCCAGAGCGTG[98]|TGCAGCTGGCAAAGGCTCTTCCAGAGCGTGT[93]|TGCAGCTGGCAAAGGCTCTTCCAGAGCGT[32]|TGCAGCTGGCAAAGGCTCTTCCAGAGC[2]|TGCAGCTGGCAAAGGCTCTTCCA[2]|TGCAGCTGGCAAAGGCTCTTCCAGA[1]|TGCAGCTGGCAAAGGCTCTTCCAGAGCG[1]
chr5	+	113754016	GGGTGTTTTCAGATAGGTT[1]	-	113754044	TCCACAGGTAAACCTATCTGAAAACACCCT[3]|TCCACAGGTAAACCTATCTGAAAACACCCTC[2]|TCCACAGGTAAACCTATCTGAAAAC[1]|TCCACAGGTAAACCTATCTGAAAACACC[1]
chr7	+	80933500	GCTGATGTTCCTTTGGAGC[1]	-	80933528	TGTTTTCGCAGCTCCAAAGGAACATCAGC[2]|TGTTTTCGCAGCTCCAAAGGAACATCAGCA[1]
chr17	+	27469274	CAACATTGCTGTCAGCCTC[3]	-	27469302	TTTGACTGCAGAGGCTGACAGCAATGTTG[17]|TTTGACTGCAGAGGCTGACAGCAATGTTGG[7]|TTTGACTGCAGAGGCTGACAGCAATGTTGGA[2]|TTTGACTGCAGAGGCTGACAGCAATGTT[1]|TTTGACTGCAGAGGCTGACAGCAA[1]
chr9	+	54090197	GAGTTGGCTGAATCCCATT[5]	-	54090225	TCAAAGTGGAAATGGGATTCAGCCAAC[43]|TCAAAGTGGAAATGGGATTCAGCCAACTC[32]|TCAAAGTGGAAATGGGATTCAGCCAACT[11]|TCAAAGTGGAAATGGGATTCAGCCAACTCT[10]|TCAAAGTGGAAATGGGATTCAGCCAA[6]|TCAAAGTGGAAATGGGATTCAGCCAACTCTT[3]|TCAAAGTGGAAATGGGATTCAGC[3]|TCAAAGTGGAAATGGGATTCAGCC[2]|TCAAAGTGGAAATGGGATTCAGCCA[2]
chr6	+	127746897	TCTCATGAAGATCAGTCCA[2]	-	127746925	TGCTATTTGATGGACTGATCTTCATGAGAC[1]
chr6	+	127737934	TTCTGCAACAGTACGATTT[2]	-	127737962	TCTTCCAACCAAATCGTACTGTTGCAGAA[2]|TCTTCCAACCAAATCGTACTGTTGCAGA[1]
chr9	+	67562239	TCCAACAAAACTATGGTTG[4]	-	67562267	TTTGAAAAGACAACCATAGTTTTGTTGGAGT[8]|TTTGAAAAGACAACCATAGTTTTGTTGGA[8]|TTTGAAAAGACAACCATAGTTTTGTTGGAG[6]|TTTGAAAAGACAACCATAGTTTTGTTGG[3]|TTTGAAAAGACAACCATAGTTTTGTT[2]
chr12	+	99652485	CCACTTACCAACAACACGG[1]	-	99652513	TACAAGATGCCCGTGTTGTTGGTAAGTGGA[5]|TACAAGATGCCCGTGTTGTTGGTAAGTGG[3]|TACAAGATGCCCGTGTTGTTGGTAAGT[1]|TACAAGATGCCCGTGTTGTTGGTAAG[1]
chr17	+	66540823	ACAAGAACAGGGCCCTTTG[4]	-	66540851	TGGCAGTTATCAAAGGGCCCTGTTC[6]|TGGCAGTTATCAAAGGGCCCTGTTCTT[5]|TGGCAGTTATCAAAGGGCCCTGTTCTTGT[4]|TGGCAGTTATCAAAGGGCCCTGTTCT[4]|TGGCAGTTATCAAAGGGCCCTGTTCTTGTG[3]|TGGCAGTTATCAAAGGGCCCTGT[3]|TGGCAGTTATCAAAGGGCCCTGTT[1]|TGGCAGTTATCAAAGGGCCCTGTTCTTGTGA[1]
chr17	+	27440604	GAGGCTGGGATTATTCAAA[4]	-	27440632	TTTACATGGGTTTGAATAATCCCAGCCTC[2]|TTTACATGGGTTTGAATAATCCCAGCC[1]
chr5	+	102264491	AAAGCAGGGCTACATCGTT[1]	-	102264519	TAGTAACCAAAACGATGTAGCCCTGCTTTA[2]|TAGTAACCAAAACGATGTAGCCCTGCTTT[1]
chr14	+	20463505	ACAAAGAATGTTCTCACAC[1]	-	20463533	TCCATCCTTAGTGTGAGAACATTCTTTGTT[3]
chr5	+	150626656	CGAAGCGATGAACCGTGTA[1]	-	150626684	TAGGACATGGTACACGGTTCATCGCTTCGCTT[2]|TAGGACATGGTACACGGTTCATCGCTTCGCT[1]
chr9	+	67560672	AGGGAGCTACTCCAAACTT[7]	-	67560700	TCTCATGGGCAAGTTTGGAGTAGCTCCCT[2]|TCTCATGGGCAAGTTTGGAGTAGCTC[1]
chr18	+	67215021	ACAATGGGAGGGTAGTGCC[1]	-	67215049	TGAAAGATTAGGCACTACCCTCCCATTGTC[67]|TGAAAGATTAGGCACTACCCTCCCATTGT[57]|TGAAAGATTAGGCACTACCCTCCC[34]|TGAAAGATTAGGCACTACCCTCCCATT[26]|TGAAAGATTAGGCACTACCCTCC[23]|TGAAAGATTAGGCACTACCCTCCCAT[20]|TGAAAGATTAGGCACTACCCTCCCA[11]|TGAAAGATTAGGCACTACCCTCCCATTG[4]|TGAAAGATTAGGCACTACCCTCCCATTGTCGA[3]
chr15	+	59097835	AAAGATGCATTTAAGAGTG[1]	-	59097863	TAAGTCAGTTCACTCTTAAATGCATCTT[1]
chr13	+	50610515	GATTGTGAAACTAAGGCCT[1]	-	50610543	TTGGAATAGAAGGCCTTAGTTTCACAATC[6]
chr17	+	66539615	TCTCCACAGTGACATTCAG[1]	-	66539643	TTCCAAGACTCTGAATGTCACTGTGGAGA[31]|TTCCAAGACTCTGAATGTCACTGTGGAG[6]|TTCCAAGACTCTGAATGTCACTGTGGAGAT[3]|TTCCAAGACTCTGAATGTCACTGTGGA[2]|TTCCAAGACTCTGAATGTCACTGT[1]|TTCCAAGACTCTGAATGTCACTGTGGAGATT[1]
chr17	+	66545709	TTGATGCAAAGACCTTGGG[2]	-	66545737	TGTTTGGAATCCCAAGGTCTTTGCATCA[2]|TGTTTGGAATCCCAAGGTCTTTGCA[1]|TGTTTGGAATCCCAAGGTCTTTGCATC[1]|TGTTTGGAATCCCAAGGTCTTTGCAT[1]|TGTTTGGAATCCCAAGGTCTTTGCATCAAAA[1]
chr11	+	5430552	AACCAACATTAAAAAAATT[1]	-	5430580	TTGCAAGTTGAATTTTTTTAATGTTGGTT[2]|TTGCAAGTTGAATTTTTTTAATGTTGGTTCC[1]
chr9	+	67548262	TCACTATAAGGAATGAGGA[3]	-	67548290	TGTGAAGCTATCCTCATTCCTTATAGTGAT[2]|TGTGAAGCTATCCTCATTCCTTATAGTG[2]|TGTGAAGCTATCCTCATTCCTTATAGTGA[1]
chr17	+	27444269	AACTCTTAATTGAACCCAT[2]	-	27444297	TTATGATTGTATGGGTTCAATTAAGAGTTT[2]|TTATGATTGTATGGGTTCAATTAAGA[2]|TTATGATTGTATGGGTTCAATTAAGAGTT[1]
chr10	+	66161197	AGGAACAGCCTGTTTCCTG[13]	-	66161225	TGGTAACCCACAGGAAACAGGCTGTTCC[1]
chr18	+	67227695	GCTCTGGACAAGGAATGTG[1]	-	67227723	TGAAAACATCCACATTCCTTGTCCAGAGC[1]
chr9	+	67570447	AACACAAGACGCTCCCAGA[10]	-	67570475	TGAAACACAGTCTGGGAGCGTCTTGT[42]|TGAAACACAGTCTGGGAGCGTCTTGTGTT[36]|TGAAACACAGTCTGGGAGCGTCTTGTGTTC[13]|TGAAACACAGTCTGGGAGCGTCTTG[13]|TGAAACACAGTCTGGGAGCGTCTT[9]|TGAAACACAGTCTGGGAGCGTCTTGTGT[7]|TGAAACACAGTCTGGGAGCGTCTTGTG[4]|TGAAACACAGTCTGGGAGCGTCT[1]
chr7	+	77031283	AAAGGCAACATGGATTTTC[1]	-	77031311	GAACAGTGTTGAAAATCCATGTTGCCT[3]|GAACAGTGTTGAAAATCCATGTTGC[1]|GAACAGTGTTGAAAATCCATGTTGCCTTTC[1]|GAACAGTGTTGAAAATCCATGTTGCC[1]|GAACAGTGTTGAAAATCCATGTTGCCTT[1]
chr5	+	150630483	CTGATACAGATCAAAACAC[1]	-	150630511	TATTCAGATTGTGTTTTGATCTGTATCAGT[1]
chr15	+	59090251	GCAGGAAGGAAACTAGGAA[1]	-	59090279	TTTCATTTCTTTCCTAGTTTCCTTCCTGC[3]|TTTCATTTCTTTCCTAGTTTCCTTCCTGCC[3]|TTTCATTTCTTTCCTAGTTTCCTTCCTGCCT[2]
chr7	+	80967657	TTTGCTAGCTCTCAGTAAG[1]	-	80967685	GGTCATTGTACTTACTGAGAGCTAGCAAAA[1]
chr13	+	51008205	AGTTCCTAGAAGGAATCAA[3]	-	51008233	TGAGTTCTTGTTGATTCCTTCTAGGAACTTGA[1]|TGAGTTCTTGTTGATTCCTTCTAGGAACTT[1]|TGAGTTCTTGTTGATTCCTTCTAGGAACT[1]
chr15	+	59106398	TGGTCCTTCCTGCACATGA[1]	-	59106426	TGAGTCTTTCTCATGTGCAGGAAGGACCAGC[7]|TGAGTCTTTCTCATGTGCAGGAAGGA[2]|TGAGTCTTTCTCATGTGCAGGAAGGAC[2]|TGAGTCTTTCTCATGTGCAGGAAGG[2]|TGAGTCTTTCTCATGTGCAGGAAGGACCA[1]|TGAGTCTTTCTCATGTGCAGGAAGGACCAG[1]|TGAGTCTTTCTCATGTGCAGGAAGGACC[1]|TGAGTCTTTCTCATGTGCAGGAA[1]
chr5	+	113764538	TGCGAAGTCCTAACAACCC[1]	-	113764566	TCTTCCAGACGGGTTGTTAGGACTTCGCA[14]|TCTTCCAGACGGGTTGTTAGGACTTCGC[4]|TCTTCCAGACGGGTTGTTAGGACTTCGCAAT[2]|TCTTCCAGACGGGTTGTTAGGACTTCGCAA[2]|TCTTCCAGACGGGTTGTTAGGACT[1]
chr9	+	54087899	TGGAAGGCAATTGCAGAGC[3]	-	54087927	TAGTATGATGGCTCTGCAATTGCCTTCCATGT[4]|TAGTATGATGGCTCTGCAATTGCCTTC[4]|TAGTATGATGGCTCTGCAATTGCCTTCCAT[3]|TAGTATGATGGCTCTGCAATTGCCTTCCATG[1]|TAGTATGATGGCTCTGCAATTGCCTTCC[1]
chr17	+	27446146	GGAGGACACTACAGCTCTT[1]	-	27446174	TTGGCTTTGCAAGAGCTGTAGTGTCCTCCC[2]|TTGGCTTTGCAAGAGCTGTAGTGTC[1]
chr5	+	113767677	AGTTACCGGATCTCTAAGC[1]	-	113767705	AGTCAATGAAGCTTAGAGATCCGGTA[2]|AGTCAATGAAGCTTAGAGATCCGGTAACTC[1]
chr12	+	99654868	CCTGTGTGGAAGATTGTCC[1]	-	99654896	TAAAGCAAAAGGACAATCTTCCACACAGGT[80]|TAAAGCAAAAGGACAATCTTCCACACAGG[71]|TAAAGCAAAAGGACAATCTTCCACAC[67]|TAAAGCAAAAGGACAATCTTCCACACA[42]|TAAAGCAAAAGGACAATCTTCCACA[13]|TAAAGCAAAAGGACAATCTTCCACACAGGTG[10]|TAAAGCAAAAGGACAATCTTCCACACAG[7]|TAAAGCAAAAGGACAATCTTCCAC[4]|TAAAGCAAAAGGACAATCTTCCACACAGGTGC[2]
chr14	+	24907495	GGGAATCCCTGACAAAGAA[2]	-	24907523	AAGGAGACAATTCTTTGTCAGGGATTCCCAG[1]
chr5	+	113768335	ATTAGAGCATCTTGCGACA[1]	-	113768363	GCACACTGGCTGTCGCAAGATGCTCTAATT[1]
chr5	+	113767103	GAAAGACTCTAAAAATAAT[1]	-	113767131	TGTGTAAATAATTATTTTTAGAGTCTTTCC[5]|TGTGTAAATAATTATTTTTAGAGTCTTTC[5]|TGTGTAAATAATTATTTTTAGAGTCTTT[5]|TGTGTAAATAATTATTTTTAGAGTCTT[3]
chr10	+	18521186	ATAAGATGCAAGCAAAGAT[2]	-	18521214	TGAGTTCCTAATCTTTGCTTGCATCTTATA[11]|TGAGTTCCTAATCTTTGCTTGCATCTTA[10]|TGAGTTCCTAATCTTTGCTTGCATCTTAT[3]|TGAGTTCCTAATCTTTGCTTGCATCTT[2]|TGAGTTCCTAATCTTTGCTTGCATCTTATAAC[1]
chr5	+	113783008	TTAGCCACACGTGTGTCTA[3]	-	113783036	TGCTATCCTCTAGACACACGTGTGGCTAAG[2]
chr5	+	102262774	GAGCAATGAAGCCAAGGGA[2]	-	102262802	TGGGCTCACATCCCTTGGCTTCATTGC[4]|TGGGCTCACATCCCTTGGCTTCATTGCTC[4]|TGGGCTCACATCCCTTGGCTTCATTG[1]|TGGGCTCACATCCCTTGGCTTCATTGCTCA[1]
chr15	+	72931543	CAACACTAAAGGGACCTTC[1]	-	72931571	TGCTTGACTAGAAGGTCCCTTTAG[1]|TGCTTGACTAGAAGGTCCCTTTAGTGT[1]|TGCTTGACTAGAAGGTCCCTTTAGTGTT[1]|TGCTTGACTAGAAGGTCCCTTTAGTGTTG[1]
chr5	+	113768730	ATCACTTCCCCGAGCAGTC[2]	-	113768758	TTCAAGTCAAGACTGCTCGGGGAAGTGA[7]|TTCAAGTCAAGACTGCTCGGGGAAGTGAT[5]|TTCAAGTCAAGACTGCTCGGGGAAGTGATT[2]|TTCAAGTCAAGACTGCTCGGGGAAGT[2]|TTCAAGTCAAGACTGCTCGGGGA[2]|TTCAAGTCAAGACTGCTCGGGGAA[2]|TTCAAGTCAAGACTGCTCGGGGAAGTG[1]|TTCAAGTCAAGACTGCTCGGGGAAG[1]
chr18	+	67220365	AAGCCGTTTCCAGCACTGA[1]	-	67220393	TGGGAGTTTCTCAGTGCTGGAAACGGCTTC[17]|TGGGAGTTTCTCAGTGCTGGAAACGGCTT[12]|TGGGAGTTTCTCAGTGCTGGAAACGGC[1]|TGGGAGTTTCTCAGTGCTGGAAACGG[1]
chr9	+	67549036	AACTCTCTCTGAAAATGAT[2]	-	67549064	TAAATATCATATCATTTTCAGAGAGAGTTG[1]
chr12	+	99632189	CAGGAAGCCATAAGAAGGG[1]	-	99632217	TATATTCGGTCCCTTCTTATGGCTTCCTGA[1]
chr6	+	83721490	CACGAAGAAAGCAAACGGG[1]	-	83721518	TGTGGATAATCCCGTTTGCTTTCTTCGTG[1]
chr10	+	66160326	CCCAAAAGTCACTGTTTGA[1]	-	66160354	TGTCTCTCTTTCAAACAGTGACTTTTGGGA[5]|TGTCTCTCTTTCAAACAGTGACTTTTGG[2]|TGTCTCTCTTTCAAACAGTGACTTTTGGGAG[1]
chr9	+	54063690	GAGTTGGAGAGTCTATTCT[1]	-	54063718	TCCTTTGATCAGAATAGACTCTCCAACTC[4]|TCCTTTGATCAGAATAGACTCTCCAAC[1]|TCCTTTGATCAGAATAGACTCTCCAACTCC[1]
chr5	+	113767243	ACTCAGGGTAGGGCAGCTC[1]	-	113767271	TGGAAAAGCAGAGCTGCCCTACCCTGAGT[11]|TGGAAAAGCAGAGCTGCCCTACCC[5]|TGGAAAAGCAGAGCTGCCCTACCCTGAGTT[4]|TGGAAAAGCAGAGCTGCCCTACC[1]|TGGAAAAGCAGAGCTGCCCTACCCT[1]|TGGAAAAGCAGAGCTGCCCTACCCTGA[1]|TGGAAAAGCAGAGCTGCCCTACCCTGAGTTA[1]
chr10	+	75321932	GAAAGGACATCTGAACCAC[1]	-	75321960	AACTAGTCCAGTGGTTCAGATGTCCTTT[1]|AACTAGTCCAGTGGTTCAGATGTCCTT[1]
chr15	+	59106420	AGACTCAAACCCAAGTTAC[3]	-	59106448	TTGAAGTCGGGTAACTTGGGTTTGA[5]|TTGAAGTCGGGTAACTTGGGTTTGAGTCT[1]|TTGAAGTCGGGTAACTTGGGTTTGAGT[1]|TTGAAGTCGGGTAACTTGGGTTTG[1]|TTGAAGTCGGGTAACTTGGGTTTGAGTCTT[1]
chr6	+	127736143	CATAGTTGCGCCTCCATCG[1]	-	127736171	TAAGAAATGGCGATGGAGGCGCAAC[29]|TAAGAAATGGCGATGGAGGCGCAACTATGA[25]|TAAGAAATGGCGATGGAGGCGCAACTATG[24]|TAAGAAATGGCGATGGAGGCGCAACT[13]|TAAGAAATGGCGATGGAGGCGCAACTAT[7]|TAAGAAATGGCGATGGAGGCGCAA[6]|TAAGAAATGGCGATGGAGGCGCAACTA[5]|TAAGAAATGGCGATGGAGGCGCA[4]
chr17	+	27444740	TGATGTGGAAGAATAGGTT[1]	-	27444768	TAGCACTTCAAACCTATTCTTCCACATC[125]|TAGCACTTCAAACCTATTCTTCCACAT[49]|TAGCACTTCAAACCTATTCTTCCACATCACC[40]|TAGCACTTCAAACCTATTCTTCCACATCAC[39]|TAGCACTTCAAACCTATTCTTCCACATCA[24]|TAGCACTTCAAACCTATTCTTCCAC[9]|TAGCACTTCAAACCTATTCTTCCACA[9]|TAGCACTTCAAACCTATTCTTCC[2]|TAGCACTTCAAACCTATTCTTCCACATCACCG[1]|TAGCACTTCAAACCTATTCTTCCA[1]
chr17	+	66547927	TGCTCATTCAGTTCAGGCA[2]	-	66547955	TTCTCCTGCATGCCTGAACTGAATGAGCAA[8]|TTCTCCTGCATGCCTGAACTGAATGAGCAAC[2]|TTCTCCTGCATGCCTGAACTGAATGAG[2]|TTCTCCTGCATGCCTGAACTGAATGAGCA[1]|TTCTCCTGCATGCCTGAACTGAA[1]|TTCTCCTGCATGCCTGAACTGAAT[1]|TTCTCCTGCATGCCTGAACTGAATGA[1]
chr12	+	99655192	AAGGACATGCAGCTCCAAT[1]	-	99655220	TGTTCAAGTAATTGGAGCTGCATGTCCTT[29]|TGTTCAAGTAATTGGAGCTGCATGTCC[21]|TGTTCAAGTAATTGGAGCTGCATGTC[15]|TGTTCAAGTAATTGGAGCTGCATGTCCTTG[11]|TGTTCAAGTAATTGGAGCTGCATGTCCT[4]|TGTTCAAGTAATTGGAGCTGCATGT[1]|TGTTCAAGTAATTGGAGCTGCATG[1]|TGTTCAAGTAATTGGAGCTGCATGTCCTTGT[1]
chr15	+	59093544	ACTTGGTAGAAAGACATAC[1]	-	59093572	TCACTTGAAAGTATGTCTTTCTACCAAGT[1]
chr8	+	114387802	CGGCTTGGTGGTGCATGTG[1]	-	114387830	TGAGACTAAACACATGCACCACCAAGCCGA[4]|TGAGACTAAACACATGCACCACCAAGCCGAG[1]
chr17	+	27468231	AAGTTAGGTGGTATCTTCC[2]	-	27468259	TGGATGCCCAGGAAGATACCACCTAACTTG[1]
chr9	+	67565814	GGTCAGGAGAAGTTATGTC[1]	-	67565842	TAGTTGCCCTGACATAACTTCTCCTG[8]|TAGTTGCCCTGACATAACTTCTCCTGACC[5]|TAGTTGCCCTGACATAACTTCTCC[3]|TAGTTGCCCTGACATAACTTCTCCTGACCCA[3]|TAGTTGCCCTGACATAACTTCTCCTGACCC[2]|TAGTTGCCCTGACATAACTTCTCCTGA[2]|TAGTTGCCCTGACATAACTTCTCCT[2]
chr18	+	67218342	AGAAGTGGACCACATAGAA[4]	-	67218370	TCAAAGATGCTTCTATGTGGTCCACTTCTC[10]|TCAAAGATGCTTCTATGTGGTCCACTTC[8]|TCAAAGATGCTTCTATGTGGTCCACTTCT[4]|TCAAAGATGCTTCTATGTGGTCCA[1]|TCAAAGATGCTTCTATGTGGTCCAC[1]|TCAAAGATGCTTCTATGTGGTCCACT[1]
chr10	+	86066973	GCAGAACTCAGTGAAAGAG[199]	-	86067001	TGCTTGTTTACTCTTTCACTGAGTTCTGCC[1]
chr17	+	66547443	TGAATTTCAGGATTGTACC[1]	-	66547471	TGCTCTAATGGGTACAATCCTGAAATTCAT[1]
chr5	+	150635517	TTTTGTCTCGGTTATATTT[1]	-	150635545	TATTAAACTGAAATATAACCGAGACAAAAGC[1]
chr7	+	80945001	ACAATGCTAAGATGATAGT[2]	-	80945029	TACTCTGTGCACTATCATCTTAGCATTGTC[15]|TACTCTGTGCACTATCATCTTAGCATT[1]
chr17	+	27431222	TGTCTGAGGCAGCTGAAAA[1]	-	27431250	TGCGTGAGAATTTTCAGCTGCCTCAGA[3]|TGCGTGAGAATTTTCAGCTGCCTCAG[1]
chr5	+	113768329	GGGGGAATTAGAGCATCTT[4]	-	113768357	TGGCTGTCGCAAGATGCTCTAATTC[3]|TGGCTGTCGCAAGATGCTCTAATT[3]|TGGCTGTCGCAAGATGCTCTAATTCCC[2]|TGGCTGTCGCAAGATGCTCTAATTCCCCC[1]|TGGCTGTCGCAAGATGCTCTAATTCCCCCTC[1]|TGGCTGTCGCAAGATGCTCTAATTCCCCCT[1]|TGGCTGTCGCAAGATGCTCTAATTCCCC[1]|TGGCTGTCGCAAGATGCTCTAATTCC[1]
chr3	+	20364369	TCAGATAAAATATTCGGAA[1]	-	20364397	TTTGCCAGTGTTCCGAATATTTTATCTGAA[1]|TTTGCCAGTGTTCCGAATATTTTATCTGA[1]
chr15	+	59092430	TGGAAGAGAATTGTATGAT[4]	-	59092458	TAAACAATGGATCATACAATTCTCTTC[18]|TAAACAATGGATCATACAATTCTCTTCC[5]|TAAACAATGGATCATACAATTCTCTTCCATT[3]|TAAACAATGGATCATACAATTCTCTT[3]|TAAACAATGGATCATACAATTCTCTTCCA[1]|TAAACAATGGATCATACAATTCTCTTCCAT[1]|TAAACAATGGATCATACAATTCTC[1]
chr15	+	78501136	GGTCATAAAGAGGATGGTG[1]	-	78501164	TGGAAATGGCCACCATCCTCTTT[1]
chr14	+	25246067	ACAGTTCAAATCTGTTGTA[1]	-	25246095	CAGATTCTCATACAACAGATTTGAACTGTGG[5]|CAGATTCTCATACAACAGATTTGAACTGTG[3]|CAGATTCTCATACAACAGATTTGAACTG[2]|CAGATTCTCATACAACAGATTTGAACT[1]
chr7	+	132473548	CTACCACTATCTCATCTAG[2]	-	132473576	TTGCAGTTTTCTAGATGAGATAGTGGTA[11]|TTGCAGTTTTCTAGATGAGATAGTGGTAGG[10]|TTGCAGTTTTCTAGATGAGATAGTGGT[8]|TTGCAGTTTTCTAGATGAGATAGTGGTAGGC[2]|TTGCAGTTTTCTAGATGAGATAG[1]|TTGCAGTTTTCTAGATGAGATAGTGGTAG[1]|TTGCAGTTTTCTAGATGAGATAGT[1]
chr7	+	77033867	GTAAGCCAGTTCAACATTT[3]	-	77033895	TTGGTAGACGAAATGTTGAACTGGCTTAC[21]|TTGGTAGACGAAATGTTGAACTGGCTTACA[5]|TTGGTAGACGAAATGTTGAACTGGCTTA[3]|TTGGTAGACGAAATGTTGAACTGGCT[2]|TTGGTAGACGAAATGTTGAACTGGCTT[2]
chr10	+	66160394	TCTTATCCAAGTCAACTTC[1]	-	66160422	TTGGATTAGTGAAGTTGACTTGGATAAGAAG[7]|TTGGATTAGTGAAGTTGACTTGGATAAGA[6]|TTGGATTAGTGAAGTTGACTTGGATAAGAA[2]|TTGGATTAGTGAAGTTGACTTGGATA[1]|TTGGATTAGTGAAGTTGACTTGGATAAGAAGC[1]|TTGGATTAGTGAAGTTGACTTGGATAA[1]|TTGGATTAGTGAAGTTGACTTGGAT[1]
chr7	+	77049679	TCAGTTGCAGTTTTCAGTC[1]	-	77049707	TACTTACAGTGACTGAAAACTGCAACTGAA[92]|TACTTACAGTGACTGAAAACTGCAACTGAAT[53]|TACTTACAGTGACTGAAAACTGCAACTGA[31]|TACTTACAGTGACTGAAAACTGCAAC[5]|TACTTACAGTGACTGAAAACTGCAACT[2]|TACTTACAGTGACTGAAAACTGCAACTG[1]|TACTTACAGTGACTGAAAACTGCA[1]
chr2	+	92422169	GAGGGGGTTGAAGTTGCTC[1]	-	92422197	AAGCACTGCAGAGCAACTTCAACCCCCT[1]
chr3	+	20353928	CCGAGTTTACTAAGAGATA[1]	-	20353956	TTATAAGCACTATCTCTTAGTAAACTCGGG[1]
chr17	+	66544224	GAACTGTAGTAGTAGCTAG[1]	-	66544252	AGCAGCGGCACTAGCTACTACTACAGTTC[2]
chr5	+	150615902	TGGTCTCCAGCTACCTTGA[1]	-	150615930	TAGTAAGAGATCAAGGTAGCTGGAGACCACC[12]|TAGTAAGAGATCAAGGTAGCTGGAGACC[9]|TAGTAAGAGATCAAGGTAGCTGG[8]|TAGTAAGAGATCAAGGTAGCTGGAGA[4]|TAGTAAGAGATCAAGGTAGCTGGAGACCAC[4]|TAGTAAGAGATCAAGGTAGCTGGAG[2]|TAGTAAGAGATCAAGGTAGCTGGA[2]|TAGTAAGAGATCAAGGTAGCTGGAGACCA[1]|TAGTAAGAGATCAAGGTAGCTGGAGAC[1]
chr9	+	67563049	ACTAACCAGATTGAATCTC[3]	-	67563077	TGAGTGTATTGAGATTCAATCTGGTTAGTC[40]|TGAGTGTATTGAGATTCAATCTGGTTAGT[21]|TGAGTGTATTGAGATTCAATCTGGTT[6]|TGAGTGTATTGAGATTCAATCTGGTTAGTCTC[5]|TGAGTGTATTGAGATTCAATCTGGTTAGTCT[3]|TGAGTGTATTGAGATTCAATCTGGTTA[2]
chr7	+	132473582	TGTTGAAAAAGGAACACGG[1]	-	132473610	TGCAGCCTGTCCGTGTTCCTTTTTCAAC[1]
chr9	+	67559772	ATGGCTTCAGAGTCCCAAA[1]	-	67559800	TAACTTTAGATTTGGGACTCTGAAGCCATA[3]|TAACTTTAGATTTGGGACTCTGAAGCCAT[1]
chr17	+	27469280	TGCTGTCAGCCTCTGCAGT[3]	-	27469308	GGTGCTTTTGACTGCAGAGGCTGACAGC[1]
chr5	+	115298994	CTCGCCCAAGGAAGAGTCT[1]	-	115299022	TGCAGATTCCAGACTCTTCCTTGGGCGAGT[38]|TGCAGATTCCAGACTCTTCCTTGGGC[33]|TGCAGATTCCAGACTCTTCCTTGG[22]|TGCAGATTCCAGACTCTTCCTTG[19]|TGCAGATTCCAGACTCTTCCTTGGGCG[14]|TGCAGATTCCAGACTCTTCCTTGGG[13]|TGCAGATTCCAGACTCTTCCTTGGGCGA[10]|TGCAGATTCCAGACTCTTCCTTGGGCGAG[7]|TGCAGATTCCAGACTCTTCCTTGGGCGAGTG[2]
chr11	+	5431135	AATTCAATAAATGGCTACC[3]	-	5431163	TGTCATTGTGGGTAGCCATTTATTGAATTC[11]|TGTCATTGTGGGTAGCCATTTATTGAATTCA[1]|TGTCATTGTGGGTAGCCATTTATTGA[1]|TGTCATTGTGGGTAGCCATTTATTGAAT[1]
chr17	+	66541892	GTCCTGCCGGAAAGCAGCC[1]	-	66541920	TGGGTGTGTCGGCTGCTTTCCGGCAGGACTTT[1]
chr13	+	50610797	ATCTGGTCCATATCCTGGT[1]	-	50610825	TATGTTACTCACCAGGATATGGACCAGATC[1]
chr6	+	127746889	CCAGAAAGTCTCATGAAGA[3]	-	127746917	GATGGACTGATCTTCATGAGACTTTCTGGCA[2]|GATGGACTGATCTTCATGAGACTTT[1]
chr7	+	77047408	AAGCTCTGCCTGCTCTCAT[2]	-	77047436	TAGGATGCAAATGAGAGCAGGCAGAGC[1]|TAGGATGCAAATGAGAGCAGGCA[1]|TAGGATGCAAATGAGAGCAGGCAGAGCTT[1]
chr17	+	66572229	ACCAGTGCCTGTGTGGGCA[1]	-	66572257	AAGACACTCATGCCCACACAGGCACTG[1]
chr7	+	134168942	AGGGCTTCTCGTCCGAATG[2]	-	134168970	TAAGCTGTCGCATTCGGACGAGAAGC[3]|TAAGCTGTCGCATTCGGACGAGAAG[1]
chr7	+	80935772	TTTGAACCCCCTTCTATAA[1]	-	80935800	TAATTTGTATTTATAGAAGGGGGTTCAAA[9]|TAATTTGTATTTATAGAAGGGGGTTC[8]|TAATTTGTATTTATAGAAGGGGGTTCAAAA[8]|TAATTTGTATTTATAGAAGGGGGTT[3]|TAATTTGTATTTATAGAAGGGGGTTCAA[3]|TAATTTGTATTTATAGAAGGGGGTTCA[3]|TAATTTGTATTTATAGAAGGGGGTTCAAAAA[2]|TAATTTGTATTTATAGAAGGGGGT[1]
chr5	+	113765135	CTGAAAAGGTGCAGAAGAC[3]	-	113765163	TACATGGATGGTCTTCTGCACCTTTTCAGTC[18]|TACATGGATGGTCTTCTGCACCTTTTCAGT[16]|TACATGGATGGTCTTCTGCACCTTTTC[6]|TACATGGATGGTCTTCTGCACCTTTTCAGTCT[5]|TACATGGATGGTCTTCTGCACCTTTT[3]|TACATGGATGGTCTTCTGCACCTTT[1]
chr14	+	20463614	AAGATCTATGACCTATGTA[2]	-	20463642	TGCTGCTTGGTACATAGGTCATAGATC[6]|TGCTGCTTGGTACATAGGTCATAGATCTTC[6]|TGCTGCTTGGTACATAGGTCATAGATCT[2]|TGCTGCTTGGTACATAGGTCATAGATCTTCA[2]|TGCTGCTTGGTACATAGGTCATAGATCTT[1]|TGCTGCTTGGTACATAGGTCATAGATCTTCAG[1]
chr17	+	27432100	ACTGTGACTCTACTGTGTG[1]	-	27432128	TTCATGGCTTCACACAGTAGAGTCACAGT[1]|TTCATGGCTTCACACAGTAGAGTCAC[1]|TTCATGGCTTCACACAGTAGAGTCACA[1]
chr17	+	66540066	AGCCTCCTGACACATAAAT[5]	-	66540094	GACACCAGCTATTTATGTGTCAGGAGGCTA[2]
chr17	+	66539914	GAGGATGATCCAATTGGGT[5]	-	66539942	TTCTAGAGTAACCCAATTGGATCATCCTCT[1]
chr6	+	83720041	TAGCGGGCCAAGATGCAAC[1]	-	83720069	TTGCATTTCTGTTGCATCTTGGCCCGCT[1]
chr7	+	77036581	ATCTCACGCTCATGTCTGT[1]	-	77036609	TTATTTAAAAACAGACATGAGCGTGAGAT[4]|TTATTTAAAAACAGACATGAGCGTGAGA[2]|TTATTTAAAAACAGACATGAGCGTGA[2]
chr13	+	50609558	TATCCCTCCTCACACATTA[1]	-	50609586	TTGGAATCACTAATGTGTGAGGAGGGATA[2]
chr7	+	77031284	AAGGCAACATGGATTTTCA[1]	-	77031312	AGAACAGTGTTGAAAATCCATGTTGCCT[1]
chr10	+	86052875	GGAGAACAGCAATTCTGGA[1]	-	86052903	TCACCAGGTATCCAGAATTGCTGTTCTCCC[2]|TCACCAGGTATCCAGAATTGCTGTTC[1]|TCACCAGGTATCCAGAATTGCTGTTCTCC[1]|TCACCAGGTATCCAGAATTGCTGTTCTCCCC[1]
chr9	+	67581796	GCAGTAGCTAGGCTCGACA[2]	-	67581824	TGAAGATATATGTCGAGCCTAGCTACTGC[3]|TGAAGATATATGTCGAGCCTAGCTAC[1]
chr7	+	80959234	CCAAGAAAAAGGCCATTAC[4]	-	80959262	TGGGTTGTCTGTAATGGCCTTTTTCTTGG[63]|TGGGTTGTCTGTAATGGCCTTTTTCTTGGG[9]|TGGGTTGTCTGTAATGGCCTTTTTCTTG[5]|TGGGTTGTCTGTAATGGCCTTTTTCTTGGGC[5]|TGGGTTGTCTGTAATGGCCTTTTTCTTGGGCA[4]|TGGGTTGTCTGTAATGGCCTTTTTCTT[3]|TGGGTTGTCTGTAATGGCCTTTTTCT[1]
chr7	+	77054237	CAAGTGTAGGACATGGGAC[1]	-	77054265	TGCTCCAGAAGTCCCATGTCCTACACTTGA[2]
chr10	+	62123627	AACAAGAGAGCATAGCATT[1]	-	62123655	CACGCTTTTAAATGCTATGCTCTCTTGTT[1]
chr2	+	160592452	CTAACTTGTGCTGGAATCC[1]	-	160592480	TTCCTTAGCAGGATTCCAGCACAAGTTAG[1]
chr17	+	66541923	TGGCCAGAACCCAAAAGTA[1]	-	66541951	TCTTCACCATTACTTTTGGGTTCTGGCCATT[1]
chr17	+	27456485	CAAAAGTCTTGCCAGGTGG[1]	-	27456513	TTAACAAAAACCACCTGGCAAGACTTTTGC[17]|TTAACAAAAACCACCTGGCAAGACTTTT[15]|TTAACAAAAACCACCTGGCAAGACTTT[5]|TTAACAAAAACCACCTGGCAAGACTTTTGCT[4]|TTAACAAAAACCACCTGGCAAGACT[2]|TTAACAAAAACCACCTGGCAAGACTT[1]|TTAACAAAAACCACCTGGCAAGACTTTTGCTG[1]|TTAACAAAAACCACCTGGCAAGACTTTTG[1]|TTAACAAAAACCACCTGGCAAGA[1]
chr9	+	54094162	ACAGGAAGGAAAAGATGGC[2]	-	54094190	TGATCACACAGCCATCTTTTCCTTCCTGTA[8]|TGATCACACAGCCATCTTTTCCTTCCT[2]|TGATCACACAGCCATCTTTTCCTTCCTG[1]|TGATCACACAGCCATCTTTTCCTTCCTGT[1]
chr7	+	77031274	CCCAAAGAGAAAGGCAACA[7]	-	77031302	TGAAAATCCATGTTGCCTTTCTCTTT[35]|TGAAAATCCATGTTGCCTTTCTCTTTGGGT[21]|TGAAAATCCATGTTGCCTTTCTCTTTGGG[14]|TGAAAATCCATGTTGCCTTTCTCTTTGG[5]|TGAAAATCCATGTTGCCTTTCTCTT[3]|TGAAAATCCATGTTGCCTTTCTCTTTG[1]
chr9	+	67580835	AAACACACTTAGAAAGATG[2]	-	67580863	TAATAAGCACCATCTTTCTAAGTGTGTTTT[2]
chr17	+	66527551	TCGGAATCACACACATTTT[1]	-	66527579	TAAATAGGCTAAAATGTGTGTGATTCCGAGT[1]
chr9	+	54076194	ACAAACAGCTGAAGTTTAG[1]	-	54076222	TGTTTTACTTCTAAACTTCAGCTGTTTGT[1]
chr7	+	80940791	ACAACATGTCATCTGTGTT[1]	-	80940819	TCATAAGAGGAACACAGATGACATGTTGTC[20]|TCATAAGAGGAACACAGATGACATGTTGT[5]|TCATAAGAGGAACACAGATGACATGTT[1]
chr7	+	132472151	GTACCTTTCATTGTTACTT[2]	-	132472179	TGCTTAGCTCAAGTAACAATGAAAGGTAC[41]|TGCTTAGCTCAAGTAACAATGAAAGGTA[33]|TGCTTAGCTCAAGTAACAATGAAAGGTACT[12]|TGCTTAGCTCAAGTAACAATGAAAGG[2]|TGCTTAGCTCAAGTAACAATGAA[1]
chr7	+	77033313	GAGCGATGCTCTGAAACGC[13]	-	77033341	TGAAAGAGCAGCGTTTCAGAGCATCG[3]|TGAAAGAGCAGCGTTTCAGAGCATC[1]
chr5	+	150628975	GTGGTTAAGAATACGGACT[1]	-	150629003	CTGCAAGACAAGTCCGTATTCTTAACCACT[1]
chr15	+	72930429	AAGGCTCTCAACTAGGTGT[3]	-	72930457	TACTATCTGGACACCTAGTTGAGAGC[1]|TACTATCTGGACACCTAGTTGAGAGCC[1]
chr18	+	67215410	ATGGGCCTTAGTGCTTATT[1]	-	67215438	TACCCTAACAAATAAGCACTAAGGCCCATGC[1]|TACCCTAACAAATAAGCACTAAGGCCCATG[1]
chr17	+	27452223	GCTTAATTAACAAGTGGTG[2]	-	27452251	TAATTGTGCACACCACTTGTTAATTAAGCTT[3]
chr5	+	150607859	CAGTGATCTACGATTGAGA[1]	-	150607887	TGAACCACTTTCTCAATCGTAGATCACTGG[7]|TGAACCACTTTCTCAATCGTAGATCACTG[1]|TGAACCACTTTCTCAATCGTAGATCACTGGAC[1]|TGAACCACTTTCTCAATCGTAGATCACT[1]
chr11	+	5429580	CCTGACAAGTTAAGACATC[1]	-	5429608	TGAGAGCAGAGATGTCTTAACTTGTCAGGA[1]|TGAGAGCAGAGATGTCTTAACTTGTCAGG[1]
chr5	+	150628655	GCATGATATAGGGCTATGC[3]	-	150628683	TGTTGCTAGAGCATAGCCCTATATCATGCTT[2]
chr5	+	113767853	AGTTGACATTATTACCTTG[4]	-	113767881	TTTTAAAGGCCAAGGTAATAATGTCAACT[2]
chr18	+	67225213	CTCCTCCTGGCACAAGACA[1]	-	67225241	TACGACTTAATGTCTTGTGCCAGGAGGAGG[46]|TACGACTTAATGTCTTGTGCCAGGAGGAG[40]|TACGACTTAATGTCTTGTGCCAGGAGGA[30]|TACGACTTAATGTCTTGTGCCAGGAGG[30]|TACGACTTAATGTCTTGTGCCAGGAG[20]|TACGACTTAATGTCTTGTGCCAGGA[7]|TACGACTTAATGTCTTGTGCCAGG[3]|TACGACTTAATGTCTTGTGCCAG[1]
chr17	+	66544864	CGTTTCTGGACTTCCACCT[3]	-	66544892	TAGGAACTGAAGGTGGAAGTCCAGAAACGT[44]|TAGGAACTGAAGGTGGAAGTCCAGA[8]|TAGGAACTGAAGGTGGAAGTCCAGAAAC[8]|TAGGAACTGAAGGTGGAAGTCCAGAA[8]|TAGGAACTGAAGGTGGAAGTCCAGAAACG[4]|TAGGAACTGAAGGTGGAAGTCCA[2]|TAGGAACTGAAGGTGGAAGTCCAGAAA[2]|TAGGAACTGAAGGTGGAAGTCCAGAAACGTG[2]|TAGGAACTGAAGGTGGAAGTCCAGAAACGTGT[1]|TAGGAACTGAAGGTGGAAGTCCAG[1]
chr17	+	27440429	GTCTCATCCCTGTCAACAC[5]	-	27440457	TCTACCTAGAGTGTTGACAGGGATGA[6]|TCTACCTAGAGTGTTGACAGGGATGAGACA[2]|TCTACCTAGAGTGTTGACAGGGAT[1]
chr17	+	27455467	CTCTCTGCCTCGAGTTACT[1]	-	27455495	TGAACTTGAGAGTAACTCGAGGCAGAGAGG[344]|TGAACTTGAGAGTAACTCGAGGCAGAGAGGC[212]|TGAACTTGAGAGTAACTCGAGGCAGAGA[155]|TGAACTTGAGAGTAACTCGAGGCAGA[50]|TGAACTTGAGAGTAACTCGAGGCAGAGAG[24]|TGAACTTGAGAGTAACTCGAGGC[15]|TGAACTTGAGAGTAACTCGAGGCAG[15]|TGAACTTGAGAGTAACTCGAGGCAGAG[13]|TGAACTTGAGAGTAACTCGAGGCA[11]|TGAACTTGAGAGTAACTCGAGGCAGAGAGGCA[4]
chr14	+	20461574	GAGAAGCAGATGAAGTTGG[1]	-	20461602	TTTAGTTTCTCCAACTTCATCTGCTTC[2]
chr13	+	51006145	CACCCTGAAGGCCTTAGAA[4]	-	51006173	TGGCACAGTGTTCTAAGGCCTTCAGGGTGA[3]|TGGCACAGTGTTCTAAGGCCTTCAGGGTG[3]|TGGCACAGTGTTCTAAGGCCTTCAGGG[2]|TGGCACAGTGTTCTAAGGCCTTCAGGGT[1]|TGGCACAGTGTTCTAAGGCCTTCAGG[1]|TGGCACAGTGTTCTAAGGCCTTCAG[1]
chr15	+	59103407	GGACTGCACTGCAGTGAGA[1]	-	59103435	TAGCTCATGTTCTCACTGCAGTGCAGTC[38]|TAGCTCATGTTCTCACTGCAGTGCAGTCC[35]|TAGCTCATGTTCTCACTGCAGTGCAGTCCGGT[21]|TAGCTCATGTTCTCACTGCAGTGCAGTCCGG[18]|TAGCTCATGTTCTCACTGCAGTGCA[6]|TAGCTCATGTTCTCACTGCAGTGCAGT[3]|TAGCTCATGTTCTCACTGCAGTGCAG[2]|TAGCTCATGTTCTCACTGCAGTGCAGTCCG[2]|TAGCTCATGTTCTCACTGCAGTG[1]|TAGCTCATGTTCTCACTGCAGTGC[1]
chr17	+	27451002	GGGACAGATGTCATAGAAT[1]	-	27451030	TGCTGTGTGCATTCTATGACATCTGTCCC[1]
chr9	+	67562423	CTGCAGTGGGTGCCACAGG[1]	-	67562451	TAGACTATGACCTGTGGCACCCACTGC[3]
chr9	+	3186804	GTACTATATTATAGTCAAC[42]	-	3186832	TTTCAAGTGTGTTGACTATAATATAGTACT[2]
chr13	+	50610001	AAACAAATGAATACATGGG[2]	-	50610029	TACTTCACCTCCCATGTATTCATTTG[1]
chr17	+	66546407	GTACCCAGGTGTCTCAATA[1]	-	66546435	TGAAAAAGTCTATTGAGACACCTGGGTACC[1]
chr17	+	27462923	GTGAGTCTCTTGAAGAAAT[1]	-	27462951	TCATGCCAGCATTTCTTCAAGAGAC[1]
chr5	+	115298189	CCTTGTGTTTGCGGGTTTC[1]	-	115298217	TTGGGAGTCAGAAACCCGCAAACACAAGGGC[3]|TTGGGAGTCAGAAACCCGCAAACACAAG[1]|TTGGGAGTCAGAAACCCGCAAACACAAGGGCT[1]
chr7	+	80960488	TGGCCTTTAGTTGACTAAG[3]	-	80960516	TATGAAGTAGCTTAGTCAACTAAAGGCCAC[53]|TATGAAGTAGCTTAGTCAACTAAAGGCCA[52]|TATGAAGTAGCTTAGTCAACTAAAGGCC[34]|TATGAAGTAGCTTAGTCAACTAAAGGC[17]|TATGAAGTAGCTTAGTCAACTAAAGGCCACA[7]|TATGAAGTAGCTTAGTCAACTAAAGG[6]|TATGAAGTAGCTTAGTCAACTAAAG[3]|TATGAAGTAGCTTAGTCAACTAAAGGCCACAG[3]|TATGAAGTAGCTTAGTCAACTAAA[3]|TATGAAGTAGCTTAGTCAACTAA[1]
chr13	+	50610626	AACATCTTAAGTAATGATA[9]	-	50610654	TATTGTTCCATATCATTACTTAAGATGTTC[12]|TATTGTTCCATATCATTACTTAAG[1]
chr7	+	80960889	AGCCTCCTGGGATACTGTA[1]	-	80960917	TCGTTCAAGCTACAGTATCCCAGGAGGCTC[4]|TCGTTCAAGCTACAGTATCCCAGGA[1]|TCGTTCAAGCTACAGTATCCCAGGAGG[1]
chr5	+	115284524	AAGTGAACTCTTGACTGCA[1]	-	115284552	TTCAGACTGATGCAGTCAAGAGTTCACTTC[1]
chr7	+	80960962	GCATAGTGGAACAGGCATT[1]	-	80960990	TCCGTGGCCAAATGCCTGTTCCACTATGC[1]
chr5	+	150606704	AATTAATAGGGGAGGCCAC[1]	-	150606732	TATAGATGAGGTGGCCTCCCCTATTAATTG[2]|TATAGATGAGGTGGCCTCCCCTATTAAT[1]|TATAGATGAGGTGGCCTCCCCTATTAATTGC[1]
chr12	+	99659634	AAATCCACCACAGAACATC[2]	-	99659662	GAACTTCTCAGATGTTCTGTGGTGGATT[3]|GAACTTCTCAGATGTTCTGTGGTGGATTT[1]|GAACTTCTCAGATGTTCTGTGGTGGAT[1]|GAACTTCTCAGATGTTCTGTGGTGGA[1]|GAACTTCTCAGATGTTCTGTGGTGGATTTG[1]
chr17	+	66540232	TTCGGCTCTTTTCCTAGTG[5]	-	66540260	TGTAGATTACCACTAGGAAAAGAGCCGAAA[1]|TGTAGATTACCACTAGGAAAAGAGCCGAA[1]|TGTAGATTACCACTAGGAAAAGAGCCGAAAA[1]
chr9	+	54062401	AAAAAAAAATGAAATCGGT[1]	-	54062429	TAACAAGCACACCGATTTCATTTTTTTTT[4]|TAACAAGCACACCGATTTCATTTTTTTTTT[2]|TAACAAGCACACCGATTTCATTTTT[1]
chr10	+	66158620	ATTAAGACCTCCAAACTGA[1]	-	66158648	TAGCTCAGCCTCAGTTTGGAGGTCTTAAT[1]
chr7	+	80960730	ATGGTTTGGCATCCTTAAA[1]	-	80960758	CATCACAGAATTTAAGGATGCCAAACC[2]|CATCACAGAATTTAAGGATGCCAAACCATT[1]|CATCACAGAATTTAAGGATGCCAAACCA[1]
chr5	+	150600586	TTAAGAGTTCCTGAGGAAG[1]	-	150600614	TATGTAGTAACTTCCTCAGGAACTCTTAAG[2]|TATGTAGTAACTTCCTCAGGAAC[1]|TATGTAGTAACTTCCTCAGGAACTCTTA[1]
chr7	+	80268210	CGGACTTCAGGCAGTCTCT[1]	-	80268238	TGATTTTTCAAGAGACTGCCTGAA[1]
chr17	+	27434568	AGGCACACTTTTCTTCTTC[1]	-	27434596	TTCTAGCTGGGAAGAAGAAAAGTG[1]
chr9	+	67560291	CCCTTTCCACCATCTATCC[1]	-	67560319	TACCTATCTGGGATAGATGGTGGAA[13]|TACCTATCTGGGATAGATGGTGGAAA[8]|TACCTATCTGGGATAGATGGTGGAAAGG[6]|TACCTATCTGGGATAGATGGTGGA[2]|TACCTATCTGGGATAGATGGTGGAAAGGGC[2]|TACCTATCTGGGATAGATGGTGG[1]|TACCTATCTGGGATAGATGGTGGAAAGGG[1]
chr14	+	20462847	AGGAGATAAGAGACTTTGG[2]	-	20462875	TTGCAGTTATCCAAAGTCTCTTATCTCCTG[5]|TTGCAGTTATCCAAAGTCTCTTATCTCC[3]|TTGCAGTTATCCAAAGTCTCTTATCT[1]
chr7	+	80960731	TGGTTTGGCATCCTTAAAT[4]	-	80960759	TCATCACAGAATTTAAGGATGCCAAACC[2]|TCATCACAGAATTTAAGGATGCCAAACCA[2]|TCATCACAGAATTTAAGGATGCCAAACCATT[1]|TCATCACAGAATTTAAGGATGCCAAACCAT[1]
chr15	+	72935759	GCTCGTCTCCTTCTGGGAA[4]	-	72935787	TACGCGTGCGTTCCCAGAAGGAGACGAGCCT[3]|TACGCGTGCGTTCCCAGAAGGAGACGAGC[3]|TACGCGTGCGTTCCCAGAAGGAGACGAG[2]|TACGCGTGCGTTCCCAGAAGGAGAC[2]|TACGCGTGCGTTCCCAGAAGGAGACGA[2]|TACGCGTGCGTTCCCAGAAGGAGACGAGCC[2]|TACGCGTGCGTTCCCAGAAGGAGACG[1]
chr9	+	67547496	ATCTATGCCATAAGCTTGA[1]	-	67547524	AAGAAATTGATCAAGCTTATGGCATAG[4]|AAGAAATTGATCAAGCTTATGGCATAGA[3]|AAGAAATTGATCAAGCTTATGGCATAGATT[2]|AAGAAATTGATCAAGCTTATGGCATA[1]
chr7	+	80265048	GACATTAGGGGCATGCAAA[1]	-	80265076	ATGGTTTTAATTTGCATGCCCCTAATGTCTAT[1]
chr7	+	80928303	GTGCCTGTGTTATCATGTC[1]	-	80928331	TTTGAAAGTAGACATGATAACACAGGCA[3]|TTTGAAAGTAGACATGATAACACAGGCACT[1]|TTTGAAAGTAGACATGATAACACAGGC[1]
chr10	+	66161248	TGCAGAGGTGTCTGGGTAC[1]	-	66161276	TGGTAGTAGTGTACCCAGACACCTCTGC[1]
chr9	+	67570376	AGGACAGAAAGGAAATGAG[1]	-	67570404	TAGCTTGTGACTCATTTCCTTTCTGTCC[3]|TAGCTTGTGACTCATTTCCTTTCTGT[3]|TAGCTTGTGACTCATTTCCTTTCTGTCCTC[2]|TAGCTTGTGACTCATTTCCTTTC[2]|TAGCTTGTGACTCATTTCCTTTCTGTC[1]|TAGCTTGTGACTCATTTCCTTTCTGTCCT[1]
chr9	+	54096177	CTAGACTTCTAGAAAAAGA[1]	-	54096205	TATTTCTAAATCTTTTTCTAGAAGTCTAGC[7]|TATTTCTAAATCTTTTTCTAGAAGTC[1]|TATTTCTAAATCTTTTTCTAGAAGTCTAGCG[1]
chr8	+	28406589	CGGTTCCCTAGGCGAGGGT[2]	-	28406617	TCGGAAGTGCACCCTCGCCTAGGGAACCGGC[3]|TCGGAAGTGCACCCTCGCCTAGGGAACCGG[1]
chr9	+	54074550	ATGGTTGAGACACTGCTAC[1]	-	54074578	TCAGTCTTGGGTAGCAGTGTCTC[1]
chr5	+	150627342	ACGGTTCCTTTCTTCACAC[1]	-	150627370	ACCATAGGCAGTGTGAAGAAAGGAACCGTT[5]|ACCATAGGCAGTGTGAAGAAAGGAACCGT[2]|ACCATAGGCAGTGTGAAGAAAGGAACC[2]|ACCATAGGCAGTGTGAAGAAAGGAAC[1]
chr17	+	66572087	CGAAGATTAAGATTAAGAT[5]	-	66572115	TAAGATGATAATCTTAATCTTAATCTTCGAG[2]
chr17	+	66518530	GTGTCCCACACTTGATGAG[1]	-	66518558	TTCCTTTCTGCTCATCAAGTGTGGGACACCC[1]
chr7	+	77031958	GAACCTAACATAGGACATT[2]	-	77031986	TGCTAGAAGGAATGTCCTATGTTAGGTTC[6]|TGCTAGAAGGAATGTCCTATGTTAGGTTCA[3]|TGCTAGAAGGAATGTCCTATGTTAGGTT[2]|TGCTAGAAGGAATGTCCTATGTTAGGT[1]|TGCTAGAAGGAATGTCCTATGTTAGGTTCAG[1]|TGCTAGAAGGAATGTCCTATGTTAGG[1]
chr6	+	127736463	GCAGAAAAAAATCAAGATG[1]	-	127736491	TCTCCTCTTGCATCTTGATTTTTTTCTGCA[10]|TCTCCTCTTGCATCTTGATTTTTTTCTGCAG[3]|TCTCCTCTTGCATCTTGATTTTTTTCTGCAGT[2]|TCTCCTCTTGCATCTTGATTTTTTTCTGC[1]|TCTCCTCTTGCATCTTGATTTTTTTCTG[1]
chr17	+	66521879	ATTCGCAGTTCATTGCCAG[1]	-	66521907	TTCCTGCAATCTGGCAATGAACTGCGAAT[2]
chr7	+	80937506	GTAATTTGATTTTGAGGAA[1]	-	80937534	TGCCAAACCCTTCCTCAAAATCAAATTACT[9]|TGCCAAACCCTTCCTCAAAATCAAAT[7]|TGCCAAACCCTTCCTCAAAATCAAATTACTA[6]|TGCCAAACCCTTCCTCAAAATCAAATT[3]|TGCCAAACCCTTCCTCAAAATCAAA[2]|TGCCAAACCCTTCCTCAAAATCAAATTAC[1]
chr17	+	66526365	GTACTTCTGATATTAACTG[1]	-	66526393	TATATATTTTCAGTTAATATCAGAAGTACTT[2]|TATATATTTTCAGTTAATATCAGAAGTACT[1]
chr15	+	59105711	CTATACTGTAGACATGACT[1]	-	59105739	TATATGCAACAGTCATGTCTACAGTATAGC[144]|TATATGCAACAGTCATGTCTACAGTATAG[8]|TATATGCAACAGTCATGTCTACAGTATAGCA[8]|TATATGCAACAGTCATGTCTACAGTATA[3]|TATATGCAACAGTCATGTCTACAGTA[2]|TATATGCAACAGTCATGTCTACA[1]|TATATGCAACAGTCATGTCTACAGT[1]|TATATGCAACAGTCATGTCTACAGTAT[1]
chr18	+	67212161	ATAGGGGATCACAAAGACT[2]	-	67212189	TTGTTGCTTTAGTCTTTGTGATCCCCTAT[6]|TTGTTGCTTTAGTCTTTGTGATCCCCTATG[3]|TTGTTGCTTTAGTCTTTGTGATCCCC[3]|TTGTTGCTTTAGTCTTTGTGATCCC[1]|TTGTTGCTTTAGTCTTTGTGATCCCCT[1]
chr7	+	132473569	AACTGCAAGAAGTTGTTGA[19]	-	132473597	TGTTCCTTTTTCAACAACTTCTTGCAGTTTT[21]|TGTTCCTTTTTCAACAACTTCTTGCAGTTT[18]|TGTTCCTTTTTCAACAACTTCTTGCAGTTTTC[7]|TGTTCCTTTTTCAACAACTTCTTGCAGTT[3]|TGTTCCTTTTTCAACAACTTCTTGCA[1]|TGTTCCTTTTTCAACAACTTCTTGCAGT[1]|TGTTCCTTTTTCAACAACTTCTTGC[1]
chr9	+	67571188	AGGAGATTGAAACTCCTCG[2]	-	67571216	TCAAATCTCACGAGGAGTTTCAATCTC[2]|TCAAATCTCACGAGGAGTTTCAATCTCCTC[1]
chr17	+	66545935	TTCTGTTCAGTATATGGGA[2]	-	66545963	TCGTGAATGTTCCCATATACTGAACAGAAT[2]|TCGTGAATGTTCCCATATACTGAACAGA[1]
chr10	+	18521356	TGTGCAGGAGAGGACAACT[1]	-	18521384	TGCTCAGAATAGTTGTCCTCTCCTGCACAA[3]|TGCTCAGAATAGTTGTCCTCTCCTGC[3]|TGCTCAGAATAGTTGTCCTCTCCTGCACAAC[2]|TGCTCAGAATAGTTGTCCTCTCCTGCAC[1]|TGCTCAGAATAGTTGTCCTCTCCTGCACA[1]
chr5	+	150622157	AGCTCAAGGGGATCTTAAG[1]	-	150622185	TTGCAAACTGCTTAAGATCCCCTTGAGC[1]
chr5	+	102262314	AAAAAGTCAGCTGTGTTAA[2]	-	102262342	TGCATGATCATTAACACAGCTGACTTTTTGT[1]
chr7	+	80959936	CTGGCATTCAATACACAAA[1]	-	80959964	TTCTGCCCTTTTTGTGTATTGAATGCCAGG[4]|TTCTGCCCTTTTTGTGTATTGAATGC[3]|TTCTGCCCTTTTTGTGTATTGAATGCC[2]|TTCTGCCCTTTTTGTGTATTGAATGCCA[1]|TTCTGCCCTTTTTGTGTATTGAATGCCAG[1]
chr13	+	50611291	TGCCAGGAGTCATCTAGGA[2]	-	50611319	TATGAGTTTCTCCTAGATGACTCCTGGCAT[20]|TATGAGTTTCTCCTAGATGACTCCTGGCA[10]|TATGAGTTTCTCCTAGATGACTCCTGGCATC[8]|TATGAGTTTCTCCTAGATGACTCCTG[1]|TATGAGTTTCTCCTAGATGACTCCTGGC[1]
chr17	+	66540270	CTCATTTAGTAGGAGGTTC[12]	-	66540298	TCCCATCCGAGAACCTCCTACTAAATGAGA[2]
chr5	+	113763321	CTCCTCAGGGGTCTTTTTT[1]	-	113763349	TAATAAAGGGAAAAAAGACCCCTGAGGAGA[56]|TAATAAAGGGAAAAAAGACCCCTGAGGA[7]|TAATAAAGGGAAAAAAGACCCCTGAGG[6]|TAATAAAGGGAAAAAAGACCCCTGAG[3]|TAATAAAGGGAAAAAAGACCCCTGAGGAG[3]|TAATAAAGGGAAAAAAGACCCCTGAGGAGAG[3]|TAATAAAGGGAAAAAAGACCCCTGA[2]|TAATAAAGGGAAAAAAGACCCCTGAGGAGAGA[2]
chr17	+	66542212	CACAGACATTTGCAACTCT[2]	-	66542240	TCAGTTCAATAGAGTTGCAAATGTCTG[1]
chr9	+	54096915	ACCAACTCTCCCATCTTCC[12]	-	54096943	TATGAATCTTGGAAGATGGGAGAGTTGGT[8]|TATGAATCTTGGAAGATGGGAGAGTT[5]|TATGAATCTTGGAAGATGGGAGAGT[4]|TATGAATCTTGGAAGATGGGAGAGTTG[4]|TATGAATCTTGGAAGATGGGAGAGTTGG[2]|TATGAATCTTGGAAGATGGGAGAG[1]
chr17	+	27468907	GATCAGTGGTGCCAAATAC[1]	-	27468935	ACTCAAGGAAGTATTTGGCACCACTGATC[2]|ACTCAAGGAAGTATTTGGCACCACTGATCC[1]|ACTCAAGGAAGTATTTGGCACCACTGAT[1]
chr5	+	113766443	TTTCCCTTCAGTAATTAGA[1]	-	113766471	TTTCCAGGTGTCTAATTACTGAAGGGAAATC[2]
chr15	+	59092689	CCACAGGCTAATCAAGCGG[1]	-	59092717	TTTTCCTCTTCCGCTTGATTAGCCTGT[5]
chr5	+	150630535	AGACTATCGTGACAAAGTT[9]	-	150630563	TGATTTATCCAACTTTGTCACGATAGTC[2]|TGATTTATCCAACTTTGTCACGATAGTCTG[2]|TGATTTATCCAACTTTGTCACGATAGTCT[1]
chr5	+	113762614	ATCGAATGTGCACAGTTTT[1]	-	113762642	TCGTATGCAGAAAACTGTGCACATTCGATGT[27]|TCGTATGCAGAAAACTGTGCACATTCGATG[7]|TCGTATGCAGAAAACTGTGCACATTCGA[1]
chr11	+	103286368	ATTAGCTTGTGAGACTTTC[1]	-	103286396	CTCCATGATAGAAAGTCTCACAAGCT[1]|CTCCATGATAGAAAGTCTCACAAGCTAATC[1]
chr17	+	27433415	GACTAGACGGATGTGCTTG[1]	-	27433443	TGAGGTTTTACAAGCACATCCGTCTAGTCTC[7]|TGAGGTTTTACAAGCACATCCGTCTAGTC[2]|TGAGGTTTTACAAGCACATCCGTCTAGTCT[2]|TGAGGTTTTACAAGCACATCCGTC[2]|TGAGGTTTTACAAGCACATCCGTCTA[2]|TGAGGTTTTACAAGCACATCCGTCTAG[1]|TGAGGTTTTACAAGCACATCCGTCT[1]
chr9	+	67571443	TGGTATATTCTCAATTTGA[3]	-	67571471	AGGCTGATGCTCAAATTGAGAATATACCAAAT[134]|AGGCTGATGCTCAAATTGAGAATATACCAAA[85]|AGGCTGATGCTCAAATTGAGAATATACCAA[59]|AGGCTGATGCTCAAATTGAGAATATACCA[37]|AGGCTGATGCTCAAATTGAGAATATACC[32]|AGGCTGATGCTCAAATTGAGAATATAC[25]|AGGCTGATGCTCAAATTGAGAAT[15]|AGGCTGATGCTCAAATTGAGAATATA[9]|AGGCTGATGCTCAAATTGAGAATA[8]|AGGCTGATGCTCAAATTGAGAATAT[7]
chr6	+	127735667	TGGCATAGTATCACTTTGT[1]	-	127735695	TCGTGGAGCTACAAAGTGATACTATGCCACC[1]
chr9	+	67566960	AGGAGCCAAGATAAGCACA[2]	-	67566988	TGGGAAAGTCTGTGCTTATCTTGGCTC[14]|TGGGAAAGTCTGTGCTTATCTTGGCTCCTC[8]|TGGGAAAGTCTGTGCTTATCTTGGCTCC[7]|TGGGAAAGTCTGTGCTTATCTTGGCTCCT[6]|TGGGAAAGTCTGTGCTTATCTTGGCT[5]|TGGGAAAGTCTGTGCTTATCTTGGC[2]
chr17	+	66546289	CTCATAGACACGAGACAGG[3]	-	66546317	TCTTGAACCACCTGTCTCGTGTCTATGA[1]|TCTTGAACCACCTGTCTCGTGTCTATGAGTT[1]
chr6	+	85063495	ACCAATTCCATAGAAACCC[1]	-	85063523	TTCCCTTCAGGGGTTTCTATGGAATTGGTT[2]|TTCCCTTCAGGGGTTTCTATGGAATTGGT[1]
chr5	+	113766021	CTGTGACGGCCAAAGCCAT[1]	-	113766049	TCTTTCCTAAATGGCTTTGGCCGTCACAGT[3]|TCTTTCCTAAATGGCTTTGGCCGTCAC[1]|TCTTTCCTAAATGGCTTTGGCCGTCA[1]
chr6	+	85063264	GATGAAAACAATCATGAAC[1]	-	85063292	TTCTGAGGCAGTTCATGATTGTTTTCATC[7]|TTCTGAGGCAGTTCATGATTGTTTTCATCA[3]|TTCTGAGGCAGTTCATGATTGTTTTCATCAT[1]
chr9	+	54097360	GCCACTAAAAGGTAAGTTC[1]	-	54097388	TGCCCTCGAGGAACTTACCTTTTAGTGGCAA[20]|TGCCCTCGAGGAACTTACCTTTTAGTGGCA[19]|TGCCCTCGAGGAACTTACCTTTTAGTG[1]|TGCCCTCGAGGAACTTACCTTTTAGTGGC[1]|TGCCCTCGAGGAACTTACCTTTTAGTGG[1]
chr18	+	67215758	CTTTCTTCCATAAGCAGTG[2]	-	67215786	TGGGATGTCACACTGCTTATGGAAGAAAG[39]|TGGGATGTCACACTGCTTATGGAAGA[34]|TGGGATGTCACACTGCTTATGGAAGAAAGG[20]|TGGGATGTCACACTGCTTATGGAAGAA[9]|TGGGATGTCACACTGCTTATGGAAGAAA[7]|TGGGATGTCACACTGCTTATGGAAG[4]|TGGGATGTCACACTGCTTATGGAA[2]|TGGGATGTCACACTGCTTATGGA[1]
chr14	+	25248064	ACACCATCTTGTAATGAAC[1]	-	25248092	TCCATAAGCTGTTCATTACAAGATGGTGTT[18]|TCCATAAGCTGTTCATTACAAGATGGTGT[15]|TCCATAAGCTGTTCATTACAAGATGG[4]|TCCATAAGCTGTTCATTACAAGATGGTG[3]|TCCATAAGCTGTTCATTACAAGATGGT[2]
chr9	+	67575935	TGGAACAGCAGAAGCATCT[1]	-	67575963	ATGTCACTTCAGATGCTTCTGCTGTTCCAA[1]
chr14	+	20463475	CCAGCTCTCAAGTGAGTAG[2]	-	20463503	TTAGCTGACTCTACTCACTTGAGAGCTGGC[1]
chr5	+	25198474	GTGTTCAAGAACTGTCACG[6]	-	25198502	TGCTACGGCTCGTGACAGTTCTTGAACACA[3]|TGCTACGGCTCGTGACAGTTCTTGAACAC[2]
chr5	+	150600508	CGGTAGGATGCCTGGCAAG[1]	-	150600536	TGCGAAGAAGCTTGCCAGGCATCCTACCG[2]
chr7	+	80960805	ACAACTGTTAGCACCTACA[1]	-	80960833	GACTGGATAATGTAGGTGCTAACAGTTGTC[22]|GACTGGATAATGTAGGTGCTAACAGTTGT[2]|GACTGGATAATGTAGGTGCTAACAG[1]|GACTGGATAATGTAGGTGCTAACAGT[1]
chr17	+	66547821	CTAAAAGTGCGTAGACATT[1]	-	66547849	TGGACATATCAATGTCTACGCACTTTTAGT[3]|TGGACATATCAATGTCTACGCACTTTTAGTC[2]
chr14	+	20463685	GTCTAACCATAAACACAGT[4]	-	20463713	TAGGAGCTAGACTGTGTTTATGGTTAGAC[59]|TAGGAGCTAGACTGTGTTTATGGTTAGA[30]|TAGGAGCTAGACTGTGTTTATGGTTAGACA[20]|TAGGAGCTAGACTGTGTTTATGGTTA[9]|TAGGAGCTAGACTGTGTTTATGGTT[4]|TAGGAGCTAGACTGTGTTTATGGTTAGACAT[4]|TAGGAGCTAGACTGTGTTTATGGT[3]|TAGGAGCTAGACTGTGTTTATGG[2]|TAGGAGCTAGACTGTGTTTATGGTTAG[2]
chr9	+	54075255	CGCACCCAGCACATTACAC[1]	-	54075283	TAATTCTATTGTGTAATGTGCTGGGTG[1]|TAATTCTATTGTGTAATGTGCTGGGTGCGT[1]|TAATTCTATTGTGTAATGTGCTGGGTGCG[1]|TAATTCTATTGTGTAATGTGCTG[1]
chr7	+	134168863	ACAGCGCCGTCATGTGAGC[1]	-	134168891	TACCACGTGCGCTCACATGACGGC[1]
chr5	+	113768917	GCTTTCCTGATGGAGAGGC[1]	-	113768945	TCTAGGGACAGCCTCTCCATCAGGAAAG[1]
chr13	+	50662512	AGCTGCTCTTGGGAAGAAC[1]	-	50662540	TGCTTAAGGTGTTCTTCCCAAGAGC[1]
chr17	+	66541305	CTGCAGAAGCACCTAAGCC[3]	-	66541333	TCAGTCTATTGGCTTAGGTGCTTCT[2]|TCAGTCTATTGGCTTAGGTGCTTCTGCAG[1]
chr17	+	66544564	TTCATTCTTTGGACGTCAT[179]	-	66544592	TTCATAGCACATGACGTCCAAAGAATGAA[96]|TTCATAGCACATGACGTCCAAAGAATGA[40]|TTCATAGCACATGACGTCCAAAGAATGAAG[33]|TTCATAGCACATGACGTCCAAAGAATG[29]|TTCATAGCACATGACGTCCAAAGAAT[27]|TTCATAGCACATGACGTCCAAAGAA[12]|TTCATAGCACATGACGTCCAAAGAATGAAGA[6]|TTCATAGCACATGACGTCCAAAGA[5]|TTCATAGCACATGACGTCCAAAG[3]|TTCATAGCACATGACGTCCAAAGAATGAAGAG[1]
chr5	+	150630187	GTGGGATTTAGATTGTAGG[6]	-	150630215	TAATTACCAGCCTACAATCTAAATCCCACA[2]|TAATTACCAGCCTACAATCTAAATCCCAC[1]|TAATTACCAGCCTACAATCTAAATCCCACAT[1]
chr9	+	67547123	TTCCAGGCCTTAGGAAAAA[1]	-	67547151	TAATAGAGGATTTTTCCTAAGGCCTGGAAGT[14]|TAATAGAGGATTTTTCCTAAGGCCTGGAA[12]|TAATAGAGGATTTTTCCTAAGGCCTGGAAG[2]|TAATAGAGGATTTTTCCTAAGGCCTGGAAGTA[1]
chr8	+	38157640	TTAGAGTTCGGGATCACAG[6]	-	38157668	TGAATCATAACTGTGATCCCGAACTCTAAG[10]|TGAATCATAACTGTGATCCCGAACTCTAAGA[6]|TGAATCATAACTGTGATCCCGAACTCTAA[1]|TGAATCATAACTGTGATCCCGAAC[1]
chr5	+	102264501	TACATCGTTTTGGTTACTA[1]	-	102264529	TAAAATAGGCTAGTAACCAAAACGATGTAGC[8]|TAAAATAGGCTAGTAACCAAAACGATGTAG[6]|TAAAATAGGCTAGTAACCAAAACGATGTA[2]
chr9	+	67574161	TGGCTGATTTTGCTCTGTA[1]	-	67574189	TCTCAGAGGATACAGAGCAAAATCAGCCAA[30]|TCTCAGAGGATACAGAGCAAAATCAGC[23]|TCTCAGAGGATACAGAGCAAAATCAGCCA[18]|TCTCAGAGGATACAGAGCAAAATCAGCC[11]|TCTCAGAGGATACAGAGCAAAATCAG[2]|TCTCAGAGGATACAGAGCAAAAT[2]|TCTCAGAGGATACAGAGCAAAATCAGCCAAG[2]|TCTCAGAGGATACAGAGCAAAATCA[1]|TCTCAGAGGATACAGAGCAAAATCAGCCAAGG[1]|TCTCAGAGGATACAGAGCAAAATC[1]
chr7	+	80964479	TTTTCTCCAAAGACGTTTC[10]	-	80964507	TTTCTACCTAGAAACGTCTTTGGAGAA[2]|TTTCTACCTAGAAACGTCTTTGGAGAAAA[2]|TTTCTACCTAGAAACGTCTTTGGAGAAA[1]|TTTCTACCTAGAAACGTCTTTGGAGAAAAC[1]
chr17	+	66530751	GTTTCAAATGACATGGATG[1]	-	66530779	TATGAATTTTCATCCATGTCATTTGAAACG[1]
chr17	+	66550617	ACCAACTCAAGAGGCTAAA[1]	-	66550645	TGATTTTGTGTTTAGCCTCTTGAGT[1]|TGATTTTGTGTTTAGCCTCTTGAGTTGGTC[1]
chr6	+	127736216	CAATGAGAATACAGTGGCT[2]	-	127736244	TGAGAAGCACAGCCACTGTATTCTCATTGT[20]|TGAGAAGCACAGCCACTGTATTCTCATT[13]|TGAGAAGCACAGCCACTGTATTCTCATTG[3]|TGAGAAGCACAGCCACTGTATTCTCA[3]|TGAGAAGCACAGCCACTGTATTCTC[2]|TGAGAAGCACAGCCACTGTATTCTCATTGTA[1]|TGAGAAGCACAGCCACTGTATTCTCAT[1]
chr5	+	150619521	AACCAGAGATATGGGTAGA[1]	-	150619549	CTGGGACCAATCTACCCATATCTCTGGTTG[2]|CTGGGACCAATCTACCCATATCTCTGGTT[1]|CTGGGACCAATCTACCCATATCTCTGGTTGC[1]
chr11	+	5431028	ACACATCCAGCATCTATAG[4]	-	5431056	TTAACGACAGCTATAGATGCTGGATGTGTT[1]
chr12	+	99663495	TTTTGTGCATATATGTAAC[1]	-	99663523	GTATGTAGTAGTTACATATATGCACAAAA[1]
chr18	+	67219297	ATCTCCCTCTGAATTTCAG[1]	-	67219325	TAAAGTCATGCTGAAATTCAGAGGGAGATT[4]|TAAAGTCATGCTGAAATTCAGAGG[3]|TAAAGTCATGCTGAAATTCAGAGGGAGAT[3]|TAAAGTCATGCTGAAATTCAGAGGGAGA[3]|TAAAGTCATGCTGAAATTCAGAGGG[2]|TAAAGTCATGCTGAAATTCAGAGGGAGATTT[1]|TAAAGTCATGCTGAAATTCAGAGGGAG[1]|TAAAGTCATGCTGAAATTCAGAGGGA[1]
chr8	+	28406670	CATCTCCACAAAGTTCACC[1]	-	28406698	TACAATAAATGGTGAACTTTGTGGAGATGG[3]|TACAATAAATGGTGAACTTTGTGGA[1]|TACAATAAATGGTGAACTTTGTGGAGATG[1]
chr18	+	67221689	GTCCAAGAAAAGCTGTAAC[2]	-	67221717	TGCCACTGGAGTTACAGCTTTTCTTGGACAT[26]|TGCCACTGGAGTTACAGCTTTTCTTGGACA[21]|TGCCACTGGAGTTACAGCTTTTCTTGGA[19]|TGCCACTGGAGTTACAGCTTTTCTTGGAC[16]|TGCCACTGGAGTTACAGCTTTTCTTG[7]|TGCCACTGGAGTTACAGCTTTTCTTGG[6]|TGCCACTGGAGTTACAGCTTTTCTTGGACATC[4]|TGCCACTGGAGTTACAGCTTTTC[1]
chr9	+	67541935	CCAAATTGAAAGGCAAATA[1]	-	67541963	TAGCAGCTGGTATTTGCCTTTCAATTTGGA[4]|TAGCAGCTGGTATTTGCCTTTCAATTTGGAG[1]|TAGCAGCTGGTATTTGCCTTTCAATTTGGAGA[1]
chr15	+	59093337	CTCTCCAGGAAGGCAGCAT[1]	-	59093365	TGACTTATTGATGCTGCCTTCCTGGAGAGG[5]|TGACTTATTGATGCTGCCTTCCTGGA[3]|TGACTTATTGATGCTGCCTTCCTGGAGAG[2]|TGACTTATTGATGCTGCCTTCCTGGAGA[2]
chr9	+	54081619	GATTCCGGTTGGAAGGTTG[1]	-	54081647	TGATTTCAGACAACCTTCCAACCGGAATC[6]|TGATTTCAGACAACCTTCCAACCGGAATCT[4]|TGATTTCAGACAACCTTCCAACCGGAATCTA[2]|TGATTTCAGACAACCTTCCAACCGGAAT[1]|TGATTTCAGACAACCTTCCAACCGGAATCTAT[1]
chr6	+	127747288	GTCTCAGACAGTCTAGAAA[2]	-	127747316	TGCTTAGACATTTCTAGACTGTCTGAGAC[1]|TGCTTAGACATTTCTAGACTGTCTGAGA[1]
chr7	+	77030270	AAGTAAAATCACAAGCCTC[1]	-	77030298	TACTTAAATTGAGGCTTGTGATTTTACTTC[12]|TACTTAAATTGAGGCTTGTGATTTTACTT[6]|TACTTAAATTGAGGCTTGTGATTTT[3]|TACTTAAATTGAGGCTTGTGATTT[2]|TACTTAAATTGAGGCTTGTGATTTTACT[1]|TACTTAAATTGAGGCTTGTGATT[1]
chr5	+	102264209	TGGGGTAACATGCAAATAT[2]	-	102264237	TAATGGAAATATATTTGCATGTTACCCCAA[2]|TAATGGAAATATATTTGCATGTTACCC[1]|TAATGGAAATATATTTGCATGTTACCCC[1]
chr12	+	99640535	GCTGTGATCAACATGTAGA[1]	-	99640563	TGGGTTTCTTTCTACATGTTGATCACAGC[46]|TGGGTTTCTTTCTACATGTTGATCACAGCA[13]|TGGGTTTCTTTCTACATGTTGATCACAG[8]|TGGGTTTCTTTCTACATGTTGATCAC[4]|TGGGTTTCTTTCTACATGTTGATCACA[2]|TGGGTTTCTTTCTACATGTTGATCACAGCAG[1]
chr17	+	27461711	GGGACAATCCGGTGGATCA[2]	-	27461739	TCGGATGTCTTGATCCACCGGATTGTC[3]|TCGGATGTCTTGATCCACCGGATTGTCCCC[2]|TCGGATGTCTTGATCCACCGGATTGT[1]
chr14	+	20460786	TAAAGGCAAGAAATAAATG[9]	-	20460814	TACCCAGGATCATTTATTTCTTGCCTTTA[3]|TACCCAGGATCATTTATTTCTTGCCTTTAA[2]|TACCCAGGATCATTTATTTCTTGCCTTT[2]|TACCCAGGATCATTTATTTCTTGCCTTTAAA[1]|TACCCAGGATCATTTATTTCTTGCCTT[1]
chr9	+	67573635	GACACTCCTGAGCCTTTTC[1]	-	67573663	TCTGCTGTAGGAAAAGGCTCAGGAGT[3]
chr7	+	80244412	GCTCCAAACAGTGACGTCT[1]	-	80244440	TGAGGAATAGAGACGTCACTGTTTGG[1]
chr4	+	61892127	CAGCCAAAGAGACAAAGAT[1]	-	61892155	GCACTTTTGAATCTTTGTCTCTTTGGCTG[9]|GCACTTTTGAATCTTTGTCTCTTTGGCT[2]|GCACTTTTGAATCTTTGTCTCTTTGGCTGA[1]
chr9	+	67570152	ACGAAGGGCATGTCAGACA[1]	-	67570180	TATCCCATAATGTCTGACATGCCCTTC[2]|TATCCCATAATGTCTGACATGCCCTTCGTG[1]|TATCCCATAATGTCTGACATGCCCTT[1]|TATCCCATAATGTCTGACATGCCCTTCG[1]|TATCCCATAATGTCTGACATGCCCTTCGT[1]
chr17	+	66541299	CATCTACTGCAGAAGCACC[12]	-	66541327	TATTGGCTTAGGTGCTTCTGCAGTAGATGT[106]|TATTGGCTTAGGTGCTTCTGCAGTAGATG[54]|TATTGGCTTAGGTGCTTCTGCAGTAGAT[4]|TATTGGCTTAGGTGCTTCTGCAGTAG[3]|TATTGGCTTAGGTGCTTCTGCAGTAGA[2]|TATTGGCTTAGGTGCTTCTGCAGTA[2]|TATTGGCTTAGGTGCTTCTGCAGTAGATGTG[1]
chr2	+	92393976	AAGTTGATTAGGATACACA[1]	-	92394004	GCTTATTGAATGTGTATCCTAATCAACTTCTG[1]
chr15	+	59092712	GGAAAATACAGGTCACGGA[1]	-	59092740	TGGCACACACTCCGTGACCTGTATTTTCC[27]|TGGCACACACTCCGTGACCTGTATTTTC[23]|TGGCACACACTCCGTGACCTGTATTTTCCTC[20]|TGGCACACACTCCGTGACCTGTATTTTCCT[17]|TGGCACACACTCCGTGACCTGTATTTT[5]|TGGCACACACTCCGTGACCTGTATTTTCCTCT[4]|TGGCACACACTCCGTGACCTGTATTT[4]|TGGCACACACTCCGTGACCTGTATT[2]
chr15	+	59103484	ACAGTGGCCAACACTGTTA[2]	-	59103512	TGAAGGCGTCTAACAGTGTTGGCCACTGTTC[77]|TGAAGGCGTCTAACAGTGTTGGCC[21]|TGAAGGCGTCTAACAGTGTTGGCCA[19]|TGAAGGCGTCTAACAGTGTTGGC[18]|TGAAGGCGTCTAACAGTGTTGGCCACT[13]|TGAAGGCGTCTAACAGTGTTGGCCACTGT[6]|TGAAGGCGTCTAACAGTGTTGGCCAC[5]|TGAAGGCGTCTAACAGTGTTGGCCACTGTTCA[3]|TGAAGGCGTCTAACAGTGTTGGCCACTGTT[2]|TGAAGGCGTCTAACAGTGTTGGCCACTG[1]
chr18	+	67220860	TGGCAGTTGTCCGGGTCCC[2]	-	67220888	TAGGAGCTATGGGACCCGGACAACTGC[10]|TAGGAGCTATGGGACCCGGACAAC[5]|TAGGAGCTATGGGACCCGGACAACTGCC[5]|TAGGAGCTATGGGACCCGGACAACTG[3]|TAGGAGCTATGGGACCCGGACAACTGCCA[3]|TAGGAGCTATGGGACCCGGACAACT[1]
chr9	+	67565131	AGCCTTGGTACACATTTAA[1]	-	67565159	TTCTGTAATATTAAATGTGTACCAAGGC[1]|TTCTGTAATATTAAATGTGTACCAAGGCTT[1]
chr15	+	74475983	ATGTAGCTCAGAATGACTC[1]	-	74476011	ATGAGGTGCAGAGTCATTCTGAGCTACATG[1]
chr7	+	77031328	CGGCCTTTACCTATGGATT[1]	-	77031356	TCCTGTGTGCAATCCATAGGTAAAGGCCGT[2]|TCCTGTGTGCAATCCATAGGTAAAGGCC[1]
chr15	+	72932923	CACTCTTGCCACTGTGAAT[1]	-	72932951	TTGTAAACAGATTCACAGTGGCAAGAGT[2]|TTGTAAACAGATTCACAGTGGCAAG[1]
chr12	+	99658416	AAGTGAGCACTGACTCTCA[1]	-	99658444	GTCATGACTATGAGAGTCAGTGC[4]|GTCATGACTATGAGAGTCAGTGCTCACTT[1]|GTCATGACTATGAGAGTCAGTGCTCACTTG[1]
chr17	+	66546833	CACAGTTTAGAATCAGTGG[1]	-	66546861	TAAGTCATGACCACTGATTCTAAACTG[2]|TAAGTCATGACCACTGATTCTAAACTGTGGG[1]|TAAGTCATGACCACTGATTCTAAAC[1]
chr15	+	72932996	GGAAACTGTTGAGAGATCA[1]	-	72933024	TAAGTTGCACTGATCTCTCAACAGTTTC[3]|TAAGTTGCACTGATCTCTCAACAGTTTCCT[1]
chr7	+	80961516	AAATGCTCAGTCCACTTAA[2]	-	80961544	GGAATTGTCATTAAGTGGACTGAGCATTT[11]|GGAATTGTCATTAAGTGGACTGAGCATTTC[10]|GGAATTGTCATTAAGTGGACTGAGC[1]|GGAATTGTCATTAAGTGGACTGAGCATT[1]|GGAATTGTCATTAAGTGGACTGAG[1]
chr13	+	50609457	CTTCCTGAAAAACACAGAA[1]	-	50609485	TAAAGTCTTTTTCTGTGTTTTTCAGG[1]|TAAAGTCTTTTTCTGTGTTTTTCAGGAAGC[1]|TAAAGTCTTTTTCTGTGTTTTTCA[1]
chr7	+	77053555	AGGAAAGGGTAGCAACAAC[2]	-	77053583	TTACATCGTTGTTGTTGCTACCCTTT[1]|TTACATCGTTGTTGTTGCTACCCTTTCCTG[1]|TTACATCGTTGTTGTTGCTACCCTTTCC[1]
chr4	+	93994927	AAAGCACTTGGCAGTAGAG[1]	-	93994955	TGCTAGGTGACTCTACTGCCAAGTGCTTTC[2]|TGCTAGGTGACTCTACTGCCAAGTGCTT[2]|TGCTAGGTGACTCTACTGCCAAGTGC[1]
chr7	+	132472854	TGAAAGAAGCATTGCCCAT[2]	-	132472882	TTCGTGTCATATGGGCAATGCTTCTTTCA[6]|TTCGTGTCATATGGGCAATGCTTCTTTC[3]|TTCGTGTCATATGGGCAATGCTTCTT[1]|TTCGTGTCATATGGGCAATGCTTCTTT[1]|TTCGTGTCATATGGGCAATGCTTCTTTCAT[1]
chr7	+	80959549	TTCTGAGTCAGGTAGAGGT[6]	-	80959577	TTTGTGTTACACCTCTACCTGACTCAGAAG[18]|TTTGTGTTACACCTCTACCTGACTCAGAAGT[14]|TTTGTGTTACACCTCTACCTGACTCAGAA[6]|TTTGTGTTACACCTCTACCTGACTCA[4]|TTTGTGTTACACCTCTACCTGACTCAGA[3]|TTTGTGTTACACCTCTACCTGACTCAG[2]
chr17	+	27456133	GCTAGTGACAGACTGTGTG[1]	-	27456161	AGAGTGAGCACACACAGTCTGTCACT[2]
chr17	+	66541195	GAGGATCTCTCAATTCTCA[14]	-	66541223	TACAGACGTGTGAGAATTGAGAGATCCTC[73]|TACAGACGTGTGAGAATTGAGAGATCCTCT[11]|TACAGACGTGTGAGAATTGAGAGATCC[4]|TACAGACGTGTGAGAATTGAGAGATCCTCTT[3]|TACAGACGTGTGAGAATTGAGAGATC[3]|TACAGACGTGTGAGAATTGAGAGATCCT[2]|TACAGACGTGTGAGAATTGAGAGATCCTCTTT[2]
chr17	+	66544520	CCATGTAGAGACTCTTCAG[1]	-	66544548	ACAGAAGATCCTGAAGAGTCTCTAC[1]|ACAGAAGATCCTGAAGAGTCTCTACATG[1]
chr7	+	80961057	GATAAAAAAAATACAGGCT[1]	-	80961085	GTTCATGCCAAGCCTGTATTTTTTTTAT[1]|GTTCATGCCAAGCCTGTATTTTTTTTATCAG[1]|GTTCATGCCAAGCCTGTATTTTTTTTATC[1]
chr2	+	92389447	AGGAGGGATAAAGATGAAT[1]	-	92389475	TCATGTGGAGATTCATCTTTATCCCTCCT[1]
chr9	+	67570200	GTTCTTAAAACGGTTGAAC[1]	-	67570228	TGACTTTGTAGTTCAACCGTTTTAAGAAC[2]|TGACTTTGTAGTTCAACCGTTTTAAGA[1]|TGACTTTGTAGTTCAACCGTTTTAAGAACT[1]
chr13	+	50609903	GTGAACCATAAAAGAGGCT[5]	-	50609931	CACATCTTCAAGCCTCTTTTATGGTTC[1]|CACATCTTCAAGCCTCTTTTATGGTTCACTT[1]
chr18	+	67222521	GCCCGGAGAGACATTTACA[1]	-	67222549	TACCAATGACTGTAAATGTCTCTCCGG[21]|TACCAATGACTGTAAATGTCTCTCCGGGC[20]|TACCAATGACTGTAAATGTCTCTCCGGG[8]|TACCAATGACTGTAAATGTCTCTCCGGGCT[2]|TACCAATGACTGTAAATGTCTCTCCG[2]|TACCAATGACTGTAAATGTCTCTC[1]|TACCAATGACTGTAAATGTCTCTCC[1]|TACCAATGACTGTAAATGTCTCTCCGGGCTC[1]
chr6	+	85064497	CACACCGTGAGGTAGTAAT[17]	-	85064525	TGCAAAAGGCATTACTACCTCACGGTGTGG[7]|TGCAAAAGGCATTACTACCTCACGGTGT[6]|TGCAAAAGGCATTACTACCTCACGGTGTG[3]|TGCAAAAGGCATTACTACCTCACGGTGTGGT[2]|TGCAAAAGGCATTACTACCTCACGG[2]|TGCAAAAGGCATTACTACCTCACGGTG[1]
chr7	+	77031454	CTCGAGAACTGGAGACCAG[4]	-	77031482	TCTTGGACTTCTGGTCTCCAGTTCTCGAGC[14]|TCTTGGACTTCTGGTCTCCAGTTCTCGAG[6]|TCTTGGACTTCTGGTCTCCAGTTCTCGAGCC[3]|TCTTGGACTTCTGGTCTCCAGTTCTCGA[2]|TCTTGGACTTCTGGTCTCCAGTTCTC[1]
chr7	+	77030416	GGGCTCTGCAGCAGAGATA[1]	-	77030444	TTCAGATCCATATCTCTGCTGCAGAGCCC[4]|TTCAGATCCATATCTCTGCTGCAGAGCCCA[4]|TTCAGATCCATATCTCTGCTGCAGAGCC[2]|TTCAGATCCATATCTCTGCTGCAGAGCCCAG[1]|TTCAGATCCATATCTCTGCTGCAGAGC[1]
chr15	+	59096512	AGGTGGTAGATGCAAGACA[2]	-	59096540	TGATTCTTACTGTCTTGCATCTACCACC[7]|TGATTCTTACTGTCTTGCATCTACCACCTT[3]|TGATTCTTACTGTCTTGCATCTACCA[2]|TGATTCTTACTGTCTTGCATCTACCAC[2]|TGATTCTTACTGTCTTGCATCTACCACCT[2]|TGATTCTTACTGTCTTGCATCTACC[1]
chr14	+	25187550	CTGGTCTAGTCGACAAGGA[1]	-	25187578	TGGATAGAAGTCCTTGTCGACTAGACCAGC[15]|TGGATAGAAGTCCTTGTCGACTAGACCA[1]
chr17	+	66541168	CCAGATGTGGGGTAACACA[2]	-	66541196	TCTTTTCAATTGTGTTACCCCACATCTGG[1]
chr5	+	102262277	GTTAATAACAGGACAAAAA[1]	-	102262305	GCCATGTATATTTTTGTCCTGTTATTAACTT[4]|GCCATGTATATTTTTGTCCTGTTATTAAC[2]|GCCATGTATATTTTTGTCCTGTTATTAACT[1]
chr5	+	113765138	AAAAGGTGCAGAAGACCAT[2]	-	113765166	TCTTACATGGATGGTCTTCTGCACCTTTTC[15]|TCTTACATGGATGGTCTTCTGCACCTTTT[4]|TCTTACATGGATGGTCTTCTGCACCTTT[3]|TCTTACATGGATGGTCTTCTGCAC[2]|TCTTACATGGATGGTCTTCTGCACC[1]|TCTTACATGGATGGTCTTCTGCACCT[1]
chr11	+	103286042	ACTCTGCGTTCAAGTAGTT[1]	-	103286070	CTCATTTTTAAACTACTTGAACGCAGAG[1]
chr9	+	67561243	AACCCCAGAACATTAGTAC[3]	-	67561271	TTGGAATCTAGTACTAATGTTCTGGGGT[1]
chr14	+	20463963	GTGAGATCACATGTAGGAA[1]	-	20463991	TGCAAGTTGCTTCCTACATGTGATCTCAC[3]|TGCAAGTTGCTTCCTACATGTGATCT[3]|TGCAAGTTGCTTCCTACATGTGATCTCACA[2]|TGCAAGTTGCTTCCTACATGTGATCTC[1]|TGCAAGTTGCTTCCTACATGTGA[1]|TGCAAGTTGCTTCCTACATGTGATCTCA[1]|TGCAAGTTGCTTCCTACATGTGATC[1]
chr15	+	72928212	ACACGCAAGAGAAAAATGA[1]	-	72928240	TTCAGAATAGTCATTTTTCTCTTGCGTGT[2]
chr10	+	66160743	CCACCAGAACTGGGCACTG[1]	-	66160771	AAACAGACATCAGTGCCCAGTTCT[1]
chr9	+	67563043	TCTGAGACTAACCAGATTG[1]	-	67563071	TATTGAGATTCAATCTGGTTAGTCTCAGA[12]|TATTGAGATTCAATCTGGTTAGTCTCAGAT[4]|TATTGAGATTCAATCTGGTTAGTCTCAGATT[3]|TATTGAGATTCAATCTGGTTAGTCTCA[2]|TATTGAGATTCAATCTGGTTAGTCTC[1]|TATTGAGATTCAATCTGGTTAGTC[1]|TATTGAGATTCAATCTGGTTAGTCT[1]
chr9	+	54093749	CCTGGTAAAGAGCTTAAGG[1]	-	54093777	TTAATCTGTTCCTTAAGCTCTTTACCAGGG[2]|TTAATCTGTTCCTTAAGCTCTTTACC[1]
chr6	+	127745515	CCCTCTACGTTGCTTTGAA[1]	-	127745543	TAGTGAGGGCTTCAAAGCAACGTAG[1]|TAGTGAGGGCTTCAAAGCAACGTAGA[1]|TAGTGAGGGCTTCAAAGCAACGTAGAG[1]
chr6	+	127747128	TGGGTAAAGCACTAAACAG[4]	-	127747156	GATCCTTACACTGTTTAGTGCTTTACCCAAT[1]
chr18	+	67217539	GAAGGAACCAGAGTTACAG[1]	-	67217567	TTCTTCTGCTCTGTAACTCTGGTTCCTTC[33]|TTCTTCTGCTCTGTAACTCTGGTTCC[13]|TTCTTCTGCTCTGTAACTCTGGTTCCTT[13]|TTCTTCTGCTCTGTAACTCTGGTTCCTTCC[9]|TTCTTCTGCTCTGTAACTCTGGTTCCT[6]|TTCTTCTGCTCTGTAACTCTGGTTC[2]|TTCTTCTGCTCTGTAACTCTGGTT[1]|TTCTTCTGCTCTGTAACTCTGGTTCCTTCCC[1]
chr9	+	67548872	TTGAACCATTCACTGACAC[1]	-	67548900	TCCAAACTCTGTGTCAGTGAATGGTTCAAC[4]|TCCAAACTCTGTGTCAGTGAATGGTTCAA[3]|TCCAAACTCTGTGTCAGTGAATGGTTC[1]|TCCAAACTCTGTGTCAGTGAATGGTTCA[1]
chr15	+	72935427	GGGGTCCTGTTACTTTAAA[1]	-	72935455	TTAGAAATCTTTTAAAGTAACAGGACCCCC[1]
chr4	+	123570182	ATGATCCAACATGAAGATT[1]	-	123570210	TGGTTCTCCAAATCTTCATGTTGGATCAT[4]|TGGTTCTCCAAATCTTCATGTTGGATCATG[2]|TGGTTCTCCAAATCTTCATGTTGGATCA[1]|TGGTTCTCCAAATCTTCATGTTGGA[1]
chr13	+	50659548	TAAACCAAAGGTTATGTTG[1]	-	50659576	TGTTTTTCGTCAACATAACCTTTGGTTT[1]|TGTTTTTCGTCAACATAACCTTTGGTTTAT[1]|TGTTTTTCGTCAACATAACCTTTGGTTTA[1]
chr15	+	59086131	AGCCTAGAGAATTAAGAGA[1]	-	59086159	TTAGATACAGTCTCTTAATTCTCTAGGCTT[10]|TTAGATACAGTCTCTTAATTCTCTAGGCTTC[5]|TTAGATACAGTCTCTTAATTCTCTAGGC[4]|TTAGATACAGTCTCTTAATTCTCTAGGCT[1]|TTAGATACAGTCTCTTAATTCTCTAGG[1]
chr14	+	20462777	ACACCTCAGGCTGAACTTT[2]	-	20462805	TCTCAAACTCAAAGTTCAGCCTGAGGTGT[8]|TCTCAAACTCAAAGTTCAGCCTGAGGT[1]|TCTCAAACTCAAAGTTCAGCCTGAGG[1]|TCTCAAACTCAAAGTTCAGCCTGAGGTGTA[1]
chr7	+	80944471	CTACTGGAAAATTTGGCTT[1]	-	80944499	TCTAGGTCAAAAGCCAAATTTTCCAGTA[1]|TCTAGGTCAAAAGCCAAATTTTCCAGTAGG[1]
chr15	+	59105451	GACTACTTCATATGGGAGA[1]	-	59105479	TGGTAGAGGGTCTCCCATATGAAGTA[8]|TGGTAGAGGGTCTCCCATATGAAGTAGT[4]|TGGTAGAGGGTCTCCCATATGAAGT[1]|TGGTAGAGGGTCTCCCATATGAAGTAGTC[1]|TGGTAGAGGGTCTCCCATATGAAGTAG[1]
chr13	+	50611358	TTGTAAAGGATGTCGGATT[26]	-	50611386	TAAAGAAGCAAATCCGACATCCTTTACAAT[5]|TAAAGAAGCAAATCCGACATCCTTTACAATT[3]|TAAAGAAGCAAATCCGACATCCTTTACAA[2]
chr9	+	54073060	ACACAAGAATCCGAGGAAA[1]	-	54073088	TTGCTTCCAGTTTCCTCGGATTCTTGTGT[1]|TTGCTTCCAGTTTCCTCGGATTCTTGT[1]|TTGCTTCCAGTTTCCTCGGATTCTTG[1]
chr19	+	37334679	ACCTTTCCCATCCCATAGG[2]	-	37334707	TAAGCTGTATCCTATGGGATGGGAAAGGTG[2]|TAAGCTGTATCCTATGGGATGGGAAAGGTGT[1]
chr7	+	132473308	CTGTGGACACTATGTTAAC[2]	-	132473336	TAATAACATAGTTAACATAGTGTCCACAGT[12]|TAATAACATAGTTAACATAGTGTCCACAGTC[2]|TAATAACATAGTTAACATAGTGTCCAC[1]
chr7	+	132472836	TGCAGTTCAGAACCTCCAT[1]	-	132472864	TGCTTCTTTCATGGAGGTTCTGAACTGCA[37]|TGCTTCTTTCATGGAGGTTCTGAACTGC[15]|TGCTTCTTTCATGGAGGTTCTGAACTGCAG[2]|TGCTTCTTTCATGGAGGTTCTGAACTG[2]
chr17	+	27471625	TGGCCATTCATTCCACAAA[1]	-	27471653	TCAATAAATATTTGTGGAATGAATGGCCA[1]
chr9	+	54063687	CTGGAGTTGGAGAGTCTAT[3]	-	54063715	TTTGATCAGAATAGACTCTCCAACTCCAGA[4]|TTTGATCAGAATAGACTCTCCAACTCCA[2]|TTTGATCAGAATAGACTCTCCAACTCCAG[2]|TTTGATCAGAATAGACTCTCCAA[1]|TTTGATCAGAATAGACTCTCCAACTC[1]|TTTGATCAGAATAGACTCTCCAACTCCAGAC[1]
chr7	+	132473643	TTTCAGCAGCAGTAGCCAG[4]	-	132473671	TACCACAGGGCTGGCTACTGCTGC[1]
chr5	+	150629022	CCAGCACATGGTGGTTCAC[3]	-	150629050	TAAGATCTTTGTGAACCACCATGTGCTGG[8]|TAAGATCTTTGTGAACCACCATGTGC[6]|TAAGATCTTTGTGAACCACCATGTGCTG[5]|TAAGATCTTTGTGAACCACCATGTGCT[2]
chr7	+	80959616	ACACTGATTTGAATATTGC[9]	-	80959644	TGACAGATAGGCAATATTCAAATCAGTGTT[112]|TGACAGATAGGCAATATTCAAATCAGTGT[53]|TGACAGATAGGCAATATTCAAATCAGT[45]|TGACAGATAGGCAATATTCAAATCAGTGTTT[35]|TGACAGATAGGCAATATTCAAATCAG[17]|TGACAGATAGGCAATATTCAAATCAGTG[8]|TGACAGATAGGCAATATTCAAATCAGTGTTTA[8]|TGACAGATAGGCAATATTCAAAT[5]|TGACAGATAGGCAATATTCAAATC[3]|TGACAGATAGGCAATATTCAAATCA[2]
chr17	+	66531740	AGAACACAGAGACTAGACA[1]	-	66531768	TAACTTTAGTTGTCTAGTCTCTGTGTTC[1]
chr7	+	80959928	CAGTCTCCCTGGCATTCAA[1]	-	80959956	TTTTTGTGTATTGAATGCCAGGGAGAC[4]|TTTTTGTGTATTGAATGCCAGGGAGACTG[3]|TTTTTGTGTATTGAATGCCAGGGAGACT[2]|TTTTTGTGTATTGAATGCCAGGGAGACTGT[2]
chr17	+	27454071	AAGAGTGGAGTGTGGCTCA[2]	-	27454099	TCAGTTCAGATGAGCCACACTCCACTCTTT[19]|TCAGTTCAGATGAGCCACACTCCACTC[15]|TCAGTTCAGATGAGCCACACTCCAC[9]|TCAGTTCAGATGAGCCACACTCCACTCTT[7]|TCAGTTCAGATGAGCCACACTCC[5]|TCAGTTCAGATGAGCCACACTCCACT[5]|TCAGTTCAGATGAGCCACACTCCA[3]|TCAGTTCAGATGAGCCACACTCCACTCT[3]|TCAGTTCAGATGAGCCACACTCCACTCTTTCC[1]|TCAGTTCAGATGAGCCACACTCCACTCTTTC[1]
chr17	+	66542573	CATCTCCTGCAGAAGCACA[2]	-	66542601	TATGAGGGCATGTGCTTCTGCAGG[6]|TATGAGGGCATGTGCTTCTGCAGGAGATG[5]|TATGAGGGCATGTGCTTCTGCAGGAG[5]|TATGAGGGCATGTGCTTCTGCAGGAGA[5]|TATGAGGGCATGTGCTTCTGCAGGAGAT[4]|TATGAGGGCATGTGCTTCTGCAG[3]|TATGAGGGCATGTGCTTCTGCAGGA[2]|TATGAGGGCATGTGCTTCTGCAGGAGATGG[2]
chr17	+	66543153	AGCTTCTAGACTGTCTTTG[2]	-	66543181	CTCCACTGCACAAAGACAGTCTAGAA[1]
chr17	+	27456920	GACCAATTTGGTCCCTAGA[2]	-	27456948	TAACAGTACCTCTAGGGACCAAATTGGTCAGA[33]|TAACAGTACCTCTAGGGACCAAATTGGTCAG[21]|TAACAGTACCTCTAGGGACCAAATTGG[9]|TAACAGTACCTCTAGGGACCAAATTGGTC[7]|TAACAGTACCTCTAGGGACCAAATTGGT[7]|TAACAGTACCTCTAGGGACCAAAT[5]|TAACAGTACCTCTAGGGACCAAATTGGTCA[3]|TAACAGTACCTCTAGGGACCAAA[1]|TAACAGTACCTCTAGGGACCAAATTG[1]
chr7	+	77054211	ATTCTACTCAGGAAGGTGT[1]	-	77054239	TTGAAAGAAAACACCTTCCTGAGTA[2]
chr15	+	59096514	GTGGTAGATGCAAGACAGT[1]	-	59096542	TGTGATTCTTACTGTCTTGCATCTACCACC[26]|TGTGATTCTTACTGTCTTGCATCTACCAC[11]|TGTGATTCTTACTGTCTTGCATCTACCA[7]|TGTGATTCTTACTGTCTTGCATCTACC[7]|TGTGATTCTTACTGTCTTGCATC[2]|TGTGATTCTTACTGTCTTGCATCTAC[2]|TGTGATTCTTACTGTCTTGCATCT[1]
chr11	+	5430470	GCTTAAGCACCTGACAATT[29]	-	5430498	TGAAATAGCTAATTGTCAGGTGCTTAAGCTT[2]|TGAAATAGCTAATTGTCAGGTGCTTA[2]|TGAAATAGCTAATTGTCAGGTGCTTAAGCT[2]|TGAAATAGCTAATTGTCAGGTGCTT[1]
chr7	+	80932219	CTGCCATGCAGATGTTTGG[1]	-	80932247	AAAAACCCAGCCAAACATCTGCATGGCA[1]
chr7	+	77053336	GTGCGATTATGTACACCTG[2]	-	77053364	TGCTTTGAGGCAGGTGTACATAATCGCAC[1]|TGCTTTGAGGCAGGTGTACATAATCGCACA[1]
chr5	+	113767658	GAAACTCCTGAAGTTTCTG[17]	-	113767686	TCCGGTAACTCAGAAACTTCAGGAGTTTC[47]|TCCGGTAACTCAGAAACTTCAGGAGTTTCA[42]|TCCGGTAACTCAGAAACTTCAGGAGTTT[6]|TCCGGTAACTCAGAAACTTCAGGAGTTTCACA[5]|TCCGGTAACTCAGAAACTTCAGGAGT[3]|TCCGGTAACTCAGAAACTTCAGGAGTTTCAC[3]|TCCGGTAACTCAGAAACTTCAGG[1]
chr7	+	77032286	TGAAGGCATGGTTAAGTTT[1]	-	77032314	TGATGGACTCAAACTTAACCATGCCTTCAA[8]|TGATGGACTCAAACTTAACCATGCCTTC[6]|TGATGGACTCAAACTTAACCATGCCTT[3]|TGATGGACTCAAACTTAACCATGCCTTCA[3]|TGATGGACTCAAACTTAACCATGCCTTCAAAT[2]|TGATGGACTCAAACTTAACCATGCCTTCAAA[2]|TGATGGACTCAAACTTAACCATG[1]|TGATGGACTCAAACTTAACCATGCC[1]
chr15	+	72934703	ACACTGTCTCGAAACTAAT[1]	-	72934731	TATTATTAAGATTAGTTTCGAGACAGTGT[2]|TATTATTAAGATTAGTTTCGAGACAGT[1]|TATTATTAAGATTAGTTTCGAGACAGTG[1]|TATTATTAAGATTAGTTTCGAGACAGTGTG[1]
chr9	+	54086280	CAGCCTACTTATTGGTCTG[2]	-	54086308	GAAGAAAGCCCAGACCAATAAGTAGGCTG[5]|GAAGAAAGCCCAGACCAATAAGTAGGCTGGA[5]|GAAGAAAGCCCAGACCAATAAGTAGGCTGG[2]|GAAGAAAGCCCAGACCAATAAGTAGGC[1]
chr7	+	77030298	ATGGGAAAATTTGACAATA[1]	-	77030326	TAGTCATTGCTATTGTCAAATTTTCCCATAC[11]|TAGTCATTGCTATTGTCAAATTTTCCCATA[4]|TAGTCATTGCTATTGTCAAATTTTCCCATACT[1]
chr14	+	25178922	CTTATTGCAATAAGTCAAA[1]	-	25178950	TACATTACGTTTTGACTTATTGCAA[1]
chr7	+	80938177	AACAGAGAAATTAATATAC[1]	-	80938205	TTGCATTTTAGTATATTAATTTCTCTGTTT[21]|TTGCATTTTAGTATATTAATTTCTCTGT[5]|TTGCATTTTAGTATATTAATTTCTCTGTT[3]|TTGCATTTTAGTATATTAATTTCTCTGTTTT[2]|TTGCATTTTAGTATATTAATTTCTCTG[1]
chr7	+	80935094	GGGTTAGATGGCTGTGTTC[1]	-	80935122	TTCACTCATGGAACACAGCCATCTAACCCACT[1]|TTCACTCATGGAACACAGCCATCTAACC[1]|TTCACTCATGGAACACAGCCATCTAAC[1]
chr5	+	150627700	TGGCGGACAGGCATTGATG[3]	-	150627728	TGTGATGGAGCATCAATGCCTGTCCGC[44]|TGTGATGGAGCATCAATGCCTGTCC[24]|TGTGATGGAGCATCAATGCCTGT[21]|TGTGATGGAGCATCAATGCCTGTCCGCCAA[16]|TGTGATGGAGCATCAATGCCTGTCCGCC[14]|TGTGATGGAGCATCAATGCCTGTCCGCCA[14]|TGTGATGGAGCATCAATGCCTGTCCG[11]|TGTGATGGAGCATCAATGCCTGTC[3]|TGTGATGGAGCATCAATGCCTGTCCGCCAAG[2]|TGTGATGGAGCATCAATGCCTGTCCGCCAAGC[1]
chr17	+	66545941	TCAGTATATGGGAACATTC[1]	-	66545969	TGACCTTCGTGAATGTTCCCATATACTGA[5]|TGACCTTCGTGAATGTTCCCATATACTGAAC[2]|TGACCTTCGTGAATGTTCCCATATAC[1]
chr5	+	150626034	CCAGTCACTAGGCAATGTG[1]	-	150626062	TAAATGTTGACACATTGCCTAGTGACTGGCAC[34]|TAAATGTTGACACATTGCCTAGTGACTGGCA[8]|TAAATGTTGACACATTGCCTAGTGACTGGC[4]|TAAATGTTGACACATTGCCTAGTGAC[3]|TAAATGTTGACACATTGCCTAGTGACT[3]|TAAATGTTGACACATTGCCTAGTGACTGG[1]
chr9	+	54068359	TGAGTTCACACTTCTAGAG[1]	-	54068387	TGATTGAGGACTCTAGAAGTGTGAACTCATC[25]|TGATTGAGGACTCTAGAAGTGTGAACTCAT[3]|TGATTGAGGACTCTAGAAGTGTGAACTCATCA[2]|TGATTGAGGACTCTAGAAGTGTGAACT[2]|TGATTGAGGACTCTAGAAGTGTGA[1]|TGATTGAGGACTCTAGAAGTGTGAAC[1]
chr14	+	20463203	GGGGATTTAAAGATCTGAG[2]	-	20463231	TCTCATGGAACTCAGATCTTTAAATCC[2]|TCTCATGGAACTCAGATCTTTAAATCCCC[1]
chr17	+	27465218	GTTGGAAACAAGATGGGAC[17]	-	27465246	TCTCCTTGGAGTCCCATCTTGTTTCCAAC[1]
chr14	+	20460801	AATGATCCTGGGTAAGGCA[1]	-	20460829	TGGTTTATTCTGCCTTACCCAGGATCAT[1]
chr14	+	20461844	GGACACAAACTATTTTTGC[1]	-	20461872	TTTGAAGGAAGCAAAAATAGTTTGTGTCC[3]|TTTGAAGGAAGCAAAAATAGTTTGTGTC[2]|TTTGAAGGAAGCAAAAATAGTTTGTG[1]|TTTGAAGGAAGCAAAAATAGTTTGTGTCCCC[1]
chr7	+	80942560	GGGGAAAAAAATATCATGC[1]	-	80942588	TACCAATATGGCATGATATTTTTTTCCCCTG[13]|TACCAATATGGCATGATATTTTTTTCCCCT[10]|TACCAATATGGCATGATATTTTTTTCC[6]|TACCAATATGGCATGATATTTTTTTCCC[5]|TACCAATATGGCATGATATTTTTTTCCCC[3]|TACCAATATGGCATGATATTTTTTTC[1]
chr18	+	67227700	GGACAAGGAATGTGGATGT[1]	-	67227728	GATTCTGAAAACATCCACATTCCTTGT[1]
chr18	+	67210748	AGGTAGAAACACTTGATTT[1]	-	67210776	TGTTAAAAACAAATCAAGTGTTTCTACCTA[12]|TGTTAAAAACAAATCAAGTGTTTCTAC[3]|TGTTAAAAACAAATCAAGTGTTTCTACC[1]|TGTTAAAAACAAATCAAGTGTTTCTACCT[1]|TGTTAAAAACAAATCAAGTGTTTCTACCTAC[1]
chr7	+	80960486	TGTGGCCTTTAGTTGACTA[1]	-	80960514	TGAAGTAGCTTAGTCAACTAAAGGCCACAGT[26]|TGAAGTAGCTTAGTCAACTAAAGGCCA[13]|TGAAGTAGCTTAGTCAACTAAAGGCCAC[11]|TGAAGTAGCTTAGTCAACTAAAGG[3]|TGAAGTAGCTTAGTCAACTAAAGGCCACA[2]|TGAAGTAGCTTAGTCAACTAAAGGC[2]|TGAAGTAGCTTAGTCAACTAAAGGCCACAG[2]
chr7	+	77047415	GCCTGCTCTCATTTGCATC[1]	-	77047443	TGTGTAGTAGGATGCAAATGAGAGCAGGC[2]|TGTGTAGTAGGATGCAAATGAGAGCAGGCA[1]
chr9	+	67570163	GTCAGACATTATGGGATAG[2]	-	67570191	TCTCTGAGGACTATCCCATAATGTCTGA[2]|TCTCTGAGGACTATCCCATAATGT[1]|TCTCTGAGGACTATCCCATAATGTCTGAC[1]
chr7	+	77031255	TAGTCACAGCAGTGGTTCA[1]	-	77031283	TCTCTTTGGGTGAACCACTGCTGTGACTAA[1]|TCTCTTTGGGTGAACCACTGCTGTG[1]
chr18	+	67222444	GTGATCAGAAGCAGTGGTG[2]	-	67222472	TAAAGACTCACACCACTGCTTCTGATC[77]|TAAAGACTCACACCACTGCTTCTGATCAC[19]|TAAAGACTCACACCACTGCTTCTGATCACT[17]|TAAAGACTCACACCACTGCTTCTGAT[15]|TAAAGACTCACACCACTGCTTCTGA[11]|TAAAGACTCACACCACTGCTTCTGATCA[6]|TAAAGACTCACACCACTGCTTCTGATCACTG[3]|TAAAGACTCACACCACTGCTTCTGATCACTGC[1]|TAAAGACTCACACCACTGCTTCTG[1]
chr17	+	27469279	TTGCTGTCAGCCTCTGCAG[2]	-	27469307	GTGCTTTTGACTGCAGAGGCTGACAGCAAT[2]
chr7	+	77033399	TTTGATTTATTGTCCGGTG[1]	-	77033427	TAAATCATAACACCGGACAATAAATCAAAC[7]|TAAATCATAACACCGGACAATAAATCAAACT[3]|TAAATCATAACACCGGACAATAAATCAAA[2]|TAAATCATAACACCGGACAATAAAT[2]|TAAATCATAACACCGGACAATAAATC[1]
chr7	+	80934604	GTGGTGTACCTGTAATGCT[2]	-	80934632	TGTTTTACAAAGCATTACAGGTACACCAC[207]|TGTTTTACAAAGCATTACAGGTACACCACC[126]|TGTTTTACAAAGCATTACAGGTACACCA[15]|TGTTTTACAAAGCATTACAGGTACACC[14]|TGTTTTACAAAGCATTACAGGTACAC[11]|TGTTTTACAAAGCATTACAGGTAC[6]|TGTTTTACAAAGCATTACAGGTACACCACCA[5]|TGTTTTACAAAGCATTACAGGTA[4]|TGTTTTACAAAGCATTACAGGTACACCACCAA[3]|TGTTTTACAAAGCATTACAGGTACA[2]
chr17	+	66544023	GATGCCCCCGACTATGATT[1]	-	66544051	TTAACTTCAGAATCATAGTCGGGGGCATC[3]|TTAACTTCAGAATCATAGTCGGGGGC[1]|TTAACTTCAGAATCATAGTCGGGGGCAT[1]|TTAACTTCAGAATCATAGTCGGGGGCA[1]
chr5	+	113766303	CGATGGGTCAAGATTAGCC[1]	-	113766331	TACCCGTGATGGCTAATCTTGACCCA[3]|TACCCGTGATGGCTAATCTTGAC[1]|TACCCGTGATGGCTAATCTTGACC[1]|TACCCGTGATGGCTAATCTTGACCCAT[1]|TACCCGTGATGGCTAATCTTGACCCATCGA[1]
chr10	+	66159964	CTGCCATCTGACATAGCTT[1]	-	66159992	TAGAAGACCAAAGCTATGTCAGATGGCAGT[1902]|TAGAAGACCAAAGCTATGTCAGATGGC[577]|TAGAAGACCAAAGCTATGTCAGATGGCA[540]|TAGAAGACCAAAGCTATGTCAGATGG[407]|TAGAAGACCAAAGCTATGTCAGATGGCAGTG[311]|TAGAAGACCAAAGCTATGTCAGATGGCAG[231]|TAGAAGACCAAAGCTATGTCAGATG[89]|TAGAAGACCAAAGCTATGTCAGAT[12]|TAGAAGACCAAAGCTATGTCAGATGGCAGTGC[8]|TAGAAGACCAAAGCTATGTCAGA[3]
chr17	+	27477925	AGGTCAATCTGGCACAAAG[2]	-	27477953	TGCATCTGCCCTTTGTGCCAGATTGACCT[1]
chr17	+	66541316	CCTAAGCCAATAGACTGAC[3]	-	66541344	TCGGAGGTCGGTCAGTCTATTGGCTTAGGT[5]|TCGGAGGTCGGTCAGTCTATTGGCTTAGG[2]|TCGGAGGTCGGTCAGTCTATTGGCTT[1]|TCGGAGGTCGGTCAGTCTATTGGCTTAGGTG[1]
chr9	+	67547217	CAGGAAGCAAAAGTCCCAG[1]	-	67547245	TGTATTTTTGCTGGGACTTTTGCTTC[7]|TGTATTTTTGCTGGGACTTTTGCTTCCTGG[2]|TGTATTTTTGCTGGGACTTTTGCTT[2]|TGTATTTTTGCTGGGACTTTTGCT[1]|TGTATTTTTGCTGGGACTTTTGCTTCCTG[1]
chr17	+	66545479	TTTTTGCAGTTGGTATGAT[2]	-	66545507	TCTCAGAGCCATCATACCAACTGCAAAAAC[5]|TCTCAGAGCCATCATACCAACTGCAA[1]|TCTCAGAGCCATCATACCAACTGCAAAAA[1]|TCTCAGAGCCATCATACCAACTGCAAAAACT[1]|TCTCAGAGCCATCATACCAACTG[1]|TCTCAGAGCCATCATACCAACTGCAAA[1]
chr17	+	66539930	GGTTACTCTAGAACCACAG[1]	-	66539958	ACTGTGTGAACTGTGGTTCTAGAGTAACCC[13]|ACTGTGTGAACTGTGGTTCTAGAGTAAC[9]|ACTGTGTGAACTGTGGTTCTAGAGTAACCCA[9]|ACTGTGTGAACTGTGGTTCTAGAGTA[5]|ACTGTGTGAACTGTGGTTCTAGAGT[2]|ACTGTGTGAACTGTGGTTCTAGAGTAA[1]|ACTGTGTGAACTGTGGTTCTAGAGTAACC[1]
chr5	+	150626027	CTTCGTGCCAGTCACTAGG[1]	-	150626055	TGACACATTGCCTAGTGACTGGCACGAAGT[10]|TGACACATTGCCTAGTGACTGGCACGAAG[6]|TGACACATTGCCTAGTGACTGGCACGAAGTT[4]|TGACACATTGCCTAGTGACTGGCACGA[3]|TGACACATTGCCTAGTGACTGGCACGAA[1]
chr9	+	67557219	CTTTTTTGGCAACATTACT[1]	-	67557247	TTAATCACTAAGTAATGTTGCCAAAAAAGG[4]
chr12	+	99635172	AGCTTGGTCACCAGCCTGA[1]	-	99635200	TAGAAACGGCTCAGGCTGGTGACCAAGC[109]|TAGAAACGGCTCAGGCTGGTGACCAAGCTT[28]|TAGAAACGGCTCAGGCTGGTGACCAAGCT[23]|TAGAAACGGCTCAGGCTGGTGACC[11]|TAGAAACGGCTCAGGCTGGTGACCAA[11]|TAGAAACGGCTCAGGCTGGTGACCA[10]|TAGAAACGGCTCAGGCTGGTGAC[10]|TAGAAACGGCTCAGGCTGGTGACCAAG[8]|TAGAAACGGCTCAGGCTGGTGACCAAGCTTT[6]|TAGAAACGGCTCAGGCTGGTGACCAAGCTTTT[1]
chr6	+	127739760	TGAGCAGTCCGAAGGGGAA[1]	-	127739788	TCTCACTGGTTTCCCCTTCGGACTGCTCA[2]|TCTCACTGGTTTCCCCTTCGGACTGCTCAC[1]
chr7	+	80958337	GCCTGTCTCATACAGCAGT[9]	-	80958365	TATAAACAACACTGCTGTATGAGACAGGC[1296]|TATAAACAACACTGCTGTATGAGACAGGCG[201]|TATAAACAACACTGCTGTATGAGACAGG[73]|TATAAACAACACTGCTGTATGAGACA[51]|TATAAACAACACTGCTGTATGAGACAGGCGA[33]|TATAAACAACACTGCTGTATGAGACAG[15]|TATAAACAACACTGCTGTATGAGAC[9]|TATAAACAACACTGCTGTATGAGACAGGCGAT[3]
chr18	+	67212245	TACCTAGCAGCCTCAGCCA[1]	-	67212273	TAAGACAGACTGGCTGAGGCTGCTAG[28]|TAAGACAGACTGGCTGAGGCTGCTAGGTA[18]|TAAGACAGACTGGCTGAGGCTGCTAGGT[12]|TAAGACAGACTGGCTGAGGCTGCTAGG[10]|TAAGACAGACTGGCTGAGGCTGCTA[9]|TAAGACAGACTGGCTGAGGCTGC[3]|TAAGACAGACTGGCTGAGGCTGCT[2]
chr13	+	51008141	ACAGGTGTGAATTGCCTAT[9]	-	51008169	TACCACTGGCATAGGCAATTCACACCTGT[2]|TACCACTGGCATAGGCAATTCACACCTGTA[1]
chr17	+	66544368	ACGGAGAGGTCCTATGTGG[7]	-	66544396	TGTGAGAAAGCCACATAGGACCTCTCCGT[4]|TGTGAGAAAGCCACATAGGACCTCTCCGTC[3]|TGTGAGAAAGCCACATAGGACCTCTCC[2]|TGTGAGAAAGCCACATAGGACCTCTC[1]|TGTGAGAAAGCCACATAGGACCTC[1]
chr17	+	66544282	ACATAAGCTTTCCAACATC[4]	-	66544310	TTCCAGGTTGGATGTTGGAAAGCTTATGT[6]|TTCCAGGTTGGATGTTGGAAAGCTTATGTT[1]
chr17	+	66543062	GCATCATGGAAGTCATTGT[3]	-	66543090	TGTGAAGGGAACAATGACTTCCATGATGCT[3]|TGTGAAGGGAACAATGACTTCCATGATGCTA[2]|TGTGAAGGGAACAATGACTTCCATGATG[2]
chr17	+	66543795	ATAGGCATGATGAAGGTAA[3]	-	66543823	TCTGCACTCATTACCTTCATCATGCCTATGT[1]
chr4	+	93980753	ATGTGGAGACATTGTATGA[1]	-	93980781	TACCGATCGATCATACAATGTCTCCACATA[2]|TACCGATCGATCATACAATGTCTCCAC[1]
chr6	+	127745843	CCATCCTCCCAGATGGCTC[4]	-	127745871	TGTTAAGACAGAGCCATCTGGGAGGATGGA[10]|TGTTAAGACAGAGCCATCTGGGAGGATGG[3]|TGTTAAGACAGAGCCATCTGGGAGGATG[3]|TGTTAAGACAGAGCCATCTGGGAGG[1]|TGTTAAGACAGAGCCATCTGGGAGGAT[1]|TGTTAAGACAGAGCCATCTGGGAGGATGGAGA[1]
chr5	+	102262545	CTACGGGCAGCTACTTCTC[5]	-	102262573	TTTTGAAGACGAGAAGTAGCTGCCCGTAGC[5]|TTTTGAAGACGAGAAGTAGCTGCCC[1]|TTTTGAAGACGAGAAGTAGCTGCCCGTAG[1]
chr9	+	67570946	GAGGTTGAGGACCTGTACA[7]	-	67570974	TGTTAATCAGTGTACAGGTCCTCAACCTC[26]|TGTTAATCAGTGTACAGGTCCTCAAC[7]|TGTTAATCAGTGTACAGGTCCTCAACCTCT[4]|TGTTAATCAGTGTACAGGTCCTCAACCT[3]|TGTTAATCAGTGTACAGGTCCTCAACC[3]|TGTTAATCAGTGTACAGGTCCTCAA[1]
chr15	+	72930732	GGACTCAAATAAAGGCAGC[1]	-	72930760	TTTGCTTAGAGCTGCCTTTATTTGAGTCCA[1]
chr17	+	27440565	GAAGATATTGAGACCCGCA[1]	-	27440593	AAGAATGGACTGCGGGTCTCAATATCTTC[2]|AAGAATGGACTGCGGGTCTCAATATC[2]
chr15	+	59119623	GCTTGTTTGAGCAAACTAC[3]	-	59119651	CACTACAGAAGTAGTTTGCTCAAACAAGCG[1]
chr12	+	99657820	GCATTGATAAATCTATCTC[1]	-	99657848	TGAATAACAGGAGATAGATTTATCAATGCA[7]|TGAATAACAGGAGATAGATTTATCAATGCAT[4]|TGAATAACAGGAGATAGATTTATCAA[3]|TGAATAACAGGAGATAGATTTATCAATGC[3]|TGAATAACAGGAGATAGATTTATCAAT[3]|TGAATAACAGGAGATAGATTTAT[1]|TGAATAACAGGAGATAGATTTATCAATG[1]|TGAATAACAGGAGATAGATTTATCA[1]
chr17	+	27464301	GTCCCAGGATGGACAATGA[3]	-	27464329	ATGAAGACTATCATTGTCCATCCT[1]
chr17	+	66540226	GGGCTTTTCGGCTCTTTTC[1]	-	66540254	TTACCACTAGGAAAAGAGCCGAAAA[1]
chr14	+	25178863	AAGCTTCTTCATGAAGATC[1]	-	25178891	TTTCATTACTGATCTTCATGAAGAAG[1]
chr6	+	85063104	TTCATCCAGAAAGAGGTCG[1]	-	85063132	TTCCTATTTACGACCTCTTTCTGGATGAA[21]|TTCCTATTTACGACCTCTTTCTGGATGAAG[14]|TTCCTATTTACGACCTCTTTCTGGATGA[8]|TTCCTATTTACGACCTCTTTCTGGAT[4]|TTCCTATTTACGACCTCTTTCTGGATGAAGG[3]|TTCCTATTTACGACCTCTTTCTGGATGAAGGT[2]|TTCCTATTTACGACCTCTTTCTGGATG[1]
chr7	+	77054251	GGGACTTCTGGAGCAAGAC[2]	-	77054279	TCCAGATATTGTCTTGCTCCAGAAGTCCCA[4]|TCCAGATATTGTCTTGCTCCAGAAGT[3]|TCCAGATATTGTCTTGCTCCAGAAGTC[2]|TCCAGATATTGTCTTGCTCCAGAAG[1]|TCCAGATATTGTCTTGCTCCAGA[1]|TCCAGATATTGTCTTGCTCCAGAAGTCC[1]
chr5	+	150632041	GTCTTCTTTTCTTCCATGC[1]	-	150632069	TATTTATTCAGCATGGAAGAAAAGAAGACA[16]|TATTTATTCAGCATGGAAGAAAAGAAGAC[4]|TATTTATTCAGCATGGAAGAAAAGAAG[1]|TATTTATTCAGCATGGAAGAAAAGA[1]|TATTTATTCAGCATGGAAGAAAA[1]|TATTTATTCAGCATGGAAGAAAAGAAGA[1]
chr7	+	77031870	TTTTCTCAAATGACCTGAC[1]	-	77031898	TAACTTCCATGTCAGGTCATTTGAGAAAAGC[5]|TAACTTCCATGTCAGGTCATTTGAGAAAA[2]|TAACTTCCATGTCAGGTCATTTGAGAA[2]|TAACTTCCATGTCAGGTCATTTGAGA[1]|TAACTTCCATGTCAGGTCATTTGAGAAAAGCC[1]
chr17	+	66547813	GAGACTGACTAAAAGTGCG[1]	-	66547841	TCAATGTCTACGCACTTTTAGTCAGTCTC[1]
chr5	+	113770100	AAGTGGAACATTAAGTATC[1]	-	113770128	TGGACTATCAGATACTTAATGTTC[1]
chr17	+	27484070	CAATGGGCAGCATCACTAC[1]	-	27484098	AACTAGAACAGTAGTGATGCTGCCCATTGG[1]
chr17	+	66539574	TACGCTCTTATCTAGAGGA[8]	-	66539602	TGCAACCATTTCCTCTAGATAAGAGCGTAC[6]|TGCAACCATTTCCTCTAGATAAGAGCGTA[4]|TGCAACCATTTCCTCTAGATAAGAGCGT[2]
chr17	+	66550500	TGTCGATAAAGCAAATCTA[1]	-	66550528	TAATCGTGTTTAGATTTGCTTTATCGAC[2]|TAATCGTGTTTAGATTTGCTTTATCGACAAT[2]
chr18	+	67222346	ATTATTATAATTTCAAGGC[1]	-	67222374	TAATTCAGAAGCCTTGAAATTATAATAATA[11]|TAATTCAGAAGCCTTGAAATTATAATAATAA[8]|TAATTCAGAAGCCTTGAAATTATAATAATAAT[5]|TAATTCAGAAGCCTTGAAATTATAATA[2]|TAATTCAGAAGCCTTGAAATTATA[1]|TAATTCAGAAGCCTTGAAATTATAATAAT[1]
chr9	+	67563793	CCATTGTCCAGGGGCCCAT[3]	-	67563821	TAGGATACATATGGGCCCCTGGACAATGGG[9]|TAGGATACATATGGGCCCCTGGACAATGG[6]|TAGGATACATATGGGCCCCTGGACAAT[5]|TAGGATACATATGGGCCCCTGGACAATGGGG[3]|TAGGATACATATGGGCCCCTGGACAATG[2]|TAGGATACATATGGGCCCCTGGACA[1]|TAGGATACATATGGGCCCCTGGAC[1]
chr6	+	127748849	TCTTTGACGTTCAGTCCAG[1]	-	127748877	AATCCTTTCACTGGACTGAACGTC[1]|AATCCTTTCACTGGACTGAACGT[1]|AATCCTTTCACTGGACTGAACGTCAAAG[1]
chr13	+	51008366	ACTGCCTCACATTCACAAT[1]	-	51008394	TTCCTTTCCCATTGTGAATGTGAGGCA[1]
chr15	+	72934686	CCGCACTCTGAGGTCTCAC[1]	-	72934714	TCGAGACAGTGTGAGACCTCAGAGTGC[1]
chr6	+	127745806	GTCTACCTTTCAAAGCCAA[1]	-	127745834	TTGTTAATGATTGGCTTTGAAAGGTAGAC[17]|TTGTTAATGATTGGCTTTGAAAGGTAGA[12]|TTGTTAATGATTGGCTTTGAAAGGTA[7]|TTGTTAATGATTGGCTTTGAAAGGT[6]|TTGTTAATGATTGGCTTTGAAAGGTAGACT[3]|TTGTTAATGATTGGCTTTGAAAGGTAG[2]|TTGTTAATGATTGGCTTTGAAAG[1]|TTGTTAATGATTGGCTTTGAAAGGTAGACTTC[1]
chr7	+	132473017	AGGAACTTACCATAGATAT[4]	-	132473045	TGGTATCTACATATCTATGGTAAGTTCCTG[30]|TGGTATCTACATATCTATGGTAAGTTCCT[5]|TGGTATCTACATATCTATGGTAAGTTCC[3]|TGGTATCTACATATCTATGGTAAGTT[3]|TGGTATCTACATATCTATGGTAAGTTC[3]|TGGTATCTACATATCTATGGTAAGTTCCTGA[2]
chr7	+	80928916	TGCTCTCTGGATTCGTGAC[1]	-	80928944	TGACTTCTATGTCACGAATCCAGAGAGC[8]|TGACTTCTATGTCACGAATCCAGAGA[8]|TGACTTCTATGTCACGAATCCAGAGAGCA[5]|TGACTTCTATGTCACGAATCCAGAGAGCAC[4]|TGACTTCTATGTCACGAATCCAGAGAGCACC[4]
chr6	+	127743292	ACACTCCAACTATGCAAAC[1]	-	127743320	TTCCAGTATAGTTTGCATAGTTGGAG[2]|TTCCAGTATAGTTTGCATAGTTGGAGTGT[2]|TTCCAGTATAGTTTGCATAGTTGGAGT[1]
chr6	+	87943544	CGCCCATCCAGGTTGGTCT[1]	-	87943572	TAGTAACAGAAGACCAACCTGGATGGGCGA[88]|TAGTAACAGAAGACCAACCTGGATGGGC[26]|TAGTAACAGAAGACCAACCTGGATGG[17]|TAGTAACAGAAGACCAACCTGGATG[8]|TAGTAACAGAAGACCAACCTGGAT[5]|TAGTAACAGAAGACCAACCTGGATGGGCG[5]|TAGTAACAGAAGACCAACCTGGATGGGCGAG[4]|TAGTAACAGAAGACCAACCTGGATGGG[3]|TAGTAACAGAAGACCAACCTGGA[1]|TAGTAACAGAAGACCAACCTGGATGGGCGAGG[1]
chr5	+	150629372	GAAACCAATGGATGATACG[1]	-	150629400	TAAAACTACACGTATCATCCATTGGTTTCT[2]
chr17	+	66540790	ACCAATCAGTGTGTGGATA[1]	-	66540818	GGAGTCTCATTATCCACACACTGATTGG[2]|GGAGTCTCATTATCCACACACTGATTGGTT[1]
chr6	+	127738099	GCAGTAGACCTAAAGGCAG[1]	-	127738127	TCTATATTGTCTGCCTTTAGGTCTACTGC[5]|TCTATATTGTCTGCCTTTAGGTCTAC[2]|TCTATATTGTCTGCCTTTAGGTCTACT[1]|TCTATATTGTCTGCCTTTAGGTCTACTGCC[1]
chr8	+	28405765	AAGGCTCATACAATCAGAA[6]	-	28405793	TGAAAGGTTCTTCTGATTGTATGAGCCTT[75]|TGAAAGGTTCTTCTGATTGTATGAGCCTTG[38]|TGAAAGGTTCTTCTGATTGTATGAGCCTTGT[3]|TGAAAGGTTCTTCTGATTGTATGAGC[2]|TGAAAGGTTCTTCTGATTGTATGAGCCT[1]
chr14	+	24911998	GTGGGTAAAAAAGGGTCAC[1]	-	24912026	GAGATTCTCAGTGACCCTTTTTTA[1]
chr6	+	127740494	AGAGAACTTTCTAGCAAAT[1]	-	127740522	TCCTTCCAAAATTTGCTAGAAAGTTCTCT[1]
chr17	+	66540321	AAGCAGGGTTCTTTTGCCC[14]	-	66540349	TTAGATAAGAGGGCAAAAGAACC[3]|TTAGATAAGAGGGCAAAAGAACCCTGCTT[1]|TTAGATAAGAGGGCAAAAGAACCC[1]
chr9	+	54090919	ACTAACATGGACCAGGAAG[1]	-	54090947	TGAAAAAAGCCTTCCTGGTCCATGTTAGT[20]|TGAAAAAAGCCTTCCTGGTCCATGTT[5]|TGAAAAAAGCCTTCCTGGTCCATGT[4]|TGAAAAAAGCCTTCCTGGTCCATGTTA[1]|TGAAAAAAGCCTTCCTGGTCCATGTTAGTG[1]
chr9	+	54088061	AAGGAAAATCGGGGGATGG[1]	-	54088089	TGTTGAACGACCATCCCCCGATTTTCCTTG[3]|TGTTGAACGACCATCCCCCGATTTTCCTTGT[2]|TGTTGAACGACCATCCCCCGATTTTC[1]|TGTTGAACGACCATCCCCCGATTT[1]
chr17	+	66543793	ACATAGGCATGATGAAGGT[3]	-	66543821	TGCACTCATTACCTTCATCATGCCTAT[2]|TGCACTCATTACCTTCATCATGCCT[1]|TGCACTCATTACCTTCATCATGCCTA[1]
chr15	+	59095278	AGGACCCTTTTCTATGAAA[1]	-	59095306	TAGGAACTTATTTCATAGAAAAGGGTCCTC[23]|TAGGAACTTATTTCATAGAAAAGGGTCC[5]|TAGGAACTTATTTCATAGAAAAGGGTCCT[4]|TAGGAACTTATTTCATAGAAAAGGGTCCTCA[1]|TAGGAACTTATTTCATAGAAAAG[1]
chr17	+	27463172	CTGGAGAATCTTTGGATAA[1]	-	27463200	TCCATTCTAATTATCCAAAGATTCTCCAGTC[1]
chr5	+	150619781	CCCTGAGCTAGTAGTTATG[1]	-	150619809	TTGCATCTAGCATAACTACTAGCTCAGGGA[23]|TTGCATCTAGCATAACTACTAGCTCAGGG[5]|TTGCATCTAGCATAACTACTAGCTCA[3]|TTGCATCTAGCATAACTACTAGCTCAG[1]
chr17	+	27471913	AGGACCAGTGTGAAGATGA[1]	-	27471941	AAAACCTGGCTCATCTTCACACTGGTCCTC[1]
chr5	+	150619780	TCCCTGAGCTAGTAGTTAT[1]	-	150619808	TGCATCTAGCATAACTACTAGCTCAGGGA[30]|TGCATCTAGCATAACTACTAGCTCAGGGAA[13]|TGCATCTAGCATAACTACTAGCTCA[3]|TGCATCTAGCATAACTACTAGCTCAGGG[3]|TGCATCTAGCATAACTACTAGCTCAGG[2]|TGCATCTAGCATAACTACTAGCTCAGGGAAA[1]|TGCATCTAGCATAACTACTAGCTC[1]|TGCATCTAGCATAACTACTAGCTCAG[1]
chr9	+	67562902	CTGCATCCTAAAAAGTCTT[1]	-	67562930	TAAAACATCGAAGACTTTTTAGGATGCAGA[221]|TAAAACATCGAAGACTTTTTAGGATGCAG[44]|TAAAACATCGAAGACTTTTTAGGATGCA[33]|TAAAACATCGAAGACTTTTTAGGATGCAGAA[30]|TAAAACATCGAAGACTTTTTAGGATGC[24]|TAAAACATCGAAGACTTTTTAGGATG[15]|TAAAACATCGAAGACTTTTTAGGAT[11]|TAAAACATCGAAGACTTTTTAGGA[8]|TAAAACATCGAAGACTTTTTAGG[6]|TAAAACATCGAAGACTTTTTAGGATGCAGAAA[3]
chr7	+	77030764	GGTCTCATCCATAGTGACA[2]	-	77030792	TCACAACCTCTGTCACTATGGATGAG[1]|TCACAACCTCTGTCACTATGGATGAGACCC[1]|TCACAACCTCTGTCACTATGGATGAGACC[1]
chr17	+	66545895	AGACAGCAGCTCTTATTAT[32]	-	66545923	TGCAAGGACAATAATAAGAGCTGCTGTCTTT[41]|TGCAAGGACAATAATAAGAGCTGCTGTCTT[10]|TGCAAGGACAATAATAAGAGCTGCTGTC[9]|TGCAAGGACAATAATAAGAGCTGCTGTCT[9]|TGCAAGGACAATAATAAGAGCTGC[3]|TGCAAGGACAATAATAAGAGCTGCTGT[3]|TGCAAGGACAATAATAAGAGCTGCTGTCTTTT[1]
chr17	+	66543919	ACTGCCCAGGATTTTTTCA[1]	-	66543947	TTCAAAGTTATGAAAAAATCCTGGGCAGT[4]|TTCAAAGTTATGAAAAAATCCTGGGCAGTG[3]|TTCAAAGTTATGAAAAAATCCTGGGCA[2]|TTCAAAGTTATGAAAAAATCCTGGGCAGTGA[2]
chr3	+	20362963	CAACTTTTTGGCAAGTCTC[7]	-	20362991	TCACTCATAAGAGACTTGCCAAAAAGTT[1]|TCACTCATAAGAGACTTGCCAAAAAGTTG[1]
chr5	+	113765811	CTCATGCATAGGATAGAAT[1]	-	113765839	TCTTTTCTACATTCTATCCTATGCATGAGT[1]|TCTTTTCTACATTCTATCCTATGCATGAG[1]
chr17	+	66555944	CACAGTGTCTGTCACATCA[1]	-	66555972	TACTTTGTATTGATGTGACAGACACTG[1]|TACTTTGTATTGATGTGACAGACAC[1]
chr14	+	20461157	CGGACATTCAGACTTTTTG[1]	-	20461185	TATTCAAGCCCAAAAAGTCTGAATGTCCGA[2]|TATTCAAGCCCAAAAAGTCTGAATGTCCGAG[1]
chr17	+	50377933	ACATCTGAGAGATTTAGAC[6]	-	50377961	TTTGCAGGAAGTCTAAATCTCTCAGATGTC[2]|TTTGCAGGAAGTCTAAATCTCTCAGATGT[1]
chr17	+	66544324	AGACGACAGTGTGTACACT[7]	-	66544352	TGTCCTTTCAAGTGTACACACTGTCGTC[2]|TGTCCTTTCAAGTGTACACACTGTCGTCTC[1]|TGTCCTTTCAAGTGTACACACTGTCGTCTCT[1]
chr9	+	54079763	CCCGGAAGAGTCTGAACAG[2]	-	54079791	TGTTTCTTATCTGTTCAGACTCTTCCGGG[39]|TGTTTCTTATCTGTTCAGACTCTTCC[22]|TGTTTCTTATCTGTTCAGACTCTTCCGGGA[21]|TGTTTCTTATCTGTTCAGACTCTTCCGG[15]|TGTTTCTTATCTGTTCAGACTCTTCCG[8]|TGTTTCTTATCTGTTCAGACTCTT[3]|TGTTTCTTATCTGTTCAGACTCTTC[2]
chr17	+	27445430	AAGTAAGCTGAACATTGGC[1]	-	27445458	AGAGATGAATGCCAATGTTCAGCTTA[4]
chr9	+	54095242	TAGCAAGGTGTGGACTAAA[2]	-	54095270	TGCTATCCAATTTAGTCCACACCTTGCTAT[3]|TGCTATCCAATTTAGTCCACACCTTGCTATT[3]|TGCTATCCAATTTAGTCCACACCTTGCT[3]|TGCTATCCAATTTAGTCCACACCTTGC[2]|TGCTATCCAATTTAGTCCACACC[1]|TGCTATCCAATTTAGTCCACACCTTGCTA[1]
chr5	+	102264431	AGACCATTGGCTATTTACA[1]	-	102264459	TAAGGTAACGTGTAAATAGCCAATGGTCTG[1]
chr9	+	67570588	ACGGAGACATACTTTTCTT[1]	-	67570616	TATGTATCCAAAGAAAAGTATGTCTCCGTC[12]|TATGTATCCAAAGAAAAGTATGTCTCCGT[6]|TATGTATCCAAAGAAAAGTATGTCTCC[4]|TATGTATCCAAAGAAAAGTATGTCTCCG[1]
chr5	+	115290746	AAACGTCCAACATAGTGGA[1]	-	115290774	TGATTGGTTGTCCACTATGTTGGACGTTTTGC[3]
chr6	+	85062873	AATTTCGCTCAGTCCAAAC[1]	-	85062901	TAGAAGACGAGTTTGGACTGAGCGAAATTC[1368]|TAGAAGACGAGTTTGGACTGAGCGAA[370]|TAGAAGACGAGTTTGGACTGAGCGAAATT[308]|TAGAAGACGAGTTTGGACTGAGCGA[231]|TAGAAGACGAGTTTGGACTGAGCGAAAT[138]|TAGAAGACGAGTTTGGACTGAGCGAAA[81]|TAGAAGACGAGTTTGGACTGAGC[32]|TAGAAGACGAGTTTGGACTGAGCG[25]|TAGAAGACGAGTTTGGACTGAGCGAAATTCT[17]|TAGAAGACGAGTTTGGACTGAGCGAAATTCTC[2]
chr9	+	54080951	CGTTTCTAGCTGGCAATTC[3]	-	54080979	TAACACCTGAGAATTGCCAGCTAGAAACGG[97]|TAACACCTGAGAATTGCCAGCTAGAAACGGA[21]|TAACACCTGAGAATTGCCAGCTAGAAAC[6]|TAACACCTGAGAATTGCCAGCTAGAAACG[5]|TAACACCTGAGAATTGCCAGCTAGAAACGGAA[4]|TAACACCTGAGAATTGCCAGCTAGAA[2]|TAACACCTGAGAATTGCCAGCTAGAAA[1]
chr17	+	66522553	TTGTCATCGGCCAAGTGTC[1]	-	66522581	TAAAAGTCTGGACACTTGGCCGATGACAAGA[1]
chr18	+	67219149	ATTTATATCAGACATCTCA[1]	-	67219177	TGTATTCTTGTGAGATGTCTGATATAAATT[12]|TGTATTCTTGTGAGATGTCTGATATAAATTT[11]|TGTATTCTTGTGAGATGTCTGATATAAAT[9]|TGTATTCTTGTGAGATGTCTGATATAAA[2]|TGTATTCTTGTGAGATGTCTGATATA[2]|TGTATTCTTGTGAGATGTCTGATAT[1]|TGTATTCTTGTGAGATGTCTGATATAA[1]|TGTATTCTTGTGAGATGTCTGATA[1]
chr9	+	67563542	GTGTAAATCTACAGGGCAG[1]	-	67563570	TGTGTTGTATCTGCCCTGTAGATTTACACA[3]
chr6	+	87915074	GCATGATGGACTATTAAGT[1]	-	87915102	TCATCTTCAAACTTAATAGTCCATCATGCA[2]
chr17	+	66546934	CACTCTTCACAGCTTTTCA[1]	-	66546962	TGGTCCAAGCTGAAAAGCTGTGAAGAGT[1]
chr5	+	113767653	CTTGTGAAACTCCTGAAGT[1]	-	113767681	TAACTCAGAAACTTCAGGAGTTTCACAAGTC[3]|TAACTCAGAAACTTCAGGAGTTTCACAAGT[2]
chr16	+	56024673	ACAGTCTCTTCACTGCTTG[1]	-	56024701	TACACTCTAGCAAGCAGTGAAGAGACTGTTG[1]
chr18	+	67221840	TACAGGAAGCACTGACTTA[1]	-	67221868	TTAGACCATGTAAGTCAGTGCTTCCTGTA[8]|TTAGACCATGTAAGTCAGTGCTTCCTGTAC[6]|TTAGACCATGTAAGTCAGTGCTTCCTGTACA[2]|TTAGACCATGTAAGTCAGTGCTTCCT[1]|TTAGACCATGTAAGTCAGTGCTTCCTGTACAA[1]|TTAGACCATGTAAGTCAGTGCTTCC[1]
chr17	+	66544567	ATTCTTTGGACGTCATGTG[2]	-	66544595	GCATTCATAGCACATGACGTCCAAAGAATG[2]|GCATTCATAGCACATGACGTCCAAAGAAT[1]|GCATTCATAGCACATGACGTCCAAAGAATGA[1]
chr9	+	54097141	GTCCCTAGACCCAACACAC[4]	-	54097169	TGTGATCTGTGTGTGTTGGGTCTAGGGA[8]|TGTGATCTGTGTGTGTTGGGTCTAGGGAC[6]|TGTGATCTGTGTGTGTTGGGTCTAG[3]|TGTGATCTGTGTGTGTTGGGTCTAGG[2]|TGTGATCTGTGTGTGTTGGGTCTAGGG[2]|TGTGATCTGTGTGTGTTGGGTCTAGGGACT[1]
chr5	+	115291893	AGGACAACTACATCTTTAG[6]	-	115291921	TCAGTTCTCTCTAAAGATGTAGTTGTCCTG[58]|TCAGTTCTCTCTAAAGATGTAGTTGTCCT[34]|TCAGTTCTCTCTAAAGATGTAGTTGTCCTGA[26]|TCAGTTCTCTCTAAAGATGTAGTTGTC[10]|TCAGTTCTCTCTAAAGATGTAGTTGT[8]|TCAGTTCTCTCTAAAGATGTAGTTGTCC[7]|TCAGTTCTCTCTAAAGATGTAGT[6]|TCAGTTCTCTCTAAAGATGTAGTTGTCCTGAA[4]|TCAGTTCTCTCTAAAGATGTAGTT[1]
chr6	+	87914989	CAAACCTTGAAGAATAAGC[1]	-	87915017	TTGCTTACTGGCTTATTCTTCAAGGTTTGC[1]|TTGCTTACTGGCTTATTCTTCAAGGT[1]
chr5	+	113763350	GTGTCTGTGCACCAAAATA[1]	-	113763378	TTGAGAGGAATATTTTGGTGCACAGACACT[10]|TTGAGAGGAATATTTTGGTGCACAGAC[9]|TTGAGAGGAATATTTTGGTGCACAGACAC[5]|TTGAGAGGAATATTTTGGTGCACAGA[4]|TTGAGAGGAATATTTTGGTGCACAGACA[4]|TTGAGAGGAATATTTTGGTGCACAGACACTA[2]|TTGAGAGGAATATTTTGGTGCACAG[1]
chr8	+	28405693	TAAGAAACACCCTAAACAG[2]	-	28405721	TCCATGGTTGCTGTTTAGGGTGTTTCTTAC[1]
chr17	+	66526160	CCTCCCAAGTGCTCTATCA[1]	-	66526188	TTAACAAACATGATAGAGCACTTGGGAGGC[3]|TTAACAAACATGATAGAGCACTTGGGAGG[2]|TTAACAAACATGATAGAGCACTTGGGAGGCA[1]|TTAACAAACATGATAGAGCACTTGGGA[1]
chr18	+	67216326	AAAAGAAGACCCAGTCCGG[2]	-	67216354	TGAGCTGTGTCCGGACTGGGTCTTCTTT[4]|TGAGCTGTGTCCGGACTGGGTCTTCTTTTA[1]
chr7	+	80962990	TCATGCCAGATGCAACAGA[2]	-	80963018	ATGAATTGCATCTGTTGCATCTGGCATGACC[6]|ATGAATTGCATCTGTTGCATCTGGCATG[5]|ATGAATTGCATCTGTTGCATCTGGCATGA[4]|ATGAATTGCATCTGTTGCATCTGGCAT[3]|ATGAATTGCATCTGTTGCATCTGGCATGAC[2]|ATGAATTGCATCTGTTGCATCTGGCA[1]
chr18	+	67215620	TTCCCAAGGGCTCTGAAGC[3]	-	67215648	TGGATGGTTGGCTTCAGAGCCCTTGGGAAGT[6]|TGGATGGTTGGCTTCAGAGCCCTTGGGA[2]|TGGATGGTTGGCTTCAGAGCCCTTGGGAAG[1]|TGGATGGTTGGCTTCAGAGCCCTTGGG[1]|TGGATGGTTGGCTTCAGAGCCCTTGGGAAGTT[1]
chr7	+	77053572	ACAACGATGTAAAATGAAC[1]	-	77053600	TGTTCAAGGAGTTCATTTTACATCGTTGTT[1]
chr9	+	3186905	AAAGTCCGAAAACAGAAAT[10]	-	3186933	TAATCCTGGTATTTCTGTTTTCGGACTTTTC[1]
chr19	+	37338162	GTGACGACTCAGCAAAGCT[1]	-	37338190	TGAAGTCCAGAGCTTTGCTGAGTCGTC[2]|TGAAGTCCAGAGCTTTGCTGAGTCGT[2]|TGAAGTCCAGAGCTTTGCTGAGTCGTCA[2]|TGAAGTCCAGAGCTTTGCTGAGTCGTCAC[1]|TGAAGTCCAGAGCTTTGCTGAGTCGTCACT[1]
chr7	+	80962048	CAGAGGCCTTTCTTTTTAA[1]	-	80962076	TGTGTGCTATTTAAAAAGAAAGGCCTCTG[1]
chr5	+	150617884	CAGATCCCAAAAATATAAA[1]	-	150617912	TAAAGTGAGCTTTATATTTTTGGGATCTGT[7]|TAAAGTGAGCTTTATATTTTTGGGATC[6]|TAAAGTGAGCTTTATATTTTTGGGAT[2]|TAAAGTGAGCTTTATATTTTTGGGA[1]|TAAAGTGAGCTTTATATTTTTGGGATCT[1]|TAAAGTGAGCTTTATATTTTTGGGATCTGTG[1]
chr18	+	67225647	GCCTTCTCTGCACATCTCT[2]	-	67225675	TTACTGAAACAGAGATGTGCAGAGAAGGC[53]|TTACTGAAACAGAGATGTGCAGAGAA[31]|TTACTGAAACAGAGATGTGCAGAGAAGG[20]|TTACTGAAACAGAGATGTGCAGAGA[17]|TTACTGAAACAGAGATGTGCAGAGAAG[11]|TTACTGAAACAGAGATGTGCAGAGAAGGCG[9]|TTACTGAAACAGAGATGTGCAGAGAAGGCGC[8]|TTACTGAAACAGAGATGTGCAGA[5]|TTACTGAAACAGAGATGTGCAGAG[3]|TTACTGAAACAGAGATGTGCAGAGAAGGCGCA[1]
chr18	+	67221375	TATCCGGAATATTATCCAA[1]	-	67221403	AGGTCATGTGTTGGATAATATTCCGGATA[1215]|AGGTCATGTGTTGGATAATATTCCGGAT[263]|AGGTCATGTGTTGGATAATATTCCGGA[217]|AGGTCATGTGTTGGATAATATTCCGGATAA[190]|AGGTCATGTGTTGGATAATATTCCGGATAAT[87]|AGGTCATGTGTTGGATAATATTCCGG[65]|AGGTCATGTGTTGGATAATATTCCG[7]|AGGTCATGTGTTGGATAATATTCCGGATAATA[5]|AGGTCATGTGTTGGATAATATTCC[3]|AGGTCATGTGTTGGATAATATTC[1]
chr2	+	92384974	GGGATGAATGGCATTGTCT[2]	-	92385002	GTAGTACTTAAGACAATGCCATTCAT[2]|GTAGTACTTAAGACAATGCCATTCATCC[1]
chr5	+	150620582	GCGTTTTCACCCTATCCAA[1]	-	150620610	TTCTACAGGGTTGGATAGGGTGAAAACGC[45]|TTCTACAGGGTTGGATAGGGTGAA[11]|TTCTACAGGGTTGGATAGGGTGAAA[7]|TTCTACAGGGTTGGATAGGGTGA[5]|TTCTACAGGGTTGGATAGGGTGAAAACGCGT[4]|TTCTACAGGGTTGGATAGGGTGAAAACGCG[3]|TTCTACAGGGTTGGATAGGGTGAAAAC[1]
chr9	+	54095796	AACTAAGAAGCCACAAAAC[1]	-	54095824	TGGGAAGGAAGTTTTGTGGCTTCTTAGT[8]|TGGGAAGGAAGTTTTGTGGCTTCTTAGTT[7]|TGGGAAGGAAGTTTTGTGGCTTCTTAGTTT[1]
chr17	+	27461958	GACTTCACAGCAGAGTGAT[1]	-	27461986	CAGTCTTGAGATCACTCTGCTGTGAAGTCC[1]|CAGTCTTGAGATCACTCTGCTGTGAAGTC[1]
chr9	+	54074353	AACCTGGCTTACTTAACAT[5]	-	54074381	TTTTACACACATGTTAAGTAAGCCAGGTT[9]|TTTTACACACATGTTAAGTAAGCCAGGTTC[5]|TTTTACACACATGTTAAGTAAGCCAGG[2]|TTTTACACACATGTTAAGTAAGCCA[1]
chr7	+	80959718	GGGGACGAGGGGACTTTTT[1]	-	80959746	TGCATCTTTGAAAAAGTCCCCTCGTCCC[8]|TGCATCTTTGAAAAAGTCCCCTCGTCC[6]|TGCATCTTTGAAAAAGTCCCCTCGT[5]|TGCATCTTTGAAAAAGTCCCCTCGTC[4]|TGCATCTTTGAAAAAGTCCCCTCGTCCCCGA[3]|TGCATCTTTGAAAAAGTCCCCTCGTCCCCGAG[1]
chr14	+	20458933	TTCCTGCCGTGATATGGAC[1]	-	20458961	TACAGATTCAGTCCATATCACGGCAGGAA[4]|TACAGATTCAGTCCATATCACGGCAGGAAGC[4]|TACAGATTCAGTCCATATCACGGCAG[3]|TACAGATTCAGTCCATATCACGGCAGG[1]|TACAGATTCAGTCCATATCACGGCAGGA[1]
chr17	+	27445229	AATCAAAATACAACTCAAC[1]	-	27445257	TTTTACTCGTGTTGAGTTGTATTTTGATTC[16]|TTTTACTCGTGTTGAGTTGTATT[5]|TTTTACTCGTGTTGAGTTGTATTTTGATTCC[3]|TTTTACTCGTGTTGAGTTGTATTTTGATT[2]|TTTTACTCGTGTTGAGTTGTATTT[1]
chr5	+	150624719	AAAATCAAGACTTACTATA[1]	-	150624747	TGCCAAATTGTATAGTAAGTCTTGATTTTT[1]|TGCCAAATTGTATAGTAAGTCTTGATT[1]
chr17	+	27450481	CACTCCCTTTCCATCCTGC[1]	-	27450509	TCAAGTCACCGCAGGATGGAAAG[13]|TCAAGTCACCGCAGGATGGAAAGGGAGTGC[7]|TCAAGTCACCGCAGGATGGAAAGGGA[7]|TCAAGTCACCGCAGGATGGAAAGG[6]|TCAAGTCACCGCAGGATGGAAAGGGAGTG[2]|TCAAGTCACCGCAGGATGGAAAGGG[1]|TCAAGTCACCGCAGGATGGAAAGGGAGT[1]
chr6	+	85063326	GTCAAGCCTACTGTAAGAA[1]	-	85063354	TGCACTCAGGTTCTTACAGTAGGCTTGACTTC[14]|TGCACTCAGGTTCTTACAGTAGGCTT[14]|TGCACTCAGGTTCTTACAGTAGGCTTGACTT[8]|TGCACTCAGGTTCTTACAGTAGGC[2]|TGCACTCAGGTTCTTACAGTAGGCTTGACT[2]|TGCACTCAGGTTCTTACAGTAGGCTTGA[1]
chr7	+	77032647	TGGCATCCATTTTATACAC[1]	-	77032675	TTGAATTCGGGTGTATAAAATGGAT[1]
chr13	+	51006322	GTGAAGGATCACATAGGGT[5]	-	51006350	TGGGAATGAAACCCTATGTGATCCTTCAC[1]
chr9	+	67575739	CAACAACAAGAGGGCATGA[1]	-	67575767	TCTTTCCTTGTCATGCCCTCTTGT[1]|TCTTTCCTTGTCATGCCCTCTTGTTGTTGT[1]|TCTTTCCTTGTCATGCCCTCTTGTTGTT[1]
chr7	+	80249711	TCATGGTAAGTGGCATATT[1]	-	80249739	TCAGATACTGAATATGCCACTTACCATGAC[1]
chr15	+	72936134	AGTGCACTCTTACGTGAAC[1]	-	72936162	TGGGAAACAAGTTCACGTAAGAGTGCACTT[1]|TGGGAAACAAGTTCACGTAAGAGTGCACT[1]
chr13	+	51005443	CCTCACACGTCAGTGATTC[1]	-	51005471	TTCAGCCTTGGAATCACTGACGTGTGAGGA[1]
chr13	+	24025807	CTCGAAGATGTCTGTCACA[1]	-	24025835	TGAACTCCTTTGTGACAGACATCTTC[8]|TGAACTCCTTTGTGACAGACATCTTCGAG[2]|TGAACTCCTTTGTGACAGACATCTTCGAGC[2]|TGAACTCCTTTGTGACAGACATCTTCGA[1]
chr7	+	80959728	GGACTTTTTCAAAGATGCA[5]	-	80959756	TAAGCCCAGATGCATCTTTGAAAAAGTCCC[117]|TAAGCCCAGATGCATCTTTGAAAAAGTCC[93]|TAAGCCCAGATGCATCTTTGAAAAAGTC[29]|TAAGCCCAGATGCATCTTTGAAAAAGTCCCC[22]|TAAGCCCAGATGCATCTTTGAAAAAGT[20]|TAAGCCCAGATGCATCTTTGAAA[5]|TAAGCCCAGATGCATCTTTGAAAAAG[5]|TAAGCCCAGATGCATCTTTGAAAAAGTCCCCT[4]|TAAGCCCAGATGCATCTTTGAAAA[1]
chr17	+	66538741	CAAGGTGGCCAGAAATGTC[11]	-	66538769	GAGCAATGGAGACATTTCTGGCCACCTTGT[16]|GAGCAATGGAGACATTTCTGGCCAC[6]|GAGCAATGGAGACATTTCTGGCCACCTTG[5]|GAGCAATGGAGACATTTCTGGCCACCTT[4]|GAGCAATGGAGACATTTCTGGCCACC[4]|GAGCAATGGAGACATTTCTGGCCACCTTGTG[3]|GAGCAATGGAGACATTTCTGGCCA[2]|GAGCAATGGAGACATTTCTGGCCACCT[2]|GAGCAATGGAGACATTTCTGGCC[1]
chr7	+	77055027	GAGTGGGCTTTGTCTCTAA[3]	-	77055055	CATGATACCATTAGAGACAAAGCCCA[1]|CATGATACCATTAGAGACAAAGCCCACTCA[1]
chr9	+	54073993	TACACTTAAGACGTACATC[1]	-	54074021	TCCTTGCCGTGATGTACGTCTTAAGTGTA[7]|TCCTTGCCGTGATGTACGTCTTAAGTGT[3]|TCCTTGCCGTGATGTACGTCTTAAG[1]|TCCTTGCCGTGATGTACGTCTTAAGT[1]
chr5	+	150634664	GAGAGCTAAAAGCCCATTC[2]	-	150634692	TAGATAGATAGAATGGGCTTTTAGCTCTCC[2]
chr5	+	102262760	CCAGCCAGCCAGATGAGCA[2]	-	102262788	TTGGCTTCATTGCTCATCTGGCTGGCTGGC[4]|TTGGCTTCATTGCTCATCTGGCTGGCTGG[2]|TTGGCTTCATTGCTCATCTGGCTGGC[1]|TTGGCTTCATTGCTCATCTGGCTGGCT[1]
chr7	+	77055408	ACTGGGTAGAGCCCTTGAC[1]	-	77055436	CCTCTTTCTAGTCAAGGGCTCTACCCAGT[1]
chr18	+	67217768	CGGAACATATGAAGTTCCC[1]	-	67217796	AGCTGTGTAAGGGAACTTCATATGTTCCGT[3]
chr9	+	67562393	TAGCACATCCCATGAGAGC[1]	-	67562421	TCTCTGAGCTGCTCTCATGGGATGT[1]
chr17	+	66531257	CCTGATCATTGTGAGGTTA[1]	-	66531285	TCTCAAGAAATAACCTCACAATGATCAGGTA[1]
chr17	+	66544143	GTGGCTGCTGTGGACAGTC[2]	-	66544171	TTGCAGTTCAGACTGTCCACAGCAG[11]|TTGCAGTTCAGACTGTCCACAGCAGC[9]|TTGCAGTTCAGACTGTCCACAGCAGCCACA[6]|TTGCAGTTCAGACTGTCCACAGCA[4]|TTGCAGTTCAGACTGTCCACAGCAGCC[3]|TTGCAGTTCAGACTGTCCACAGCAGCCA[2]|TTGCAGTTCAGACTGTCCACAGC[2]|TTGCAGTTCAGACTGTCCACAGCAGCCACAA[2]
chr7	+	77034271	CTTGGCTCTCCATTTAATC[1]	-	77034299	TTTCAGCAGAGATTAAATGGAGAGCCAAGC[7]|TTTCAGCAGAGATTAAATGGAGAGCC[3]|TTTCAGCAGAGATTAAATGGAGAGC[2]|TTTCAGCAGAGATTAAATGGAGAGCCA[1]|TTTCAGCAGAGATTAAATGGAGAGCCAAG[1]
chr4	+	42107715	TACTCTCAGGCCTTTTCTT[1]	-	42107743	TGTTTTGGGTAAGAAAAGGCCTGAGAGTAC[1]
chr9	+	54063301	TGCCAGGTGTACGAGAACT[2]	-	54063329	TGAGATTTCTAGTTCTCGTACACCTGGCA[462]|TGAGATTTCTAGTTCTCGTACACCTGGCAGA[52]|TGAGATTTCTAGTTCTCGTACACCTGGC[35]|TGAGATTTCTAGTTCTCGTACACCTGGCAG[11]|TGAGATTTCTAGTTCTCGTACACCTGG[9]|TGAGATTTCTAGTTCTCGTACACCTG[3]
chr6	+	85062674	AAAGCATCTGAGACTCTTC[2]	-	85062702	TGTGTAGAGTGAAGAGTCTCAGATGCTT[1]
chr15	+	78492404	TGCTCACAAGAAAAGGAGA[3]	-	78492432	TTTCTTCTATTCTCCTTTTCTTGTGAGCA[7]|TTTCTTCTATTCTCCTTTTCTTGTGAGC[5]|TTTCTTCTATTCTCCTTTTCTTGTGAGCAAC[2]
chr17	+	27454520	CGACCACAGATAAAGCCTC[1]	-	27454548	TATGATGACGGAGGCTTTATCTGTG[38]|TATGATGACGGAGGCTTTATCTGTGG[19]|TATGATGACGGAGGCTTTATCTGT[12]|TATGATGACGGAGGCTTTATCTG[8]|TATGATGACGGAGGCTTTATCTGTGGTC[7]|TATGATGACGGAGGCTTTATCTGTGGT[6]|TATGATGACGGAGGCTTTATCTGTGGTCGA[3]|TATGATGACGGAGGCTTTATCTGTGGTCG[2]|TATGATGACGGAGGCTTTATCTGTGGTCGAG[1]
chr9	+	67573448	TCAGGAAGGGTAAAGTAAA[1]	-	67573476	TCCTGTACTGTTTACTTTACCCTTCCTGAC[36]|TCCTGTACTGTTTACTTTACCCTTCCTGA[25]|TCCTGTACTGTTTACTTTACCCTTCC[4]|TCCTGTACTGTTTACTTTACCCTTCCTG[3]|TCCTGTACTGTTTACTTTACCCTTC[3]|TCCTGTACTGTTTACTTTACCCTT[1]|TCCTGTACTGTTTACTTTACCCTTCCTGACA[1]|TCCTGTACTGTTTACTTTACCCTTCCT[1]
chr7	+	80958579	AAGACTAACTTGAAGTTAC[1]	-	80958607	TGAAAGAGGAGTAACTTCAAGTTAGT[8]|TGAAAGAGGAGTAACTTCAAGTTAGTC[2]|TGAAAGAGGAGTAACTTCAAGTTAGTCTTTT[2]|TGAAAGAGGAGTAACTTCAAGTTA[1]
chr6	+	85062884	GTCCAAACTCGTCTTCTAT[1]	-	85062912	TCAGGCTACCATAGAAGACGAGTTTGGACT[3]|TCAGGCTACCATAGAAGACGAGTTTGGAC[2]|TCAGGCTACCATAGAAGACGAGTTTGGACTGA[1]|TCAGGCTACCATAGAAGACGAGTTT[1]|TCAGGCTACCATAGAAGACGAGTTTGGACTG[1]
chr18	+	67215073	TCGCGGCAGAGCTGTTTCC[1]	-	67215101	TGAAGATTCTGGAAACAGCTCTGCCGCGA[131]|TGAAGATTCTGGAAACAGCTCTGCCGC[72]|TGAAGATTCTGGAAACAGCTCTGCCGCG[16]|TGAAGATTCTGGAAACAGCTCTGCC[15]|TGAAGATTCTGGAAACAGCTCTGCCG[14]|TGAAGATTCTGGAAACAGCTCTGCCGCGAG[12]|TGAAGATTCTGGAAACAGCTCTGC[7]|TGAAGATTCTGGAAACAGCTCTG[4]|TGAAGATTCTGGAAACAGCTCTGCCGCGAGA[3]
chr6	+	127745579	AGAAAAAGCAACTATAACC[1]	-	127745607	TATCAAGGAAGGTTATAGTTGCTTTTTCTC[12]|TATCAAGGAAGGTTATAGTTGCTTTT[5]|TATCAAGGAAGGTTATAGTTGCTTTTTCTCC[5]|TATCAAGGAAGGTTATAGTTGCTTTTT[4]|TATCAAGGAAGGTTATAGTTGCTTTTTC[3]|TATCAAGGAAGGTTATAGTTGCTT[3]|TATCAAGGAAGGTTATAGTTGCTTTTTCT[1]|TATCAAGGAAGGTTATAGTTGCT[1]|TATCAAGGAAGGTTATAGTTGCTTT[1]
chr11	+	5430270	ACTGCTCTGCAGCGCTGAA[3]	-	5430298	TCGCAAGTCCTTCAGCGCTGCAGAGCAGT[1]
chr4	+	93995525	TGCTTTAGGAAGAAGGAAA[1]	-	93995553	TGGACATCCTTTTCCTTCTTCCTAAAGCATC[7]|TGGACATCCTTTTCCTTCTTCCTAAAGCAT[7]|TGGACATCCTTTTCCTTCTTCCTAAAGCA[6]|TGGACATCCTTTTCCTTCTTCCTAAAGC[5]|TGGACATCCTTTTCCTTCTTCCTAAAG[1]|TGGACATCCTTTTCCTTCTTCCTAAAGCATCA[1]
chr5	+	137393823	GATTCCAGATACTCAGCCT[2]	-	137393851	TGATTTTCACAGGCTGAGTATCTGGAATC[3]|TGATTTTCACAGGCTGAGTATCTGGA[1]
chr13	+	50610123	GGCCAAGAAAACACAGGAC[4]	-	50610151	GTTTGCAGATGTCCTGTGTTTTCTTGGC[5]|GTTTGCAGATGTCCTGTGTTTTCTTGG[4]|GTTTGCAGATGTCCTGTGTTTTCTTG[4]|GTTTGCAGATGTCCTGTGTTTTCTTGGCC[2]|GTTTGCAGATGTCCTGTGTTTTCT[1]|GTTTGCAGATGTCCTGTGTTTTCTTGGCCC[1]
chr18	+	67220888	AACCAGCTCAGGCCTGAGA[1]	-	67220916	TAAGGTATAGTCTCAGGCCTGAGCTGG[1]|TAAGGTATAGTCTCAGGCCTGAGCTGGTTA[1]
chr8	+	95935599	ATGATAAGCACAATGGAAT[1]	-	95935627	TTGGTTGGAAATTCCATTGTGCTTATCATT[1]
chr18	+	67223202	CCACAAAGGCTATAAAGTT[2]	-	67223230	TCCCACCATTAACTTTATAGCCTTTGTGGCAA[3]|TCCCACCATTAACTTTATAGCCTTTGTGGCA[3]|TCCCACCATTAACTTTATAGCCTTTGTGG[2]|TCCCACCATTAACTTTATAGCCTTTGT[2]|TCCCACCATTAACTTTATAGCCTTTGTG[1]
chr5	+	150618827	TAGAACCCTGATAAGGCTC[1]	-	150618855	TGTACTTACTGAGCCTTATCAGGGTTCTAAA[10]|TGTACTTACTGAGCCTTATCAGGGTTCTAAAT[6]|TGTACTTACTGAGCCTTATCAGGGTTC[5]|TGTACTTACTGAGCCTTATCAGGGTT[3]|TGTACTTACTGAGCCTTATCAGGGTTCTAA[2]|TGTACTTACTGAGCCTTATCAGGGTTCTA[1]
chr10	+	18517817	CTCACAGTTAAAAAGCACT[1]	-	18517845	TCTCACACAAAGTGCTTTTTAACTGTGAG[131]|TCTCACACAAAGTGCTTTTTAACTGTGAGG[56]|TCTCACACAAAGTGCTTTTTAACTGTGA[21]|TCTCACACAAAGTGCTTTTTAACTGTGAGGA[1]|TCTCACACAAAGTGCTTTTTAACTGTG[1]
chr7	+	132473459	GGAAACTTGCAAAAATCCA[1]	-	132473487	TGTGTTTGAATGGATTTTTGCAAGTTTCC[33]|TGTGTTTGAATGGATTTTTGCAAGTTTC[26]|TGTGTTTGAATGGATTTTTGCAAGTTT[3]|TGTGTTTGAATGGATTTTTGCAAGT[2]|TGTGTTTGAATGGATTTTTGCAAGTTTCCA[2]|TGTGTTTGAATGGATTTTTGCAAGTTTCCATA[1]
chr7	+	77047250	CAGATTCGATAATAATAAC[1]	-	77047278	TATTATTATTGTTATTATTATCGAATCTGG[83]|TATTATTATTGTTATTATTATCGAATCTG[71]|TATTATTATTGTTATTATTATCGAATC[3]|TATTATTATTGTTATTATTATCGAAT[3]|TATTATTATTGTTATTATTATCGAATCTGGGC[2]|TATTATTATTGTTATTATTATCGAATCT[1]|TATTATTATTGTTATTATTATCGA[1]|TATTATTATTGTTATTATTATCGAATCTGGG[1]
chr6	+	127745772	CTCTCAGGACATCTTCTTT[4]	-	127745800	TATGACAGACAAAGAAGATGTCCTGAGAGT[12]|TATGACAGACAAAGAAGATGTCCTGAGA[8]|TATGACAGACAAAGAAGATGTCCTGAG[4]|TATGACAGACAAAGAAGATGTCCTGA[3]|TATGACAGACAAAGAAGATGTCCTGAGAGTG[3]|TATGACAGACAAAGAAGATGTCCTGAGAGTGT[1]|TATGACAGACAAAGAAGATGTCCTGAGAG[1]
chr2	+	92427433	GTTAGAGTCCGCTATGTGC[1]	-	92427461	TGCTTCAGCAGCACATAGCGGACTCTAA[2]|TGCTTCAGCAGCACATAGCGGACTCTA[1]
chr7	+	77048800	CATGTTAGGACAGACCAGG[1]	-	77048828	TATTAAAGTTCCTGGTCTGTCCTAACATG[5]|TATTAAAGTTCCTGGTCTGTCCTAACATGA[4]|TATTAAAGTTCCTGGTCTGTCCTAAC[1]
chr2	+	92380481	ATCGGCTCTGAAACAAAAA[1]	-	92380509	TGTCTATGTTTTTTTGTTTCAGAGCCGATC[1]
chr11	+	5430600	TTTTTAAACTCTAGAAGCA[3]	-	5430628	TACAATTGATTGCTTCTAGAGTTTAAAAAG[3]|TACAATTGATTGCTTCTAGAGTTTAAAAAGG[1]
chr17	+	27451591	CCCAGTCTGTAGCCAAGGT[1]	-	27451619	TATATTACCTACCTTGGCTACAGACTGGGT[4]|TATATTACCTACCTTGGCTACAGACTG[3]|TATATTACCTACCTTGGCTACAGACTGG[2]|TATATTACCTACCTTGGCTACAGACT[1]|TATATTACCTACCTTGGCTACAGACTGGG[1]|TATATTACCTACCTTGGCTACAGACTGGGTGA[1]
chr15	+	72928035	CAGATGGCACAGAAATGAA[18]	-	72928063	TAGCTTTCGCTTCATTTCTGTGCCA[1]|TAGCTTTCGCTTCATTTCTGTGCC[1]
chr17	+	66540507	AGAGTCAAATCTTTCTACC[9]	-	66540535	ACCTTGCTCGGGTAGAAAGATTTGACTCTGT[102]|ACCTTGCTCGGGTAGAAAGATTTGAC[29]|ACCTTGCTCGGGTAGAAAGATTTGACT[22]|ACCTTGCTCGGGTAGAAAGATTTGA[14]|ACCTTGCTCGGGTAGAAAGATTTGACTC[12]|ACCTTGCTCGGGTAGAAAGATTTGACTCT[9]|ACCTTGCTCGGGTAGAAAGATTTGACTCTG[8]|ACCTTGCTCGGGTAGAAAGATTTG[3]|ACCTTGCTCGGGTAGAAAGATTTGACTCTGTG[2]|ACCTTGCTCGGGTAGAAAGATTT[2]
chr15	+	59104083	TGTCTTCTCCTTCAGTAAG[1]	-	59104111	TATCAGGAACCTTACTGAAGGAGAAGACA[44]|TATCAGGAACCTTACTGAAGGAGAAGACAA[35]|TATCAGGAACCTTACTGAAGGAGAAGAC[23]|TATCAGGAACCTTACTGAAGGAGAAGA[18]|TATCAGGAACCTTACTGAAGGAGAAGACAAA[10]|TATCAGGAACCTTACTGAAGGAGAAG[3]|TATCAGGAACCTTACTGAAGGAGAAGACAAAC[1]|TATCAGGAACCTTACTGAAGGAGA[1]
chr17	+	27454315	TCCGTCACTTCTTAAGATA[1]	-	27454343	TACGATTTGGTATCTTAAGAAGTGACGGA[598]|TACGATTTGGTATCTTAAGAAGTGACGGAG[489]|TACGATTTGGTATCTTAAGAAGTGAC[243]|TACGATTTGGTATCTTAAGAAGTGACGGAGG[100]|TACGATTTGGTATCTTAAGAAGTGACG[70]|TACGATTTGGTATCTTAAGAAGTGACGG[52]|TACGATTTGGTATCTTAAGAAGTGA[27]|TACGATTTGGTATCTTAAGAAGTG[6]|TACGATTTGGTATCTTAAGAAGT[2]|TACGATTTGGTATCTTAAGAAGTGACGGAGGG[1]
chr7	+	132474657	AGGCATCAAGCAAGGTAAA[2]	-	132474685	TCCTTCTGGCTTTACCTTGCTTGATGCCT[4]|TCCTTCTGGCTTTACCTTGCTTGATGCCTTT[2]|TCCTTCTGGCTTTACCTTGCTTGATGCCTT[1]|TCCTTCTGGCTTTACCTTGCTTGATGCC[1]
chr7	+	80959791	CTCTTCAGCAGAAGCTCCA[9]	-	80959819	TTTCTGTACTTGGAGCTTCTGCTGAAGAGT[33]|TTTCTGTACTTGGAGCTTCTGCTGAAGA[14]|TTTCTGTACTTGGAGCTTCTGCTGAAGAG[13]|TTTCTGTACTTGGAGCTTCTGCTGAAG[6]|TTTCTGTACTTGGAGCTTCTGCTGAA[3]|TTTCTGTACTTGGAGCTTCTGCTG[1]|TTTCTGTACTTGGAGCTTCTGCTGA[1]|TTTCTGTACTTGGAGCTTCTGCTGAAGAGTC[1]
chr14	+	25185314	AGCGCCTCCCACAGTCCAA[1]	-	25185342	TAGAGCAGATTTGGACTGTGGGAGG[31]|TAGAGCAGATTTGGACTGTGGGAGGC[23]|TAGAGCAGATTTGGACTGTGGGAGGCGCT[9]|TAGAGCAGATTTGGACTGTGGGAGGCGC[9]|TAGAGCAGATTTGGACTGTGGGA[8]|TAGAGCAGATTTGGACTGTGGGAGGCG[6]|TAGAGCAGATTTGGACTGTGGGAG[5]
chr17	+	27461538	AAAACTTCTGGCCAGGGCT[1]	-	27461566	TTAGACTGAAAGCCCTGGCCAGAAGTTT[8]|TTAGACTGAAAGCCCTGGCCAGAAGTT[3]|TTAGACTGAAAGCCCTGGCCAGAA[1]|TTAGACTGAAAGCCCTGGCCAGAAG[1]|TTAGACTGAAAGCCCTGGCCAGA[1]|TTAGACTGAAAGCCCTGGCCAGAAGT[1]
chr13	+	51005335	CTTCCTGTAAAACGCAAAA[2]	-	51005363	TAAAGTCTCTTTTTGCGTTTTACAGGAAGC[5]|TAAAGTCTCTTTTTGCGTTTTACAGGAAG[2]|TAAAGTCTCTTTTTGCGTTTTACAGGAAGCT[2]|TAAAGTCTCTTTTTGCGTTTTACAGGAAGCTC[1]|TAAAGTCTCTTTTTGCGTTTTACAGG[1]|TAAAGTCTCTTTTTGCGTTTTACAGGAA[1]
chr15	+	59106508	TGGCACCAAAGTTTCTTCC[1]	-	59106536	TGATGAACTGGGAAGAAACTTTGGTGC[9]|TGATGAACTGGGAAGAAACTTTGGTGCCA[7]|TGATGAACTGGGAAGAAACTTTGGTG[5]|TGATGAACTGGGAAGAAACTTTGGTGCC[5]|TGATGAACTGGGAAGAAACTTTGG[2]|TGATGAACTGGGAAGAAACTTTGGT[2]
chr15	+	59099740	CCACTCTGATACATCAACC[2]	-	59099768	TTTCTGTGTTGGTTGATGTATCAGAGTGG[6]|TTTCTGTGTTGGTTGATGTATCAGAGTGGC[5]|TTTCTGTGTTGGTTGATGTATCAGAGT[4]|TTTCTGTGTTGGTTGATGTATCAGA[1]|TTTCTGTGTTGGTTGATGTATCAGAGTG[1]
chr9	+	67570424	CAATGAGAGGACTGAAGAG[1]	-	67570452	TGTGTTCTGTCTCTTCAGTCCTCTCA[10]|TGTGTTCTGTCTCTTCAGTCCTCTC[8]|TGTGTTCTGTCTCTTCAGTCCTC[6]|TGTGTTCTGTCTCTTCAGTCCTCT[6]|TGTGTTCTGTCTCTTCAGTCCTCTCAT[4]|TGTGTTCTGTCTCTTCAGTCCTCTCATT[2]|TGTGTTCTGTCTCTTCAGTCCTCTCATTGC[1]|TGTGTTCTGTCTCTTCAGTCCTCTCATTG[1]
chr6	+	127745879	ACCCTGATCCCAGAGCTTT[9]	-	127745907	TAGCAGAAGAAAAGCTCTGGGATCAGGGT[16]|TAGCAGAAGAAAAGCTCTGGGATCAGGGTT[12]|TAGCAGAAGAAAAGCTCTGGGATCAGG[9]|TAGCAGAAGAAAAGCTCTGGGATCAG[8]|TAGCAGAAGAAAAGCTCTGGGATC[6]|TAGCAGAAGAAAAGCTCTGGGATCA[4]|TAGCAGAAGAAAAGCTCTGGGATCAGGGTTT[3]|TAGCAGAAGAAAAGCTCTGGGAT[3]|TAGCAGAAGAAAAGCTCTGGGATCAGGG[2]
chr13	+	50661117	TCATTCCGAATCCTGATAC[2]	-	50661145	TAGTTAAATAGTATCAGGATTCGGAATG[22]|TAGTTAAATAGTATCAGGATTCGGAATGA[6]|TAGTTAAATAGTATCAGGATTCGGAATGAG[3]|TAGTTAAATAGTATCAGGATTCGGAA[2]|TAGTTAAATAGTATCAGGATTCGGAAT[2]
chr17	+	66527542	CCACAATACTCGGAATCAC[1]	-	66527570	TAAAATGTGTGTGATTCCGAGTATTGTGGT[2]|TAAAATGTGTGTGATTCCGAGTATT[1]
chr9	+	67576869	ACAAATGCCCGTAGCAGGC[1]	-	67576897	TGGTCTGCAAGCCTGCTACGGGCATTTGT[7]|TGGTCTGCAAGCCTGCTACGGGCATTT[2]|TGGTCTGCAAGCCTGCTACGGGCATTTGTAAT[1]
chr9	+	54085955	CCCAGACAGTAGTGAGCAC[3]	-	54085983	TGAGAATTCAGTGCTCACTACTGTCTGGGT[18]|TGAGAATTCAGTGCTCACTACTGTCTGG[15]|TGAGAATTCAGTGCTCACTACTGTCTGGG[8]|TGAGAATTCAGTGCTCACTACTGTCT[2]|TGAGAATTCAGTGCTCACTACTGTCTG[1]
chr15	+	74466948	CATCTGACAGTCTCAAGAA[1]	-	74466976	ACAAAGTCTATTCTTGAGACTGTCAGATGG[6]|ACAAAGTCTATTCTTGAGACTGTCAGATG[1]
chr14	+	25245090	ACTTCTCAGAAGAGAATCA[1]	-	25245118	TATCAGGTTCTGATTCTCTTCTGAGAAGT[1]|TATCAGGTTCTGATTCTCTTCTGAGAAGTATT[1]|TATCAGGTTCTGATTCTCTTCTGAGAAGTA[1]
chr6	+	85062839	TTCCCTCATGAGCAACAGA[1]	-	85062867	TGATTTCCAGTCTGTTGCTCATGAGGGA[12]|TGATTTCCAGTCTGTTGCTCATGA[5]|TGATTTCCAGTCTGTTGCTCATGAGG[4]|TGATTTCCAGTCTGTTGCTCATGAG[2]|TGATTTCCAGTCTGTTGCTCATGAGGG[1]|TGATTTCCAGTCTGTTGCTCATGAGGGAA[1]|TGATTTCCAGTCTGTTGCTCATGAGGGAAT[1]
chr7	+	132472663	CTTGGACAAGGTCTTCAAG[2]	-	132472691	TCTCTTAATACTTGAAGACCTTGTCCAAGA[4]|TCTCTTAATACTTGAAGACCTTGTCCAAG[2]|TCTCTTAATACTTGAAGACCTTGTCCAA[2]
chr10	+	66159184	TGCAACACACACAAGTCTG[1]	-	66159212	TGACCAGACTCAGACTTGTGTGTGTTGCA[19]|TGACCAGACTCAGACTTGTGTGTGTTGC[12]|TGACCAGACTCAGACTTGTGTGTGTTGCAT[9]|TGACCAGACTCAGACTTGTGTGTGTTGCATA[5]|TGACCAGACTCAGACTTGTGTGTGTTG[2]|TGACCAGACTCAGACTTGTGTGTG[1]
chr5	+	113768723	GCCCAGAATCACTTCCCCG[1]	-	113768751	CAAGACTGCTCGGGGAAGTGATTCTGGG[1]|CAAGACTGCTCGGGGAAGTGATTC[1]
chr9	+	67573324	ATACATCCTCTCAGATGAC[1]	-	67573352	TCCATTATCGGTCATCTGAGAGGATGTATGT[13]|TCCATTATCGGTCATCTGAGAGGATGTATG[7]|TCCATTATCGGTCATCTGAGAGGA[3]|TCCATTATCGGTCATCTGAGAGGAT[2]|TCCATTATCGGTCATCTGAGAGGATGTATGTT[2]|TCCATTATCGGTCATCTGAGAGGATGT[1]|TCCATTATCGGTCATCTGAGAGGATGTA[1]|TCCATTATCGGTCATCTGAGAGGATGTAT[1]
chr6	+	127736560	CCAGAGAGCAGAGCCACAC[6]	-	127736588	TAAAACGAAGGTGTGGCTCTGCTCTCTGG[40]|TAAAACGAAGGTGTGGCTCTGCTCTC[20]|TAAAACGAAGGTGTGGCTCTGCTCTCTGGA[17]|TAAAACGAAGGTGTGGCTCTGCTCTCT[7]|TAAAACGAAGGTGTGGCTCTGCTCTCTG[6]|TAAAACGAAGGTGTGGCTCTGCTCT[5]|TAAAACGAAGGTGTGGCTCTGCTC[2]|TAAAACGAAGGTGTGGCTCTGCTCTCTGGAG[1]
chr7	+	77047464	ATATGAACCGAGCTACTCT[1]	-	77047492	TGGCTATAGTAGAGTAGCTCGGTTCATATC[115]|TGGCTATAGTAGAGTAGCTCGGTTCATAT[19]|TGGCTATAGTAGAGTAGCTCGGTTCA[7]|TGGCTATAGTAGAGTAGCTCGGTTCATATCT[5]|TGGCTATAGTAGAGTAGCTCGGTTC[4]|TGGCTATAGTAGAGTAGCTCGGTTCAT[4]|TGGCTATAGTAGAGTAGCTCGGTTCATA[3]
chr17	+	27452206	AGGTTTTAGGAGAAAAAGC[3]	-	27452234	TGTTAATTAAGCTTTTTCTCCTAAAACCTG[13]|TGTTAATTAAGCTTTTTCTCCTAAAAC[9]|TGTTAATTAAGCTTTTTCTCCTAAAACCT[5]|TGTTAATTAAGCTTTTTCTCCTAAAACC[3]|TGTTAATTAAGCTTTTTCTCCTAAAACCTGA[2]|TGTTAATTAAGCTTTTTCTCCTAAA[1]|TGTTAATTAAGCTTTTTCTCCTA[1]|TGTTAATTAAGCTTTTTCTCCTAAAA[1]
chr9	+	67553886	GCAACAGACAAGAGTTGAC[2]	-	67553914	TAACTGAAGAGTCAACTCTTGTCTGTTGCT[13]|TAACTGAAGAGTCAACTCTTGTCTGT[11]|TAACTGAAGAGTCAACTCTTGTCTGTT[7]|TAACTGAAGAGTCAACTCTTGTCTGTTGC[7]|TAACTGAAGAGTCAACTCTTGTCTGTTG[3]|TAACTGAAGAGTCAACTCTTGTCTG[2]
chr7	+	77031929	GGGCTCATGTTGTTCTGGG[1]	-	77031957	AGGGAACAGACCCAGAACAACATGAG[1]|AGGGAACAGACCCAGAACAACATGAGCCC[1]
chr9	+	67582210	GGTTTGTGAAGCTCAGAGA[1]	-	67582238	TACGACATTGTCTCTGAGCTTCACA[1]
chr4	+	61890144	CAAAGCATGAAAAAAATAG[1]	-	61890172	TAACACAATTCTATTTTTTTCATGCTTTG[1]
chr7	+	80960569	GCTGGAGAAATGAAGTAAC[1]	-	80960597	TTCTGAGTCAGTTACTTCATTTCTCCAGCTC[1]|TTCTGAGTCAGTTACTTCATTTCTCCA[1]|TTCTGAGTCAGTTACTTCATTTCTCC[1]|TTCTGAGTCAGTTACTTCATTTCTCCAGC[1]
chr10	+	86079385	TGTCACTACTGGACAGCAT[4]	-	86079413	TGCTCAGGACATGCTGTCCAGTAGTGACAC[2]|TGCTCAGGACATGCTGTCCAGTAGTGAC[1]
chr9	+	67548444	TTTGTCAAACATAGAACAA[1]	-	67548472	TAAGATTTCCTTGTTCTATGTTTGACAAAC[28]|TAAGATTTCCTTGTTCTATGTTTGACAAA[11]|TAAGATTTCCTTGTTCTATGTTTGAC[6]|TAAGATTTCCTTGTTCTATGTTTGACAA[2]|TAAGATTTCCTTGTTCTATGTTTGACA[1]
chr6	+	127750885	TGATCACCTGTTCTCATAA[1]	-	127750913	ATGTAAACCTTTATGAGAACAGGTGATCA[1]
chr5	+	115299504	TGTCTGTGACGGAATATAG[1]	-	115299532	TACTTGTCTTCTATATTCCGTCACAGACATC[21]|TACTTGTCTTCTATATTCCGTCACAGACAT[6]|TACTTGTCTTCTATATTCCGTCACAGAC[5]|TACTTGTCTTCTATATTCCGTCACAGA[4]|TACTTGTCTTCTATATTCCGTCACAGACA[3]|TACTTGTCTTCTATATTCCGTCACA[1]
chr7	+	77051062	GAAATGAGTCCAGACATAT[2]	-	77051090	TGCAAAAAGGATATGTCTGGACTCATTTC[8]|TGCAAAAAGGATATGTCTGGACTCAT[1]|TGCAAAAAGGATATGTCTGGACTCATTTCT[1]
chr5	+	113782597	CCAAGTCTGAAGATCCCCT[2]	-	113782625	GGCTTCTGTAAGGGGATCTTCAGACTTGGACA[1]|GGCTTCTGTAAGGGGATCTTCAGACTT[1]
chr18	+	67221788	AGAGATCCTCTTGTGGAAA[2]	-	67221816	TTCTACTAAGTTTCCACAAGAGGATCTCTTT[68]|TTCTACTAAGTTTCCACAAGAGGATCTCTT[11]|TTCTACTAAGTTTCCACAAGAGGATCTC[5]|TTCTACTAAGTTTCCACAAGAGGATCTCTTTC[3]
chr6	+	127746280	CACACAAGAAGACTGCCTA[2]	-	127746308	TATCTTGGAGTAGGCAGTCTTCTTGT[9]|TATCTTGGAGTAGGCAGTCTTCTT[4]|TATCTTGGAGTAGGCAGTCTTCTTG[3]|TATCTTGGAGTAGGCAGTCTTCT[1]|TATCTTGGAGTAGGCAGTCTTCTTGTGT[1]
chr5	+	113768285	GCACAGGAGCTAGGATGAG[2]	-	113768313	TGGGAGTTCACTCATCCTAGCTCCTGTGC[32]|TGGGAGTTCACTCATCCTAGCTCCTGTG[11]|TGGGAGTTCACTCATCCTAGCTCCTGT[9]|TGGGAGTTCACTCATCCTAGCTCCTG[2]|TGGGAGTTCACTCATCCTAGCTCCT[1]|TGGGAGTTCACTCATCCTAGCTCCTGTGCA[1]
chr17	+	27483612	GGACCTCCGAGACTTTGAT[1]	-	27483640	TGCATTCGCAATCAAAGTCTCGGA[1]
chr17	+	66540858	TCTGATAAACAGACAAGAA[7]	-	66540886	TGCTCAGGTCTTCTTGTCTGTTTATCAGAT[15]|TGCTCAGGTCTTCTTGTCTGTTTATCAGATA[15]|TGCTCAGGTCTTCTTGTCTGTTTATCAGA[13]|TGCTCAGGTCTTCTTGTCTGTTTATCA[5]|TGCTCAGGTCTTCTTGTCTGTTTATCAG[2]|TGCTCAGGTCTTCTTGTCTGTTTA[1]|TGCTCAGGTCTTCTTGTCTGTTTATC[1]|TGCTCAGGTCTTCTTGTCTGTTT[1]
chr12	+	99658013	CAATGTGATTCCTAGAAAG[1]	-	99658041	TAAGACTAGGCTTTCTAGGAATCACATTG[2]|TAAGACTAGGCTTTCTAGGAATCACATTGG[1]
chr9	+	54080300	CTACCTTCTCTGATCTCAG[1]	-	54080328	TGACAGATGGCTGAGATCAGAGAAGGTAGC[116]|TGACAGATGGCTGAGATCAGAGAAGG[44]|TGACAGATGGCTGAGATCAGAGAAGGT[36]|TGACAGATGGCTGAGATCAGAGAAGGTA[25]|TGACAGATGGCTGAGATCAGAGAA[8]|TGACAGATGGCTGAGATCAGAGAAGGTAG[7]|TGACAGATGGCTGAGATCAGAGAAGGTAGCT[6]|TGACAGATGGCTGAGATCAGAGAAG[5]|TGACAGATGGCTGAGATCAGAGA[4]
chr5	+	113765049	AGCAACAAGGGGTTATCTG[4]	-	113765077	TGGGAGCTTTCAGATAACCCCTTGTTGCTA[22]|TGGGAGCTTTCAGATAACCCCTTGT[10]|TGGGAGCTTTCAGATAACCCCTTGTTGC[10]|TGGGAGCTTTCAGATAACCCCTTGTT[6]|TGGGAGCTTTCAGATAACCCCTTGTTGCT[4]|TGGGAGCTTTCAGATAACCCCTT[1]|TGGGAGCTTTCAGATAACCCCTTG[1]
chr9	+	67570731	CTCTATTGGATGATGAAGG[1]	-	67570759	TTGAACTTGGCCTTCATCATCCA[1]|TTGAACTTGGCCTTCATCATCCAATAGA[1]|TTGAACTTGGCCTTCATCATCCAATAGAGGA[1]
chr9	+	67581144	GTCCACTTCACAAACGGTC[1]	-	67581172	TAAGTCCAAAGACCGTTTGTGAAGTGG[2]|TAAGTCCAAAGACCGTTTGTGAAGTGGA[1]|TAAGTCCAAAGACCGTTTGTGAAGTGGACA[1]|TAAGTCCAAAGACCGTTTGTGAAGT[1]
chr17	+	66542002	CACCTCCTATAATCTAATG[2]	-	66542030	TGAGGGTCTACATTAGATTATAGGAGG[3]|TGAGGGTCTACATTAGATTATAGGAG[3]|TGAGGGTCTACATTAGATTATAGGAGGTG[2]|TGAGGGTCTACATTAGATTATAGGAGGTGG[2]|TGAGGGTCTACATTAGATTATAGGA[1]|TGAGGGTCTACATTAGATTATAGGAGGT[1]
chr6	+	81849210	TAAGGCTAAAGCTCCCTAA[1]	-	81849238	TGTTTTCTATTTAGGGAGCTTTAGCCTTA[17]|TGTTTTCTATTTAGGGAGCTTTAGCCTT[6]|TGTTTTCTATTTAGGGAGCTTTAGCCTTAG[2]|TGTTTTCTATTTAGGGAGCTTTAGCCTTAGT[2]
chr5	+	150627049	TTTTCCTATAGTAGACATT[1]	-	150627077	TTGAATCTATAATGTCTACTATAGGAAAAA[11]|TTGAATCTATAATGTCTACTATAGGAAAA[8]|TTGAATCTATAATGTCTACTATAGGAA[2]|TTGAATCTATAATGTCTACTATAGGA[1]
chr17	+	66545056	ACATATCTTCTTTTCAGAG[1]	-	66545084	TGCGCTGAGACTCTGAAAAGAAGATATGTG[7]|TGCGCTGAGACTCTGAAAAGAAGATATGT[4]|TGCGCTGAGACTCTGAAAAGAAGATATGTGA[2]|TGCGCTGAGACTCTGAAAAGAAGA[1]|TGCGCTGAGACTCTGAAAAGAAGATA[1]
chr11	+	5430438	CTTCTGCTAACTTTTAGGC[2]	-	5430466	TGTGCAGTAAGCCTAAAAGTTAGCAGAAGA[2]|TGTGCAGTAAGCCTAAAAGTTAGCAGAA[2]|TGTGCAGTAAGCCTAAAAGTTAGCAGA[1]
chr17	+	27462857	TACATACTTTGAGATACTC[1]	-	27462885	ACCATTCCCAGAGTATCTCAAAGTATGTACA[1]
chr17	+	66543784	GCATTCTTCACATAGGCAT[7]	-	66543812	TACCTTCATCATGCCTATGTGAAGAATGCT[1]|TACCTTCATCATGCCTATGTGAAGAATGC[1]
chr2	+	92399917	GGGCTGAAAATCTTTACCC[2]	-	92399945	TGGTCACTGAGGGTAAAGATTTTCAGCC[1]|TGGTCACTGAGGGTAAAGATTTT[1]
chr6	+	127738664	TAACCAAGCAGTCAGTAAT[1]	-	127738692	CAGATCACCCATTACTGACTGCTTGGTTAGT[275]|CAGATCACCCATTACTGACTGCTTGGTTAG[62]|CAGATCACCCATTACTGACTGCTTGGTTA[49]|CAGATCACCCATTACTGACTGCTTGGTT[28]|CAGATCACCCATTACTGACTGCTTGGT[27]|CAGATCACCCATTACTGACTGCTTGGTTAGTC[20]|CAGATCACCCATTACTGACTGCTTGG[16]|CAGATCACCCATTACTGACTGCTT[6]|CAGATCACCCATTACTGACTGCTTG[1]
chr9	+	67547321	GTCACGGGCATCACTCTAT[1]	-	67547349	TAATGGATTCATAGAGTGATGCCCGTGAC[49]|TAATGGATTCATAGAGTGATGCCCGTGA[14]|TAATGGATTCATAGAGTGATGCCCGT[6]|TAATGGATTCATAGAGTGATGCCCGTGACA[5]|TAATGGATTCATAGAGTGATGCCCGTG[3]|TAATGGATTCATAGAGTGATGCCCG[1]|TAATGGATTCATAGAGTGATGCCCGTGACAT[1]
chr6	+	127745795	GTCATATTGAAGTCTACCT[1]	-	127745823	TGGCTTTGAAAGGTAGACTTCAATATGAC[2]|TGGCTTTGAAAGGTAGACTTCAATATGACA[2]
chr17	+	66541840	CAGATCATCTAAGGCTTGA[1]	-	66541868	TCCCAGTAATTCAAGCCTTAGATGATCTGT[1]
chr9	+	67548045	ATAGAGCGGAATTGTGACA[2]	-	67548073	TGGAGATCAATGTCACAATTCCGCTC[1]|TGGAGATCAATGTCACAATTCCGCTCTA[1]|TGGAGATCAATGTCACAATTCCGCTCTAT[1]|TGGAGATCAATGTCACAATTCCGCTCTATT[1]
chr7	+	80945850	AAGGAGATGGGCTTTGCTA[1]	-	80945878	TTAGATACTCTAGCAAAGCCCATCTCC[2]
chr17	+	27463766	GAAACCAGAGGTACAGGTG[1]	-	27463794	GTGGATCTTACACCTGTACCTCTGGTTTC[1]
chr7	+	80931608	CTCCCACCTCCACAATGAC[1]	-	80931636	TGCGACCTTTGTCATTGTGGAGGTGGG[1]
chr10	+	18518320	AGCTGAATTCAAAGCACAT[1]	-	18518348	TCTATTGAGTATGTGCTTTGAATTCAGCTT[1]
chr12	+	99639729	TTGAGACACAGTGCAGACA[1]	-	99639757	TTCTGTGTTATGTCTGCACTGTGTCTCAA[1]|TTCTGTGTTATGTCTGCACTGTGTCTCA[1]
chr7	+	80957933	CAGAGAAAAGCGCTAGCTC[1]	-	80957961	TTCCTGTTTAGAGCTAGCGCTTTTCTCTGA[39]|TTCCTGTTTAGAGCTAGCGCTTTTCTCTG[15]|TTCCTGTTTAGAGCTAGCGCTTTTCTCTGAC[6]|TTCCTGTTTAGAGCTAGCGCTTTTCT[3]|TTCCTGTTTAGAGCTAGCGCTTTTCTCT[1]|TTCCTGTTTAGAGCTAGCGCTTTTCTC[1]|TTCCTGTTTAGAGCTAGCGCTTTTC[1]
chr17	+	27433906	CCGAGACAATTATATCTGA[1]	-	27433934	TACTTCTTCATCAGATATAATTGTCTC[20]|TACTTCTTCATCAGATATAATTGTCTCGGA[8]|TACTTCTTCATCAGATATAATTGTCTCGG[8]|TACTTCTTCATCAGATATAATTGTCTCG[5]|TACTTCTTCATCAGATATAATTGTCT[1]|TACTTCTTCATCAGATATAATTGTCTCGGAG[1]
chr5	+	113767758	AGAGGAGATAGCTACATAG[1]	-	113767786	GAAGTTATAGCTATGTAGCTATCTCCTCTGA[1]
chr7	+	80960300	CAGAATGGAAGAGAGAATG[1]	-	80960328	TAGCCATTATCATTCTCTCTTCCATTCTGT[89]|TAGCCATTATCATTCTCTCTTCCATTCTG[15]|TAGCCATTATCATTCTCTCTTCCATTCTGTGT[15]|TAGCCATTATCATTCTCTCTTCCATTC[12]|TAGCCATTATCATTCTCTCTTCCATT[12]|TAGCCATTATCATTCTCTCTTCCATTCT[10]|TAGCCATTATCATTCTCTCTTCCA[3]|TAGCCATTATCATTCTCTCTTCCATTCTGTG[3]|TAGCCATTATCATTCTCTCTTCCAT[3]|TAGCCATTATCATTCTCTCTTCC[1]
chr18	+	67214519	AGAATACTGCTAAAAACTG[1]	-	67214547	TGAAGTTACACAGTTTTTAGCAGTATTCTC[272]|TGAAGTTACACAGTTTTTAGCAGTATTC[110]|TGAAGTTACACAGTTTTTAGCAGTATTCT[85]|TGAAGTTACACAGTTTTTAGCAGTATTCTCC[18]|TGAAGTTACACAGTTTTTAGCAGTATT[18]|TGAAGTTACACAGTTTTTAGCAGTAT[7]|TGAAGTTACACAGTTTTTAGCAGT[4]|TGAAGTTACACAGTTTTTAGCAGTATTCTCCT[4]|TGAAGTTACACAGTTTTTAGCAGTA[2]|TGAAGTTACACAGTTTTTAGCAG[2]
chr18	+	67225544	TCTAAATGCTTTAGGGTGA[1]	-	67225572	TCCAAGCTCCTCACCCTAAAGCATTTAGAGT[30]|TCCAAGCTCCTCACCCTAAAGCATTTAGA[3]|TCCAAGCTCCTCACCCTAAAGCATTTAGAGTT[2]|TCCAAGCTCCTCACCCTAAAGCATTTAGAG[1]|TCCAAGCTCCTCACCCTAAAGCATTTAG[1]
chr17	+	66541053	ATTCTCATAGGATACTTAA[1]	-	66541081	AAAAGACCGCTTAAGTATCCTATGAGAAT[5]|AAAAGACCGCTTAAGTATCCTATGAGAATA[3]|AAAAGACCGCTTAAGTATCCTATGAGAATAA[2]|AAAAGACCGCTTAAGTATCCTATGAGA[1]
chr15	+	72932016	GATCACAGTATGGCACTCA[1]	-	72932044	TGAAAATGTGTGAGTGCCATACTGTGATC[4]|TGAAAATGTGTGAGTGCCATACTGTG[2]|TGAAAATGTGTGAGTGCCATACTGTGAT[1]|TGAAAATGTGTGAGTGCCATACTGTGATCT[1]
chr9	+	54063630	GATCTGTAGTAAGATGTAA[1]	-	54063658	TTAAATAGCTTTACATCTTACTACAGATCA[6]|TTAAATAGCTTTACATCTTACTACAGATC[4]|TTAAATAGCTTTACATCTTACTACAGAT[1]
chr9	+	67560749	CAAAGTGGCAAAACCTGAA[2]	-	67560777	TCTCTTTTCCTTCAGGTTTTGCCACTTTGC[2]
chr9	+	54090739	CCAAGTCATCACGGCACGT[1]	-	54090767	TTTCACAATCACGTGCCGTGATGACTTGG[1]
chr10	+	75313861	GGAGTTGTCACACACAAAT[1]	-	75313889	TTTGCTGCTAATTTGTGTGTGACAACTCC[2]
chr18	+	67215378	TGGACAGCTATAAGCTGGG[1]	-	67215406	TGTCAGAAGCCCCAGCTTATAGCTGT[8]|TGTCAGAAGCCCCAGCTTATAGCTGTCCAGG[4]|TGTCAGAAGCCCCAGCTTATAGCTGTC[3]|TGTCAGAAGCCCCAGCTTATAGCTGTCC[1]
chr15	+	59101435	AAGGGAGCATGCTTTCCAA[2]	-	59101463	TAGTTGCTCCTTGGAAAGCATGCTCCCTTC[14]|TAGTTGCTCCTTGGAAAGCATGCTCC[6]|TAGTTGCTCCTTGGAAAGCATGCTC[6]|TAGTTGCTCCTTGGAAAGCATGCTCCCTT[4]|TAGTTGCTCCTTGGAAAGCATGCT[3]|TAGTTGCTCCTTGGAAAGCATGCTCCC[3]|TAGTTGCTCCTTGGAAAGCATGC[2]|TAGTTGCTCCTTGGAAAGCATGCTCCCTTCT[1]
chr17	+	66547396	GAGACAGTGAGAGGACTCG[1]	-	66547424	TTTATGCAACCGAGTCCTCTCACTGT[1]
chr18	+	67222285	GGGTATAATCAACACTGAC[2]	-	67222313	TAATAACAGCGTCAGTGTTGATTATACCCA[2]|TAATAACAGCGTCAGTGTTGATTATACC[1]
chr5	+	137394075	TCAGAACAAGCCGTTAGTA[1]	-	137394103	TCTTGAAAACTACTAACGGCTTGTTCTGA[1]
chr17	+	27434180	CAGACAAAGAGACAAGGTC[1]	-	27434208	TAGAAAGACTGACCTTGTCTCTTTGTCTGG[10]|TAGAAAGACTGACCTTGTCTCTTTGTC[9]|TAGAAAGACTGACCTTGTCTCTTTGT[4]|TAGAAAGACTGACCTTGTCTCTTTGTCTG[3]|TAGAAAGACTGACCTTGTCTCTTTGTCT[3]|TAGAAAGACTGACCTTGTCTCTTTGTCTGGA[1]
chr17	+	66539797	TGTCACATGTTTTATTCAG[1]	-	66539825	TGATAGATGCCTGAATAAAACATGTGAC[11]|TGATAGATGCCTGAATAAAACATGTGACA[9]|TGATAGATGCCTGAATAAAACATGTGACAGA[3]|TGATAGATGCCTGAATAAAACATGTGACAG[3]|TGATAGATGCCTGAATAAAACATGTGA[3]|TGATAGATGCCTGAATAAAACATGT[1]|TGATAGATGCCTGAATAAAACATGTG[1]
chr5	+	113765460	CGGGAGCAGAATGTCTGCC[1]	-	113765488	TAAGCAAGCAGGCAGACATTCTGCTCCCGGC[7]|TAAGCAAGCAGGCAGACATTCTGCTCC[2]|TAAGCAAGCAGGCAGACATTCTGCTCCC[2]|TAAGCAAGCAGGCAGACATTCTGCTC[2]
chr17	+	66539364	GGGAATATATTCAGATTGA[5]	-	66539392	TAGCAGAGTCTCAATCTGAATATATTCCCC[3]|TAGCAGAGTCTCAATCTGAATATATTCC[2]|TAGCAGAGTCTCAATCTGAATATATT[1]|TAGCAGAGTCTCAATCTGAATATATTC[1]|TAGCAGAGTCTCAATCTGAATATATTCCCCA[1]
chr5	+	150630202	TAGGCTGGTAATTAAAACG[1]	-	150630230	TGGATCTCTTCGTTTTAATTACCAGCCTA[1]
chr4	+	61889517	GCTTCTAGGTAAAAGACCC[2]	-	61889545	TGATCCAGGAGGGTCTTTTACCTAGAAGC[16]|TGATCCAGGAGGGTCTTTTACCTAGAAGCC[6]|TGATCCAGGAGGGTCTTTTACCTAGAAGCCC[1]
chr8	+	88376695	GGGCAGGGCTGTAAACGTG[1]	-	88376723	TTAGAATAACCACGTTTACAGCCCTGC[1]
chr8	+	38168463	GTGCACCATTTACTATAAG[2]	-	38168491	TGCAGAAAAACTTATAGTAAATGGTGCACG[3]|TGCAGAAAAACTTATAGTAAATGGTGCAC[3]|TGCAGAAAAACTTATAGTAAATGGTGCA[2]|TGCAGAAAAACTTATAGTAAATGGTGC[1]|TGCAGAAAAACTTATAGTAAATGGTGCACGC[1]|TGCAGAAAAACTTATAGTAAATGGTG[1]
chr14	+	25186985	CTACCTCAACGTAGTCCGG[2]	-	25187013	TTCTACATGGCCGGACTACGTTGAGGTAGT[9]|TTCTACATGGCCGGACTACGTTGAGGTA[4]|TTCTACATGGCCGGACTACGTTGAGGTAG[3]|TTCTACATGGCCGGACTACGTTGAGG[1]
chr9	+	67565283	TGAACAAAGACACTGAATA[1]	-	67565311	TCTGAGAACTTATTCAGTGTCTTTGTTCA[4]|TCTGAGAACTTATTCAGTGTCTTTGTTC[3]|TCTGAGAACTTATTCAGTGTCTTTGT[2]|TCTGAGAACTTATTCAGTGTCTTTGTTCAG[1]
chr7	+	77048990	CTCAGTCAGTGACTGGACT[1]	-	77049018	TAGAAGTGTGAGTCCAGTCACTGACTGAGAA[15]|TAGAAGTGTGAGTCCAGTCACTGACTGAGAAA[8]|TAGAAGTGTGAGTCCAGTCACTGACTGAGA[7]|TAGAAGTGTGAGTCCAGTCACTGACTGA[4]
chr17	+	27483618	CCGAGACTTTGATTGCGAA[1]	-	27483646	AGGACGTGCATTCGCAATCAAAGTCTCGG[1]
chr17	+	27440572	TTGAGACCCGCAGTCCATT[1]	-	27440600	TACAGAGAAGAATGGACTGCGGGTCTC[2]|TACAGAGAAGAATGGACTGCGGGTCTCAAT[2]|TACAGAGAAGAATGGACTGCGGGTC[2]|TACAGAGAAGAATGGACTGCGGGTCTCAA[1]|TACAGAGAAGAATGGACTGCGGGTCT[1]|TACAGAGAAGAATGGACTGCGGGTCTCA[1]|TACAGAGAAGAATGGACTGCGGGT[1]|TACAGAGAAGAATGGACTGCGGG[1]
chr15	+	72929012	AGCCTCAGAATTGGGTTTA[1]	-	72929040	TAGTACCTGCTAAACCCAATTCTGAGGCTT[1]|TAGTACCTGCTAAACCCAATTCTGAGGCTTCA[1]
chr17	+	66530252	ACTTTAAAGGAAACGCTCA[8]	-	66530280	TTTTGTTGTATGAGCGTTTCCTTTAAAGTC[2]
chr5	+	102262794	GTGAGCCCAGTGCCCAGTG[1]	-	102262822	GAGACACTCGCACTGGGCACTGGGCTCACAT[1]|GAGACACTCGCACTGGGCACTGGGCTCACA[1]|GAGACACTCGCACTGGGCACTGGGCTCACATC[1]
chr11	+	5430322	ATGCTGAAGAGCTCTTCCT[3]	-	5430350	TTAATTTCTCAGGAAGAGCTCTTCAGC[1]
chr7	+	80962270	TCAAGGCCTTACAGACTCT[1]	-	80962298	AACTTGCCGAAGAGTCTGTAAGGCCT[1]
chr9	+	67568825	ACTTGGAAAACCATGTATA[1]	-	67568853	TGTTTCCTAGTATACATGGTTTTCCAAGT[1]|TGTTTCCTAGTATACATGGTTTTCC[1]
chr9	+	54072247	AAGGAAACTTGCTCCAACC[1]	-	54072275	TACCACAGACGGTTGGAGCAAGTTTCCTTC[100]|TACCACAGACGGTTGGAGCAAGTTTCCTTCC[9]|TACCACAGACGGTTGGAGCAAGTTTCCTT[7]|TACCACAGACGGTTGGAGCAAGTTTCC[6]|TACCACAGACGGTTGGAGCAAGTTTC[6]|TACCACAGACGGTTGGAGCAAGTTTCCTTCCT[1]
chr9	+	67581209	ACTGTCGGGTGACAGAACA[4]	-	67581237	TATTCTATGGTGTTCTGTCACCCGACAGT[3]|TATTCTATGGTGTTCTGTCACCCGACAGTCTC[2]|TATTCTATGGTGTTCTGTCACCCGACAGTCT[1]|TATTCTATGGTGTTCTGTCACCCGACA[1]|TATTCTATGGTGTTCTGTCACCCGACAGTC[1]|TATTCTATGGTGTTCTGTCACCCGAC[1]
chr11	+	5430928	ACTCAGCAATTAGGGTGCA[2]	-	5430956	TAATCGCCACTGCACCCTAATTGCTGAGTC[3]|TAATCGCCACTGCACCCTAATTGCTGAGT[1]
chr15	+	78489950	GCATCCATCCATCCGTGGT[1]	-	78489978	TAGCATGGAGACCACGGATGGATGGATGC[20]|TAGCATGGAGACCACGGATGGATGGAT[9]|TAGCATGGAGACCACGGATGGATGGA[8]|TAGCATGGAGACCACGGATGGATGG[6]|TAGCATGGAGACCACGGATGGATGGATG[6]|TAGCATGGAGACCACGGATGGATG[3]|TAGCATGGAGACCACGGATGGATGGATGCAT[3]|TAGCATGGAGACCACGGATGGAT[2]|TAGCATGGAGACCACGGATGGATGGATGCA[1]
chr6	+	127745789	TTGTCTGTCATATTGAAGT[1]	-	127745817	TGAAAGGTAGACTTCAATATGACAGACAAA[35]|TGAAAGGTAGACTTCAATATGACAGACAAAG[32]|TGAAAGGTAGACTTCAATATGACAGACAA[18]|TGAAAGGTAGACTTCAATATGACAGACA[17]|TGAAAGGTAGACTTCAATATGACAGA[10]|TGAAAGGTAGACTTCAATATGACAGAC[9]|TGAAAGGTAGACTTCAATATGACAGACAAAGA[6]|TGAAAGGTAGACTTCAATATGACAG[3]
chr12	+	99642299	ACCTCTCACAACAAGGACA[1]	-	99642327	TGGTTACTTGTGTCCTTGTTGTGAGAGGT[3]|TGGTTACTTGTGTCCTTGTTGTGAGA[2]|TGGTTACTTGTGTCCTTGTTGTGAGAGG[2]|TGGTTACTTGTGTCCTTGTTGTGAGAG[1]
chr9	+	67570279	AACTGAAGTCAGAAGCAAA[1]	-	67570307	TGGCTGATGGTTTGCTTCTGACTTCAGT[6]|TGGCTGATGGTTTGCTTCTGACTTCA[3]|TGGCTGATGGTTTGCTTCTGACTTC[1]|TGGCTGATGGTTTGCTTCTGACTTCAGTT[1]|TGGCTGATGGTTTGCTTCTGACTTCAGTTT[1]|TGGCTGATGGTTTGCTTCTGACT[1]
chr9	+	67561408	GAAGGTCCACAGAAAAAGC[3]	-	67561436	TGACATTTCTGCTTTTTCTGTGGACCTTC[20]|TGACATTTCTGCTTTTTCTGTGGACCTTCT[8]|TGACATTTCTGCTTTTTCTGTGGACC[6]|TGACATTTCTGCTTTTTCTGTGGACCTT[5]|TGACATTTCTGCTTTTTCTGTGGACCT[4]|TGACATTTCTGCTTTTTCTGTGGAC[2]|TGACATTTCTGCTTTTTCTGTGGACCTTCTGT[1]|TGACATTTCTGCTTTTTCTGTGGA[1]
chr15	+	59092494	GTCTCTTCTCAATTCCCTT[1]	-	59092522	TGCATGCAGAAAGGGAATTGAGAAG[5]|TGCATGCAGAAAGGGAATTGAGAAGAGAC[5]|TGCATGCAGAAAGGGAATTGAGAAGAGA[4]|TGCATGCAGAAAGGGAATTGAGAA[2]|TGCATGCAGAAAGGGAATTGAGAAGA[2]|TGCATGCAGAAAGGGAATTGAGAAGAGACC[1]
chr12	+	99657732	GTATTTTCTTCGTTATATT[1]	-	99657760	TGTTTTCCTTAATATAACGAAGAAAATA[2]|TGTTTTCCTTAATATAACGAAGAAAATACC[1]
chr10	+	18521505	AACACATTGAGACATCAGA[4]	-	18521533	TGAACTAGATTCTGATGTCTCAATGTGTTC[35]|TGAACTAGATTCTGATGTCTCAATGTGTT[5]|TGAACTAGATTCTGATGTCTCAATGT[5]
chr17	+	27444094	GTGCAGGTAATACCGCAGT[1]	-	27444122	TATCTTTGCAACTGCGGTATTACCTGC[6]|TATCTTTGCAACTGCGGTATTACCTGCAC[5]|TATCTTTGCAACTGCGGTATTACCTG[2]|TATCTTTGCAACTGCGGTATTACCTGCACGA[1]|TATCTTTGCAACTGCGGTATTACCTGCA[1]|TATCTTTGCAACTGCGGTATTACCTGCACGAC[1]|TATCTTTGCAACTGCGGTATTACCTGCACG[1]
chr4	+	61892149	AAAGTGCGTGAAGACTCAT[1]	-	61892177	TGCTTTGGAAATGAGTCTTCACGCACT[1]
chr17	+	27456507	TTGTTAATGGGCCAGGCTA[1]	-	27456535	TACTGTCTGGTAGCCTGGCCCATTA[2]|TACTGTCTGGTAGCCTGGCCCATT[2]|TACTGTCTGGTAGCCTGGCCCATTAAC[2]|TACTGTCTGGTAGCCTGGCCCAT[1]
chr14	+	25184921	TGCTGCCGTACCCTTGAAT[2]	-	25184949	TACAGATGCAATTCAAGGGTACGGCAGC[11]|TACAGATGCAATTCAAGGGTACGGCAGCAT[10]|TACAGATGCAATTCAAGGGTACGGCAGCA[9]|TACAGATGCAATTCAAGGGTACGGCA[6]|TACAGATGCAATTCAAGGGTACGGC[1]|TACAGATGCAATTCAAGGGTACGGCAGCATA[1]|TACAGATGCAATTCAAGGGTACGG[1]
chr18	+	67220702	TTGATTATCACACAGGACA[1]	-	67220730	TCCAGTAAAGTGTCCTGTGTGATAATC[1]|TCCAGTAAAGTGTCCTGTGTGATAATCAAGT[1]
chr15	+	59095051	CTGTCCAATTACCATGCCT[1]	-	59095079	GTTGCTTTCTAGGCATGGTAATTGGACAGGA[2]|GTTGCTTTCTAGGCATGGTAATTGGACA[1]|GTTGCTTTCTAGGCATGGTAATTGGAC[1]
chr5	+	113768214	AGAGGTTGGCTTTTCCAAT[1]	-	113768242	TCCATACTGGATTGGAAAAGCCAAC[3]|TCCATACTGGATTGGAAAAGCCAACC[2]|TCCATACTGGATTGGAAAAGCCAACCT[1]|TCCATACTGGATTGGAAAAGCCAACCTC[1]
chr9	+	67574734	GGCATATCTACAAGACTTC[1]	-	67574762	AAACAACACTGAAGTCTTGTAGATATGCC[6]|AAACAACACTGAAGTCTTGTAGATATGCCAAA[4]|AAACAACACTGAAGTCTTGTAGATATGC[3]|AAACAACACTGAAGTCTTGTAGATATGCCA[3]|AAACAACACTGAAGTCTTGTAGATATGCCAA[1]
chr2	+	151087906	GAATAGACCTTTAATATTC[1]	-	151087934	TCAGATTTAGGAATATTAAAGGTCTATT[1]|TCAGATTTAGGAATATTAAAGGTCTATTCCC[1]
chr17	+	66543191	CTTTGCTCAGTGGCCATTC[1]	-	66543219	TATGCTTATTGAATGGCCACTGAGCAA[8]|TATGCTTATTGAATGGCCACTGAGCAAAGC[5]|TATGCTTATTGAATGGCCACTGAGCAAA[3]|TATGCTTATTGAATGGCCACTGAGCA[2]|TATGCTTATTGAATGGCCACTGAGCAAAGCC[1]
chr18	+	67224946	AAGATTAATCACAAAATAA[1]	-	67224974	TTTGCAGGATTTATTTTGTGATTAATCT[1]|TTTGCAGGATTTATTTTGTGATTAATCTTT[1]
chr9	+	54064960	GTTTCCTATCAAAGAAAAA[1]	-	54064988	TGACAGTATTTTTTTCTTTGATAGGAAACG[1]
chr7	+	132473603	AGGCTGCACAGGGGACAGT[1]	-	132473631	TAGCAGGCAAACTGTCCCCTGTGCAGC[1]|TAGCAGGCAAACTGTCCCCTGTGCAGCCTGT[1]
chr5	+	113773240	ATTGCACCCATGGTTTTTC[1]	-	113773268	AAGACAAGTAGAAAAACCATGGGTGCAATGCA[1]
chr4	+	93987612	TGCATATTATCACTTCTGC[1]	-	93987640	TTATGAACCTGCAGAAGTGATAATATG[38]|TTATGAACCTGCAGAAGTGATAATATGCAC[22]|TTATGAACCTGCAGAAGTGATAATATGCA[20]|TTATGAACCTGCAGAAGTGATAATATGC[14]|TTATGAACCTGCAGAAGTGATAATAT[7]|TTATGAACCTGCAGAAGTGATAATATGCACTC[3]|TTATGAACCTGCAGAAGTGATAATATGCACT[2]|TTATGAACCTGCAGAAGTGATAATA[1]
chr17	+	27462584	AAACCTGCCGCTATCCCGC[14]	-	27462612	CGGGATGATAGCGGGATAGCGGCAGGTTT[6]|CGGGATGATAGCGGGATAGCGGC[1]
chr5	+	113767767	AGCTACATAGCTATAACTT[1]	-	113767795	TCCAACCTGGAAGTTATAGCTATGTAG[1]
chr17	+	66545486	AGTTGGTATGATGGCTCTG[1]	-	66545514	TACATGATCTCAGAGCCATCATACCAAC[12]|TACATGATCTCAGAGCCATCATACCAACTG[6]|TACATGATCTCAGAGCCATCATACCAA[2]|TACATGATCTCAGAGCCATCATACC[2]|TACATGATCTCAGAGCCATCATAC[2]|TACATGATCTCAGAGCCATCATACCA[1]
chr9	+	67565543	AACCACACTTCATAGAAGC[2]	-	67565571	TTTCTCTTGAGCTTCTATGAAGTGTGGTTT[4]|TTTCTCTTGAGCTTCTATGAAGTGTGGTT[2]|TTTCTCTTGAGCTTCTATGAAGTGTGGT[1]
chr7	+	80960637	ATGTTTGAGAAAAACCCAA[1]	-	80960665	TCTCAAACCTTTGGGTTTTTCTCAAACATC[1]
chr17	+	27442358	AGAGGGTAGAACTGTCAAA[1]	-	27442386	TACCAGTTCTTTTGACAGTTCTACCCTC[23]|TACCAGTTCTTTTGACAGTTCTACCCTCT[19]|TACCAGTTCTTTTGACAGTTCTACCCTCTG[14]|TACCAGTTCTTTTGACAGTTCTACCCT[10]|TACCAGTTCTTTTGACAGTTCTACCC[9]|TACCAGTTCTTTTGACAGTTCTACCCTCTGC[4]|TACCAGTTCTTTTGACAGTTCTACC[2]
chr4	+	61891454	AGTGATTTCTTTAAATCTC[1]	-	61891482	TCATTGCTCAGAGATTTAAAGAAATCACT[1]|TCATTGCTCAGAGATTTAAAGAAATCACTTA[1]|TCATTGCTCAGAGATTTAAAGAAAT[1]
chr5	+	150632501	ATGAACTTACTGTGTGCAT[3]	-	150632529	TACAGATGAAATGCACACAGTAAGTTC[3]|TACAGATGAAATGCACACAGTAAGTTCAT[1]|TACAGATGAAATGCACACAGTAAGTTCA[1]|TACAGATGAAATGCACACAGTAAGTT[1]
chr9	+	54073638	ACACCAAATCCTTTGTCAG[1]	-	54073666	TCAAATGTCCCTGACAAAGGATTTGGTGTT[1]
chr17	+	66540703	ATCTGTGGAGCATCATCAT[1]	-	66540731	TCTCCAGATGATGATGATGCTCCACAGA[11]|TCTCCAGATGATGATGATGCTCCACAGAT[9]|TCTCCAGATGATGATGATGCTCCACAGATT[4]|TCTCCAGATGATGATGATGCTCCACAG[3]|TCTCCAGATGATGATGATGCTCCA[1]
chr14	+	25184953	GTCTATCAGTGTCTGACTC[3]	-	25184981	TATTACTGCAGAGTCAGACACTGATAGACTT[1]|TATTACTGCAGAGTCAGACACTGATAGAC[1]
chr5	+	115302886	TAGACTAAGCTTTATACCC[2]	-	115302914	ACTATTCTCAGGGTATAAAGCTTAGTCTA[4]|ACTATTCTCAGGGTATAAAGCTTAGTCTAT[4]
chr4	+	93995273	ACAGTAATGTACACTGAAA[1]	-	93995301	TGGGCATGTTTTTCAGTGTACATTACTGTT[75]|TGGGCATGTTTTTCAGTGTACATTACTGT[56]|TGGGCATGTTTTTCAGTGTACATTACTGTTA[15]|TGGGCATGTTTTTCAGTGTACATTACTG[2]
chr7	+	77030809	ACTTGCTAGCTGTGTTATT[5]	-	77030837	TTAGAGAGGAAATAACACAGCTAGCAAG[6]|TTAGAGAGGAAATAACACAGCTAGCAAGT[6]|TTAGAGAGGAAATAACACAGCTAGCAAGTG[3]|TTAGAGAGGAAATAACACAGCTAGCAA[3]|TTAGAGAGGAAATAACACAGCTAGCAAGTGC[2]|TTAGAGAGGAAATAACACAGCTAGC[2]|TTAGAGAGGAAATAACACAGCTA[1]|TTAGAGAGGAAATAACACAGCTAGCAAGTGCT[1]
chr7	+	80960599	CCATACCATCAACATAGTT[1]	-	80960627	TATACAAAGCAACTATGTTGATGGTATGG[11]|TATACAAAGCAACTATGTTGATGGTATG[9]|TATACAAAGCAACTATGTTGATGGTAT[6]|TATACAAAGCAACTATGTTGATGGTATGGA[4]|TATACAAAGCAACTATGTTGATGGTA[3]|TATACAAAGCAACTATGTTGATGGTATGGAT[2]|TATACAAAGCAACTATGTTGATGG[1]
chr7	+	80960844	GTTGCAGGAACTGCCAGAC[2]	-	80960872	TAAACTAAACGTCTGGCAGTTCCTGC[21]|TAAACTAAACGTCTGGCAGTTCCTGCAACA[15]|TAAACTAAACGTCTGGCAGTTCCTGCAACAG[12]|TAAACTAAACGTCTGGCAGTTCCTGCA[12]|TAAACTAAACGTCTGGCAGTTCCTG[8]|TAAACTAAACGTCTGGCAGTTCCTGCAAC[7]|TAAACTAAACGTCTGGCAGTTCC[6]|TAAACTAAACGTCTGGCAGTTCCTGCAA[3]|TAAACTAAACGTCTGGCAGTTCCT[3]|TAAACTAAACGTCTGGCAGTTCCTGCAACAGG[1]
chr17	+	66540869	GACAAGAAGACCTGAGCAG[1]	-	66540897	CTGGAGACATCTGCTCAGGTCTTCTTGTC[1]|CTGGAGACATCTGCTCAGGTCTTCTT[1]
chr7	+	132473677	ACAATCCAAAATCAACTGA[26]	-	132473705	TACCTCCTCTTCAGTTGATTTTGGATTGTG[13]|TACCTCCTCTTCAGTTGATTTTGGATTGT[10]|TACCTCCTCTTCAGTTGATTTTGGATT[4]|TACCTCCTCTTCAGTTGATTTTGGAT[1]|TACCTCCTCTTCAGTTGATTTTGGA[1]|TACCTCCTCTTCAGTTGATTTTG[1]
chr9	+	67563040	TAATCTGAGACTAACCAGA[1]	-	67563068	TGAGATTCAATCTGGTTAGTCTCAGATTA[6]|TGAGATTCAATCTGGTTAGTCTCAGAT[4]|TGAGATTCAATCTGGTTAGTCTCAGATT[2]|TGAGATTCAATCTGGTTAGTCTCAG[2]|TGAGATTCAATCTGGTTAGTCTCAGATTAG[1]|TGAGATTCAATCTGGTTAGTCTCAGA[1]
chr9	+	67560623	AGACTCTTCCTGCTGGGAC[1]	-	67560651	GAGTAAAGCGGTCCCAGCAGGAAGAGT[10]|GAGTAAAGCGGTCCCAGCAGGAAGA[9]|GAGTAAAGCGGTCCCAGCAGGAAGAG[4]|GAGTAAAGCGGTCCCAGCAGGAAG[1]
chr9	+	54089609	ACAATAGGATTTTGTGAAG[1]	-	54089637	TCCAACACAGCTTCACAAAATCCTATTGTAAA[2]|TCCAACACAGCTTCACAAAATCCTATTGTA[1]
chr17	+	66529800	ATGAGAGCAGAAACAGTAT[2]	-	66529828	TCCTCTGGAAATACTGTTTCTGCTCTC[1]|TCCTCTGGAAATACTGTTTCTGCTCTCATT[1]|TCCTCTGGAAATACTGTTTCTGCTCTCATTCT[1]
chr7	+	77033846	TGGACAAGCATCCACGTTT[1]	-	77033874	TGGCTTACAAAAACGTGGATGCTTGTCC[2]
chr13	+	50665293	GATACAGCTAAGACTTGGA[1]	-	50665321	TTTTCTGGTATCCAAGTCTTAGCTGTAT[1]
chr15	+	72930638	TTGAAGATACAGAAAGGAC[2]	-	72930666	TTCTCATTCAGTCCTTTCTGTATCTTC[2]|TTCTCATTCAGTCCTTTCTGTATCTT[1]|TTCTCATTCAGTCCTTTCTGTATCTTCAAGC[1]
chr15	+	72932073	CTCGGTTTATTCAGGCGAT[1]	-	72932101	TAGCCAAAATATCGCCTGAATAAACCGAGT[12]|TAGCCAAAATATCGCCTGAATAAACCGAG[5]|TAGCCAAAATATCGCCTGAATAAACCGA[3]|TAGCCAAAATATCGCCTGAATAAACC[1]
chr17	+	27440539	AGGAGATGTTTGGTGCAAC[4]	-	27440567	TTCATTAGCAGTTGCACCAAACATCTCCTT[1]|TTCATTAGCAGTTGCACCAAACATCTCCTTT[1]
chr5	+	150629094	CACTTCAAGCACATGACGA[17]	-	150629122	TATCCATCCCTCGTCATGTGCTTGAAGTGT[4]|TATCCATCCCTCGTCATGTGCTTGAAGT[3]|TATCCATCCCTCGTCATGTGCTTGAAGTG[2]|TATCCATCCCTCGTCATGTGCTTGA[1]
chr5	+	113776668	GAGTCAGTCTAGCTACTCT[1]	-	113776696	GCGGCTGGGAAGAGTAGCTAGACTGACTC[1]
chr17	+	27440729	ATAGGAGACAGGCAGATTA[19]	-	27440757	TCTGCACGGTTAATCTGCCTGTCTCCTATC[2]|TCTGCACGGTTAATCTGCCTGTCTCCTAT[1]|TCTGCACGGTTAATCTGCCTGTCTCCT[1]|TCTGCACGGTTAATCTGCCTGTCTCC[1]
chr17	+	27455545	GGTACTACCTACTCAGAGC[1]	-	27455573	TGATAGCTGAGCTCTGAGTAGGTAGT[684]|TGATAGCTGAGCTCTGAGTAGGTAG[221]|TGATAGCTGAGCTCTGAGTAGGTA[115]|TGATAGCTGAGCTCTGAGTAGGTAGTA[48]|TGATAGCTGAGCTCTGAGTAGGT[36]|TGATAGCTGAGCTCTGAGTAGGTAGTACC[29]|TGATAGCTGAGCTCTGAGTAGGTAGTACCA[28]|TGATAGCTGAGCTCTGAGTAGGTAGTAC[17]|TGATAGCTGAGCTCTGAGTAGGTAGTACCAG[6]|TGATAGCTGAGCTCTGAGTAGGTAGTACCAGG[1]
chr17	+	66545837	GGGAAATATCTATATCATG[2]	-	66545865	TTTCCTTTTACATGATATAGATATTTCCCC[4]|TTTCCTTTTACATGATATAGATATTTCCCCG[2]|TTTCCTTTTACATGATATAGATATTTCCCCGT[2]
chr18	+	67227185	CTGAGTCATTTCACCTGAA[1]	-	67227213	TGTGCAGTGATTCAGGTGAAATGACTC[1]
chr5	+	113767133	ATATGTCTTGTGTTGGTGT[1]	-	113767161	TATGTGACCCACACCAACACAAGACATATAT[11]|TATGTGACCCACACCAACACAAGACATATA[8]|TATGTGACCCACACCAACACAAGACA[6]|TATGTGACCCACACCAACACAAGACATATATG[5]|TATGTGACCCACACCAACACAAGACAT[3]|TATGTGACCCACACCAACACAAGAC[2]|TATGTGACCCACACCAACACAAGA[1]|TATGTGACCCACACCAACACAAGACATA[1]|TATGTGACCCACACCAACACAAGACATAT[1]
chr10	+	66159336	ACCTCTCTGGCACATAGCC[3]	-	66159364	TTGAAGCTCGGGCTATGTGCCAGAGAGGTGT[18]|TTGAAGCTCGGGCTATGTGCCAGAGAGGTG[11]|TTGAAGCTCGGGCTATGTGCCAGAGA[3]|TTGAAGCTCGGGCTATGTGCCAGA[2]|TTGAAGCTCGGGCTATGTGCCAGAGAG[1]|TTGAAGCTCGGGCTATGTGCCAGAGAGGT[1]
chr15	+	59103494	ACACTGTTAGACGCCTTCA[1]	-	59103522	TAGACAACATTGAAGGCGTCTAACAGT[22]|TAGACAACATTGAAGGCGTCTAACAGTGT[11]|TAGACAACATTGAAGGCGTCTAACAGTGTT[5]|TAGACAACATTGAAGGCGTCTAACAGTGTTG[3]|TAGACAACATTGAAGGCGTCTAACAGTG[2]|TAGACAACATTGAAGGCGTCTAACA[2]|TAGACAACATTGAAGGCGTCTAAC[1]|TAGACAACATTGAAGGCGTCTAACAG[1]|TAGACAACATTGAAGGCGTCTAA[1]
chr9	+	54063747	TTCCACTGCCCTTGACAGT[1]	-	54063775	TGATCTCAACACTGTCAAGGGCAGTGGAAA[7]|TGATCTCAACACTGTCAAGGGCAGTGGAA[2]
chr6	+	85062958	CAGACAATGAGGCCATGAT[3]	-	85062986	TTCTTTGTCAATCATGGCCTCATTGTCTGG[2]
chr7	+	80936828	GAGGTTTTTACGCCCAGTG[1]	-	80936856	CAGGTGCATCCACTGGGCGTAAAAACCTCGG[7]|CAGGTGCATCCACTGGGCGTAAAAACC[1]|CAGGTGCATCCACTGGGCGTAAAAACCT[1]|CAGGTGCATCCACTGGGCGTAAAAAC[1]|CAGGTGCATCCACTGGGCGTAAAA[1]
chr7	+	77031824	CCTAGACTCCTACACTTCC[4]	-	77031852	TTCTTTTCCAGGAAGTGTAGGAGTCTAGG[9]|TTCTTTTCCAGGAAGTGTAGGAGT[1]|TTCTTTTCCAGGAAGTGTAGGAGTCTAGGGT[1]|TTCTTTTCCAGGAAGTGTAGGAGTCTAGGGTT[1]|TTCTTTTCCAGGAAGTGTAGGAGTCTAG[1]|TTCTTTTCCAGGAAGTGTAGGAGTC[1]
chr1	+	94890144	GGGGACTAAAATCACCCAA[1]	-	94890172	TGATGAACATTTGGGTGATTTTAGTC[1]|TGATGAACATTTGGGTGATTTTAGTCCCC[1]|TGATGAACATTTGGGTGATTTTAGTCCCCT[1]
chr14	+	20460021	AAGGAAGCTGGCCTTCGAT[1]	-	20460049	TTAAACCAAGATCGAAGGCCAGCTTCCTTC[3]|TTAAACCAAGATCGAAGGCCAGCTTC[1]|TTAAACCAAGATCGAAGGCCAGCTTCCTT[1]
chr13	+	50608777	GCAAGTGGAAGAACTGTTC[3]	-	50608805	TCAGTACTAGGAACAGTTCTTCCACTT[1]|TCAGTACTAGGAACAGTTCTTCCACTTGC[1]
chr7	+	77055187	GAGGCTTTCTGCTCCCAGT[1]	-	77055215	TCTCTGAGTAACTGGGAGCAGAA[1]
chr15	+	78492400	GAGTTGCTCACAAGAAAAG[3]	-	78492428	TTCTATTCTCCTTTTCTTGTGAGCAACTC[6]|TTCTATTCTCCTTTTCTTGTGAGCAAC[1]|TTCTATTCTCCTTTTCTTGTGAGCAACTCGC[1]|TTCTATTCTCCTTTTCTTGTGAGCA[1]
chr9	+	67570521	ACTGGCGAATAGTAGACCT[1]	-	67570549	TTCCAGCTACAGGTCTACTATTCGCCAGT[13]|TTCCAGCTACAGGTCTACTATTCGCC[5]|TTCCAGCTACAGGTCTACTATTCGCCAGTG[4]|TTCCAGCTACAGGTCTACTATTCGCCA[2]|TTCCAGCTACAGGTCTACTATTCGC[1]|TTCCAGCTACAGGTCTACTATTCGCCAGTGC[1]|TTCCAGCTACAGGTCTACTATTCGCCAG[1]
chr17	+	27461659	AAGGCTTTAGAAGGTAACC[1]	-	27461687	TTTATTTGGAGGTTACCTTCTAAAGCCTTG[3]|TTTATTTGGAGGTTACCTTCTAAAGCC[2]|TTTATTTGGAGGTTACCTTCTAAAG[1]
chr17	+	27462983	GAGAATACTTAGAATAGAC[4]	-	27463011	ATTGACCTCAGTCTATTCTAAGTATTCTCTC[1]
chr15	+	59106505	GTTTGGCACCAAAGTTTCT[1]	-	59106533	TGAACTGGGAAGAAACTTTGGTGCCAAA[8]|TGAACTGGGAAGAAACTTTGGTGCCAAAC[8]|TGAACTGGGAAGAAACTTTGGTGCCAA[7]|TGAACTGGGAAGAAACTTTGGTGCCAAACC[6]|TGAACTGGGAAGAAACTTTGGTGCCAAACCTC[6]|TGAACTGGGAAGAAACTTTGGTGC[4]|TGAACTGGGAAGAAACTTTGGTGCCAAACCT[2]|TGAACTGGGAAGAAACTTTGGTGCCA[2]
chr17	+	66543891	CACTTAGTTTACTTGAGCA[1]	-	66543919	TGACAAGGTGTGCTCAAGTAAACTAAGT[2]|TGACAAGGTGTGCTCAAGTAAACTAA[2]|TGACAAGGTGTGCTCAAGTAAACTAAG[1]|TGACAAGGTGTGCTCAAGTAAACTAAGTG[1]|TGACAAGGTGTGCTCAAGTAAACTAAGTGG[1]
chr6	+	127747796	TTGTGGGTAGGTAGCATTT[1]	-	127747824	AATGTCTCTAAAATGCTACCTACCCACAAAT[1]|AATGTCTCTAAAATGCTACCTACCCACA[1]
chr14	+	20461243	ATCAGATATGATCTGACAA[3]	-	20461271	TTGAAAGGCATTGTCAGATCATATCTGATG[75]|TTGAAAGGCATTGTCAGATCATATCTGATGT[73]|TTGAAAGGCATTGTCAGATCATATCTGAT[7]|TTGAAAGGCATTGTCAGATCATATCTG[2]|TTGAAAGGCATTGTCAGATCATATCTGATGTG[1]|TTGAAAGGCATTGTCAGATCATA[1]|TTGAAAGGCATTGTCAGATCATATCTGA[1]
chr5	+	150628147	GCTAATAAATAATTTCCAG[1]	-	150628175	TTGAGGAATACTGGAAATTATTTATT[1]|TTGAGGAATACTGGAAATTATTTATTAGC[1]
chr4	+	61891290	GACTTTTCAAGCCAGACAA[2]	-	61891318	TGATTGCAGCTTGTCTGGCTTGAAAA[1]|TGATTGCAGCTTGTCTGGCTTGAAAAGTCATC[1]
chr9	+	54076639	GTCACTTCTAGTTTTTGGA[1]	-	54076667	TCTTCAAGAGTCCAAAAACTAGAAGTGACC[1]
chr15	+	72933116	AAGGGCTTAAAACAAACAA[3]	-	72933144	TGCAGATATTTTGTTTGTTTTAAGCCCTTCC[3]|TGCAGATATTTTGTTTGTTTTAAGCCCTTC[3]|TGCAGATATTTTGTTTGTTTTAAGC[1]
chr15	+	59105760	GTTACCTTGTGCACAGGAC[1]	-	59105788	TCTTATGCAAGTCCTGTGCACAAGGTAAC[4]|TCTTATGCAAGTCCTGTGCACAAGGTAACC[3]|TCTTATGCAAGTCCTGTGCACAAGGT[1]
chr17	+	27462320	GCGTTCTTCGCAGTTGGTC[1]	-	27462348	ACCTGGCTTAGACCAACTGCGAAGAACGCCA[1]
chr7	+	80960821	ACATTATCCAGTCACGTGG[1]	-	80960849	TGCAACAGGTCCACGTGACTGGATAATGTA[21]|TGCAACAGGTCCACGTGACTGGATAAT[14]|TGCAACAGGTCCACGTGACTGGATAATG[4]|TGCAACAGGTCCACGTGACTGGATAA[4]|TGCAACAGGTCCACGTGACTGGATA[3]|TGCAACAGGTCCACGTGACTGGATAATGT[2]|TGCAACAGGTCCACGTGACTGGAT[2]
chr8	+	95941045	AGTGCTACTGGAGACAAAA[2]	-	95941073	TAGGTAAGGATTTTGTCTCCAGTAGCACTC[8]|TAGGTAAGGATTTTGTCTCCAGT[7]|TAGGTAAGGATTTTGTCTCCAGTA[4]|TAGGTAAGGATTTTGTCTCCAGTAG[2]|TAGGTAAGGATTTTGTCTCCAGTAGCAC[1]|TAGGTAAGGATTTTGTCTCCAGTAGC[1]|TAGGTAAGGATTTTGTCTCCAGTAGCA[1]|TAGGTAAGGATTTTGTCTCCAGTAGCACT[1]
chr17	+	27445115	CATGTGCAAGACTGCAGAT[2]	-	27445143	TTACAGCCACATCTGCAGTCTTGCAC[14]|TTACAGCCACATCTGCAGTCTTGCACA[7]|TTACAGCCACATCTGCAGTCTTGCACATGT[6]|TTACAGCCACATCTGCAGTCTTGCACATGTG[3]|TTACAGCCACATCTGCAGTCTTGC[2]|TTACAGCCACATCTGCAGTCTTGCACATG[2]|TTACAGCCACATCTGCAGTCTTGCA[1]|TTACAGCCACATCTGCAGTCTTGCACAT[1]
chr7	+	77032041	ACATTCTCTTTCAGCTGAC[1]	-	77032069	TGTGATTCCAGTCAGCTGAAAGAGAATGTC[1]|TGTGATTCCAGTCAGCTGAAAGAGAATG[1]|TGTGATTCCAGTCAGCTGAAAGAGA[1]|TGTGATTCCAGTCAGCTGAAAGAGAATGT[1]
chr17	+	66547917	GATGTTATGTTGCTCATTC[1]	-	66547945	TGCCTGAACTGAATGAGCAACATAACAT[2]|TGCCTGAACTGAATGAGCAACATAACATCTA[1]|TGCCTGAACTGAATGAGCAACATAACATCT[1]|TGCCTGAACTGAATGAGCAACATAACATC[1]
chr15	+	59096309	ACTTGGGATTGGTACCATG[1]	-	59096337	TTGTACTTGCCATGGTACCAATCCCAAG[1]|TTGTACTTGCCATGGTACCAATCCCAAGTC[1]
chr9	+	67571587	CCATGGATTTTTCTAGGTT[2]	-	67571615	TGAAATGTGTAACCTAGAAAAATCCATGGGC[71]|TGAAATGTGTAACCTAGAAAAATCCATGG[9]|TGAAATGTGTAACCTAGAAAAATCCATGGGCA[7]|TGAAATGTGTAACCTAGAAAAATCCATGGG[6]|TGAAATGTGTAACCTAGAAAAATCCATG[6]|TGAAATGTGTAACCTAGAAAAATCCA[3]|TGAAATGTGTAACCTAGAAAAATCCAT[3]
chr15	+	59097911	AGGTCTGAACAAAGACAAG[3]	-	59097939	TGTCATTGGCCTTGTCTTTGTTCAGACC[2]|TGTCATTGGCCTTGTCTTTGTTCAGACCT[2]|TGTCATTGGCCTTGTCTTTGTTCAGAC[1]|TGTCATTGGCCTTGTCTTTGTTCAGACCTT[1]
chr5	+	113753720	GAGGGAAGATAATTCTGCT[5]	-	113753748	TTGTAGCTTCAGCAGAATTATCTTCC[22]|TTGTAGCTTCAGCAGAATTATCTTCCCTCA[16]|TTGTAGCTTCAGCAGAATTATCTTCCC[13]|TTGTAGCTTCAGCAGAATTATCTTC[13]|TTGTAGCTTCAGCAGAATTATCTTCCCTCAC[6]|TTGTAGCTTCAGCAGAATTATCTTCCCTC[5]|TTGTAGCTTCAGCAGAATTATCTTCCCT[4]|TTGTAGCTTCAGCAGAATTATCTT[3]|TTGTAGCTTCAGCAGAATTATCT[1]
chr7	+	77048821	CTTTAATAAGCAGTGCCTC[2]	-	77048849	TGAATCAAGTGAGGCACTGCTTATTAAAGT[36]|TGAATCAAGTGAGGCACTGCTTATTAAAGTT[9]|TGAATCAAGTGAGGCACTGCTTATTAAAG[5]|TGAATCAAGTGAGGCACTGCTTATT[5]|TGAATCAAGTGAGGCACTGCTTATTAAA[4]|TGAATCAAGTGAGGCACTGCTTATTAA[1]
chr7	+	80961432	CCCTGGTTCTATAGCTGGG[1]	-	80961460	TGAGATTCCACCCAGCTATAGAACCAGGGT[1]
chr6	+	127737884	TCGAGGCACAAAATTTCTG[5]	-	127737912	GCTGAAGAGTCAGAAATTTTGTGCCTCGA[185]|GCTGAAGAGTCAGAAATTTTGTGCCTCGAG[30]|GCTGAAGAGTCAGAAATTTTGTGCCTCGAGT[24]|GCTGAAGAGTCAGAAATTTTGTGCCTC[9]|GCTGAAGAGTCAGAAATTTTGTGCCTCG[7]|GCTGAAGAGTCAGAAATTTTGTGCC[3]|GCTGAAGAGTCAGAAATTTTGTGC[3]|GCTGAAGAGTCAGAAATTTTGTG[2]|GCTGAAGAGTCAGAAATTTTGTGCCT[2]
chr17	+	66530640	ACCATCACTCAGATCAACT[1]	-	66530668	TTCTTGTTTCAGTTGATCTGAGTGATGGTC[1]
chr2	+	92435692	TAACAAGTGTGTCACAAGA[1]	-	92435720	TGATCAGCCATCTTGTGACACAC[1]
chr5	+	25197986	TTACTTTTTAAATGACGTG[1]	-	25198014	TCATTAGTTTCACGTCATTTAAAAAGTAA[1]
chr7	+	77028846	AAAAGCTTGCCTTAGTCAT[1]	-	77028874	GATATCCTGTATGACTAAGGCAAGCTTTT[1]
chr10	+	86067240	TGACATTAAAACCTTTTAA[3]	-	86067268	TATGAGTATATTAAAAGGTTTTAATGTCA[1]
chr17	+	66526672	ACTCATACCCAGTTTATTC[23]	-	66526700	TGGATTCAAAGAATAAACTGGGTATGAGT[35]|TGGATTCAAAGAATAAACTGGGTATGAGTT[21]|TGGATTCAAAGAATAAACTGGGTATGA[5]|TGGATTCAAAGAATAAACTGGGTATGAG[3]|TGGATTCAAAGAATAAACTGGGTATG[2]|TGGATTCAAAGAATAAACTGGGTAT[1]
chr6	+	127736598	ATACTCAAAGCAGCATGAC[1]	-	127736626	TACTATGTGCGTCATGCTGCTTTGAGTAT[25]|TACTATGTGCGTCATGCTGCTTTGAGTATT[12]|TACTATGTGCGTCATGCTGCTTTGAGTA[6]|TACTATGTGCGTCATGCTGCTTTGAGT[5]|TACTATGTGCGTCATGCTGCTTTGAG[3]
chr17	+	66543728	GGAGGACAATGTTAGAATC[14]	-	66543756	TGGTTTCTGGGATTCTAACATTGTCCT[6]|TGGTTTCTGGGATTCTAACATTGTCC[5]|TGGTTTCTGGGATTCTAACATTGTCCTC[3]|TGGTTTCTGGGATTCTAACATTGTCCTCC[1]|TGGTTTCTGGGATTCTAACATTGTC[1]|TGGTTTCTGGGATTCTAACATTGT[1]
chr18	+	67217997	ACATTTTGCATAACAGTAC[5]	-	67218025	TAAGCTCTTAGTACTGTTATGCAAAATGTG[119]|TAAGCTCTTAGTACTGTTATGCAAAATGT[39]|TAAGCTCTTAGTACTGTTATGCAAAAT[15]|TAAGCTCTTAGTACTGTTATGCAAAATGTGG[14]|TAAGCTCTTAGTACTGTTATGCAAAATG[8]|TAAGCTCTTAGTACTGTTATGCAAAATGTGGT[6]|TAAGCTCTTAGTACTGTTATGCAAAA[5]|TAAGCTCTTAGTACTGTTATGCAAA[3]|TAAGCTCTTAGTACTGTTATGCA[3]|TAAGCTCTTAGTACTGTTATGCAA[1]
chr7	+	80249169	ACCACATTCCCAAATCTTC[2]	-	80249197	TAGGAAAGAGGAAGATTTGGGAATGTGGT[27]|TAGGAAAGAGGAAGATTTGGGAATGTGG[7]|TAGGAAAGAGGAAGATTTGGGAATGTGGTG[6]|TAGGAAAGAGGAAGATTTGGGAATGT[6]|TAGGAAAGAGGAAGATTTGGGAATGTG[2]|TAGGAAAGAGGAAGATTTGGGAATG[1]
chr7	+	77050042	ACACATTCGAGGCTGAATC[2]	-	77050070	TGTAAGAATAGATTCAGCCTCGAATGTGTGC[5]|TGTAAGAATAGATTCAGCCTCGAATGTGT[2]|TGTAAGAATAGATTCAGCCTCGAATGTGTG[2]|TGTAAGAATAGATTCAGCCTCGAA[2]
chr17	+	66545915	GTCCTTGCATGCTTTGACG[1]	-	66545943	TGAACAGAATCGTCAAAGCATGCAAGGACA[30]|TGAACAGAATCGTCAAAGCATGCAAGGACAA[18]|TGAACAGAATCGTCAAAGCATGCAAGGACAAT[14]|TGAACAGAATCGTCAAAGCATGCAAGGAC[10]|TGAACAGAATCGTCAAAGCATGCAAGG[7]|TGAACAGAATCGTCAAAGCATGCAAGGA[6]|TGAACAGAATCGTCAAAGCATGCAAG[3]|TGAACAGAATCGTCAAAGCATGCAA[1]|TGAACAGAATCGTCAAAGCATGCA[1]
chr7	+	77054047	AGCCCTCCTAGCCTTTTCA[1]	-	77054075	TTGCTATATCTGAAAAGGCTAGGAG[1]
chr9	+	54094173	AAGATGGCTGTGTGATCAA[2]	-	54094201	GTTGAGCTTCTTGATCACACAGCCATC[2]|GTTGAGCTTCTTGATCACACAGCCATCTTTT[2]|GTTGAGCTTCTTGATCACACAGCCA[2]|GTTGAGCTTCTTGATCACACAGCCATCTTT[2]|GTTGAGCTTCTTGATCACACAGCCATCTT[1]|GTTGAGCTTCTTGATCACACAGCCATCT[1]
chr6	+	127743026	GTTCTCATATCAACGCTAC[4]	-	127743054	TATTGACTTTGTAGCGTTGATATGAGA[7]|TATTGACTTTGTAGCGTTGATATGAGAAC[5]|TATTGACTTTGTAGCGTTGATATGAGAA[4]|TATTGACTTTGTAGCGTTGATATGAGAACA[2]|TATTGACTTTGTAGCGTTGATATGAGAACAT[1]|TATTGACTTTGTAGCGTTGATAT[1]
chr10	+	62124487	AACAAAGCATCCATATGTA[1]	-	62124515	GAGAAAATTATACATATGGATGCTTTGTTGC[1]|GAGAAAATTATACATATGGATGCTTTGTTGCA[1]|GAGAAAATTATACATATGGATGCTTT[1]
chr7	+	132475239	GGGATGCTCCTGGAATGAG[1]	-	132475267	TGTAACTCCGCTCATTCCAGGAGCATCCCTT[7]|TGTAACTCCGCTCATTCCAGGAGCATCCC[3]|TGTAACTCCGCTCATTCCAGGAGCATC[2]|TGTAACTCCGCTCATTCCAGGAGCATCCCTTG[1]
chr7	+	80935633	AAGCACTGTGAGAAAATGG[1]	-	80935661	AAGTTCAACTCCATTTTCTCACAGTGCTT[4]
chr14	+	25187265	GTATGAAGGTCTGTACAGC[1]	-	25187293	TTGGTGGAGGGCTGTACAGACCTTCATACA[1]
chr17	+	66544565	TCATTCTTTGGACGTCATG[10]	-	66544593	ATTCATAGCACATGACGTCCAAAGAATGA[17]|ATTCATAGCACATGACGTCCAAAGAATGAA[15]|ATTCATAGCACATGACGTCCAAAGAAT[7]|ATTCATAGCACATGACGTCCAAAGAATG[5]|ATTCATAGCACATGACGTCCAAAGAA[3]|ATTCATAGCACATGACGTCCAAAGA[2]
chr9	+	54086725	GCAGGCACACTTTTCAAGA[1]	-	54086753	TAAGCATGTATCTTGAAAAGTGTGCCTGCT[1]|TAAGCATGTATCTTGAAAAGTGTGCCTGCTA[1]
chr9	+	67548118	AGCGTGAAGAATGTATGGC[33]	-	67548146	TAATAACATGGCCATACATTCTTCAC[30]|TAATAACATGGCCATACATTCTTCACGCTC[22]|TAATAACATGGCCATACATTCTTCACGCT[9]|TAATAACATGGCCATACATTCTTCA[8]|TAATAACATGGCCATACATTCTTC[3]|TAATAACATGGCCATACATTCTTCACGC[3]|TAATAACATGGCCATACATTCTTCACG[2]
chr7	+	80937679	GAGGAGGCTGTGTATTCAG[1]	-	80937707	TAAGAGCTAACTGAATACACAGCCTC[12]|TAAGAGCTAACTGAATACACAGCCTCCTCT[10]|TAAGAGCTAACTGAATACACAGCCTCC[7]|TAAGAGCTAACTGAATACACAGCCTCCTC[7]|TAAGAGCTAACTGAATACACAGCCT[5]|TAAGAGCTAACTGAATACACAGCCTCCTCTC[5]|TAAGAGCTAACTGAATACACAGCCTCCT[2]|TAAGAGCTAACTGAATACACAGC[2]
chr6	+	87937451	AAATGCTGTACCTGCCATT[1]	-	87937479	TTTCCAAGAGAATGGCAGGTACAGCAT[8]|TTTCCAAGAGAATGGCAGGTACAGCATT[8]|TTTCCAAGAGAATGGCAGGTACAGCATTT[7]|TTTCCAAGAGAATGGCAGGTACAGCA[5]|TTTCCAAGAGAATGGCAGGTACA[2]|TTTCCAAGAGAATGGCAGGTACAG[1]
chr9	+	3186598	CTCCGATATTGACATCTTA[1]	-	3186626	TGGACATAATTAAGATGTCAATATCGGAGAC[5]|TGGACATAATTAAGATGTCAATATCGGAGA[3]|TGGACATAATTAAGATGTCAATATCGGAG[1]
chr8	+	28406632	CTGGAGGCAGGCATCAAGC[1]	-	28406660	CGCATGCCTAGCTTGATGCCTGCCTC[2]|CGCATGCCTAGCTTGATGCCTGCCTCCAGA[1]|CGCATGCCTAGCTTGATGCCTGCCT[1]
chr5	+	113764480	CTCTGATGAGGCCCTCCTT[1]	-	113764508	TGGGAACAGCAAGGAGGGCCTCAT[2]|TGGGAACAGCAAGGAGGGCCTCATCAG[1]|TGGGAACAGCAAGGAGGGCCTCATCAGA[1]|TGGGAACAGCAAGGAGGGCCTCA[1]|TGGGAACAGCAAGGAGGGCCTCATC[1]
[truncated: 2,028,123 more chars]
