# Supplementary material for: Conserved generation of short products at piRNA loci
Source: BMC Genomics. 2011 Jan 19;12:46. doi: 10.1186/1471-2164-12-46 (PMC3037900; doi:10.1186/1471-2164-12-46)
Supplement: Additional file 6 — Sites_P9.txt. This file contains the genomic coordinates and sequence information of the P9 sites formed by long sequences (23-32 nt). 1. Column: chromosome 2. Column: Strand of the top sequences 3. Column: 5' Coordinate of the top sequences 4. Column: Top sequences with copynumber 5. Column: Bottom strand 6. Column: 5' Coordinate of the bottom sequences 7. Column: Bottom sequences with copynumber. [file 1471-2164-12-46-S6.TXT]

This file contains the P9 patterns formed by long  sequence (piRNA range).
The coordinates correspond to the 5' coordinates in mm9. 
1. Column: chromosome
2. Column: Strand of the top sequences
3. Column: 5' Coordinate of the top sequences
4. Column: Top sequences with copynumber 
5. Column: Bottom strand
6. Column: 5' Coordinate of the bottom sequences
7. Column: Bottom sequences with copynumber

chr15	+	59129829	TCTCTCTTCATCCACCTTAGTTGTGTATC[1]	-	59129838	TGAAGAGAGAAGATGAAAGAGGC[1]
chr9	+	67594910	TGTGATGTTTTACTAGAACAGACTCTTGAGA[10]|TGTGATGTTTTACTAGAACAGACTCTTGAG[10]|TGTGATGTTTTACTAGAACAGACTCTT[3]|TGTGATGTTTTACTAGAACAGACTCTTGA[2]|TGTGATGTTTTACTAGAACAGACTCTTG[1]	-	67594919	AAACATCACATACCCTTTTTTCTAGGCAG[1]
chr18	+	67217277	AGCGTCTTTCTTTGGACGTGGGCCGATCA[1]	-	67217286	GAAAGACGCTTTTGGCAGCAGGCATT[86]|GAAAGACGCTTTTGGCAGCAGGCATTT[26]|GAAAGACGCTTTTGGCAGCAGGCAT[11]|GAAAGACGCTTTTGGCAGCAGGCATTTCCCT[7]|GAAAGACGCTTTTGGCAGCAGGCATTTC[6]|GAAAGACGCTTTTGGCAGCAGGCATTTCC[5]|GAAAGACGCTTTTGGCAGCAGGCATTTCCC[5]|GAAAGACGCTTTTGGCAGCAGGCATTTCCCTC[2]|GAAAGACGCTTTTGGCAGCAGGC[1]
chr7	+	80275595	TCTTACATGCATCACTTCATTATCTACTG[1]	-	80275604	GCATGTAAGAGGAAAGACAAAAG[1]
chr4	+	93987724	CCACAGGTTAATGTTAACCAGCTCAAT[1]	-	93987733	TAACCTGTGGAGGGATGAACTTGTTCCATT[8]|TAACCTGTGGAGGGATGAACTTGTTCCAT[5]|TAACCTGTGGAGGGATGAACTTGTTCC[4]|TAACCTGTGGAGGGATGAACTTGTT[2]|TAACCTGTGGAGGGATGAACTTGTTC[1]|TAACCTGTGGAGGGATGAACTTGTTCCA[1]
chr15	+	59103487	GTGGCCAACACTGTTAGACGCCTTCA[1]	-	59103496	TGTTGGCCACTGTTCACTCCTTGGAGC[7]|TGTTGGCCACTGTTCACTCCTTGGAGCGC[4]|TGTTGGCCACTGTTCACTCCTTGGAGCGCC[4]|TGTTGGCCACTGTTCACTCCTTGGA[3]|TGTTGGCCACTGTTCACTCCTTGGAG[1]|TGTTGGCCACTGTTCACTCCTTGGAGCG[1]|TGTTGGCCACTGTTCACTCCTTGG[1]|TGTTGGCCACTGTTCACTCCTTG[1]
chr5	+	113759882	CACAACAATAAAACCCTAACTAAGACAAAC[1]	-	113759891	TATTGTTGTGAAGGGAAACCTTGGACAAGGC[6]|TATTGTTGTGAAGGGAAACCTTGGACAA[2]|TATTGTTGTGAAGGGAAACCTTGGAC[1]|TATTGTTGTGAAGGGAAACCTTGGACAAGG[1]
chr17	+	27467089	TTAACTATAGGCATTTATAATTTATAGGCATT[1]	-	27467098	CTATAGTTAATCCATGGAAGGAGTGATGTG[1]
chr17	+	27442084	TGACTTGTGATCCTTGCCTCACAGAGCCGG[1]	-	27442093	TCACAAGTCACAACTGCTGATGCAGAACCCC[19]|TCACAAGTCACAACTGCTGATGCAGAACC[6]|TCACAAGTCACAACTGCTGATGCAGAACCC[3]|TCACAAGTCACAACTGCTGATGCAGAAC[1]|TCACAAGTCACAACTGCTGATGCAGA[1]|TCACAAGTCACAACTGCTGATGCAGAACCCCA[1]
chr15	+	74467617	TGAACAAGTTTGACTCTCCATGAGTTGAGAT[14]|TGAACAAGTTTGACTCTCCATGAGTTGAGA[11]|TGAACAAGTTTGACTCTCCATGAGTTG[9]|TGAACAAGTTTGACTCTCCATGAGTTGAGATA[6]|TGAACAAGTTTGACTCTCCATGAGTTGA[4]|TGAACAAGTTTGACTCTCCATGAGTTGAG[3]|TGAACAAGTTTGACTCTCCATGAGTT[3]|TGAACAAGTTTGACTCTCCATGAG[1]|TGAACAAGTTTGACTCTCCATGA[1]	-	74467626	AACTTGTTCATCAGGATTCCTGCC[1]|AACTTGTTCATCAGGATTCCTGCCAAAGTC[1]
chr11	+	103298563	GAATGCAGTTCAGAAAGCTGGGTCC[1]	-	103298572	AACTGCATTCTGCTAACACTACATACCC[1]
chr17	+	27468534	CAGTTAGGCAAGCAAAAGAAAAGAGCA[2]|CAGTTAGGCAAGCAAAAGAAAAGAGCAG[1]|CAGTTAGGCAAGCAAAAGAAAAGAGCAGGA[1]	-	27468543	TGCCTAACTGTGGGGAAAAATAAAAACATA[1]
chr11	+	103299034	TCTGTCATTCAGGTTCTGGTCGAGAAGTA[3]|TCTGTCATTCAGGTTCTGGTCGAGAAGT[3]|TCTGTCATTCAGGTTCTGGTCGAGAAG[1]|TCTGTCATTCAGGTTCTGGTCGAGA[1]|TCTGTCATTCAGGTTCTGGTCGAGAA[1]	-	103299043	GAATGACAGAGAGCCATGTAAAGAA[1]
chr9	+	54069044	GGACCACGTAAGGCCAACCGAAATTCTAGC[1]	-	54069053	TACGTGGTCCCAAGGTTAAAGCTGTCTGA[5]|TACGTGGTCCCAAGGTTAAAGCTGTC[1]|TACGTGGTCCCAAGGTTAAAGCTGTCT[1]
chr5	+	150628455	AATCTACATATGTAGTGTCAACGGAGAATC[7]|AATCTACATATGTAGTGTCAACGGAGAAT[3]|AATCTACATATGTAGTGTCAACGGAGAA[2]|AATCTACATATGTAGTGTCAACGGAGAATCTT[2]|AATCTACATATGTAGTGTCAACGGAGA[1]|AATCTACATATGTAGTGTCAACGGAGAATCT[1]	-	150628464	TATGTAGATTGTCATGGCGCTCTGCTCA[3]|TATGTAGATTGTCATGGCGCTCTGCTCAGT[2]
chr7	+	80959791	CTCTTCAGCAGAAGCTCCAAGTACAGAA[2]	-	80959800	TGCTGAAGAGTCCAAACCAATTCAGTTGTA[19]|TGCTGAAGAGTCCAAACCAATTCAGTTGT[12]|TGCTGAAGAGTCCAAACCAATTCAGTTG[5]|TGCTGAAGAGTCCAAACCAATTCAGTTGTAA[2]|TGCTGAAGAGTCCAAACCAATTCAGTT[2]|TGCTGAAGAGTCCAAACCAATTCAGT[2]|TGCTGAAGAGTCCAAACCAATTCAGTTGTAAT[1]|TGCTGAAGAGTCCAAACCAATTC[1]
chr2	+	92393419	TCTCACTTCTGTCTTGGTGAGATGCTACTTT[1]	-	92393428	AGAAGTGAGAAAATCACTCTCGGA[1]
chr15	+	59095790	TAGATGGTCACTGTATGGAAACTCCCTCT[1]	-	59095799	TGACCATCTAGAGAAGTTTTTTAAATGTC[2]
chr11	+	103285704	GGGTAATGCAGTAGTGACCATTTTTCTGGCC[4]|GGGTAATGCAGTAGTGACCATTTTTCTGGC[2]|GGGTAATGCAGTAGTGACCATTTTTCTGG[1]	-	103285713	TGCATTACCCAAAGAATTCAGGGAG[2]|TGCATTACCCAAAGAATTCAGGGAGCA[1]
chr9	+	67584049	TTAGGCTCCAGAAACAGAGGTGTGG[1]	-	67584058	TGGAGCCTAACTTCTCTGCCATTTTAATGC[1]
chr6	+	127746580	TCTTGTTAGTCTTTGGCTTCCATATCCTTC[4]|TCTTGTTAGTCTTTGGCTTCCATATCC[1]|TCTTGTTAGTCTTTGGCTTCCATATC[1]	-	127746589	ACTAACAAGAGGCCTTGGCATCA[1]
chr17	+	22654057	TGGTGATGCACATTTTCCAGGATCATGGC[9]|TGGTGATGCACATTTTCCAGGATCATGGCA[2]|TGGTGATGCACATTTTCCAGGATCATGG[1]	-	22654066	TGCATCACCAAGATCCAGGAAGG[1]
chr5	+	150621156	TGTAAAACAAACAGGAGTCTGGAGAAAAC[1]	-	150621165	TTGTTTTACAATGTTAAACGTGTTGTTTTT[2]|TTGTTTTACAATGTTAAACGTGTTGTTTT[2]|TTGTTTTACAATGTTAAACGTGTTGTT[1]
chr10	+	75318287	CAAGTGAAACACTGCTTTGGGAGA[2]|CAAGTGAAACACTGCTTTGGGAGAGCC[1]|CAAGTGAAACACTGCTTTGGGAGAGCCACC[1]|CAAGTGAAACACTGCTTTGGGAGAGC[1]	-	75318296	GTTTCACTTGTTGAGAGGGTTGAGTAATGT[1]
chr6	+	127738977	TAAGACATGATCCCTGTCCTAGAGAG[2]	-	127738986	TCATGTCTTATTTATCTCTATATCCCTAGG[321]|TCATGTCTTATTTATCTCTATATCCCTAG[153]|TCATGTCTTATTTATCTCTATATCCCTAGGA[26]|TCATGTCTTATTTATCTCTATATCCCTA[21]|TCATGTCTTATTTATCTCTATATCCC[8]|TCATGTCTTATTTATCTCTATATCCCT[5]|TCATGTCTTATTTATCTCTATATCC[2]
chr17	+	22653033	TGCTGAGATTTCCATAATGTTCCATATCAT[1]	-	22653042	AATCTCAGCACAAAATCAAGGGGAAGGGAC[1]
chr15	+	72951547	TATGTGTTCTTCAGGTGTCGGAACATGG[1]|TATGTGTTCTTCAGGTGTCGGAACATGGG[1]|TATGTGTTCTTCAGGTGTCGGAACATG[1]	-	72951556	AGAACACATACGCTGGCCTCCAGCTGGTGGT[2]
chr17	+	27468987	GGCATATCCTCAGTGTCCCTATTCT[1]	-	27468996	AGGATATGCCTTGGGCAACCACTGCTAAGA[1]
chr17	+	66546285	AAAACTCATAGACACGAGACAGG[2]	-	66546294	TATGAGTTTTCTTGAAAATTAAGCCCCGA[12]|TATGAGTTTTCTTGAAAATTAAGCCCCGAA[9]|TATGAGTTTTCTTGAAAATTAAGCCCC[8]|TATGAGTTTTCTTGAAAATTAAGCCCCG[1]
chr7	+	80960747	AATTCTGTGATGAGGTACCCTAA[2]|AATTCTGTGATGAGGTACCCTAACCACAGA[1]	-	80960756	TCACAGAATTTAAGGATGCCAAACCATTGA[71]|TCACAGAATTTAAGGATGCCAAACCAT[14]|TCACAGAATTTAAGGATGCCAAACCATT[12]|TCACAGAATTTAAGGATGCCAAACCA[12]|TCACAGAATTTAAGGATGCCAAACCATTG[9]|TCACAGAATTTAAGGATGCCAAAC[6]|TCACAGAATTTAAGGATGCCAAACC[5]|TCACAGAATTTAAGGATGCCAAACCATTGAC[2]|TCACAGAATTTAAGGATGCCAAACCATTGACT[1]
chr11	+	5430310	ACACGTCCTGCCATGCTGAAGAGCTCTTCC[1]	-	5430319	CAGGACGTGTAATGAGGGCTTTCGC[1]
chr14	+	24912169	TGTTACATGGAGTGCATTTTTTTTGAC[17]|TGTTACATGGAGTGCATTTTTTTTGACACT[9]|TGTTACATGGAGTGCATTTTTTTTGACAC[7]|TGTTACATGGAGTGCATTTTTTTTGACA[6]|TGTTACATGGAGTGCATTTTTTTTGA[6]|TGTTACATGGAGTGCATTTTTTTTG[3]|TGTTACATGGAGTGCATTTTTTT[1]	-	24912178	CCATGTAACAAAAGGCTGCCAGGAAAAT[1]
chr6	+	127746952	TTCTTGGAAAGCTGGTTAAGTTCTTTACT[5]|TTCTTGGAAAGCTGGTTAAGTTCTTTA[3]|TTCTTGGAAAGCTGGTTAAGTTCTTTAC[3]|TTCTTGGAAAGCTGGTTAAGTTCTTT[1]	-	127746961	TTTCCAAGAAGACTAGTGTCTAA[1]|TTTCCAAGAAGACTAGTGTCTAAAAGGCTCAG[1]|TTTCCAAGAAGACTAGTGTCTAAAAGGCT[1]
chr10	+	66160075	GGAGAGATCACTTCCATCTGCAACAGTGA[1]	-	66160084	TGATCTCTCCACACCCTCTTGGTCACTTT[2]|TGATCTCTCCACACCCTCTTGGTCACTT[2]|TGATCTCTCCACACCCTCTTGGTCA[1]
chr5	+	113754040	GTGGATCTCACGGGCTAACGCCCCAGAACAA[1]	-	113754049	TGAGATCCACAGGTAAACCTATCTGAAAAC[50]|TGAGATCCACAGGTAAACCTATCTGAAA[19]|TGAGATCCACAGGTAAACCTATCTGAAAA[17]|TGAGATCCACAGGTAAACCTATCTGA[8]|TGAGATCCACAGGTAAACCTATCTGAA[4]|TGAGATCCACAGGTAAACCTATCTG[2]|TGAGATCCACAGGTAAACCTATCTGAAAACA[2]|TGAGATCCACAGGTAAACCTATCT[1]|TGAGATCCACAGGTAAACCTATCTGAAAACAC[1]
chr9	+	67563543	TGTAAATCTACAGGGCAGATACAACACA[1]	-	67563552	TAGATTTACACACAGTGCACTCAGTCA[3]|TAGATTTACACACAGTGCACTCAGTCAGGG[3]|TAGATTTACACACAGTGCACTCAGTC[1]
chr17	+	66540728	GAGAAGACAGAGAGACTGGATTCCCACCCTT[1]	-	66540737	CTGTCTTCTCCAGATGATGATGATGCTC[2]
chr2	+	92422522	TCTTCATTAGTAACAATAAACATCAGAGCCT[2]|TCTTCATTAGTAACAATAAACATCAGAGC[1]	-	92422531	CTAATGAAGATGGATTTGGAATGGGAGC[1]
chr6	+	128396910	TGATAGGTTTCCTCTTTCAAATTTGTCTT[1]|TGATAGGTTTCCTCTTTCAAATTTGTCTTA[1]	-	128396919	AAACCTATCACACTAAGCAACTAACTCA[1]
chr8	+	38168284	TGCCATGCAATCGTGGGCCTTATGGAGGCT[1]	-	38168293	TTGCATGGCACTTAAGTAATACTTCATTTT[12]|TTGCATGGCACTTAAGTAATACTTCATTT[4]|TTGCATGGCACTTAAGTAATACTTCATT[2]|TTGCATGGCACTTAAGTAATACTTCAT[1]
chr14	+	25167149	GTCAATACAAAGCAAGCTGATAGCTAA[1]	-	25167158	TTGTATTGACTTTACAGTGCTTAGGTATGT[2]
chr9	+	67582534	TAGGAGAAACTTCCCTTTGTTCTTCAGGGC[31]|TAGGAGAAACTTCCCTTTGTTCTTCAGG[10]|TAGGAGAAACTTCCCTTTGTTCTTCA[5]|TAGGAGAAACTTCCCTTTGTTCTTC[4]|TAGGAGAAACTTCCCTTTGTTCTTCAGGG[4]|TAGGAGAAACTTCCCTTTGTTCTTCAG[3]|TAGGAGAAACTTCCCTTTGTTCTTCAGGGCTG[1]|TAGGAGAAACTTCCCTTTGTTCTT[1]|TAGGAGAAACTTCCCTTTGTTCTTCAGGGCT[1]	-	67582543	GTTTCTCCTAGGAACATAAGTTC[3]|GTTTCTCCTAGGAACATAAGTTCTGGAA[2]
chr15	+	74483716	TCAGGTACTACTGGAAAAAGGATGAGGA[1]	-	74483725	TAGTACCTGAGACTGTTCCCACTGTT[1]
chr7	+	80267143	TCTTCCCATGGAGTCAGGAATAGGC[1]|TCTTCCCATGGAGTCAGGAATAGGCCCGT[1]	-	80267152	CATGGGAAGATAACTTATGCTTGTTTCCAC[1]
chr17	+	27469038	TTGCTTTCTTATGTTTGCAACTTTGTGAAGC[3]|TTGCTTTCTTATGTTTGCAACTTTGTGAA[1]|TTGCTTTCTTATGTTTGCAACTTTGT[1]	-	27469047	AAGAAAGCAAAAACTGGACAGGACTTTAG[2]|AAGAAAGCAAAAACTGGACAGGACTT[1]
chr17	+	27496142	TCACATCACAAGGGAAGCCAATGCTTCTTTCT[4]|TCACATCACAAGGGAAGCCAATGCTTCTTTC[2]|TCACATCACAAGGGAAGCCAATGCTTCTTT[1]|TCACATCACAAGGGAAGCCAATGCTTC[1]|TCACATCACAAGGGAAGCCAATGCTTCT[1]	-	27496151	TGTGATGTGAGACTATCCAGCGCTGGTGC[1]
chr15	+	74467633	TCCATGAGTTGAGATAGACAAAAGCTGGCA[30]|TCCATGAGTTGAGATAGACAAAAGCTGGC[11]|TCCATGAGTTGAGATAGACAAAAGCTG[5]|TCCATGAGTTGAGATAGACAAAAGCTGG[2]|TCCATGAGTTGAGATAGACAAAAGC[1]|TCCATGAGTTGAGATAGACAAAAGCTGGCAG[1]|TCCATGAGTTGAGATAGACAAAAG[1]|TCCATGAGTTGAGATAGACAAAAGCT[1]	-	74467642	AACTCATGGAGAGTCAAACTTGTTCATCAGG[1]
chr17	+	22654830	TTCCAATTCACTGCATTTTGCTAGGGCT[1]	-	22654839	TGAATTGGAAAGGCACTACAGATTCTAATG[1]
chr5	+	113783027	GAGGATAGCACACACAGGGGACACTGGC[17]|GAGGATAGCACACACAGGGGACACTGG[9]|GAGGATAGCACACACAGGGGACAC[7]|GAGGATAGCACACACAGGGGACACTG[6]|GAGGATAGCACACACAGGGGACACTGGCCC[5]|GAGGATAGCACACACAGGGGACACTGGCC[3]|GAGGATAGCACACACAGGGGACA[3]	-	113783036	TGCTATCCTCTAGACACACGTGTGGCTAAG[2]
chr13	+	50609444	AAACATCCCAGAGCTTCCTGAAAAACACAGAA[1]	-	50609453	TGGGATGTTTGATTTTAGCTTCCTCTCTGT[21]|TGGGATGTTTGATTTTAGCTTCCTCTCTG[4]|TGGGATGTTTGATTTTAGCTTCCTCTCT[2]|TGGGATGTTTGATTTTAGCTTCCTCTCTGTA[1]
chr15	+	59102288	TTCCTGACTAAGAGATGACAGACTGATAC[1]	-	59102297	TAGTCAGGAAGGACAGTTAATCAGGA[14]|TAGTCAGGAAGGACAGTTAATCAGGACC[13]|TAGTCAGGAAGGACAGTTAATCAGGACCAC[13]|TAGTCAGGAAGGACAGTTAATCAGGAC[13]|TAGTCAGGAAGGACAGTTAATCAGGACCA[9]|TAGTCAGGAAGGACAGTTAATCAGG[6]|TAGTCAGGAAGGACAGTTAATCAGGACCACA[1]
chr6	+	127752487	CTCACAAGCATTCTCTACTGCCTACAC[1]|CTCACAAGCATTCTCTACTGCCTACACTAA[1]	-	127752496	TGCTTGTGAGTCTAGACTCCCATGTCAGC[1]
chr17	+	66526855	GAAAATAACAGAAAACACCCTAACAATAAAC[1]	-	66526864	TGTTATTTTCATTAGAAATGGCTGAGAGT[3]|TGTTATTTTCATTAGAAATGGCTGAGAGTA[1]
chr9	+	67551025	TGTATGCCAAATACATCTCATGACGTCTTC[1]	-	67551034	TTGGCATACAGGGATAGGCAGAGGTACAT[3]|TTGGCATACAGGGATAGGCAGAGGTAC[2]|TTGGCATACAGGGATAGGCAGAG[1]|TTGGCATACAGGGATAGGCAGAGGTACA[1]
chr10	+	75315826	TGCATCGATCTTCGACTCTGCGTCCCTGT[11]|TGCATCGATCTTCGACTCTGCGTCCC[3]|TGCATCGATCTTCGACTCTGCGTCCCT[2]	-	75315835	GATCGATGCAAAGCGCAAGAGGTTTATTGATC[1]
chr17	+	27468618	TTTTATTCTCAGTGTTGCACGTCTCTTATT[16]|TTTTATTCTCAGTGTTGCACGTCTCT[14]|TTTTATTCTCAGTGTTGCACGTCTC[10]|TTTTATTCTCAGTGTTGCACGTCTCTT[8]|TTTTATTCTCAGTGTTGCACGTCTCTTAT[8]|TTTTATTCTCAGTGTTGCACGTCTCTTA[6]|TTTTATTCTCAGTGTTGCACGTCTCTTATTC[2]	-	27468627	GAGAATAAAAGGATAGGCCTGAGGGTGGC[1]|GAGAATAAAAGGATAGGCCTGAGGGTGG[1]
chr15	+	59110761	TTGCTTTCACATTGGTTTCCATTCTACAA[2]|TTGCTTTCACATTGGTTTCCATTCTACA[2]|TTGCTTTCACATTGGTTTCCATTCTAC[1]	-	59110770	GTGAAAGCAAGCAGAGAACCATCTG[1]|GTGAAAGCAAGCAGAGAACCATCTGAGAC[1]
chr17	+	27481742	TCTCCGGAATAAAAAAATCTGTCCCT[1]|TCTCCGGAATAAAAAAATCTGTCCCTC[1]	-	27481751	ATTCCGGAGATTGGTTTGTAGCTCTCAGG[1]
chr8	+	112651611	TTTGAAATAGTTGGTTTTTTAGCACTGG[2]|TTTGAAATAGTTGGTTTTTTAGCACTGGG[1]	-	112651620	CTATTTCAAAAAAATTAAGAACTTCCAAGAT[1]|CTATTTCAAAAAAATTAAGAACTTCCAAG[1]
chr2	+	92388035	TAGAAGACAAGAACTCTGCCAGAGGGT[31]|TAGAAGACAAGAACTCTGCCAGAGGG[17]|TAGAAGACAAGAACTCTGCCAGAGGGTGGCT[10]|TAGAAGACAAGAACTCTGCCAGAGG[10]|TAGAAGACAAGAACTCTGCCAGA[10]|TAGAAGACAAGAACTCTGCCAGAGGGTGGC[8]|TAGAAGACAAGAACTCTGCCAGAGGGTGG[3]|TAGAAGACAAGAACTCTGCCAGAGGGTG[2]|TAGAAGACAAGAACTCTGCCAGAG[2]|TAGAAGACAAGAACTCTGCCAGAGGGTGGCTG[1]	-	92388044	TTGTCTTCTACTAGTGTTATGGAGTCAAA[1]
chr6	+	85063031	ACAGCTAGGAGTGTAACCTTCACAGGCACT[2]|ACAGCTAGGAGTGTAACCTTCACAGGCA[1]	-	85063040	TCCTAGCTGTCTGTAGGGATCTCCAGACC[3]|TCCTAGCTGTCTGTAGGGATCTCCAGAC[2]|TCCTAGCTGTCTGTAGGGATCTCCAGACCTC[2]|TCCTAGCTGTCTGTAGGGATCTCCAGA[2]|TCCTAGCTGTCTGTAGGGATCTCCAGACCT[1]
chr6	+	127760336	TACAGTTTCACCAAATCTTTCCTCTTGTGT[3]|TACAGTTTCACCAAATCTTTCCTCTTGTGTC[2]|TACAGTTTCACCAAATCTTTCCTCTT[1]|TACAGTTTCACCAAATCTTTCCTCTTGTG[1]	-	127760345	TGAAACTGTAGATCCCATGTCAGGG[1]
chr12	+	99664451	TGGCATTCTTGGGTCTATCAGCTTTGCTTT[9]|TGGCATTCTTGGGTCTATCAGCTTTGCTT[3]|TGGCATTCTTGGGTCTATCAGCTTT[2]|TGGCATTCTTGGGTCTATCAGCTTTGCTTTT[2]|TGGCATTCTTGGGTCTATCAGCTTTGC[1]	-	99664460	AAGAATGCCAGTCTTGACACTGACCCAAA[1]
chr7	+	80965748	TCTTATTTCCAGGTGAGCTAGAGCATCAAC[7]|TCTTATTTCCAGGTGAGCTAGAGCATCAA[6]|TCTTATTTCCAGGTGAGCTAGAGCATC[3]|TCTTATTTCCAGGTGAGCTAGAGCATCA[1]	-	80965757	GGAAATAAGAGTGGCATCTTCCTATGACTCC[1]
chr5	+	150620623	ACCTGAAATACATTTTGCATGCTTTTATGGT[1]	-	150620632	TATTTCAGGTTCACTTAGCTGTTTCTACAGG[7]|TATTTCAGGTTCACTTAGCTGTTTC[3]|TATTTCAGGTTCACTTAGCTGTTTCTACAG[3]|TATTTCAGGTTCACTTAGCTGTTTCT[2]|TATTTCAGGTTCACTTAGCTGTTTCTACAGGG[1]|TATTTCAGGTTCACTTAGCTGTTTCTAC[1]|TATTTCAGGTTCACTTAGCTGTTTCTACA[1]
chr9	+	67560761	ACCTGAAGGAAAAGAGACCTTTGTCCTAAG[2]|ACCTGAAGGAAAAGAGACCTTTGT[1]	-	67560770	TCCTTCAGGTTTTGCCACTTTGCAGGAAG[7]|TCCTTCAGGTTTTGCCACTTTGCAGGAAGA[3]|TCCTTCAGGTTTTGCCACTTTGCAGGA[2]|TCCTTCAGGTTTTGCCACTTTGCAGG[2]|TCCTTCAGGTTTTGCCACTTTGCA[1]
chr6	+	128397399	TTCTCTATGTTGCAATAATCAGACCCAGC[3]|TTCTCTATGTTGCAATAATCAGACCCAGCA[1]	-	128397408	ACATAGAGAATGAATTTCTTCCCACAGGAAC[1]
chr7	+	77031331	CCTTTACCTATGGATTGCACACAGGAATACA[1]	-	77031340	TAGGTAAAGGCCGTTCTGTTGGCAAGTGA[56]|TAGGTAAAGGCCGTTCTGTTGGCAA[5]|TAGGTAAAGGCCGTTCTGTTGGCAAG[5]|TAGGTAAAGGCCGTTCTGTTGGCAAGT[5]|TAGGTAAAGGCCGTTCTGTTGGC[3]|TAGGTAAAGGCCGTTCTGTTGGCAAGTGAG[3]|TAGGTAAAGGCCGTTCTGTTGGCAAGTGAGA[3]|TAGGTAAAGGCCGTTCTGTTGGCAAGTG[3]
chr7	+	132472692	GAACAGTTCTAACACTGTAAAATCTTCCAGC[1]|GAACAGTTCTAACACTGTAAAATCTTCC[1]|GAACAGTTCTAACACTGTAAAATCTTCCAG[1]	-	132472701	AGAACTGTTCTCTCTTAATACTTGAAGACCT[3]|AGAACTGTTCTCTCTTAATACTTGAAGACCTT[3]|AGAACTGTTCTCTCTTAATACTTGAAGAC[2]|AGAACTGTTCTCTCTTAATACTTGAAGA[1]|AGAACTGTTCTCTCTTAATACTTGAAGACC[1]
chr10	+	86067086	ATCAGGTCTATCTAGTTGTGTAGGTTGCA[1]	-	86067095	TAGACCTGATTTGATGTTACTCTACAAG[1]
chr7	+	132473378	AGAAAAGGCATAATGATATCGTGGCTACT[1]|AGAAAAGGCATAATGATATCGTGGCTAC[1]	-	132473387	TGCCTTTTCTTCCCTACAGATTCTATGATT[9]|TGCCTTTTCTTCCCTACAGATTCTATGA[2]|TGCCTTTTCTTCCCTACAGATTCTA[1]|TGCCTTTTCTTCCCTACAGATTCTATGAT[1]
chr14	+	24906885	TAGTCCTCTAGAACTGCACACTTCTC[4]|TAGTCCTCTAGAACTGCACACTTCTCCC[2]|TAGTCCTCTAGAACTGCACACTTCTCC[1]|TAGTCCTCTAGAACTGCACACTT[1]|TAGTCCTCTAGAACTGCACACTTCTCCCAG[1]|TAGTCCTCTAGAACTGCACACTTC[1]|TAGTCCTCTAGAACTGCACACTTCT[1]	-	24906894	TAGAGGACTAGAGGGAGCGTAGTTCCCAG[1]
chr13	+	51007770	TGTTTAGCTAGTGACAGATAATG[1]	-	51007779	TAGCTAAACAGGCTCATTGAAAGTAAAAG[3]|TAGCTAAACAGGCTCATTGAAAGTAA[1]
chr10	+	18519579	AAGTAGATTAGGCTAGCCATCCG[1]	-	18519588	TAATCTACTTAGAAACTATAGGCCAGTAAG[6]|TAATCTACTTAGAAACTATAGGCCAGTAA[4]|TAATCTACTTAGAAACTATAGGCCAGTAAGA[1]
chr15	+	78495340	GCAGAATGTAGACTGGCCAATTTAG[1]	-	78495349	TACATTCTGCTCTGACTCCCAGAGAACTGA[23]|TACATTCTGCTCTGACTCCCAGAGAAC[4]|TACATTCTGCTCTGACTCCCAGAGAACTGAC[1]|TACATTCTGCTCTGACTCCCAGAGAACTGACT[1]|TACATTCTGCTCTGACTCCCAGAGAACTG[1]|TACATTCTGCTCTGACTCCCAGAGA[1]|TACATTCTGCTCTGACTCCCAGAGAA[1]
chr8	+	112653675	AAACATCACTGCTACCTTATCTCTTATTTT[9]|AAACATCACTGCTACCTTATCTCTTATTT[3]	-	112653684	AGTGATGTTTAGACACCTCGATGATGTGCTA[8]|AGTGATGTTTAGACACCTCGATGATGTG[2]|AGTGATGTTTAGACACCTCGATGATGTGC[1]
chr7	+	77055131	TTGTTTCTTTTGGGGTTTGTTGTCAT[3]|TTGTTTCTTTTGGGGTTTGTTGTC[1]|TTGTTTCTTTTGGGGTTTGTTGTCATTTT[1]	-	77055140	AAAGAAACAAAAAGAGAGAGGTTCATTTTCCT[1]
chr7	+	80268745	TTTGTAACCAAATCAGTTGCACCCCTCCAC[1]	-	80268754	TGGTTACAAAAACGTAAGCTGAACGATGTG[2]|TGGTTACAAAAACGTAAGCTGAACGATGT[1]
chr5	+	115298347	GAACTTCCTACTTGTGCCTGTGATTCC[1]	-	115298356	TAGGAAGTTCTAGACCTTTGGGTTCCAAC[53]|TAGGAAGTTCTAGACCTTTGGGTTCCAACC[33]|TAGGAAGTTCTAGACCTTTGGGTTCCA[9]|TAGGAAGTTCTAGACCTTTGGGTTCCAA[5]|TAGGAAGTTCTAGACCTTTGGGTTCC[3]|TAGGAAGTTCTAGACCTTTGGGTTCCAACCGA[1]|TAGGAAGTTCTAGACCTTTGGGTTC[1]
chr5	+	113766291	AACTCTGCAAGTCGATGGGTCAAGATTAG[1]	-	113766300	TTGCAGAGTTTAGAGTCCCTGTGCAGA[3]|TTGCAGAGTTTAGAGTCCCTGTG[2]|TTGCAGAGTTTAGAGTCCCTGTGC[2]|TTGCAGAGTTTAGAGTCCCTGTGCAG[1]|TTGCAGAGTTTAGAGTCCCTGTGCAGAC[1]
chr7	+	60164529	TGCTGAAGGTTCTTTTGGTACTGAAGG[4]|TGCTGAAGGTTCTTTTGGTACTGAAGGAG[1]|TGCTGAAGGTTCTTTTGGTACTGAAGGAGGC[1]|TGCTGAAGGTTCTTTTGGTACTGAAGGAGG[1]|TGCTGAAGGTTCTTTTGGTACTGAAGGA[1]|TGCTGAAGGTTCTTTTGGTACTGAAG[1]	-	60164538	ACCTTCAGCACACCAGAGGTGTGTTCAGGAAA[1]
chr17	+	66543910	CACCTTGTCACTGCCCAGGATTTTTTCATAAC[1]	-	66543919	TGACAAGGTGTGCTCAAGTAAACTAAGT[2]|TGACAAGGTGTGCTCAAGTAAACTAA[2]|TGACAAGGTGTGCTCAAGTAAACTAAG[1]|TGACAAGGTGTGCTCAAGTAAACTAAGTG[1]|TGACAAGGTGTGCTCAAGTAAACTAAGTGG[1]
chr18	+	67224546	AAACATGCCATGGATTAATTAGGATTAG[1]	-	67224555	TGGCATGTTTAGAAGTTACAGTAAATAACAA[33]|TGGCATGTTTAGAAGTTACAGTAAATAAC[24]|TGGCATGTTTAGAAGTTACAGTAAATAACA[19]|TGGCATGTTTAGAAGTTACAGTAAATAACAAA[10]|TGGCATGTTTAGAAGTTACAGTAAATA[2]|TGGCATGTTTAGAAGTTACAGTA[1]|TGGCATGTTTAGAAGTTACAGTAA[1]|TGGCATGTTTAGAAGTTACAGTAAAT[1]
chr14	+	24903613	TAGCGTCCTTAGAGGTCACAAGTATCCTC[18]|TAGCGTCCTTAGAGGTCACAAGTATCC[9]|TAGCGTCCTTAGAGGTCACAAGTATCCT[7]|TAGCGTCCTTAGAGGTCACAAGTATC[3]|TAGCGTCCTTAGAGGTCACAAGT[2]|TAGCGTCCTTAGAGGTCACAAGTATCCTCTGG[1]|TAGCGTCCTTAGAGGTCACAAGTATCCTCT[1]	-	24903622	AAGGACGCTATTCTCTTCAGATGAGTCTG[1]|AAGGACGCTATTCTCTTCAGATGAGTCT[1]
chr13	+	50609903	GTGAACCATAAAAGAGGCTTGAAGA[1]|GTGAACCATAAAAGAGGCTTGAAGATGT[1]	-	50609912	TATGGTTCACTTGTCCTTTTTTGAGGTGGT[1]
chr17	+	27464362	TTGGTTCCAACAAAACCTCAGAATTAGGCC[1831]|TTGGTTCCAACAAAACCTCAGAATTAGGC[849]|TTGGTTCCAACAAAACCTCAGAATTAGGCCA[382]|TTGGTTCCAACAAAACCTCAGAATTAGG[161]|TTGGTTCCAACAAAACCTCAGAAT[37]|TTGGTTCCAACAAAACCTCAGAA[15]|TTGGTTCCAACAAAACCTCAGAATTAG[13]|TTGGTTCCAACAAAACCTCAGAATTAGGCCAG[3]|TTGGTTCCAACAAAACCTCAGAATTA[3]|TTGGTTCCAACAAAACCTCAGAATT[2]	-	27464371	TTGGAACCAAGTTTTCTGCCACAGCCAAT[3]|TTGGAACCAAGTTTTCTGCCACAGCCAATG[2]|TTGGAACCAAGTTTTCTGCCACAGCCAA[1]|TTGGAACCAAGTTTTCTGCCACAGCCAATGA[1]
chr10	+	62148315	TTACTTACATACTATTATAATCTCATGAC[2]	-	62148324	ATGTAAGTAATCAGGTTTGAGTAGGTGGCC[1]
chr6	+	127760189	TGACTTAAAAAGACAGGGACAATGCAGAT[2]|TGACTTAAAAAGACAGGGACAATGC[1]|TGACTTAAAAAGACAGGGACAATGCAGATA[1]|TGACTTAAAAAGACAGGGACAATGCAGA[1]	-	127760198	TTTTAAGTCAGTTTGTCACTCGC[1]
chr10	+	66159397	TGTTGTCCCAGAGCAGGCTGGGAAAATGGGC[1]	-	66159406	TGGGACAACAGTTTCACTGATCTCTGTCTC[88]|TGGGACAACAGTTTCACTGATCTCTGTCT[85]|TGGGACAACAGTTTCACTGATCTCTGTC[30]|TGGGACAACAGTTTCACTGATCTCTGT[21]|TGGGACAACAGTTTCACTGATCTCTGTCTCC[19]|TGGGACAACAGTTTCACTGATCTCTG[4]|TGGGACAACAGTTTCACTGATCTC[2]|TGGGACAACAGTTTCACTGATCTCT[2]
chr18	+	67216162	ACAGGTATGAGAAGCAAGAATTGT[1]	-	67216171	TCATACCTGTGACCACAAGAAGTTGACAAGG[6]|TCATACCTGTGACCACAAGAAGTTGAC[4]|TCATACCTGTGACCACAAGAAGTTGACAAG[1]
chr2	+	92383259	TTCTAAGTCTTTATTCTCATTCCCACTGA[31]|TTCTAAGTCTTTATTCTCATTCCCACTGAC[16]|TTCTAAGTCTTTATTCTCATTCCCACT[8]|TTCTAAGTCTTTATTCTCATTCCCAC[3]|TTCTAAGTCTTTATTCTCATTCCCA[3]|TTCTAAGTCTTTATTCTCATTCCCACTG[3]|TTCTAAGTCTTTATTCTCATTCCCACTGACT[2]	-	92383268	AGACTTAGAAAGCTTAGCAAATATATG[1]
chr15	+	74468166	TTGTACCCCAAGACATGATTTCTCATCTCC[12]|TTGTACCCCAAGACATGATTTCTCATCTC[10]|TTGTACCCCAAGACATGATTTCTCATC[6]|TTGTACCCCAAGACATGATTTCTCATCT[2]	-	74468175	TGGGGTACAAACTGGCATGTTCCCTAA[2]|TGGGGTACAAACTGGCATGTTCCCTA[1]|TGGGGTACAAACTGGCATGTTCCCTAAAA[1]
chr6	+	92121169	TATGTTGTCAAGAGTTGATGCTAGCGTTG[4]|TATGTTGTCAAGAGTTGATGCTAGCGT[3]|TATGTTGTCAAGAGTTGATGCTAGCGTTGC[2]|TATGTTGTCAAGAGTTGATGCTAGC[1]|TATGTTGTCAAGAGTTGATGCTAGCGTT[1]	-	92121178	TGACAACATAGAAGTTTGAATATGTGGCTA[1]
chr17	+	27461413	GCAGATCATAGGAGGGAAGAGATGAGCGCC[1]	-	27461422	TATGATCTGCTTTTCTCCTGCCCACT[5]|TATGATCTGCTTTTCTCCTGCCCACTC[5]|TATGATCTGCTTTTCTCCTGCCCA[3]|TATGATCTGCTTTTCTCCTGCCC[3]|TATGATCTGCTTTTCTCCTGCCCACTCTGC[1]
chr11	+	103308727	TGTAACTGTACCTGACTCAGTGTTAGCCCT[1]	-	103308736	TACAGTTACAATGCTATCACATGGGC[1]
chr10	+	62127406	TATTCACAATCTCCGCCTCAGGGATTTG[1]	-	62127415	ATTGTGAATATGGAGAACGAAGGGCTTTCTG[1]
chr7	+	80962284	ACTCTTCGGCAAGTTTTGTGGAATAG[1]	-	80962293	GCCGAAGAGTCTGTAAGGCCTTGATCTAC[1]
chr17	+	66545062	CTTCTTTTCAGAGTCTCAGCGCAGTGT[2]	-	66545071	TGAAAAGAAGATATGTGAGCAGACCAAAGG[45]|TGAAAAGAAGATATGTGAGCAGACCAAAG[29]|TGAAAAGAAGATATGTGAGCAGACCA[20]|TGAAAAGAAGATATGTGAGCAGACCAAA[18]|TGAAAAGAAGATATGTGAGCAGACCAA[14]|TGAAAAGAAGATATGTGAGCAGACC[14]|TGAAAAGAAGATATGTGAGCAGAC[6]|TGAAAAGAAGATATGTGAGCAGA[2]
chr6	+	128398633	TAGTCACTGGTCACTTGGGATTTTCCAATT[1]	-	128398642	CCAGTGACTAGTCTCCATATTGGAC[1]
chr17	+	66545164	CATCCTCTCACTTCTCCCTTGCAGATTGTTG[2]	-	66545173	TGAGAGGATGCAGTATCATGGGATGA[2]|TGAGAGGATGCAGTATCATGGGATGAGA[1]
chr17	+	27457858	TTCCTGTCCAACTTGAGTGACAGTA[1]	-	27457867	TGGACAGGAACATGGGGCTGCTGGGCTCC[1]|TGGACAGGAACATGGGGCTGCTGGGCTCCCCT[1]|TGGACAGGAACATGGGGCTGCTGGGCTCCC[1]
chr9	+	67575411	GTAAAATATAAAACAAGAATTACAGAATAGT[1]	-	67575420	TATATTTTACTTCGGGAGTTAATATA[9]|TATATTTTACTTCGGGAGTTAATATATTTT[1]|TATATTTTACTTCGGGAGTTAATATAT[1]|TATATTTTACTTCGGGAGTTAATATATTT[1]
chr2	+	92421500	TAGTGAGTTGTTAGCAGTCTTTGTTAATGGT[20]|TAGTGAGTTGTTAGCAGTCTTTGTTAATGG[18]|TAGTGAGTTGTTAGCAGTCTTTGTTA[17]|TAGTGAGTTGTTAGCAGTCTTTGTTAAT[15]|TAGTGAGTTGTTAGCAGTCTTTGTT[13]|TAGTGAGTTGTTAGCAGTCTTTGT[5]|TAGTGAGTTGTTAGCAGTCTTTGTTAA[4]|TAGTGAGTTGTTAGCAGTCTTTGTTAATG[2]|TAGTGAGTTGTTAGCAGTCTTTGTTAATGGTT[1]	-	92421509	CAACTCACTAGAGAAGACCACAGAGCTACT[1]
chr7	+	80267225	TGAGAAATAAATTTCTGTTGTTTATAAGAC[59]|TGAGAAATAAATTTCTGTTGTTTATAAGA[57]|TGAGAAATAAATTTCTGTTGTTTATAAG[4]	-	80267234	TTATTTCTCATAGTTTTGGAGCTCACAG[1]
chr7	+	132472908	ACAGAAACAATAGACTCCGTGAAGTCCTG[1]|ACAGAAACAATAGACTCCGTGAAGTCCT[1]|ACAGAAACAATAGACTCCGTGAAGTCCTGGT[1]	-	132472917	TTGTTTCTGTCTACACTAAAGAGCACACTGT[22]|TTGTTTCTGTCTACACTAAAGAGCACAC[9]|TTGTTTCTGTCTACACTAAAGAGCACACT[6]|TTGTTTCTGTCTACACTAAAGAGCA[3]|TTGTTTCTGTCTACACTAAAGAGCAC[2]|TTGTTTCTGTCTACACTAAAGAGCACACTG[1]|TTGTTTCTGTCTACACTAAAGAGCACA[1]
chr6	+	127756858	TTGGATTAGGTCAGATACCTCAAGACAGTC[6]|TTGGATTAGGTCAGATACCTCAAGACAGT[2]	-	127756867	CCTAATCCAATCCATCTGGCCTGATCTTAC[1]
chr18	+	67226763	TAAATTTAAACACTACTTCCTATTTTTCTCA[2]|TAAATTTAAACACTACTTCCTATTTTTC[1]	-	67226772	TTTAAATTTAAAATAAAAAGTAAGAGAGAGA[2]
chr17	+	27486086	TTTCAGTTCCCAGTGAGCAGCCAGGAT[10]|TTTCAGTTCCCAGTGAGCAGCCAGGA[10]|TTTCAGTTCCCAGTGAGCAGCCAGGATGT[5]|TTTCAGTTCCCAGTGAGCAGCCAGGATG[3]|TTTCAGTTCCCAGTGAGCAGCCAGGATGTC[2]|TTTCAGTTCCCAGTGAGCAGCCAGG[2]|TTTCAGTTCCCAGTGAGCAGCCAG[2]	-	27486095	GGAACTGAAATAACCTGCTGGGCCAAAG[1]
chr17	+	27460635	CGGCTAACCAGCAAGCTGCAAGACCTGCT[1]	-	27460644	TGGTTAGCCGAACTTCCTGCATGGAAGAGA[20]|TGGTTAGCCGAACTTCCTGCATGGAAGAGAC[20]|TGGTTAGCCGAACTTCCTGCATGGAAGAGACG[3]|TGGTTAGCCGAACTTCCTGCATGG[2]|TGGTTAGCCGAACTTCCTGCATGGAAGA[1]|TGGTTAGCCGAACTTCCTGCATGGAAG[1]|TGGTTAGCCGAACTTCCTGCATGGAAGAG[1]
chr4	+	61889411	GAGCATCCCATAACTTTTCACTCACTC[1]	-	61889420	TGGGATGCTCTATTCAAAACCAACGTTCGGT[17]|TGGGATGCTCTATTCAAAACCAACGTTCGGTT[8]|TGGGATGCTCTATTCAAAACCAACGTT[4]|TGGGATGCTCTATTCAAAACCAACGTTC[4]|TGGGATGCTCTATTCAAAACCAACGTTCGG[3]|TGGGATGCTCTATTCAAAACCAACG[2]|TGGGATGCTCTATTCAAAACCAACGT[1]
chr17	+	22655068	TAGTCCTTTGACAGACCCACATGCAGCAGT[1]|TAGTCCTTTGACAGACCCACATGCAGC[1]	-	22655077	CAAAGGACTATCACAGGCTCTAGGA[1]
chr7	+	80957059	TCCCTTGCAAGCTTGCCTGCCTCTGTAAC[1]	-	80957068	TTGCAAGGGAGGAAACAGACCGG[46]|TTGCAAGGGAGGAAACAGACCGGGCTTGT[37]|TTGCAAGGGAGGAAACAGACCGGGCTT[35]|TTGCAAGGGAGGAAACAGACCGGGC[18]|TTGCAAGGGAGGAAACAGACCGGGCT[16]|TTGCAAGGGAGGAAACAGACCGGG[8]|TTGCAAGGGAGGAAACAGACCGGGCTTG[3]|TTGCAAGGGAGGAAACAGACCGGGCTTGTG[1]
chr4	+	61891709	GAGTTAAAAGCAAAGAGACTGTCTTCTCCAC[1]	-	61891718	CTTTTAACTCGTTCAAAAGTACCTTTTC[1]
chr17	+	27486269	TCACAGTGTCACAATGTGTGTCTAGGCAGC[30]|TCACAGTGTCACAATGTGTGTCTAGGC[18]|TCACAGTGTCACAATGTGTGTCTAGGCA[10]|TCACAGTGTCACAATGTGTGTCTAGGCAG[3]|TCACAGTGTCACAATGTGTGTCTAGG[2]|TCACAGTGTCACAATGTGTGTCTAGGCAGCT[2]|TCACAGTGTCACAATGTGTGTCTAGGCAGCTT[1]|TCACAGTGTCACAATGTGTGTCT[1]	-	27486278	GACACTGTGAGCATGAGCTGACATGCTAAGAA[1]|GACACTGTGAGCATGAGCTGACATGCTAAG[1]
chr17	+	66540527	GAGCAAGGTATGCACAAATGATGTGAGGCTA[1]	-	66540536	TACCTTGCTCGGGTAGAAAGATTTGACTCT[19]|TACCTTGCTCGGGTAGAAAGATTTGACTC[12]|TACCTTGCTCGGGTAGAAAGATTTGACT[11]|TACCTTGCTCGGGTAGAAAGATTTGAC[6]|TACCTTGCTCGGGTAGAAAGATTTGA[6]|TACCTTGCTCGGGTAGAAAGATTTG[3]|TACCTTGCTCGGGTAGAAAGATTTGACTCTGT[3]|TACCTTGCTCGGGTAGAAAGATTTGACTCTG[1]|TACCTTGCTCGGGTAGAAAGATTT[1]
chr15	+	59103123	AACCAAGAGACTCGTCTGCTGACAGA[1]	-	59103132	TCTCTTGGTTAACACATGCCGCAGTTTTGA[2]|TCTCTTGGTTAACACATGCCGCAGTTTTG[1]
chr14	+	24938700	TGGAAAACATGAATTTTTCCTTTGCAAGTT[2]|TGGAAAACATGAATTTTTCCTTTGCAAGT[2]	-	24938709	ATGTTTTCCAGTGGAGTCTCACTGAATACTA[1]
chr7	+	80248479	CTACTTATCAGATGCTCTTCACATTGCAC[1]	-	80248488	TGATAAGTAGAAGCAGGAGCCTGAGGATGT[6]|TGATAAGTAGAAGCAGGAGCCTGAGG[3]|TGATAAGTAGAAGCAGGAGCCTGAGGA[3]|TGATAAGTAGAAGCAGGAGCCTGAGGAT[3]|TGATAAGTAGAAGCAGGAGCCTGAGGATG[2]
chr5	+	113780115	TATCTGTGGCCAGACCCAAAACTGCACTTC[1]|TATCTGTGGCCAGACCCAAAACTGCACTTCC[1]	-	113780124	GCCACAGATAGCACTCTTACATT[1]
chr15	+	59106924	TCCACAAGACCATCTAGACAAGATGCTG[1]	-	59106933	GTCTTGTGGAATAGACAGGGGGAAAAAAA[1]
chr9	+	54062788	CAGCTTTAAAATGGACCAGAACAAGAAT[1]	-	54062797	TTTAAAGCTGGTGAATCAGGCTAGCTGCA[4]|TTTAAAGCTGGTGAATCAGGCTAGCTGCAG[1]
chr15	+	59108365	TAAAGAGGTGGTCTCATTCTCGTGACAGTC[6]|TAAAGAGGTGGTCTCATTCTCGTGAC[5]|TAAAGAGGTGGTCTCATTCTCGTGA[4]|TAAAGAGGTGGTCTCATTCTCGTGACAGT[4]|TAAAGAGGTGGTCTCATTCTCGTG[2]|TAAAGAGGTGGTCTCATTCTCGTGACA[2]|TAAAGAGGTGGTCTCATTCTCGTGACAG[1]	-	59108374	CACCTCTTTATAGCAGCTCAATGTAGGAC[1]
chr9	+	54100159	TGTCATGATTTGGTTGTTGTCGTGATGGT[14]|TGTCATGATTTGGTTGTTGTCGTGATGG[9]|TGTCATGATTTGGTTGTTGTCGTGATG[9]|TGTCATGATTTGGTTGTTGTCGTGA[6]|TGTCATGATTTGGTTGTTGTCGTGAT[4]|TGTCATGATTTGGTTGTTGTCGTGATGGTGT[1]	-	54100168	AATCATGACACGAGCGCTCAAGAGACAAAC[1]
chr7	+	80251216	TACAAAGGTTAAATTGTGGTATGGCCAGT[21]|TACAAAGGTTAAATTGTGGTATGGCCAGTG[14]|TACAAAGGTTAAATTGTGGTATGGCC[2]|TACAAAGGTTAAATTGTGGTATGGC[2]|TACAAAGGTTAAATTGTGGTATGGCCAG[1]	-	80251225	AACCTTTGTAGGCTTCCATGCTTGGGATG[1]
chr17	+	66539369	TATATTCAGATTGAGACTCTGCTAGGGGA[1]	-	66539378	TCTGAATATATTCCCCATGGACAAGAGC[2]
chr17	+	27449309	GGTCTTGCCAGCATCAACTGTCTATGGGA[1]	-	27449318	TGGCAAGACCAAGACCTAAGGACTACTGTC[78]|TGGCAAGACCAAGACCTAAGGACTACTGT[52]|TGGCAAGACCAAGACCTAAGGACTACTGTCT[28]|TGGCAAGACCAAGACCTAAGGACTACTG[9]|TGGCAAGACCAAGACCTAAGGACTACTGTCTC[9]|TGGCAAGACCAAGACCTAAGGACTAC[2]|TGGCAAGACCAAGACCTAAGGACTA[2]|TGGCAAGACCAAGACCTAAGGACT[1]|TGGCAAGACCAAGACCTAAGGACTACT[1]
chr7	+	132472873	ATGACACGAAAGCGACAGTGTGCTCTTTAG[1]	-	132472882	TTCGTGTCATATGGGCAATGCTTCTTTCA[6]|TTCGTGTCATATGGGCAATGCTTCTTTC[3]|TTCGTGTCATATGGGCAATGCTTCTT[1]|TTCGTGTCATATGGGCAATGCTTCTTT[1]|TTCGTGTCATATGGGCAATGCTTCTTTCAT[1]
chr7	+	80259882	TGGTAGATGCTATGTCAGGCTCACAGAAC[17]|TGGTAGATGCTATGTCAGGCTCACAGAA[12]|TGGTAGATGCTATGTCAGGCTCACAGAACT[8]|TGGTAGATGCTATGTCAGGCTCACAGA[6]|TGGTAGATGCTATGTCAGGCTCACAG[3]|TGGTAGATGCTATGTCAGGCTCACA[3]|TGGTAGATGCTATGTCAGGCTCAC[2]|TGGTAGATGCTATGTCAGGCTCACAGAACTG[1]	-	80259891	GCATCTACCATTTTCCAACGAGT[1]
chr10	+	75302115	TACACGGATGTCCCACTGAGCCCACACAA[1]	-	75302124	CATCCGTGTACTTTGAGGTCACTTTCTT[1]
chr17	+	66572538	TGACATCTGTGGAACCACCGAGTCT[2]|TGACATCTGTGGAACCACCGAGTCTCTAAG[1]|TGACATCTGTGGAACCACCGAGTCTCT[1]	-	66572547	ACAGATGTCATTTTGCTCATCCCTGTAG[1]|ACAGATGTCATTTTGCTCATCCCTGTAGGT[1]
chr2	+	92416182	TGGAGATGCAAGAATCTTACACTTGA[2]|TGGAGATGCAAGAATCTTACACTTGATC[1]|TGGAGATGCAAGAATCTTACACTTGATCTT[1]	-	92416191	TGCATCTCCATATGTGAACAGGCACTGACA[1]
chr9	+	67582370	TATCAAATCACTCTTCTCTTGTATAAGG[3]|TATCAAATCACTCTTCTCTTGTATAAGGGGT[2]|TATCAAATCACTCTTCTCTTGTAT[1]|TATCAAATCACTCTTCTCTTGTATAAG[1]	-	67582379	TGATTTGATAGATAACGGAGAAG[1]|TGATTTGATAGATAACGGAGAAGGA[1]|TGATTTGATAGATAACGGAGAAGGAGG[1]
chr6	+	127747615	TTTAAGTGGTTCAGTGATGGCCAGATGGA[4]	-	127747624	ACCACTTAAACTTGAAGTGTTGAAGTGTGAA[1]
chr17	+	27481526	TAGTTGAGCTCTGCTTAATCCGG[7]|TAGTTGAGCTCTGCTTAATCCGGGCCTA[1]|TAGTTGAGCTCTGCTTAATCCGGGC[1]|TAGTTGAGCTCTGCTTAATCCGGG[1]	-	27481535	AGCTCAACTAAATGGGAATGCACAT[1]
chr17	+	27473193	TAACCTCCATGGGGGCTCCCTGAGGA[11]|TAACCTCCATGGGGGCTCCCTGAGGAA[6]|TAACCTCCATGGGGGCTCCCTGAGG[5]|TAACCTCCATGGGGGCTCCCTGA[2]|TAACCTCCATGGGGGCTCCCTGAGGAAGT[1]	-	27473202	ATGGAGGTTAAAGGTAGGTGTTCTACCCC[1]
chr8	+	112651283	TTCCACTCCAGTTTTCATTTTGTGCTCTG[1]|TTCCACTCCAGTTTTCATTTTGTGCTCTGGCC[1]|TTCCACTCCAGTTTTCATTTTGTGCTC[1]	-	112651292	TGGAGTGGAAAGTTTAAGGAACAA[1]|TGGAGTGGAAAGTTTAAGGAACAAAA[1]
chr9	+	67548171	ATGGATAGTAGTGGGAACACAGCACTGCA[3]	-	67548180	TACTATCCATAGCATTTTGATCAGCACCGT[18]|TACTATCCATAGCATTTTGATCAGCACC[7]|TACTATCCATAGCATTTTGATCAGCAC[5]|TACTATCCATAGCATTTTGATCAGCACCG[3]|TACTATCCATAGCATTTTGATCAGCACCGTGT[2]
chr9	+	3186611	ATCTTAATTATGTCCATTCTTTGA[1]	-	3186620	TAATTAAGATGTCAATATCGGAGACTGATTT[1]
chr6	+	127757261	TACTAATGCCTGAAAGGGCTGGGAAAGTC[4]|TACTAATGCCTGAAAGGGCTGGGAAA[4]|TACTAATGCCTGAAAGGGCTGGGAAAG[3]|TACTAATGCCTGAAAGGGCTGGGAAAGT[2]|TACTAATGCCTGAAAGGGCTGGGAA[1]	-	127757270	GGCATTAGTAACATGTGGATGAGGCCAGA[4]|GGCATTAGTAACATGTGGATGAGGCCAGAG[3]|GGCATTAGTAACATGTGGATGAGGCCAG[2]|GGCATTAGTAACATGTGGATGAGG[1]|GGCATTAGTAACATGTGGATGAG[1]
chr17	+	27456312	ACGAACTACAAAATTTCCCTTAGAAAGTCAG[1]	-	27456321	TGTAGTTCGTAAAGTACACTGGGGAC[29]|TGTAGTTCGTAAAGTACACTGGGGA[27]|TGTAGTTCGTAAAGTACACTGGGGACC[22]|TGTAGTTCGTAAAGTACACTGGGGACCTGTC[9]|TGTAGTTCGTAAAGTACACTGGGG[6]|TGTAGTTCGTAAAGTACACTGGGGACCTGT[6]|TGTAGTTCGTAAAGTACACTGGGGACCT[3]|TGTAGTTCGTAAAGTACACTGGGGACCTGTCT[2]
chr5	+	113776687	TCCCAGCCGCTCTATATCTCTCCCTGGGA[1]	-	113776696	GCGGCTGGGAAGAGTAGCTAGACTGACTC[1]
chr5	+	150623587	TAGAAGAGATAGTTGACACTGGTAG[1]	-	150623596	ATCTCTTCTACTCTACAGTTATACTAGAGAC[2]|ATCTCTTCTACTCTACAGTTATACTAGAGACT[1]
chr7	+	80270431	TGCTTCTTGTGTGTCTCTTTGCAATATAAAC[2]|TGCTTCTTGTGTGTCTCTTTGCAATATAA[1]|TGCTTCTTGTGTGTCTCTTTGCAATA[1]|TGCTTCTTGTGTGTCTCTTTGCAAT[1]|TGCTTCTTGTGTGTCTCTTTGCAATATAAA[1]|TGCTTCTTGTGTGTCTCTTTGCAATATA[1]	-	80270440	ACAAGAAGCAAGGTTGAAGCTGTGCAGAA[1]|ACAAGAAGCAAGGTTGAAGCTGTGC[1]
chr7	+	60163925	TATAGTGTCTACCTTGAAGTATCTAGAAATG[1]|TATAGTGTCTACCTTGAAGTATCTAGA[1]	-	60163934	AGACACTATAGAATATTTGTAGTTTG[1]
chr10	+	18519357	AGCCCTTCAAGGATGCCAATACCCAGTAC[1]	-	18519366	TTGAAGGGCTTTCACTGTTTTTCTGAAACCT[6]|TTGAAGGGCTTTCACTGTTTTTCTGAAACC[4]|TTGAAGGGCTTTCACTGTTTTTCTGAAA[2]|TTGAAGGGCTTTCACTGTTTTTCTGAAAC[1]
chr18	+	67215329	GTCACACGGAGTAGGAAAAAAAATCGTTAAC[1]	-	67215338	TCCGTGTGACGGGACCTGAATACCTG[1]
chr5	+	113764186	GCTAGGATTACAAGCACCCGAGGCCACGCCC[1]	-	113764195	TAATCCTAGCACTAGGGGAGCAGGGCG[1]|TAATCCTAGCACTAGGGGAGCAGG[1]
chr5	+	150615922	CTCTTACTAAGAGTCATGTACTCAGAAGAGA[1]	-	150615931	TTAGTAAGAGATCAAGGTAGCTGGAGAC[1]|TTAGTAAGAGATCAAGGTAGCTGG[1]|TTAGTAAGAGATCAAGGTAGCTG[1]|TTAGTAAGAGATCAAGGTAGCTGGAGACC[1]
chr4	+	61891333	TAGAATGTCCTCTGTGATTTTTCTGAA[2]	-	61891342	GGACATTCTAAACATCTGCTATCCTGATTG[1]
chr7	+	77074629	TGGGATATGTTGTCTTTTAATGAGCCGTT[26]|TGGGATATGTTGTCTTTTAATGA[5]|TGGGATATGTTGTCTTTTAATGAGCCGTTT[5]	-	77074638	ACATATCCCATCGTCCAAGCACAGCAGG[1]
chr6	+	127758192	TAACTGAACTATGATGGGTGGCCAGT[8]|TAACTGAACTATGATGGGTGGCCAGTA[3]|TAACTGAACTATGATGGGTGGCC[1]|TAACTGAACTATGATGGGTGGCCAGTATG[1]|TAACTGAACTATGATGGGTGGCCAGTAT[1]	-	127758201	AGTTCAGTTATTATGTTCTGCAAGGCCAGTAT[1]|AGTTCAGTTATTATGTTCTGCAAGGCCAGT[1]
chr2	+	92419535	TATCACTGCTTTTAGCTAGACCTGGTTGAG[7]|TATCACTGCTTTTAGCTAGACCTGGTTGA[5]|TATCACTGCTTTTAGCTAGACCTGGTT[1]	-	92419544	AGCAGTGATAGTTTGCTTTTTATCGAT[1]
chr10	+	75323245	TATAGTAAGAAGTTCAGGTCTGAGAGA[3]|TATAGTAAGAAGTTCAGGTCTGAGAGATTT[1]|TATAGTAAGAAGTTCAGGTCTGAGAGATT[1]|TATAGTAAGAAGTTCAGGTCTGA[1]	-	75323254	TCTTACTATACGGTTAATCTGTAGCAT[1]
chr18	+	67220946	CCCAAGTGTACGGGAAACTCTAGCTCATAGAA[1]	-	67220955	TACACTTGGGAGTTTGGCCCTGAGTGGGAT[2]|TACACTTGGGAGTTTGGCCCTGAGT[1]
chr6	+	127745524	TTGCTTTGAAGCCCTCACTAGGATTTCATGG[1]	-	127745533	TTCAAAGCAACGTAGAGGGAAAGCCCTG[1]|TTCAAAGCAACGTAGAGGGAAAGCCCTGGT[1]
chr17	+	27471151	TCCACGACCAGGTAGCCGGCTGTGGGCAAC[32]|TCCACGACCAGGTAGCCGGCTGTGGGCAA[11]|TCCACGACCAGGTAGCCGGCTGTGG[6]|TCCACGACCAGGTAGCCGGCTGTG[4]|TCCACGACCAGGTAGCCGGCTGTGGG[3]|TCCACGACCAGGTAGCCGGCTGTGGGCAACT[2]|TCCACGACCAGGTAGCCGGCTGT[2]|TCCACGACCAGGTAGCCGGCTGTGGGCA[2]|TCCACGACCAGGTAGCCGGCTGTGGGC[1]	-	27471160	TGGTCGTGGATAAGCATGCAGGCCACCCTGA[1]
chr6	+	127758625	TTAAAACAGGAGTGTGCTGTTTAGTGTCT[3]|TTAAAACAGGAGTGTGCTGTTTAGT[3]|TTAAAACAGGAGTGTGCTGTTTAGTGTCTA[2]|TTAAAACAGGAGTGTGCTGTTTAGTGTC[1]|TTAAAACAGGAGTGTGCTGTTTAGTGT[1]	-	127758634	CCTGTTTTAACAGGATCCCTAGTAATCTGT[1]
chr7	+	80962067	ATAGCACACATAAAAAGACAGTGGCTTCGT[6]|ATAGCACACATAAAAAGACAGTGGCTTC[4]|ATAGCACACATAAAAAGACAGTGGCTT[2]	-	80962076	TGTGTGCTATTTAAAAAGAAAGGCCTCTG[1]
chr7	+	77033488	CAGCGGTTCATGAAACCATGACAAAGGTGA[1]	-	77033497	TGAACCGCTGGGTAATCAAAATTATTATGCTG[1]
chr17	+	66540857	ATCTGATAAACAGACAAGAAGACCTG[1]	-	66540866	TTTATCAGATATTTTTGGCAGTTATCAAAGG[2]|TTTATCAGATATTTTTGGCAGTTATCAAA[2]|TTTATCAGATATTTTTGGCAGTT[1]|TTTATCAGATATTTTTGGCAGTTATCAAAG[1]
chr14	+	25185333	ATCTGCTCTATGAAACGCTGAGGAAGAA[2]	-	25185342	TAGAGCAGATTTGGACTGTGGGAGG[31]|TAGAGCAGATTTGGACTGTGGGAGGC[23]|TAGAGCAGATTTGGACTGTGGGAGGCGCT[9]|TAGAGCAGATTTGGACTGTGGGAGGCGC[9]|TAGAGCAGATTTGGACTGTGGGA[8]|TAGAGCAGATTTGGACTGTGGGAGGCG[6]|TAGAGCAGATTTGGACTGTGGGAG[5]
chr5	+	150628549	TGTGCAGTGACATGAGATTAGGGCAA[1]	-	150628558	TCACTGCACACTTAATTCTAGGGACCCTTC[1]
chr13	+	53495045	TTGGCTGAATTTGTCTGTGTCAGCAATC[1]	-	53495054	ATTCAGCCAATTGGGAACTGTTGCTTGGA[1]
chr2	+	92422529	TAGTAACAATAAACATCAGAGCCTGAGTCC[5]|TAGTAACAATAAACATCAGAGCCTGA[1]|TAGTAACAATAAACATCAGAGCCTGAG[1]|TAGTAACAATAAACATCAGAGCCTGAGTCCT[1]|TAGTAACAATAAACATCAGAGCCTGAGT[1]|TAGTAACAATAAACATCAGAGCCTGAGTC[1]	-	92422538	ATTGTTACTAATGAAGATGGATTTGGAATG[1]
chr15	+	59102025	GAGCCGGAGAGAAGGCAGGTCTCACTCAG[1]	-	59102034	TCTCCGGCTCAGATTTAATGCCAGTCGC[1]|TCTCCGGCTCAGATTTAATGCCAGTC[1]
chr17	+	66555243	GGAATTAATATGTGGGCTTCCCTGAAGT[1]	-	66555252	TATTAATTCCTAAGTCCATCTCCTAC[1]
chr6	+	127747227	CAACTCCTAACTACATCATTGCCTATAG[1]	-	127747236	TTAGGAGTTGTGGAGAGGAAGAAAGGA[1]
chr14	+	24910303	TAGAAGTCACCTTGTGCCCTCAG[1]|TAGAAGTCACCTTGTGCCCTCAGGGGGTTCT[1]|TAGAAGTCACCTTGTGCCCTCAGGGGGTT[1]	-	24910312	GTGACTTCTACCTTGTCACAACCAGTCCAACC[1]
chr6	+	128398595	TGCTGACGCTCAATACCATGTGTGTCCAA[1]	-	128398604	AGCGTCAGCAACCCAGACAAACCATATTAC[1]
chr9	+	67583456	TGGCTGGGAACGTAAATGGAAAGCAGT[4]|TGGCTGGGAACGTAAATGGAAAGCAGTA[2]	-	67583465	TTCCCAGCCAGAGAGGACTTAGCATGGA[1]
chr9	+	67573040	GGTGTTAGGATTCTGAGCTACTGACAGCC[1]	-	67573049	TCCTAACACCAGTATCCTGCTATGATGAT[3]|TCCTAACACCAGTATCCTGCTATGATGATGC[1]|TCCTAACACCAGTATCCTGCTATGATGATG[1]
chr15	+	59093385	GATCTATCTAATCGAGTACATGTTAA[2]|GATCTATCTAATCGAGTACATGTTAAAAG[1]	-	59093394	TAGATAGATCTCTTGAGATGTTTGCAAGC[33]|TAGATAGATCTCTTGAGATGTTTGCAAGCT[24]|TAGATAGATCTCTTGAGATGTTTGCAAGCTG[3]|TAGATAGATCTCTTGAGATGTTTGC[2]|TAGATAGATCTCTTGAGATGTTTGCA[1]|TAGATAGATCTCTTGAGATGTTTGCAA[1]|TAGATAGATCTCTTGAGATGTTTGCAAG[1]
chr17	+	27485834	TCTGCCTTCAAGGAGTAAGGTGGTG[1]	-	27485843	TGAAGGCAGAGTCCTGTCTGGCTGA[1]
chr17	+	66540814	ACTCCATTCACAAGAACAGGGCCCT[1]	-	66540823	TGAATGGAGTCTCATTATCCACACACTGATT[10]|TGAATGGAGTCTCATTATCCACACAC[3]|TGAATGGAGTCTCATTATCCACACACTGAT[3]|TGAATGGAGTCTCATTATCCACACACTGATTG[2]|TGAATGGAGTCTCATTATCCACAC[1]|TGAATGGAGTCTCATTATCCACACACT[1]|TGAATGGAGTCTCATTATCCACACA[1]|TGAATGGAGTCTCATTATCCACACACTGA[1]|TGAATGGAGTCTCATTATCCACACACTG[1]
chr9	+	67562300	AATTCCTGATTTGTATTTGTGAA[4]	-	67562309	ATCAGGAATTCATCGAGCAAGCTTT[1]
chr15	+	59107599	TGACAGACCCAGAGTTCAATCTCAGGACCC[19]|TGACAGACCCAGAGTTCAATCTCAGGACC[17]|TGACAGACCCAGAGTTCAATCTCAGGAC[16]|TGACAGACCCAGAGTTCAATCTCAGGA[13]|TGACAGACCCAGAGTTCAATCTCAGGACCCA[10]|TGACAGACCCAGAGTTCAATCTCAGG[9]|TGACAGACCCAGAGTTCAATCTCAG[6]|TGACAGACCCAGAGTTCAATCTCA[3]|TGACAGACCCAGAGTTCAATCTC[2]|TGACAGACCCAGAGTTCAATCTCAGGACCCAC[1]	-	59107608	GGGTCTGTCAAACTTGGCAGCAAGC[1]|GGGTCTGTCAAACTTGGCAGCAAGCACTTTT[1]|GGGTCTGTCAAACTTGGCAGCAAGCA[1]|GGGTCTGTCAAACTTGGCAGCAA[1]
chr17	+	27442415	GTGATTCCTGATGCCTTGCTGTAGATCGA[1]	-	27442424	CAGGAATCACTCCTGGAAGTTCTCA[1]
chr6	+	127758023	TCAAGTATTGTGTTTCAGGACAGGGAGCA[7]|TCAAGTATTGTGTTTCAGGACAGG[6]|TCAAGTATTGTGTTTCAGGACAGGGA[5]|TCAAGTATTGTGTTTCAGGACAGGGAGCAA[3]|TCAAGTATTGTGTTTCAGGACAGGGAGC[3]|TCAAGTATTGTGTTTCAGGACAGGGAG[1]	-	127758032	CAATACTTGAGACTTTGATCAGTA[1]|CAATACTTGAGACTTTGATCAGTACA[1]
chr17	+	27436720	AGAAGTTGAAATGCTTGGAGAGCAGAAAGG[1]	-	27436729	TTCAACTTCTAGTCGCAAACTGTCTCC[5]|TTCAACTTCTAGTCGCAAACTGTCTCCGTGC[1]
chr6	+	127747616	TTAAGTGGTTCAGTGATGGCCAGATGGA[2]|TTAAGTGGTTCAGTGATGGCCAGATGGAG[1]	-	127747625	AACCACTTAAACTTGAAGTGTTGAAGTGTG[1]
chr6	+	127784245	TTCTTCCTTACATGGCACAGTGACCAAAC[17]|TTCTTCCTTACATGGCACAGTGACCAAACA[5]|TTCTTCCTTACATGGCACAGTGACCAAA[1]|TTCTTCCTTACATGGCACAGTGACC[1]	-	127784254	TAAGGAAGAAGTTTATTATTGTCTGTGGCT[1]
chr15	+	72933637	AGCATTAGCAAGCCTGAAGGTAAACACTGGG[1]	-	72933646	TGCTAATGCTTTATTTTTGGAAGCCAC[1]|TGCTAATGCTTTATTTTTGGAAGCCACAGA[1]
chr7	+	77047371	TGATTGAACAGAAGGGCCTGAAGATCAA[1]	-	77047380	TGTTCAATCAATAAGAAGCCTCAGAGTTC[2]|TGTTCAATCAATAAGAAGCCTCAGAGTTCT[1]|TGTTCAATCAATAAGAAGCCTCAGAGTTCTG[1]
chr7	+	132473552	CACTATCTCATCTAGAAAACTGCAAGAAGT[2]	-	132473561	TGAGATAGTGGTAGGCAGGGCAGGTT[1]
chr17	+	66557456	TGAAATTGATCCTGGCAGCTGGGTAGGAACT[1]|TGAAATTGATCCTGGCAGCTGGGTAGGAAC[1]	-	66557465	ATCAATTTCATAGTCACAGGACACACGTTC[1]
chr15	+	59094657	CTGCATACCATGGGCTTTCACCCCTCAC[1]	-	59094666	TGGTATGCAGGCAACAACACGGTTTTC[2]|TGGTATGCAGGCAACAACACGGTTTT[2]|TGGTATGCAGGCAACAACACGGTTTTCCATT[2]|TGGTATGCAGGCAACAACACGGTTTTCCATTT[1]|TGGTATGCAGGCAACAACACGGTTTTCCAT[1]
chr17	+	66544860	GACACGTTTCTGGACTTCCACCT[1]	-	66544869	GAAACGTGTCTTTCTAATAAGCTGATGGAT[3]
chr5	+	150628453	ACAATCTACATATGTAGTGTCAACGGA[2]|ACAATCTACATATGTAGTGTCAACGG[1]|ACAATCTACATATGTAGTGTCAACGGAGAATC[1]	-	150628462	TGTAGATTGTCATGGCGCTCTGCTCAGTAA[3]|TGTAGATTGTCATGGCGCTCTGCTCA[1]|TGTAGATTGTCATGGCGCTCTGCTCAGTA[1]|TGTAGATTGTCATGGCGCTCTGC[1]
chr9	+	54063492	ACCCAGAGCATATTTGAATTCAATC[1]	-	54063501	TGCTCTGGGTTGACCTAAGCAGATTCCACC[1]|TGCTCTGGGTTGACCTAAGCAGATTCCAC[1]
chr10	+	75302591	TGAACATATTGAGCTGGTTGACCAAATT[23]|TGAACATATTGAGCTGGTTGACCAAAT[22]|TGAACATATTGAGCTGGTTGACCAAATTTT[14]|TGAACATATTGAGCTGGTTGACCAAATTT[9]|TGAACATATTGAGCTGGTTGACCAAA[3]|TGAACATATTGAGCTGGTTGACCAAATTTTG[2]|TGAACATATTGAGCTGGTTGACC[2]|TGAACATATTGAGCTGGTTGACCA[1]	-	75302600	AATATGTTCATGAGAGGGTGGGACAAGTC[1]
chr7	+	77053296	TGATTTGTCAAGGCATACCAAATT[1]	-	77053305	TGACAAATCACCTTTTTACCAAAATGCATT[11]|TGACAAATCACCTTTTTACCAAAATGCAT[4]|TGACAAATCACCTTTTTACCAAAATGC[2]|TGACAAATCACCTTTTTACCAAAATGCA[2]|TGACAAATCACCTTTTTACCAAAAT[1]|TGACAAATCACCTTTTTACCAAAATGCATTT[1]
chr18	+	67217178	AGGACTGTCAGGGACAGTGCCAA[1]	-	67217187	TGACAGTCCTGCTTTCTGGCCCTCTTTGC[5]|TGACAGTCCTGCTTTCTGGCCCTCTTTGCC[1]|TGACAGTCCTGCTTTCTGGCCCTCTT[1]|TGACAGTCCTGCTTTCTGGCCCTCTTT[1]
chr17	+	27441402	AGCTGATGAACAGGTTGACGCCTCTAGG[1]|AGCTGATGAACAGGTTGACGCCTCTA[1]	-	27441411	TTCATCAGCTCAGCACCAGGGTGGGTGA[2]|TTCATCAGCTCAGCACCAGGGTGGGTGAA[1]
chr7	+	80933783	AACCAGCAGTATGGAAGCTTAACAAAAG[1]	-	80933792	ACTGCTGGTTTTGTGTCTCCTAGCCATC[2]
chr7	+	80961972	TAAACACCCCTAGGAGCCTCTGCAGT[35]|TAAACACCCCTAGGAGCCTCTGCAG[11]|TAAACACCCCTAGGAGCCTCTGCAGTGC[10]|TAAACACCCCTAGGAGCCTCTGCAGTG[7]|TAAACACCCCTAGGAGCCTCTGCAGTGCC[7]|TAAACACCCCTAGGAGCCTCTGCAGTGCCA[5]|TAAACACCCCTAGGAGCCTCTGCA[4]|TAAACACCCCTAGGAGCCTCTGCAGTGCCAT[4]|TAAACACCCCTAGGAGCCTCTGCAGTGCCATC[2]|TAAACACCCCTAGGAGCCTCTGC[2]	-	80961981	GGGGTGTTTAAGGCCATGCGTTCGTGGCAGC[8]|GGGGTGTTTAAGGCCATGCGTTCGTGGCA[6]|GGGGTGTTTAAGGCCATGCGTTCGTGGC[3]|GGGGTGTTTAAGGCCATGCGTTCGTGGCAGCC[1]|GGGGTGTTTAAGGCCATGCGTTC[1]
chr15	+	59106485	ATCATCTTTACAGTCACGAGGTTTG[1]	-	59106494	TAAAGATGATACTACAGGGGCTCATTATC[5]|TAAAGATGATACTACAGGGGCTCATTAT[3]|TAAAGATGATACTACAGGGGCTCATTATCTT[2]|TAAAGATGATACTACAGGGGCTC[1]|TAAAGATGATACTACAGGGGCTCATTATCT[1]
chr17	+	27432971	CAGCGTTTAAGAGGCAGATACAGGAGGACCA[1]	-	27432980	TTAAACGCTGGGATTATAGGCATATAC[29]|TTAAACGCTGGGATTATAGGCATATACAAC[11]|TTAAACGCTGGGATTATAGGCATATACAACT[10]|TTAAACGCTGGGATTATAGGCATATA[9]|TTAAACGCTGGGATTATAGGCATAT[6]|TTAAACGCTGGGATTATAGGCATATACA[4]|TTAAACGCTGGGATTATAGGCATATACAACTC[4]|TTAAACGCTGGGATTATAGGCATA[3]|TTAAACGCTGGGATTATAGGCATATACAA[3]
chr17	+	66539435	AAGGGACCCATCAATGGCTCCTAAC[1]	-	66539444	TGGGTCCCTTTTGTACTTTGACCATGGT[1]
chr7	+	80268553	TGACAAGCTCACAGACATTTTCTTTTGGAGT[12]|TGACAAGCTCACAGACATTTTCTTTTGGA[11]|TGACAAGCTCACAGACATTTTCTTTTG[9]|TGACAAGCTCACAGACATTTTCTTTTGGAG[8]|TGACAAGCTCACAGACATTTTCTTTTGG[6]|TGACAAGCTCACAGACATTTTCTTTT[5]|TGACAAGCTCACAGACATTTTCTTT[3]|TGACAAGCTCACAGACATTTTCTT[1]|TGACAAGCTCACAGACATTTTCT[1]	-	80268562	GAGCTTGTCATTGCTAAGCATGAGGAAGCA[1]
chr17	+	27493822	TTGTGTTGCTGAGAAAGAATAAAAAGC[8]|TTGTGTTGCTGAGAAAGAATAAAAAGCAT[7]|TTGTGTTGCTGAGAAAGAATAAAAAGCATTT[4]|TTGTGTTGCTGAGAAAGAATAAAAAGCATT[2]	-	27493831	AGCAACACAAGTGCCTTGTGGGAATTC[1]
chr2	+	92435711	TGGCTGATCAGAGCAAGCCCATTAAC[2]|TGGCTGATCAGAGCAAGCCCATTAACTTCTC[1]|TGGCTGATCAGAGCAAGCCCATTAACT[1]	-	92435720	TGATCAGCCATCTTGTGACACAC[1]
chr18	+	67218958	CTGTTTCTGATTATACCCAGAAAGCAAGCT[1]	-	67218967	TCAGAAACAGTAATTTGAGAACTAGATAGC[18]|TCAGAAACAGTAATTTGAGAACTAGATAGCA[4]|TCAGAAACAGTAATTTGAGAACTAGATA[2]|TCAGAAACAGTAATTTGAGAACTAGA[1]|TCAGAAACAGTAATTTGAGAACTAGAT[1]
chr17	+	66541849	TAAGGCTTGAATTACTGGGAAACATACTTCTG[1]	-	66541858	TCAAGCCTTAGATGATCTGTCAGAATCTGT[2]|TCAAGCCTTAGATGATCTGTCAGAAT[1]
chr6	+	127746585	TTAGTCTTTGGCTTCCATATCCTTC[3]|TTAGTCTTTGGCTTCCATATCCTTCC[1]|TTAGTCTTTGGCTTCCATATCCTTCCTCA[1]|TTAGTCTTTGGCTTCCATATCCTTCCT[1]|TTAGTCTTTGGCTTCCATATCCTTCCTCAAA[1]	-	127746594	CAAAGACTAACAAGAGGCCTTGGCATCATT[1]
chr2	+	151077415	ACATCTGGAAACTGGTACTACTGTTGTGC[1]	-	151077424	TTCCAGATGTCCACAGCAAGCCAATCGCTCA[43]|TTCCAGATGTCCACAGCAAGCCAATCGCTC[30]|TTCCAGATGTCCACAGCAAGCCAATCG[2]|TTCCAGATGTCCACAGCAAGCCAATCGCTCAC[2]|TTCCAGATGTCCACAGCAAGCCAATC[2]|TTCCAGATGTCCACAGCAAGCCAAT[2]|TTCCAGATGTCCACAGCAAGCCA[1]|TTCCAGATGTCCACAGCAAGCCAATCGCT[1]|TTCCAGATGTCCACAGCAAGCCAATCGC[1]
chr17	+	66556209	CACATGACATTTTGACATTTCTCACTTT[1]|CACATGACATTTTGACATTTCTCAC[1]	-	66556218	ATGTCATGTGGAGATGAAGGCAGC[1]
chr9	+	67571188	AGGAGATTGAAACTCCTCGTGAGATTTGAAT[1]	-	67571197	TCAATCTCCTCTGATCCTCTTGCTGCTCAACC[1]|TCAATCTCCTCTGATCCTCTTGCTGCTC[1]
chr15	+	59118038	CATTTTCTCAACTATTGATGAGTGTGGGA[1]	-	59118047	TGAGAAAATGTCTGACAGCAGGATCTCAT[1]
chr2	+	92381964	TAGAAGATGGAACTAGAGATGAAGG[49]|TAGAAGATGGAACTAGAGATGAAGGG[40]|TAGAAGATGGAACTAGAGATGAAGGGA[38]|TAGAAGATGGAACTAGAGATGAAGGGAGA[23]|TAGAAGATGGAACTAGAGATGAAG[18]|TAGAAGATGGAACTAGAGATGAAGGGAGAG[11]|TAGAAGATGGAACTAGAGATGAAGGGAG[5]|TAGAAGATGGAACTAGAGATGAAGGGAGAGA[3]|TAGAAGATGGAACTAGAGATGAA[3]	-	92381973	CCATCTTCTAAAAGTAAAGGTGTG[1]
chr7	+	80249709	AGTCATGGTAAGTGGCATATTCAGT[1]	-	80249718	TACCATGACTTTCCCCTGAATGTTTACTGC[1]
chr9	+	67550245	GAATTAATGATATTAAAGCTGAGATGGT[1]	-	67550254	TCATTAATTCTGTGCTCCATTGACATGATA[1]|TCATTAATTCTGTGCTCCATTGACATGAT[1]|TCATTAATTCTGTGCTCCATTGACA[1]|TCATTAATTCTGTGCTCCATTGACATGA[1]
chr2	+	92380686	TGGCACGACACTAGGGTAGAAGACCTCCCT[1]	-	92380695	TGTCGTGCCAGAGAATGGGGGGTCACTCG[1]
chr14	+	45560088	ATGAATAAAGTCTTCGAGGAAATTAAGT[1]	-	45560097	CTTTATTCATCAACTCGTTGATTA[1]
chr15	+	59091574	TCAGGAAGAAATAAACTATATAAG[1]	-	59091583	TTCTTCCTGAGTTGAAATTGGTCTTTATGA[7]|TTCTTCCTGAGTTGAAATTGGTCTTTATGAC[1]|TTCTTCCTGAGTTGAAATTGGTCTTTA[1]
chr17	+	22655202	TAAATTTCTGCTGTATAAGATCCTCCGAGA[1]	-	22655211	CAGAAATTTAGCGGAATTGTCTGGGGCAT[2]
chr9	+	54081525	ATCCTTCTCAAGAAAAGCCAAGG[1]|ATCCTTCTCAAGAAAAGCCAAGGCTCT[1]	-	54081534	TGAGAAGGATCCTTCCTTTTCTTCTAAGGAC[23]|TGAGAAGGATCCTTCCTTTTCTTCTAAGGA[20]|TGAGAAGGATCCTTCCTTTTCTTCTAAGG[11]|TGAGAAGGATCCTTCCTTTTCTTCTAAGGACA[3]|TGAGAAGGATCCTTCCTTTTCTTCTAAG[2]
chr17	+	27457035	CACTTAAAGAGCAGAGTGCACCCTTCAC[1]	-	27457044	TCTTTAAGTGGACCAGGAGCAGAGGG[6]|TCTTTAAGTGGACCAGGAGCAGAGG[6]|TCTTTAAGTGGACCAGGAGCAGA[3]|TCTTTAAGTGGACCAGGAGCAGAGGGAG[2]|TCTTTAAGTGGACCAGGAGCAGAGGGAGC[2]|TCTTTAAGTGGACCAGGAGCAGAGGGA[2]|TCTTTAAGTGGACCAGGAGCAGAGGGAGCC[1]|TCTTTAAGTGGACCAGGAGCAGAGGGAGCCA[1]
chr6	+	127738842	GAGTAAGAAACAATTGAGCAGAAGTTTGA[1]	-	127738851	TTTCTTACTCACCTTTCTACTCCCCTTGGC[5]|TTTCTTACTCACCTTTCTACTCCCCTTGG[3]|TTTCTTACTCACCTTTCTACTCCCCTTG[1]
chr7	+	80968715	CAGGCATCCATATTTCTTGACTGCTTACA[1]|CAGGCATCCATATTTCTTGACTGCTTA[1]|CAGGCATCCATATTTCTTGACTGCTTAC[1]	-	80968724	TGGATGCCTGATGTCCTCTGTTTAAAGG[1]
chr7	+	80964968	TCCAAACATAAGCCCTCACCCCCTCACATAAC[1]	-	80964977	TATGTTTGGAAAGTAAAGTGAATAAATAAATT[1]
chr7	+	80281425	TGCAATACCCCATCTCAGATAAATACATGT[7]|TGCAATACCCCATCTCAGATAAATACATGTA[2]|TGCAATACCCCATCTCAGATAAATAC[1]|TGCAATACCCCATCTCAGATAAATACA[1]	-	80281434	GGGTATTGCATAACTCAGGATTC[1]|GGGTATTGCATAACTCAGGATTCCTCCAAA[1]
chr12	+	99684938	GCATTATTTTCACACAGCCTGTATTAGGTTC[248]|GCATTATTTTCACACAGCCTGTATTAGGTT[10]|GCATTATTTTCACACAGCCTGTATTAGGT[5]|GCATTATTTTCACACAGCCTGTATTA[4]|GCATTATTTTCACACAGCCTGTATTAGG[3]|GCATTATTTTCACACAGCCTGTAT[1]	-	99684947	AAAATAATGCAAAGATGTATGGACGACTGCAA[1]
chr14	+	20447378	CAGAATCACATTCCAAGGAGAAGATTTTA[1]	-	20447387	TGTGATTCTGTGAGCAAGATAAAGCTGA[2]|TGTGATTCTGTGAGCAAGATAAAGCTGACT[1]|TGTGATTCTGTGAGCAAGATAAAGCTGAC[1]|TGTGATTCTGTGAGCAAGATAAAGCTG[1]
chr10	+	75319785	TAGAGCAAGTCCATGACTCTGTCCTGG[7]|TAGAGCAAGTCCATGACTCTGTCC[5]|TAGAGCAAGTCCATGACTCTGTCCTGGG[3]|TAGAGCAAGTCCATGACTCTGTCCTG[2]|TAGAGCAAGTCCATGACTCTGTCCTGGGAG[2]|TAGAGCAAGTCCATGACTCTGTCCT[2]|TAGAGCAAGTCCATGACTCTGTC[1]|TAGAGCAAGTCCATGACTCTGTCCTGGGAGA[1]	-	75319794	ACTTGCTCTATGTGCTCAATGAGGACTTT[1]
chr17	+	66539583	ATCTAGAGGAAATGGTTGCAGTGTC[1]	-	66539592	TCCTCTAGATAAGAGCGTACAGGATTCAC[5]|TCCTCTAGATAAGAGCGTACAGGATTCACA[4]|TCCTCTAGATAAGAGCGTACAGGATTCA[2]
chr6	+	127747960	TGGTTTTCTGTGTTTCTTCCTTCACCACTC[14]|TGGTTTTCTGTGTTTCTTCCTTCACCAC[11]|TGGTTTTCTGTGTTTCTTCCTTCACCACT[10]|TGGTTTTCTGTGTTTCTTCCTTCACC[9]|TGGTTTTCTGTGTTTCTTCCTTCACCA[6]|TGGTTTTCTGTGTTTCTTCCTTCAC[6]|TGGTTTTCTGTGTTTCTTCCTTCA[1]|TGGTTTTCTGTGTTTCTTCCTTC[1]	-	127747969	CAGAAAACCAAATTGTCCCTACCAAT[1]
chr18	+	67222268	ATCATGGTTAAGCCCCTGGGTATAATCAACAC[1]	-	67222277	TAACCATGATCAAGATTCTTACGGGATCTT[13]|TAACCATGATCAAGATTCTTACGGGATC[10]|TAACCATGATCAAGATTCTTACGGGAT[8]|TAACCATGATCAAGATTCTTACGGGATCT[5]|TAACCATGATCAAGATTCTTACGGGA[4]|TAACCATGATCAAGATTCTTACGGG[3]|TAACCATGATCAAGATTCTTACGG[2]|TAACCATGATCAAGATTCTTACG[1]
chr14	+	25248534	GCCAAAATTACATTCCCTGTAAAGAGCAGA[1]	-	25248543	TAATTTTGGCTAAGCAGAGAAGGTGTACAC[5]|TAATTTTGGCTAAGCAGAGAAGGTGT[5]|TAATTTTGGCTAAGCAGAGAAGGTG[4]|TAATTTTGGCTAAGCAGAGAAGGTGTACACC[4]|TAATTTTGGCTAAGCAGAGAAGGTGTA[2]|TAATTTTGGCTAAGCAGAGAAGGTGTAC[1]|TAATTTTGGCTAAGCAGAGAAGGTGTACA[1]
chr7	+	60162945	TTTGAGCATGTAGAAAACCTCCAGG[1]	-	60162954	CATGCTCAAATAGCCTCAGAGTCAGAGTGCTA[1]
chr13	+	51007387	TACTGCCTTATAGGGATGCTATAT[1]	-	51007396	TAAGGCAGTAAATTTTCCTTGCCCTGCAGA[7]|TAAGGCAGTAAATTTTCCTTGCCCTGCAGAA[3]|TAAGGCAGTAAATTTTCCTTGCCCTGCA[1]|TAAGGCAGTAAATTTTCCTTGCCC[1]|TAAGGCAGTAAATTTTCCTTGCCCTGCAG[1]
chr5	+	113768310	CCCAAGATTAGCTTCAAGAGGGGGAATTAGA[1]	-	113768319	TAATCTTGGGAGTTCACTCATCCTAGCTC[3]|TAATCTTGGGAGTTCACTCATCCT[1]|TAATCTTGGGAGTTCACTCATCCTAGCTCC[1]
chr6	+	127755388	TCCTTTTGATCCAAAGTTTCCCCGGCTGG[5]|TCCTTTTGATCCAAAGTTTCCCCGGC[3]|TCCTTTTGATCCAAAGTTTCCCCGGCTGGA[1]|TCCTTTTGATCCAAAGTTTCCCCGGCTG[1]	-	127755397	ATCAAAAGGATACCTGTCCAGACTCTAG[1]|ATCAAAAGGATACCTGTCCAGACTCTAGAAC[1]|ATCAAAAGGATACCTGTCCAGAC[1]
chr6	+	128397148	CAGTATGCTTTTGTTGTATGAAAGCCTTT[2]|CAGTATGCTTTTGTTGTATGAAAGCCTT[1]|CAGTATGCTTTTGTTGTATGAAAGCCTTTA[1]	-	128397157	AAGCATACTGTGGTCATGTGACTGTTAA[2]
chr13	+	50611265	CCAGGCATTATACATGAAGCCATTGATGCCAG[1]	-	50611274	TAATGCCTGGCTGCTGTTGACTCCAATTT[2]
chr14	+	24929764	TTTTGCATATATGTCCTTACAACCTGGGCAAC[6]|TTTTGCATATATGTCCTTACAACCTGGGCA[2]|TTTTGCATATATGTCCTTACAACCTGGGC[2]|TTTTGCATATATGTCCTTACAACCTGGG[1]	-	24929773	ATATGCAAAATGAGAAGGTTGAAGAGTCA[1]
chr7	+	80958184	GGGACCAAGAATCCCCTGCGAGCC[1]	-	80958193	TCTTGGTCCCCCAGCAAAGCCTCACAGAAG[1]|TCTTGGTCCCCCAGCAAAGCCTCACAGA[1]
chr12	+	99663514	TACTACATACTCAGGGGCTTCATATACAC[2]|TACTACATACTCAGGGGCTTCATATACACTG[2]|TACTACATACTCAGGGGCTTCATATACACT[1]	-	99663523	GTATGTAGTAGTTACATATATGCACAAAA[1]
chr7	+	80933851	ATCCGGCTTAAGAAAAGATGCAATTACCTCC[2]|ATCCGGCTTAAGAAAAGATGCAATT[1]	-	80933860	TAAGCCGGATCCATTATGGAAAAACTTGGA[51]|TAAGCCGGATCCATTATGGAAAAACTTGG[14]|TAAGCCGGATCCATTATGGAAAAACTTG[8]|TAAGCCGGATCCATTATGGAAAAACTT[2]|TAAGCCGGATCCATTATGGAAAAAC[2]|TAAGCCGGATCCATTATGGAAAAACTTGGAG[1]|TAAGCCGGATCCATTATGGAAAA[1]|TAAGCCGGATCCATTATGGAAAAACTTGGAGG[1]
chr6	+	127747111	TAAAATGGGGATAGTATTGGGTAAAGCACT[8]|TAAAATGGGGATAGTATTGGGTAAA[3]|TAAAATGGGGATAGTATTGGGTAA[2]|TAAAATGGGGATAGTATTGGGTAAAGC[1]|TAAAATGGGGATAGTATTGGGTAAAGCAC[1]	-	127747120	CCCCATTTTACAGATTGAGGAGACTGAGGT[1]
chr7	+	77053196	TGCTAAGCCAGATGTTGGAGGGACCGAAA[1]	-	77053205	TGGCTTAGCATCCTTATCTGCATCCGTCT[6]|TGGCTTAGCATCCTTATCTGCATCC[3]|TGGCTTAGCATCCTTATCTGCATCCGT[3]|TGGCTTAGCATCCTTATCTGCATCCGTC[1]
chr15	+	74471674	GAGCTGTCACTCAGCAGGGACCAGT[5]|GAGCTGTCACTCAGCAGGGACCAGTC[3]|GAGCTGTCACTCAGCAGGGACCAGTCA[3]|GAGCTGTCACTCAGCAGGGACCAGTCAAT[2]|GAGCTGTCACTCAGCAGGGACCAG[1]|GAGCTGTCACTCAGCAGGGACCAGTCAATGT[1]	-	74471683	GTGACAGCTCAATTGGGTGGAAG[1]
chr17	+	66540867	CAGACAAGAAGACCTGAGCAGATGT[1]	-	66540876	TTCTTGTCTGTTTATCAGATATTTTTGGCA[22]|TTCTTGTCTGTTTATCAGATATTTTTGGCAGT[6]|TTCTTGTCTGTTTATCAGATATTTTTGGCAG[2]|TTCTTGTCTGTTTATCAGATATTTTTGGC[1]
chr5	+	113766450	TCAGTAATTAGACACCTGGAAAGCACAAAA[1]	-	113766459	TAATTACTGAAGGGAAATCTCCAGCTCTC[18]|TAATTACTGAAGGGAAATCTCCAGCTC[10]|TAATTACTGAAGGGAAATCTCCAGC[6]|TAATTACTGAAGGGAAATCTCCAGCT[3]|TAATTACTGAAGGGAAATCTCCAGCTCT[2]|TAATTACTGAAGGGAAATCTCCAGCTCTCG[1]
chr15	+	74468181	TGATTTCTCATCTCCATCTAAGAAAAGT[19]|TGATTTCTCATCTCCATCTAAGAAAA[14]|TGATTTCTCATCTCCATCTAAGAAAAG[12]|TGATTTCTCATCTCCATCTAAGAAAAGTA[11]|TGATTTCTCATCTCCATCTAAGAA[3]|TGATTTCTCATCTCCATCTAAGAAA[3]|TGATTTCTCATCTCCATCTAAGAAAAGTAG[2]	-	74468190	TGAGAAATCATGTCTTGGGGTACAAACTG[1]
chr9	+	67569233	ACACACTGGAACTCTTTCCTAGACACTCATT[1]	-	67569242	TCCAGTGTGTCCAGATGCAGCATCTC[1]
chr17	+	27460422	GAGAGACCAAGAAGTTGACCAAAATAGGAA[1]	-	27460431	TTGGTCTCTCTATAGTCCAAACTCTGAAA[3]|TTGGTCTCTCTATAGTCCAAACTCTGAA[3]|TTGGTCTCTCTATAGTCCAAACTCTGAAAC[2]|TTGGTCTCTCTATAGTCCAAACTCTG[1]|TTGGTCTCTCTATAGTCCAAACTCTGA[1]
chr6	+	127736462	TGCAGAAAAAAATCAAGATGCAAGAGGAGA[2]	-	127736471	TTTTTCTGCAGTGGATATTATTGTCTTCT[2]|TTTTTCTGCAGTGGATATTATTGTCTT[1]|TTTTTCTGCAGTGGATATTATTGT[1]
chr9	+	67583121	TAGAAGCAGAAGGAGTTTGGTGCA[7]|TAGAAGCAGAAGGAGTTTGGTGCAGC[7]|TAGAAGCAGAAGGAGTTTGGTGCAGCTTA[6]|TAGAAGCAGAAGGAGTTTGGTGC[6]|TAGAAGCAGAAGGAGTTTGGTGCAG[5]|TAGAAGCAGAAGGAGTTTGGTGCAGCTTAC[2]|TAGAAGCAGAAGGAGTTTGGTGCAGCTT[1]	-	67583130	TCTGCTTCTAGACCACAACACCTA[1]
chr15	+	59107166	TTGGGAACAGATGCTATATCTTCCAAAGC[11]|TTGGGAACAGATGCTATATCTTCCAA[4]|TTGGGAACAGATGCTATATCTTCCAAAGCT[4]|TTGGGAACAGATGCTATATCTTCCAAA[3]|TTGGGAACAGATGCTATATCTTCCA[2]	-	59107175	CTGTTCCCAAAGAGCCTGGTGCCCAATAA[1]
chr10	+	75323218	TTCCAGGTAGATGCTACAGATTAACCGTA[32]|TTCCAGGTAGATGCTACAGATTAACCGTAT[27]|TTCCAGGTAGATGCTACAGATTAACCGT[11]|TTCCAGGTAGATGCTACAGATTAACCGTATA[10]|TTCCAGGTAGATGCTACAGATTAACC[4]|TTCCAGGTAGATGCTACAGATTAAC[2]|TTCCAGGTAGATGCTACAGATTAA[2]|TTCCAGGTAGATGCTACAGATTAACCGTATAG[1]|TTCCAGGTAGATGCTACAGATTAACCG[1]	-	75323227	CTACCTGGAATGCCTCGACAAAC[1]
chr17	+	27496217	TTTGATCCTGACACAGAGATGCGAC[15]|TTTGATCCTGACACAGAGATGCGACC[11]|TTTGATCCTGACACAGAGATGCGA[9]|TTTGATCCTGACACAGAGATGCGACCCCTGT[7]|TTTGATCCTGACACAGAGATGCGACCC[6]|TTTGATCCTGACACAGAGATGCGACCCC[6]|TTTGATCCTGACACAGAGATGCGACCCCTG[4]|TTTGATCCTGACACAGAGATGCG[3]|TTTGATCCTGACACAGAGATGCGACCCCTGTT[1]	-	27496226	CAGGATCAAATTTGCCTGTAATCCCCCG[1]
chr7	+	77054156	GCTTGATGTATGACTTTCCCACCAAGAAAT[7]|GCTTGATGTATGACTTTCCCACCAAGAAA[5]|GCTTGATGTATGACTTTCCCACCAAGAA[4]|GCTTGATGTATGACTTTCCCACCAAGAAATGA[3]|GCTTGATGTATGACTTTCCCACCAAGAAATG[2]|GCTTGATGTATGACTTTCCCACCAAG[1]|GCTTGATGTATGACTTTCCCACCAAGA[1]	-	77054165	TACATCAAGCTGTTCATTCTCAATGTGAGT[75]|TACATCAAGCTGTTCATTCTCAATGTGAGTT[15]|TACATCAAGCTGTTCATTCTCAATGT[10]|TACATCAAGCTGTTCATTCTCAATGTG[7]|TACATCAAGCTGTTCATTCTCAATGTGAG[5]|TACATCAAGCTGTTCATTCTCAATG[4]|TACATCAAGCTGTTCATTCTCAATGTGA[3]|TACATCAAGCTGTTCATTCTCAA[3]|TACATCAAGCTGTTCATTCTCAAT[2]|TACATCAAGCTGTTCATTCTCAATGTGAGTTG[1]
chr17	+	27465873	TTCAATAGCACAATCTAAGCAAAGGTGG[56]|TTCAATAGCACAATCTAAGCAAAGGTGGC[17]|TTCAATAGCACAATCTAAGCAAAGGTG[6]|TTCAATAGCACAATCTAAGCAAAGGTGGCC[4]|TTCAATAGCACAATCTAAGCAAAGGTGGCCAC[1]|TTCAATAGCACAATCTAAGCAAAGG[1]|TTCAATAGCACAATCTAAGCAAAGGTGGCCA[1]	-	27465882	TGCTATTGAAATAGTCCTGGACACAAAAAGAC[1]
chr9	+	67560697	GAGAAAACAAACAGAAGATCAAAATGTTT[1]	-	67560706	TTGTTTTCTCATGGGCAAGTTTGGA[3]|TTGTTTTCTCATGGGCAAGTTTGGAGTAGC[1]|TTGTTTTCTCATGGGCAAGTTTGGAGTAGCT[1]
chr16	+	10796478	TTCATCGGACGGTGGCATTTTTCAAGATGT[1]	-	10796487	GTCCGATGAAAAACAGGAGCCTGCTAAGG[1]
chr13	+	53494380	TGCCAGATTCATTGATAACTCAGGCA[49]|TGCCAGATTCATTGATAACTCAGGC[38]|TGCCAGATTCATTGATAACTCAGGCAGT[12]|TGCCAGATTCATTGATAACTCAGGCAGTGA[11]|TGCCAGATTCATTGATAACTCAGGCAGTGAC[11]|TGCCAGATTCATTGATAACTCAGGCAGTG[6]|TGCCAGATTCATTGATAACTCAGGCAG[2]	-	53494389	GAATCTGGCAAAGTCAGGTTTGAGACCTGTA[1]
chr5	+	102262737	GAGAATGGCACGAACACGGAGGGCC[1]	-	102262746	TGCCATTCTCCTTACCAATATACACTATGT[5]|TGCCATTCTCCTTACCAATATACACTATG[1]
chr15	+	74469259	AGTTTTTCTAGTTAGATCTTTTGGCC[2]|AGTTTTTCTAGTTAGATCTTTTGGCCCCGG[1]	-	74469268	TAGAAAAACTCAGCGAAGACTGCAC[1]
chr15	+	59108820	TCCAAGTCATAGGCTACAACCATTGCCCCT[3]	-	59108829	ATGACTTGGAACAAGAATCTGGAGGAGAAG[1]
chr17	+	27480737	CTGTTCTGATCTCTTGAAGAGCTCCTCAGGC[1]	-	27480746	ATCAGAACAGTTGGTGCCCTAAATGGGGTA[1]
chr17	+	27469697	TTCCTTAGTCACGGGGATGGTTCTT[5]|TTCCTTAGTCACGGGGATGGTTCTTC[3]|TTCCTTAGTCACGGGGATGGTTCT[2]|TTCCTTAGTCACGGGGATGGTTCTTCAAG[2]|TTCCTTAGTCACGGGGATGGTTCTTCAA[1]	-	27469706	GACTAAGGAAGATGTCACATCAACTCTAAGG[1]
chr5	+	102264520	GCCTATTTTAAGTGGAGACACTGTGGGCA[1]	-	102264529	TAAAATAGGCTAGTAACCAAAACGATGTAGC[8]|TAAAATAGGCTAGTAACCAAAACGATGTAG[6]|TAAAATAGGCTAGTAACCAAAACGATGTA[2]
chr15	+	59107722	TAAAAACCTTTTAAAAGGAAACACACGGA[139]|TAAAAACCTTTTAAAAGGAAACACACGGAC[40]|TAAAAACCTTTTAAAAGGAAACACACGG[23]|TAAAAACCTTTTAAAAGGAAACACACGGACG[21]|TAAAAACCTTTTAAAAGGAAACACACGGACGA[9]	-	59107731	AAGGTTTTTAATGACATTTACTTAGTTT[1]
chr17	+	66573382	TCAAAAGCCCAAGGTCACTCTTAACTC[3]|TCAAAAGCCCAAGGTCACTCTTAACTCAGA[2]|TCAAAAGCCCAAGGTCACTCTTAACTCA[1]	-	66573391	GGGCTTTTGATGCTCTCTCCTTGTCTTC[1]
chr15	+	59107811	TAATCAGTTCCCAGCATCCATGTCAGG[8]|TAATCAGTTCCCAGCATCCATGTCAGGGGC[7]|TAATCAGTTCCCAGCATCCATGTCAGGGG[2]|TAATCAGTTCCCAGCATCCATGTCAGGGGCTC[2]|TAATCAGTTCCCAGCATCCATGT[1]|TAATCAGTTCCCAGCATCCATGTCA[1]|TAATCAGTTCCCAGCATCCATGTCAGGGGCT[1]	-	59107820	GAACTGATTATGAGTCTTCTGGAAGAGCAG[1]|GAACTGATTATGAGTCTTCTGGAAGAGCA[1]
chr18	+	67226031	GTCACTTTAAGAGTCGCAAGAGGTATAT[1]|GTCACTTTAAGAGTCGCAAGAGGTATATGTG[1]	-	67226040	TTAAAGTGACTGCCGATAAGTTTGGGATC[6]|TTAAAGTGACTGCCGATAAGTTTGGGATCA[3]|TTAAAGTGACTGCCGATAAGTTTGGGAT[2]|TTAAAGTGACTGCCGATAAGTTTGGGA[1]
chr18	+	67217172	GAAAGCAGGACTGTCAGGGACAGTGCCAAA[1]	-	67217181	TCCTGCTTTCTGGCCCTCTTTGCCACATC[1]
chr18	+	67215574	GCTATTCACAGACAGAAACTTCCTTGA[1]	-	67215583	TGTGAATAGCAAGCAGGCACATGAGTAAA[250]|TGTGAATAGCAAGCAGGCACATGAGTAA[166]|TGTGAATAGCAAGCAGGCACATGAGTAAAA[139]|TGTGAATAGCAAGCAGGCACATGAGTA[38]|TGTGAATAGCAAGCAGGCACATGAGT[23]|TGTGAATAGCAAGCAGGCACATGAGTAAAAA[18]|TGTGAATAGCAAGCAGGCACATGA[7]|TGTGAATAGCAAGCAGGCACATG[4]|TGTGAATAGCAAGCAGGCACATGAG[2]|TGTGAATAGCAAGCAGGCACATGAGTAAAAAA[1]
chr7	+	80249998	GTTTGGGTTAGAAAATACTAGTGGCTAG[1]	-	80250007	TAACCCAAACTTTATGACCTCTCTAAGATG[2]
chr7	+	77055135	TTCTTTTGGGGTTTGTTGTCATTTTGTTT[6]|TTCTTTTGGGGTTTGTTGTCATTTTGTTTT[2]|TTCTTTTGGGGTTTGTTGTCATTTT[2]|TTCTTTTGGGGTTTGTTGTCATTT[1]|TTCTTTTGGGGTTTGTTGTCATTTTGTT[1]	-	77055144	CCCAAAAGAAACAAAAAGAGAGAGGTTCATT[4]|CCCAAAAGAAACAAAAAGAGAGAGGTTCA[2]
chr2	+	92415050	TGGAAGAATCTCCAGCCTTAGCAGGAAGCA[30]|TGGAAGAATCTCCAGCCTTAGCAGGAAGC[15]|TGGAAGAATCTCCAGCCTTAGCAGGAAGCAG[2]|TGGAAGAATCTCCAGCCTTAGCAGGAA[2]	-	92415059	GATTCTTCCAAGGGAACTAAAAACCAC[1]
chr7	+	80266071	TGTGAATCTTGCTGTGTGTACTTACAACCC[121]|TGTGAATCTTGCTGTGTGTACTTACAACC[59]|TGTGAATCTTGCTGTGTGTACTTACAACCCT[44]|TGTGAATCTTGCTGTGTGTACTTACAAC[30]|TGTGAATCTTGCTGTGTGTACTTACAACCCTC[10]|TGTGAATCTTGCTGTGTGTACTTACA[4]|TGTGAATCTTGCTGTGTGTACTTACAA[4]|TGTGAATCTTGCTGTGTGTACTTAC[3]|TGTGAATCTTGCTGTGTGTACTTA[1]	-	80266080	AAGATTCACACAGTGATGCTGAATTCT[2]|AAGATTCACACAGTGATGCTGAATT[1]
chr2	+	92433762	CTCTGTGGTACTGCTTATAGAGGTCTGACC[2]|CTCTGTGGTACTGCTTATAGAGGTCTGA[2]|CTCTGTGGTACTGCTTATAGAGGTC[2]|CTCTGTGGTACTGCTTATAGAGGTCTGAC[1]	-	92433771	TACCACAGAGACTAAAAAGATGTCCAGGA[1]
chr2	+	92427411	TTTTGGCTTATGGTTGTAGAGGGTT[27]|TTTTGGCTTATGGTTGTAGAGGGTTAGAGT[25]|TTTTGGCTTATGGTTGTAGAGGGTTAGA[8]|TTTTGGCTTATGGTTGTAGAGGGT[6]|TTTTGGCTTATGGTTGTAGAGGGTTAGAGTC[3]|TTTTGGCTTATGGTTGTAGAGGGTTA[3]|TTTTGGCTTATGGTTGTAGAGGG[1]|TTTTGGCTTATGGTTGTAGAGGGTTAG[1]|TTTTGGCTTATGGTTGTAGAGGGTTAGAG[1]|TTTTGGCTTATGGTTGTAGAGGGTTAGAGTCC[1]	-	92427420	TAAGCCAAAATAAGCTTCTGGTCATGAGG[1]
chr10	+	66162526	CACATTGCCATGCTTGGCAGCAAGCCCCCTT[1]	-	66162535	TGGCAATGTGAATTCCAGGGACCCAC[1]
chr17	+	27445038	GTGTATGGATTAATTTGGCAACTAACTTCT[1]	-	27445047	ATCCATACACACACAGTCTTATGCTCTTGA[4]|ATCCATACACACACAGTCTTATGCTCTT[1]|ATCCATACACACACAGTCTTATGCTCTTG[1]
chr6	+	85062689	CTTCACTCTACACATTTTCCTCAC[1]	-	85062698	TAGAGTGAAGAGTCTCAGATGCTTTCT[1]|TAGAGTGAAGAGTCTCAGATGCTTTC[1]|TAGAGTGAAGAGTCTCAGATGCTTTCTTT[1]|TAGAGTGAAGAGTCTCAGATGCTTTCTTTA[1]
chr18	+	67218336	GCTCTGAGAAGTGGACCACATAGAAGCA[1]	-	67218345	TTCTCAGAGCCAAGTTGGGCAGAACTCTAA[3]|TTCTCAGAGCCAAGTTGGGCAGAACTCTA[1]
chr17	+	27450303	TGAGTGTGTAAAGGAGGGTGTGG[1]	-	27450312	TACACACTCAGAATCCTAACTCAGGCTACC[107]|TACACACTCAGAATCCTAACTCAGGCT[100]|TACACACTCAGAATCCTAACTCAGGCTACCT[68]|TACACACTCAGAATCCTAACTCAGGCTA[64]|TACACACTCAGAATCCTAACTCAGGCTAC[54]|TACACACTCAGAATCCTAACTCAGGC[12]|TACACACTCAGAATCCTAACTCAGGCTACCTG[9]|TACACACTCAGAATCCTAACTCA[1]
chr14	+	25246093	CTGAAGAAAAAGCAGAAGCAGATCATGT[1]	-	25246102	TTTTCTTCAGATTCTCATACAACAGATT[1]
chr15	+	78501487	GACACTTGAAGGGGGCTGGTGGCAC[2]|GACACTTGAAGGGGGCTGGTGGCACC[1]	-	78501496	TTCAAGTGTCTTCCAAGTAGCCCTGGG[1]
chr15	+	59083938	CTGTTTGGTAGGAGAAGATGCAAATCAGG[1]	-	59083947	TACCAAACAGAGATGGATAACAGGTCTGTC[84]|TACCAAACAGAGATGGATAACAGGTC[51]|TACCAAACAGAGATGGATAACAGGTCT[19]|TACCAAACAGAGATGGATAACAGGTCTGT[9]|TACCAAACAGAGATGGATAACAGGTCTG[6]|TACCAAACAGAGATGGATAACAGGTCTGTCT[5]|TACCAAACAGAGATGGATAACAGG[3]|TACCAAACAGAGATGGATAACAGGT[2]|TACCAAACAGAGATGGATAACAG[2]
chr9	+	54096840	TCATCTCTCAGTCTAATGCAAAGG[1]	-	54096849	TGAGAGATGACACCTAGAAGGGTGCAGGGA[6]|TGAGAGATGACACCTAGAAGGGTGCAGGGAT[3]|TGAGAGATGACACCTAGAAGGGTGCAG[3]|TGAGAGATGACACCTAGAAGGGT[1]|TGAGAGATGACACCTAGAAGGGTGCAGG[1]|TGAGAGATGACACCTAGAAGGGTGCAGGG[1]
chr18	+	67222897	GACAGAGGAAGTCCCTTGCTGCAAGAAAC[1]	-	67222906	TTCCTCTGTCTGTGCTGATGGGAATGG[2]|TTCCTCTGTCTGTGCTGATGGGAATGGCC[1]
chr6	+	127750696	TACAAATGAGGAACTAGGCTCAG[12]|TACAAATGAGGAACTAGGCTCAGG[4]|TACAAATGAGGAACTAGGCTCAGGGA[2]|TACAAATGAGGAACTAGGCTCAGGGACATC[1]|TACAAATGAGGAACTAGGCTCAGGGAC[1]	-	127750705	CTCATTTGTAAAATGAGGATAATAAGGC[1]
chr7	+	77054078	ATGCTCTTTATTGCTTGTCTTCCTACCCCA[1]	-	77054087	TAAAGAGCATGCTTGCTATATCTGAAAAGGC[16]|TAAAGAGCATGCTTGCTATATCTGAAAA[2]|TAAAGAGCATGCTTGCTATATCTGAAAAG[2]|TAAAGAGCATGCTTGCTATATCTGA[2]|TAAAGAGCATGCTTGCTATATCTGAAA[1]|TAAAGAGCATGCTTGCTATATCTGAAAAGG[1]|TAAAGAGCATGCTTGCTATATCTGAAAAGGCT[1]
chr15	+	59129416	TTCTTTACATAATATGGATTGGTTTTCTGT[3]|TTCTTTACATAATATGGATTGGTTTTCTGTC[2]	-	59129425	ATGTAAAGAAGTGCGCACACATCCTGGACC[1]
chr5	+	113766289	TAAACTCTGCAAGTCGATGGGTCAAG[1]	-	113766298	GCAGAGTTTAGAGTCCCTGTGCAGAC[1]
chr17	+	27497309	TAGGGAATAGTGGATCAGTCTTTTGC[9]|TAGGGAATAGTGGATCAGTCTTTTG[5]|TAGGGAATAGTGGATCAGTCTTTTGCTTG[5]|TAGGGAATAGTGGATCAGTCTTTTGCT[3]|TAGGGAATAGTGGATCAGTCTTTTGCTTGC[3]|TAGGGAATAGTGGATCAGTCTTTTGCTT[2]|TAGGGAATAGTGGATCAGTCTTTT[2]	-	27497318	CTATTCCCTAACGGAGAAAAGACGAAATTCT[1]
chr9	+	54063660	AGCTGAAGGATAGTATCTTGGGCTAGTC[1]	-	54063669	TCCTTCAGCTTTTAAATAGCTTTACATCTT[6]|TCCTTCAGCTTTTAAATAGCTTTACATCT[1]
chr14	+	20460698	ATGTTGGTCAGGCTGAGAAGGCCATT[3]|ATGTTGGTCAGGCTGAGAAGGCCATTT[1]|ATGTTGGTCAGGCTGAGAAGGCCA[1]	-	20460707	TGACCAACATGTCTATGGGAGGAACCTAAA[1]
chr6	+	127758533	TACAGGTTGTCTATGAAAATAAGCCATTTGG[2]|TACAGGTTGTCTATGAAAATAAGCCATTTGGC[1]|TACAGGTTGTCTATGAAAATAAGC[1]|TACAGGTTGTCTATGAAAATAAGCCATTTG[1]	-	127758542	ACAACCTGTAGAACAGTAGAACTAGGGACA[2]
chr17	+	27469293	TGCAGTCAAAAGCACCAACAGCATTCTGCAGT[58]|TGCAGTCAAAAGCACCAACAGCATTCTGCA[17]|TGCAGTCAAAAGCACCAACAGCATTCTGCAG[9]|TGCAGTCAAAAGCACCAACAGCATTCTG[7]|TGCAGTCAAAAGCACCAACAGCATTCTGC[5]|TGCAGTCAAAAGCACCAACAGCATTC[5]|TGCAGTCAAAAGCACCAACAGCATTCT[4]|TGCAGTCAAAAGCACCAACAGCATT[1]	-	27469302	TTTGACTGCAGAGGCTGACAGCAATGTTG[17]|TTTGACTGCAGAGGCTGACAGCAATGTTGG[7]|TTTGACTGCAGAGGCTGACAGCAATGTTGGA[2]|TTTGACTGCAGAGGCTGACAGCAATGTT[1]|TTTGACTGCAGAGGCTGACAGCAA[1]
chr7	+	80958442	GACTTCGGTATGACAAAGAGCTTTAAGAAT[1]	-	80958451	TACCGAAGTCTTTGTCCTCCTTCTC[1]
chr7	+	80267622	TACAGAAATCAATCAGGCTATAGCTCCCATT[9]|TACAGAAATCAATCAGGCTATAGCTCC[8]|TACAGAAATCAATCAGGCTATAGCTCCC[7]|TACAGAAATCAATCAGGCTATAGCTCCCA[1]	-	80267631	GATTTCTGTATGCATTTTGATCAAGTCCCT[20]|GATTTCTGTATGCATTTTGATCAAGTCC[1]
chr6	+	127744990	TGTGTGGTTAAGGAAACAAAAGCCATTCCT[1]	-	127744999	TAACCACACAGATGCTGGCTACAAAGTGT[10]|TAACCACACAGATGCTGGCTACAAAGT[4]|TAACCACACAGATGCTGGCTACAAAGTGTA[2]|TAACCACACAGATGCTGGCTACAAAGTG[1]
chr9	+	54088485	ATACCTCCCAGATCCTTGCTGACCGTGAT[1]	-	54088494	TGGGAGGTATTCTTAAGAGTTAGACTCCA[6]|TGGGAGGTATTCTTAAGAGTTAGACTCCAA[5]|TGGGAGGTATTCTTAAGAGTTAGACTCCAAGT[2]|TGGGAGGTATTCTTAAGAGTTAGACTCC[1]|TGGGAGGTATTCTTAAGAGTTAGACTCCAAG[1]
chr7	+	77053621	ATTATACATAACAGTAAGTAATGTCCTCTG[1]	-	77053630	TATGTATAATGTTGTTACTTCCCTCCTCTG[2]|TATGTATAATGTTGTTACTTCCCTCCTCT[1]|TATGTATAATGTTGTTACTTCCCTCCTC[1]
chr18	+	67217698	GAAGCTACCATTCAGGTTACAATC[1]|GAAGCTACCATTCAGGTTACAATCAAAGAGA[1]	-	67217707	TGGTAGCTTCCTTCCCAGTGGACA[8]|TGGTAGCTTCCTTCCCAGTGGACAC[4]|TGGTAGCTTCCTTCCCAGTGGACACCC[3]|TGGTAGCTTCCTTCCCAGTGGACACCCA[2]|TGGTAGCTTCCTTCCCAGTGGAC[2]|TGGTAGCTTCCTTCCCAGTGGACACC[1]
chr7	+	77059070	TTGCCAAGACATTTCTCCAGACCAGAGC[14]|TTGCCAAGACATTTCTCCAGACCAGAGCC[5]|TTGCCAAGACATTTCTCCAGACCAGAGCCA[3]|TTGCCAAGACATTTCTCCAGACCAG[3]|TTGCCAAGACATTTCTCCAGACCAGAG[1]|TTGCCAAGACATTTCTCCAGACCAGA[1]	-	77059079	GTCTTGGCAATAACTTTAGTGGACATGTA[1]
chr17	+	27460962	ATATGACCAAAAACTTTCTGCAGGGATGG[1]	-	27460971	TTGGTCATATTTGTGTTAGAAGTCAAAGC[11]|TTGGTCATATTTGTGTTAGAAGTCAA[3]|TTGGTCATATTTGTGTTAGAAGTCA[3]|TTGGTCATATTTGTGTTAGAAGTCAAAGCT[2]|TTGGTCATATTTGTGTTAGAAGTCAAA[2]|TTGGTCATATTTGTGTTAGAAGTCAAAG[1]
chr18	+	67216865	CCTAGAGCTAAGAGTGGGGCACCCCCTC[1]	-	67216874	TAGCTCTAGGTTTTTTCTTTTTCTCTTTTC[5]|TAGCTCTAGGTTTTTTCTTTTTCTCT[2]|TAGCTCTAGGTTTTTTCTTTTTCTCTTT[2]|TAGCTCTAGGTTTTTTCTTTTTCTCTTTT[1]|TAGCTCTAGGTTTTTTCTTTTTCT[1]|TAGCTCTAGGTTTTTTCTTTTTCTCTT[1]
chr2	+	92381510	TAAAAGTACAAATGAACTCTCTTAAGAGAT[23]|TAAAAGTACAAATGAACTCTCTTAAGAGATT[22]|TAAAAGTACAAATGAACTCTCTTAAGAGA[8]|TAAAAGTACAAATGAACTCTCTTAAGA[4]|TAAAAGTACAAATGAACTCTCTTAAG[4]|TAAAAGTACAAATGAACTCTCTTAAGAG[2]|TAAAAGTACAAATGAACTCTCTTAAGAGATTA[1]	-	92381519	TGTACTTTTAAGCTATGATGTGTTCCTTTTG[1]
chr15	+	72936334	GCCAGTTGCATATTCCTCTACTT[1]	-	72936343	TGCAACTGGCTTCATGTACCAGCGATGC[6]|TGCAACTGGCTTCATGTACCAGCGATGCCCC[1]|TGCAACTGGCTTCATGTACCAGCGA[1]|TGCAACTGGCTTCATGTACCAGCGATGCCC[1]|TGCAACTGGCTTCATGTACCAGCGAT[1]|TGCAACTGGCTTCATGTACCAGCGATG[1]
chr9	+	67583260	TTGCAGAACTAGAAAGCCTATCATCTTTGA[25]|TTGCAGAACTAGAAAGCCTATCATCTT[13]|TTGCAGAACTAGAAAGCCTATCATCTTTG[3]|TTGCAGAACTAGAAAGCCTATCATCTTTGAT[3]|TTGCAGAACTAGAAAGCCTATCATCT[1]|TTGCAGAACTAGAAAGCCTATCATC[1]	-	67583269	AGTTCTGCAAGGTGGGTGGGTGATTGACAGAA[1]
chr5	+	113780210	TGACTGACCTCAGGGGCTGCGAGA[8]|TGACTGACCTCAGGGGCTGCGAGAC[6]|TGACTGACCTCAGGGGCTGCGAGACCCTC[5]|TGACTGACCTCAGGGGCTGCGAGACCCTCGA[2]|TGACTGACCTCAGGGGCTGCGAGACCC[1]|TGACTGACCTCAGGGGCTGCGAG[1]	-	113780219	AGGTCAGTCAGGAGGTATCAGGAATGC[2]
chr10	+	75323390	TGAGCCAAAAGCGTGATGGCTTGTACTTG[56]|TGAGCCAAAAGCGTGATGGCTTGTACTT[15]|TGAGCCAAAAGCGTGATGGCTTGTAC[13]|TGAGCCAAAAGCGTGATGGCTTGTACT[12]|TGAGCCAAAAGCGTGATGGCTTGTA[8]|TGAGCCAAAAGCGTGATGGCTTG[4]|TGAGCCAAAAGCGTGATGGCTTGT[3]|TGAGCCAAAAGCGTGATGGCTTGTACTTGG[3]|TGAGCCAAAAGCGTGATGGCTTGTACTTGGA[1]	-	75323399	TTTTGGCTCATTGTTTGAGGTTAAGTTGTATT[2]
chr15	+	78501595	TAGATGCCCATGGACTTTCTAAAGAGC[1]	-	78501604	TGGGCATCTACAAGGTGAAAGGCTATG[1]
chr17	+	27471142	GCATGCTTATCCACGACCAGGTAGCCGGC[1]|GCATGCTTATCCACGACCAGGTAGC[1]	-	27471151	ATAAGCATGCAGGCCACCCTGAGAATGCC[1]
chr7	+	80939283	GAAGTCTTTAAGATGATTGGTTTTGTTTA[1]	-	80939292	TAAAGACTTCAAAGAGGTAACTAGCTC[13]|TAAAGACTTCAAAGAGGTAACTAGCTCT[10]|TAAAGACTTCAAAGAGGTAACTAGCT[5]|TAAAGACTTCAAAGAGGTAACTAGCTCTGG[4]|TAAAGACTTCAAAGAGGTAACTAGCTCTG[4]|TAAAGACTTCAAAGAGGTAACTAGCTCTGGG[1]
chr15	+	59082606	CTCAGGTTTAGACAAAGATTCTCAGTTGT[1]	-	59082615	TAAACCTGAGAAGCTGGATGTGTTAAGTCCC[5]|TAAACCTGAGAAGCTGGATGTGTTAAGTCC[2]|TAAACCTGAGAAGCTGGATGTGTTAAGTC[1]
chr12	+	99663560	TCTGAATCTTGTAAAAACTTCATTTAGGAG[2]|TCTGAATCTTGTAAAAACTTCATTTAGGAGTT[1]|TCTGAATCTTGTAAAAACTTCATTTAGGA[1]	-	99663569	AAGATTCAGACAAATCTCCAAGAAGCAGTG[2]
chr6	+	83539204	TAATCTTTGCTGTAATCCTGGTCCACCTTC[1]	-	83539213	GCAAAGATTAAAATGAAGGTTGG[1]
chr14	+	24907425	TGAGTTTCTGTCCTAAATGGCTAGGGT[5]|TGAGTTTCTGTCCTAAATGGCTAGGGTGA[3]|TGAGTTTCTGTCCTAAATGGCTAGGGTG[2]|TGAGTTTCTGTCCTAAATGGCTAG[1]	-	24907434	CAGAAACTCAGGGCTTTCCAGTTCTCCCAGC[1]
chr6	+	127766116	TTCCTGGATAACAGAGCCTACCCTCAAAC[10]|TTCCTGGATAACAGAGCCTACCCTCAAACC[4]|TTCCTGGATAACAGAGCCTACCCTCAAA[3]|TTCCTGGATAACAGAGCCTACCCTCAA[2]	-	127766125	TATCCAGGAATGGTTCTCAGGAAGAGGCAC[1]
chr9	+	54079687	TTAGCTAGAAGAAAGGATCCTTTGTGCCC[1]	-	54079696	TTCTAGCTAATGAAGGGATGTCTGATCTTT[11]|TTCTAGCTAATGAAGGGATGTCTGATC[5]|TTCTAGCTAATGAAGGGATGTCTGAT[2]|TTCTAGCTAATGAAGGGATGTCTGATCTT[1]|TTCTAGCTAATGAAGGGATGTCTGATCTTTC[1]
chr18	+	67224905	ACAGAAAAAAAAAAACACCTCAATTATCAA[1]	-	67224914	TTTTTTCTGTAATGTGCACATTTTTTTCC[2]|TTTTTTCTGTAATGTGCACATTTTTTTCCCTC[2]|TTTTTTCTGTAATGTGCACATTTTTTTCCCT[2]|TTTTTTCTGTAATGTGCACATTTTTTT[1]|TTTTTTCTGTAATGTGCACATTTTTTTCCC[1]|TTTTTTCTGTAATGTGCACATTTT[1]
chr9	+	67565510	CATTGATGAGAGGCATGGGATGAGTGTGAA[1]	-	67565519	CTCATCAATGCTGAAGCACTTTCCAAGGC[4]
chr7	+	80931820	TGTGTTTTAACACTGCTTCTTCCCTTTCTGC[1]	-	80931829	TTAAAACACAGTGTTGGAGTAAAGGCA[15]|TTAAAACACAGTGTTGGAGTAAAGGC[5]|TTAAAACACAGTGTTGGAGTAAAGGCAA[4]|TTAAAACACAGTGTTGGAGTAAAGGCAAGAC[4]|TTAAAACACAGTGTTGGAGTAAAGGCAAGA[3]|TTAAAACACAGTGTTGGAGTAAAGGCAAGACG[1]|TTAAAACACAGTGTTGGAGTAAAGGCAAG[1]
chr9	+	67573018	AGCATCATCATAGCAGGATACTGGTGTTAGG[1]	-	67573027	TGATGATGCTCAGCTACCACTTAGAGTTA[7]|TGATGATGCTCAGCTACCACTTAGAGTTAC[6]|TGATGATGCTCAGCTACCACTTAGAGT[5]|TGATGATGCTCAGCTACCACTTAGAGTTACT[4]|TGATGATGCTCAGCTACCACTTA[1]|TGATGATGCTCAGCTACCACTTAGAGTT[1]
chr7	+	80267718	ACATCTAGTGCTGACAGCCATGCTTTC[1]	-	80267727	CACTAGATGTGGCTGGCTATTCA[1]
chr7	+	80248447	TGCAGACACAGAACATCCTCAGGCTCCTGCT[1]	-	80248456	TGTGTCTGCAGGATTCAGGCTAGA[2]|TGTGTCTGCAGGATTCAGGCTAGAG[1]
chr5	+	150629111	GAGGGATGGATATAAAAGTGAGC[4]|GAGGGATGGATATAAAAGTGAGCAAAACACTC[2]|GAGGGATGGATATAAAAGTGAGCAAAACACT[1]	-	150629120	TCCATCCCTCGTCATGTGCTTGAAGTGTC[6]|TCCATCCCTCGTCATGTGCTTGAAGTGTCT[2]|TCCATCCCTCGTCATGTGCTTGAAGTGT[2]|TCCATCCCTCGTCATGTGCTTGAAGT[1]
chr17	+	27474098	TCAGTTAAGTAAACGGTGGGAAATAGGC[5]|TCAGTTAAGTAAACGGTGGGAAATAGGCA[2]|TCAGTTAAGTAAACGGTGGGAAATAGG[1]	-	27474107	ACTTAACTGAGGAATTGGTAGACCAGAGAGA[1]
chr10	+	62127456	TCTGAGTTGCCATCTTGTCTTTCATGAGTC[3]	-	62127465	GCAACTCAGAAGAACTAAGTAGAA[1]
chr17	+	66541024	CTTATACTTAGTATTCTCATAGGATA[2]	-	66541033	TAAGTATAAGTATCCTATGAGAATAAGTA[3]|TAAGTATAAGTATCCTATGAGAATAAGTATC[3]|TAAGTATAAGTATCCTATGAGAATAAGTAT[3]
chr5	+	113780410	TAGAGTCAATGCACCTGTTATTTTGAGCTTT[24]|TAGAGTCAATGCACCTGTTATTTTGAGCTT[15]|TAGAGTCAATGCACCTGTTATTTTGAGC[10]|TAGAGTCAATGCACCTGTTATTTTGAG[5]|TAGAGTCAATGCACCTGTTATTTTGAGCT[4]|TAGAGTCAATGCACCTGTTATTTTGA[3]|TAGAGTCAATGCACCTGTTATTTT[1]	-	113780419	ATTGACTCTAGAAGAGAACACGGTGATCCAA[2]
chr2	+	92391408	TATCTCTGACAGTATGTAGAATTAAATCACT[2]|TATCTCTGACAGTATGTAGAATTAAATCAC[1]|TATCTCTGACAGTATGTAGAATTAAATC[1]	-	92391417	GTCAGAGATATTGATGACTTCTTGCAAGCC[1]
chr5	+	150629480	ACATCAGTGAAGACCCGGGCTTTGATGTG[1]	-	150629489	TCACTGATGTCCTGTGTTAAGTAGGCGACT[1]
chr6	+	127746039	GAATAATACATATATTCATCTGACTTAAA[1]	-	127746048	TGTATTATTCTCCCTAGTGATCTAGTAGCC[4]|TGTATTATTCTCCCTAGTGATCTAGTAGCCT[1]|TGTATTATTCTCCCTAGTGATCTAGTAGC[1]|TGTATTATTCTCCCTAGTGATCTAGT[1]
chr17	+	27497742	CAGATTCTCACCAAACAGTCCCTACTGTGAC[5]|CAGATTCTCACCAAACAGTCCCTACTGTGACT[4]|CAGATTCTCACCAAACAGTCCCTACTGTGA[4]|CAGATTCTCACCAAACAGTCCCTACTGT[2]|CAGATTCTCACCAAACAGTCCCTACT[2]|CAGATTCTCACCAAACAGTCCCTACTG[1]|CAGATTCTCACCAAACAGTCCCTAC[1]	-	27497751	TGAGAATCTGAGAGGAGACAGCTGTAGGGT[1]
chr12	+	99659041	TGCTAGTGAATGGTAGTGAATGCTGTACA[59]|TGCTAGTGAATGGTAGTGAATGCTGTAC[31]|TGCTAGTGAATGGTAGTGAATGCTGT[28]|TGCTAGTGAATGGTAGTGAATGCTGTACAGA[28]|TGCTAGTGAATGGTAGTGAATGCTGTACAG[24]|TGCTAGTGAATGGTAGTGAATGCTGTA[7]|TGCTAGTGAATGGTAGTGAATGCTG[3]|TGCTAGTGAATGGTAGTGAATGCT[2]|TGCTAGTGAATGGTAGTGAATGC[1]	-	99659050	TTCACTAGCAGAATGTCCACTAGAGAGA[2]|TTCACTAGCAGAATGTCCACTAGA[1]|TTCACTAGCAGAATGTCCACTAGAGA[1]|TTCACTAGCAGAATGTCCACTAG[1]
chr17	+	66544719	AACATGATTAACACAGTGCATTGAGTAGCTAG[3]	-	66544728	TAATCATGTTCCTCTTTGACCCCGCTAAGC[45]|TAATCATGTTCCTCTTTGACCCCGC[3]|TAATCATGTTCCTCTTTGACCCCGCTAAGCAC[1]|TAATCATGTTCCTCTTTGACCCCGCTAAGCA[1]|TAATCATGTTCCTCTTTGACCCCGCTA[1]|TAATCATGTTCCTCTTTGACCCCG[1]|TAATCATGTTCCTCTTTGACCCCGCTAAG[1]
chr14	+	24929454	TAGAAATGATGCTCACTCCCTTCCT[3]|TAGAAATGATGCTCACTCCCTTCCTAGACTT[3]|TAGAAATGATGCTCACTCCCTTCCTAGACT[2]|TAGAAATGATGCTCACTCCCTTCC[2]|TAGAAATGATGCTCACTCCCTTCCTAGAC[2]|TAGAAATGATGCTCACTCCCTTC[2]|TAGAAATGATGCTCACTCCCTTCCTAG[1]|TAGAAATGATGCTCACTCCCTTCCTAGA[1]	-	24929463	ATCATTTCTATTGCTCTTGCTCACCCACAG[1]
chr17	+	27452861	GTTCATGTTATTCTCTTTTAGGAAAC[1]	-	27452870	TAACATGAACCCCTGAACAGAGGCA[4]|TAACATGAACCCCTGAACAGAGGCAC[3]|TAACATGAACCCCTGAACAGAGGCACTC[3]|TAACATGAACCCCTGAACAGAGGCACTCA[3]|TAACATGAACCCCTGAACAGAGGCACTCAA[1]|TAACATGAACCCCTGAACAGAGGCACTCAAA[1]|TAACATGAACCCCTGAACAGAGGCACT[1]
chr6	+	127749130	TCTCTAAATCTGGGTATTATAGGTAATAGT[1]	-	127749139	GATTTAGAGACTATTGGCATTGATA[1]
chr5	+	113777310	TAAGCGATGCCAGATTCCCCACCTGAGGAA[6]|TAAGCGATGCCAGATTCCCCACCTGAGGAAT[2]|TAAGCGATGCCAGATTCCCCACCTGA[2]	-	113777319	GCATCGCTTATACCAGCTTCTTTTC[1]
chr15	+	59092970	CTTTCTTCCACTAAAGGTGGGACAGAGAAA[1]	-	59092979	TGGAAGAAAGGCCTGAATTCATTGCTTGG[6]|TGGAAGAAAGGCCTGAATTCATTGCT[2]|TGGAAGAAAGGCCTGAATTCATTGCTTGGG[2]|TGGAAGAAAGGCCTGAATTCATTG[1]
chr7	+	77060707	TTCAAATTGAACCCATGTGTCAAGTGCATC[5]	-	77060716	TCAATTTGAAAAGAGTCGTGCCAAG[1]
chr6	+	127751138	TGTGAAAATAGGTGGTGGGAAGAGC[5]|TGTGAAAATAGGTGGTGGGAAGAGCC[3]|TGTGAAAATAGGTGGTGGGAAGAGCCTG[1]|TGTGAAAATAGGTGGTGGGAAGAGCCTGA[1]|TGTGAAAATAGGTGGTGGGAAGAGCCTGAA[1]	-	127751147	TATTTTCACAGAAGAGGGGGTGAGAG[1]
chr2	+	92406158	TCAGAATTGTGAGAGTGCTTGGTGGCC[2]|TCAGAATTGTGAGAGTGCTTGGTGGC[2]	-	92406167	ACAATTCTGAAGAGCACCACAAGTGATGGT[1]
chr17	+	27468876	CATCCAAACAGCTTGACGGTCCTCTGTC[2]|CATCCAAACAGCTTGACGGTCCTCTGTCC[1]|CATCCAAACAGCTTGACGGTCCTCTGT[1]	-	27468885	TGTTTGGATGTACCATCCCTGGAGGCAAG[1]
chr17	+	66541813	ACCACTTGTAGGTCTCACAGATTCTGACA[5]|ACCACTTGTAGGTCTCACAGATTCTGAC[4]|ACCACTTGTAGGTCTCACAGATT[3]|ACCACTTGTAGGTCTCACAGATTCT[2]|ACCACTTGTAGGTCTCACAGATTCTG[1]|ACCACTTGTAGGTCTCACAGATTC[1]	-	66541822	TACAAGTGGTCAGAATATACGCATCATCTG[11]|TACAAGTGGTCAGAATATACGCATCATC[10]|TACAAGTGGTCAGAATATACGCATC[5]|TACAAGTGGTCAGAATATACGCATCA[5]|TACAAGTGGTCAGAATATACGCATCATCT[2]|TACAAGTGGTCAGAATATACGCA[2]|TACAAGTGGTCAGAATATACGCAT[1]|TACAAGTGGTCAGAATATACGCATCAT[1]
chr10	+	75313675	TGGGCTCCTGTAATTGGATGCTTAGAAGA[10]|TGGGCTCCTGTAATTGGATGCTTAGAAGAGT[1]|TGGGCTCCTGTAATTGGATGCTTAG[1]	-	75313684	CAGGAGCCCAAAAGAGGAAAGGC[1]
chr18	+	67226315	TAGGTCTCAAACCCTGGGCAAACAGCTAAC[8]|TAGGTCTCAAACCCTGGGCAAACAGCTAA[3]|TAGGTCTCAAACCCTGGGCAAACAGC[2]|TAGGTCTCAAACCCTGGGCAAACAGCTA[1]|TAGGTCTCAAACCCTGGGCAAAC[1]	-	67226324	TTGAGACCTAACGGTGTACACACTAGAGT[1]
chr17	+	27451577	AGATCATCTATTCACCCAGTCTGTAGC[1]	-	27451586	TAGATGATCTGCTAAGATGCCAGAAAACAC[23]|TAGATGATCTGCTAAGATGCCAGAAAACACT[19]|TAGATGATCTGCTAAGATGCCAGAAAACA[15]|TAGATGATCTGCTAAGATGCCAGAAA[11]|TAGATGATCTGCTAAGATGCCAGAAAAC[6]|TAGATGATCTGCTAAGATGCCAGAA[4]|TAGATGATCTGCTAAGATGCCAGAAAACACTT[3]|TAGATGATCTGCTAAGATGCCAGAAAA[3]|TAGATGATCTGCTAAGATGCCAGA[2]
chr15	+	74469410	TCTTGGACCATGCCTTTTCTCTTTCTTTC[8]|TCTTGGACCATGCCTTTTCTCTTTCTTTCA[6]|TCTTGGACCATGCCTTTTCTCTTTCTTT[2]|TCTTGGACCATGCCTTTTCTCTTTCTTTCAA[1]	-	74469419	TGGTCCAAGATTAAGAAGTCTCAGCGTTAG[2]
chr10	+	75320337	TATTCCCAGCATTTAATCTAGTGAGCTAAT[20]|TATTCCCAGCATTTAATCTAGTGAGC[8]|TATTCCCAGCATTTAATCTAGTGAGCTA[7]|TATTCCCAGCATTTAATCTAGTGAGCT[6]|TATTCCCAGCATTTAATCTAGTGAGCTAA[4]|TATTCCCAGCATTTAATCTAGTGAGCTAATGC[1]	-	75320346	GCTGGGAATAGAAGTCCCTTCTTAGAGCA[1]
chr15	+	59103792	TATAAACCCAGCAGTCTTGAGTGAA[1]	-	59103801	TGGGTTTATAGTTTCAAAAGCTTTGACACT[6]|TGGGTTTATAGTTTCAAAAGCTTTGACAC[4]|TGGGTTTATAGTTTCAAAAGCTTTGACACTG[2]|TGGGTTTATAGTTTCAAAAGCTTTGA[1]|TGGGTTTATAGTTTCAAAAGCTTTGAC[1]
chr12	+	99658774	TGGAAAGTGTGTCTGATGGATGTGAAGGT[4]|TGGAAAGTGTGTCTGATGGATGTGAAG[2]|TGGAAAGTGTGTCTGATGGATGTGAAGGTTT[1]|TGGAAAGTGTGTCTGATGGATGTGAAGG[1]|TGGAAAGTGTGTCTGATGGATGTGA[1]	-	99658783	ACACTTTCCAAGTGTCCTATTTATCTGT[1]
chr2	+	92382413	TAACCGTCCAAATAGGGCCTTTTAGCAGT[2]|TAACCGTCCAAATAGGGCCTTTTAGC[2]|TAACCGTCCAAATAGGGCCTTTTAGCAGTG[2]|TAACCGTCCAAATAGGGCCTTTTAGCAG[1]	-	92382422	TGGACGGTTAGTCACTCCACCCGGCCCCTCA[1]
chr9	+	54082766	CTTCTTTCAATGTTGAGAGGAATGGAAGGTGA[1]	-	54082775	TTGAAAGAAGTAGGAGTGTAGGTGT[12]|TTGAAAGAAGTAGGAGTGTAGGTGTG[4]|TTGAAAGAAGTAGGAGTGTAGGTGTGGA[4]|TTGAAAGAAGTAGGAGTGTAGGTG[2]|TTGAAAGAAGTAGGAGTGTAGGTGTGGAG[2]|TTGAAAGAAGTAGGAGTGTAGGTGTGG[1]
chr18	+	67217426	ACGGGAAAGATGCTGCTCACCTGAGAAG[1]	-	67217435	TCTTTCCCGTGCTGGTACCTCAGG[1]|TCTTTCCCGTGCTGGTACCTCAGGCAG[1]|TCTTTCCCGTGCTGGTACCTCAGGCAGGC[1]|TCTTTCCCGTGCTGGTACCTCAGGCA[1]|TCTTTCCCGTGCTGGTACCTCAGGCAGGCA[1]
chr4	+	61891674	CCAACACACATGATGGAGAAAAGGTAC[1]	-	61891683	TGTGTGTTGGACAAGACCTGTTCCAGTTTC[1]
chr7	+	80281656	TGACAATATTCCTTTCTCACTAGTGGGATT[2]|TGACAATATTCCTTTCTCACTAGTGGG[1]|TGACAATATTCCTTTCTCACTAGTGGGA[1]	-	80281665	AATATTGTCATGAGTTCGAGGTGGAACAAA[1]
chr9	+	54097334	TTGCTGTCTACTTGGTGGCCATTTTTGCCAC[1]	-	54097343	TAGACAGCAAAGGCACTGTAAGGGTCATG[15]|TAGACAGCAAAGGCACTGTAAGGGTCATGT[8]|TAGACAGCAAAGGCACTGTAAGGGTCAT[3]|TAGACAGCAAAGGCACTGTAAGGGT[2]|TAGACAGCAAAGGCACTGTAAGGGTCA[2]|TAGACAGCAAAGGCACTGTAAGG[2]
chr11	+	103299979	TGATATTGCCGTTTCTCCTGGCCATGTGC[10]|TGATATTGCCGTTTCTCCTGGCCA[2]|TGATATTGCCGTTTCTCCTGGCCATGTG[2]|TGATATTGCCGTTTCTCCTGGCCATG[1]|TGATATTGCCGTTTCTCCTGGCCAT[1]	-	103299988	GGCAATATCAAGGGGCATTATGGCTAAGA[1]
chr6	+	127746967	TTAAGTTCTTTACTAGTGTGTGGTACTGGA[1]|TTAAGTTCTTTACTAGTGTGTGGTAC[1]	-	127746976	AAGAACTTAACCAGCTTTCCAAGAAGACTA[1]|AAGAACTTAACCAGCTTTCCAAGAAGACT[1]
chr17	+	66517695	TGCAAAATCAGAACTCAACAAAAACGTGAC[2]|TGCAAAATCAGAACTCAACAAAA[1]|TGCAAAATCAGAACTCAACAAAAACGTGACA[1]	-	66517704	TGATTTTGCAAACCAACCAAAGCATGAACA[2]|TGATTTTGCAAACCAACCAAAGCATGAACAC[1]|TGATTTTGCAAACCAACCAAAGCATGAAC[1]
chr17	+	66573029	TATGTGAGTATGTGCGCCATGCAGCCTC[1]	-	66573038	TACTCACATAGAAACGGCAAGACAGGGA[1]
chr17	+	27474238	TTCTGTCACAGATTTCTTCCTCAAAAC[80]|TTCTGTCACAGATTTCTTCCTCAAA[20]|TTCTGTCACAGATTTCTTCCTCAAAA[17]|TTCTGTCACAGATTTCTTCCTCAA[11]|TTCTGTCACAGATTTCTTCCTCAAAACCTG[10]|TTCTGTCACAGATTTCTTCCTCAAAACCT[10]|TTCTGTCACAGATTTCTTCCTCAAAACC[10]|TTCTGTCACAGATTTCTTCCTCA[5]|TTCTGTCACAGATTTCTTCCTCAAAACCTGG[2]	-	27474247	TGTGACAGAAAGATGTGGGAAAGACGGGTC[1]
chr7	+	80265411	TACGATGCACTGTGCCAAACAGAGGAATGT[15]|TACGATGCACTGTGCCAAACAGAGGA[6]|TACGATGCACTGTGCCAAACAGAGGAAT[4]|TACGATGCACTGTGCCAAACAGAGGAATG[3]|TACGATGCACTGTGCCAAACAGAGGAA[1]	-	80265420	GTGCATCGTAGTCCCAAGCCGACTCTTCTCC[1]
chr17	+	27493783	TGAGCTTCTAATCAGCAGTCAGGAATTC[4]|TGAGCTTCTAATCAGCAGTCAGGAATTCCC[2]|TGAGCTTCTAATCAGCAGTCAGGAAT[2]|TGAGCTTCTAATCAGCAGTCAGGAA[2]|TGAGCTTCTAATCAGCAGTCAGGAATT[1]|TGAGCTTCTAATCAGCAGTCAGG[1]|TGAGCTTCTAATCAGCAGTCAGGAATTCC[1]	-	27493792	TAGAAGCTCAGTGACTATATCTCATTTA[1]
chr9	+	54107241	TGGATCATCAACTACAACTGAGGCTGCACC[3]|TGGATCATCAACTACAACTGAGGCTGC[3]|TGGATCATCAACTACAACTGAGGCTGCAC[1]	-	54107250	TGATGATCCAGGACTGAAGGGGTCATTCA[1]
chr17	+	66547101	CACCAAGTCATGGGAACCCTCCAGACAACA[1]	-	66547110	TGACTTGGTGATACCAAAGGCAGGGCTC[9]|TGACTTGGTGATACCAAAGGCAGGGC[3]|TGACTTGGTGATACCAAAGGCAGGGCTCA[3]|TGACTTGGTGATACCAAAGGCAGGGCTCAA[2]|TGACTTGGTGATACCAAAGGCAG[1]|TGACTTGGTGATACCAAAGGCAGGGCT[1]|TGACTTGGTGATACCAAAGGCAGGG[1]
chr6	+	128397522	TGAACTGGGAAAACTCGGTGTAGATCAAGGT[25]|TGAACTGGGAAAACTCGGTGTAGATCAAGG[4]|TGAACTGGGAAAACTCGGTGTAGATCAAG[2]|TGAACTGGGAAAACTCGGTGTAGATCAA[2]|TGAACTGGGAAAACTCGGTGTAGATCAAGGTA[1]|TGAACTGGGAAAACTCGGTGTAGATC[1]	-	128397531	TCCCAGTTCACTGACAATAATACC[1]
chr5	+	150628942	AATTCTGTAATTAGGGCCTGGAGAGATATC[2]	-	150628951	TTACAGAATTTGTAATAAAAATAAGGAGAGA[40]|TTACAGAATTTGTAATAAAAATAAGGAGAG[14]|TTACAGAATTTGTAATAAAAATAAGGAGA[12]|TTACAGAATTTGTAATAAAAATAAGGAGAGAC[6]|TTACAGAATTTGTAATAAAAATAAGGAG[1]|TTACAGAATTTGTAATAAAAATAAGGA[1]
chr5	+	113777395	TGGAGAGAGTCAGTGACTGATGTCCGA[1]|TGGAGAGAGTCAGTGACTGATGTCCGAACTC[1]|TGGAGAGAGTCAGTGACTGATGTCCGAACT[1]	-	113777404	ACTCTCTCCAGCGAGGCCAAATAAGTTCT[1]
chr6	+	127756183	TTATAGCCCCGAGGTGAGTGGCTAGATGG[2]|TTATAGCCCCGAGGTGAGTGGCTA[1]	-	127756192	GGGGCTATAAAAACAGCTCAGCTGTTTAGAC[1]
chr6	+	127748162	TCCTGATGTTCTTCAATTTCTAGTTCACCC[10]|TCCTGATGTTCTTCAATTTCTAGTTC[8]|TCCTGATGTTCTTCAATTTCTAGTTCA[6]|TCCTGATGTTCTTCAATTTCTAGTTCAC[5]|TCCTGATGTTCTTCAATTTCTAGTTCACCCA[3]|TCCTGATGTTCTTCAATTTCTAGTTCACC[3]|TCCTGATGTTCTTCAATTTCTAGTT[1]|TCCTGATGTTCTTCAATTTCTAGT[1]	-	127748171	AACATCAGGATGGCGACAGCAGACGTT[1]
chr12	+	99678392	AATGCATTCAGTGATGCTAACACTAGGTCA[56]|AATGCATTCAGTGATGCTAACACTAGGTC[48]|AATGCATTCAGTGATGCTAACACTAGGT[7]|AATGCATTCAGTGATGCTAACACTAGGTCAGC[5]|AATGCATTCAGTGATGCTAACACTAGG[3]|AATGCATTCAGTGATGCTAACACTAG[2]|AATGCATTCAGTGATGCTAACACTAGGTCAG[1]	-	99678401	TGAATGCATTACATAAGGATGAAGTGAG[1]
chr7	+	80963030	TATAGGAGACAGATCTCAGTGAGGTCAGGAT[46]|TATAGGAGACAGATCTCAGTGAGGTCAGGA[28]|TATAGGAGACAGATCTCAGTGAGGTCAGGATT[27]|TATAGGAGACAGATCTCAGTGAGGT[13]|TATAGGAGACAGATCTCAGTGAGGTC[11]|TATAGGAGACAGATCTCAGTGAGGTCAGG[10]|TATAGGAGACAGATCTCAGTGAGGTCA[8]|TATAGGAGACAGATCTCAGTGAGGTCAG[3]|TATAGGAGACAGATCTCAGTGAGG[1]|TATAGGAGACAGATCTCAGTGAG[1]	-	80963039	GTCTCCTATAGACTAGAGCCAATGAATTGC[2]
chr7	+	60166544	TGCTGTTTTGTCCTATTACAGAAGCTTTGC[166]|TGCTGTTTTGTCCTATTACAGAAGCTTTGCA[35]|TGCTGTTTTGTCCTATTACAGAAGCTTTG[24]|TGCTGTTTTGTCCTATTACAGAAGCTTTGCAA[5]|TGCTGTTTTGTCCTATTACAGAAG[4]|TGCTGTTTTGTCCTATTACAGAA[3]|TGCTGTTTTGTCCTATTACAGAAGC[1]|TGCTGTTTTGTCCTATTACAGAAGCT[1]|TGCTGTTTTGTCCTATTACAGAAGCTTT[1]	-	60166553	CAAAACAGCAAGCAACAGATTGGGG[1]
chr5	+	113780878	TTACACCATCATCAAATCTGATTTGTTCTT[5]|TTACACCATCATCAAATCTGATTTGTTC[4]	-	113780887	GATGGTGTAATTCAACAGTGCCATTTC[3]
chr18	+	67226346	AAGGTGCTTATTACCATTTAAAGCCGACGC[2]|AAGGTGCTTATTACCATTTAAAGCCGACGCT[1]|AAGGTGCTTATTACCATTTAAAGCCGAC[1]	-	67226355	TAAGCACCTTAGTTAGCTGTTTGCCCAGG[1]
chr5	+	150627747	TTTATTGACAGCAGTTTTCTTTAAGGGCTC[1]	-	150627756	TGTCAATAAAGAAATTTAGCCAGTTGA[248]|TGTCAATAAAGAAATTTAGCCAGTTGAATGT[38]|TGTCAATAAAGAAATTTAGCCAGTTGAA[30]|TGTCAATAAAGAAATTTAGCCAGTTGAAT[25]|TGTCAATAAAGAAATTTAGCCAGTTG[19]|TGTCAATAAAGAAATTTAGCCAGTTGAATG[14]
chr7	+	77075546	TAAGAAGATCTGTGAACGACACTGGGC[62]|TAAGAAGATCTGTGAACGACACTGG[44]|TAAGAAGATCTGTGAACGACACTGGGCA[41]|TAAGAAGATCTGTGAACGACACTGGGCAC[38]|TAAGAAGATCTGTGAACGACACTG[32]|TAAGAAGATCTGTGAACGACACT[23]|TAAGAAGATCTGTGAACGACACTGGG[19]|TAAGAAGATCTGTGAACGACACTGGGCACA[9]	-	77075555	GATCTTCTTATTCCTACAAGAATTCTTAAG[1]
chr11	+	103298558	TAGCAGAATGCAGTTCAGAAAGCTGG[53]|TAGCAGAATGCAGTTCAGAAAGCTGGGTCC[8]|TAGCAGAATGCAGTTCAGAAAGC[7]|TAGCAGAATGCAGTTCAGAAAGCT[7]|TAGCAGAATGCAGTTCAGAAAGCTGGGTCCT[6]|TAGCAGAATGCAGTTCAGAAAGCTGGGT[4]|TAGCAGAATGCAGTTCAGAAAGCTGGG[3]|TAGCAGAATGCAGTTCAGAAAGCTGGGTCCTC[2]|TAGCAGAATGCAGTTCAGAAAGCTG[2]|TAGCAGAATGCAGTTCAGAAAGCTGGGTC[1]	-	103298567	CATTCTGCTAACACTACATACCC[1]
chr7	+	80266531	TGTATATCTTTCTTCTTCTTTGTTGGCTGC[20]|TGTATATCTTTCTTCTTCTTTGTTGGC[9]|TGTATATCTTTCTTCTTCTTTGTTGG[3]|TGTATATCTTTCTTCTTCTTTGTTGGCTG[2]|TGTATATCTTTCTTCTTCTTTGTTGGCT[1]	-	80266540	AAGATATACAAGATCAGGTGTGG[1]
chr9	+	67605039	TCTCAAGGAACTCTGTGACTTATGTACTA[1]	-	67605048	TTCCTTGAGACACCATTATGTGTCATGAGT[1]
chr7	+	80961886	TTAGTCTTAGTGCTTTGCTCCTGTGC[9]|TTAGTCTTAGTGCTTTGCTCCTGTGCAC[9]|TTAGTCTTAGTGCTTTGCTCCTGTGCACT[6]|TTAGTCTTAGTGCTTTGCTCCTGTG[4]|TTAGTCTTAGTGCTTTGCTCCTGT[4]|TTAGTCTTAGTGCTTTGCTCCTG[1]	-	80961895	CTAAGACTAAGAAGCCAGCAGCCCAC[1]|CTAAGACTAAGAAGCCAGCAGCCCACCC[1]
chr14	+	24905565	TTCAGCCAAACATCAAAGAACACTACCCTC[2]|TTCAGCCAAACATCAAAGAACACTACCCTCC[1]	-	24905574	TTTGGCTGAAAAGTCTTGCTGCAAGGATGC[1]
chr15	+	72933141	TGCATTCACAAGTGAGGCAGATGAACACCA[1]|TGCATTCACAAGTGAGGCAGATGAACACC[1]	-	72933150	TGTGAATGCAGATATTTTGTTTGTTTTAAGC[1]
chr15	+	72927958	TGCCAGAGAAGAGAGACACGGACAGCTGA[2]	-	72927967	TTCTCTGGCATGTTTTCTATAAGACTTTCT[3]|TTCTCTGGCATGTTTTCTATAAGACTTT[1]|TTCTCTGGCATGTTTTCTATAAGACTTTCTT[1]
chr17	+	66545441	CTACCAGGTATGTATGAGACCTGCAGACCTT[1]	-	66545450	TACCTGGTAGCACTGAATTGGACCTACGC[4]|TACCTGGTAGCACTGAATTGGAC[3]|TACCTGGTAGCACTGAATTGGACC[2]|TACCTGGTAGCACTGAATTGGACCT[1]|TACCTGGTAGCACTGAATTGGACCTAC[1]
chr17	+	27440995	GACTTGAATAACAAGTTTGATGTTAA[1]|GACTTGAATAACAAGTTTGATGT[1]	-	27441004	TATTCAAGTCACGACTATGAGGGAGA[8]|TATTCAAGTCACGACTATGAGGG[5]|TATTCAAGTCACGACTATGAGGGA[4]|TATTCAAGTCACGACTATGAGGGAGAAA[4]|TATTCAAGTCACGACTATGAGGGAGAAAAA[2]|TATTCAAGTCACGACTATGAGGGAG[1]|TATTCAAGTCACGACTATGAGGGAGAA[1]
chr9	+	67572420	ACAGAACTGATGCACCTCGAATTTTGTAT[1]	-	67572429	TCAGTTCTGTGTAGATAAAGGTTAAAAC[9]|TCAGTTCTGTGTAGATAAAGGTTAAA[3]|TCAGTTCTGTGTAGATAAAGGTTAAAACCAT[2]|TCAGTTCTGTGTAGATAAAGGTTAAAA[2]|TCAGTTCTGTGTAGATAAAGGTTAA[2]|TCAGTTCTGTGTAGATAAAGGTT[1]
chr18	+	67222463	TGAGTCTTTAAGACTCTGAAGACCCTCA[3]	-	67222472	TAAAGACTCACACCACTGCTTCTGATC[77]|TAAAGACTCACACCACTGCTTCTGATCAC[19]|TAAAGACTCACACCACTGCTTCTGATCACT[17]|TAAAGACTCACACCACTGCTTCTGAT[15]|TAAAGACTCACACCACTGCTTCTGA[11]|TAAAGACTCACACCACTGCTTCTGATCA[6]|TAAAGACTCACACCACTGCTTCTGATCACTG[3]|TAAAGACTCACACCACTGCTTCTGATCACTGC[1]|TAAAGACTCACACCACTGCTTCTG[1]
chr17	+	27483637	TGCACGTCCTTGAGCAGAGATGCCCAT[22]|TGCACGTCCTTGAGCAGAGATGCCCA[13]|TGCACGTCCTTGAGCAGAGATGCCCATG[11]|TGCACGTCCTTGAGCAGAGATGCCCATGG[8]|TGCACGTCCTTGAGCAGAGATGCCC[6]|TGCACGTCCTTGAGCAGAGATGCCCATGGC[2]|TGCACGTCCTTGAGCAGAGATGCC[1]|TGCACGTCCTTGAGCAGAGATGC[1]|TGCACGTCCTTGAGCAGAGATGCCCATGGCT[1]	-	27483646	AGGACGTGCATTCGCAATCAAAGTCTCGG[1]
chr9	+	67548636	AAGATCACTAGAAATTAAAAACACAA[1]	-	67548645	TAGTGATCTTTTATTAAATGAAGAAACTGC[23]|TAGTGATCTTTTATTAAATGAAGAAACTGCA[2]|TAGTGATCTTTTATTAAATGAAGAAAC[1]
chr6	+	127756227	TGCCTTAACCAGACTCCCAGGGAGGATG[1]|TGCCTTAACCAGACTCCCAGGGAGG[1]	-	127756236	GGTTAAGGCAACTGGTTATGCATCTCCATC[1]
chr7	+	80942348	TCATAGGTTAGAACTGTAAACAGTTGC[1]	-	80942357	TAACCTATGAAACTTGTGAAGTAGGTG[8]|TAACCTATGAAACTTGTGAAGTAGGT[3]|TAACCTATGAAACTTGTGAAGTAGGTGGA[2]
chr15	+	78485587	TCTGACTGCAGATGTAAGGCTCTTCCTGC[1]	-	78485596	TGCAGTCAGAGAGCAGGGAGCGATAG[1]|TGCAGTCAGAGAGCAGGGAGCGATAGGTT[1]
chr6	+	127739826	GAGCTGTGAACTTGGCCAGCTGGGC[1]	-	127739835	TTCACAGCTCCTTCTCGTTTTGGTGAC[2]|TTCACAGCTCCTTCTCGTTTTGGTGACTC[1]
chr15	+	59099832	AGCGGAAGTAAACGTGTACACATGAAGACACG[1]	-	59099841	TACTTCCGCTCCTGCTCCTGCACATGCGC[4]|TACTTCCGCTCCTGCTCCTGCACATGCGCAC[1]
chr5	+	144526988	TAAAGTCTTTACCAAGCCACCTCCC[4]|TAAAGTCTTTACCAAGCCACCTC[1]|TAAAGTCTTTACCAAGCCACCTCCCAC[1]|TAAAGTCTTTACCAAGCCACCTCCCA[1]	-	144526997	AAAGACTTTATAATCCTGAGAGAGGACCTGAA[1]|AAAGACTTTATAATCCTGAGAGAGGACCT[1]
chr9	+	54082803	GTGTATGTTAATGACAGCATGTTATGAAG[1]	-	54082812	TAACATACACAGAAGTCACCTTCCATTCC[4]|TAACATACACAGAAGTCACCTTCCATTCCT[3]|TAACATACACAGAAGTCACCTTCCATTCCTCT[2]|TAACATACACAGAAGTCACCTTCC[1]|TAACATACACAGAAGTCACCTTCCATTC[1]|TAACATACACAGAAGTCACCTTCCATTCCTC[1]|TAACATACACAGAAGTCACCTTCCATT[1]
chr10	+	62127445	TACTTAGTTCTTCTGAGTTGCCATCTTGTC[22]|TACTTAGTTCTTCTGAGTTGCCATCTTGT[12]|TACTTAGTTCTTCTGAGTTGCCATCTTG[5]|TACTTAGTTCTTCTGAGTTGCCATCTT[5]|TACTTAGTTCTTCTGAGTTGCCATCT[1]	-	62127454	GAACTAAGTAGAAAGGCATTACAAATCC[1]
chr7	+	80960786	TTTCAAATGGACCACAGTGACAACT[1]	-	80960795	CCATTTGAAATTTTATTACTCTGTGGTTAGG[1]
chr9	+	54098165	TCTAACAAAGGTGAACTCCAGAGCTTGAC[3]	-	54098174	CTTTGTTAGAGAGGAGTCTATGCTGC[1]
chr11	+	103288492	TTAACTGTGAAGGAAAAGCAGACCTGGAGAC[2]	-	103288501	TCACAGTTAATTGCCTGCCTTTGATGATG[1]
chr11	+	5431060	GACTGTAACATTTCCTGGATAAGCCTATTAA[1]	-	5431069	TGTTACAGTCTCTTTAACGACAGCTATAGA[4]|TGTTACAGTCTCTTTAACGACAGCTA[1]|TGTTACAGTCTCTTTAACGACAGCTATAGAT[1]
chr17	+	66544232	GTAGTAGCTAGTGCCGCTGCTGATCCAACA[1]	-	66544241	TAGCTACTACTACAGTTCAAAGTGAGA[18]|TAGCTACTACTACAGTTCAAAGTGAGAGA[10]|TAGCTACTACTACAGTTCAAAGTGAGAGAGT[4]|TAGCTACTACTACAGTTCAAAGTGAG[1]
chr2	+	92416208	TCTTAGCCAAAAAGCTGAGAAGCAACGAGG[66]|TCTTAGCCAAAAAGCTGAGAAGCAACGAGGT[42]|TCTTAGCCAAAAAGCTGAGAAGCAAC[20]|TCTTAGCCAAAAAGCTGAGAAGCAACGAGGTG[14]|TCTTAGCCAAAAAGCTGAGAAGCAACGAG[7]|TCTTAGCCAAAAAGCTGAGAAGCAACGA[6]|TCTTAGCCAAAAAGCTGAGAAGCAACG[5]|TCTTAGCCAAAAAGCTGAGAAGCAA[3]|TCTTAGCCAAAAAGCTGAGAAGC[2]	-	92416217	TTGGCTAAGATCAAGTGTAAGATTCTTGCA[1]
chr2	+	92415822	TGTGAACTTTTGTTTTGTTTTTTTAAATTA[5]|TGTGAACTTTTGTTTTGTTTTTTTAA[1]	-	92415831	AAAGTTCACATTTTAAGATGAATTTGG[1]
chr7	+	77030693	AAGTTTCCCAGACAGAATCATTGACAAACACG[1]	-	77030702	TGGGAAACTTAGACTTTTTTTTTTGCATGT[1]
chr17	+	66556967	TACTAGAAACTAAATATACAAAATACTGAAAC[13]|TACTAGAAACTAAATATACAAAATACTGAAA[11]|TACTAGAAACTAAATATACAAAATACTGAA[4]|TACTAGAAACTAAATATACAAAATACTGA[4]|TACTAGAAACTAAATATACAAAATAC[3]|TACTAGAAACTAAATATACAAAATACT[2]|TACTAGAAACTAAATATACAAAA[2]|TACTAGAAACTAAATATACAAAATACTG[1]	-	66556976	GTTTCTAGTATTAAAAAAAAAAATAGGAGA[2]
chr7	+	80959339	CGGCCTCGAAGCTATGAGCCGTTTCTGAGAA[1]	-	80959348	TTCGAGGCCGCAGCTTTGATCACAGAAT[2]|TTCGAGGCCGCAGCTTTGATCACAGAATA[2]|TTCGAGGCCGCAGCTTTGATCACAGAATAG[2]|TTCGAGGCCGCAGCTTTGATCACAGA[2]|TTCGAGGCCGCAGCTTTGATCACAGAATAGT[1]
chr2	+	92430398	TGTGCTCAATTGTAAAATGAAGGTATCTCT[4]|TGTGCTCAATTGTAAAATGAAGGTATCTC[3]|TGTGCTCAATTGTAAAATGAAGGTATCT[2]|TGTGCTCAATTGTAAAATGAAGGTA[1]|TGTGCTCAATTGTAAAATGAAGGTATC[1]	-	92430407	ATTGAGCACACCAAAGTTCCAACAGGCAAATG[1]
chr6	+	127746092	AAAGTCAATAAAGCTGGTTGAAGCTGG[1]|AAAGTCAATAAAGCTGGTTGAAGCTGGA[1]	-	127746101	TATTGACTTTCCTGCTGAGAGAAG[1]|TATTGACTTTCCTGCTGAGAGAAGTGG[1]
chr7	+	80934363	GAACATTTAAATGGAAATATGCATTCAGATGA[1]	-	80934372	TTAAATGTTCCTGGAACGTGTTTTTCCACA[13]|TTAAATGTTCCTGGAACGTGTTTTTCCACAT[9]|TTAAATGTTCCTGGAACGTGTTTTTCCAC[4]|TTAAATGTTCCTGGAACGTGTTTTTC[2]|TTAAATGTTCCTGGAACGTGTTTTTCC[1]|TTAAATGTTCCTGGAACGTGTTTTTCCA[1]
chr11	+	107856878	TCCATGTGCATGGAACATTTTAAAACCAT[1]	-	107856887	TGCACATGGACTAAAACAGAACACTGTGGA[1]
chr17	+	27480520	TACAAAAGGTCCTCATTTGCCCTGAAC[5]|TACAAAAGGTCCTCATTTGCCCTGAACCCT[2]|TACAAAAGGTCCTCATTTGCCCTGAA[1]|TACAAAAGGTCCTCATTTGCCCTG[1]|TACAAAAGGTCCTCATTTGCCCT[1]|TACAAAAGGTCCTCATTTGCCCTGAACC[1]|TACAAAAGGTCCTCATTTGCCCTGAACCC[1]	-	27480529	ACCTTTTGTATTCCACTGTGGTTTCCCAG[1]
chr7	+	80266416	TACTTCGGTAGGATAATTAGATCAGATCTC[5]|TACTTCGGTAGGATAATTAGATCAGATCT[1]|TACTTCGGTAGGATAATTAGATCAGAT[1]|TACTTCGGTAGGATAATTAGATCAGATC[1]	-	80266425	TACCGAAGTAGAGAACCCAGGAC[1]
chr6	+	127778106	TTCATTCATCAGAAATCCCCCCTCC[2]	-	127778115	GATGAATGAAAAGTAAAGCAAGCAATACTTT[1]
chr5	+	25197135	GAGATGAACATTCCAAAATGAACTTCCGAA[1]|GAGATGAACATTCCAAAATGAACTTCCGAAT[1]	-	25197144	TGTTCATCTCACTAATTGATAGATCTG[1]|TGTTCATCTCACTAATTGATAGATCTGAAG[1]
chr11	+	103299163	TGGGAGGCCGATTGACTGACGGTCAATGA[134]|TGGGAGGCCGATTGACTGACGGTCAATGAG[16]|TGGGAGGCCGATTGACTGACGGTCAATGAGA[13]|TGGGAGGCCGATTGACTGACGGTCAATG[6]|TGGGAGGCCGATTGACTGACGGTCAA[5]|TGGGAGGCCGATTGACTGACGGTCAAT[4]|TGGGAGGCCGATTGACTGACGGTCA[3]|TGGGAGGCCGATTGACTGACGGTC[1]	-	103299172	CGGCCTCCCAGGCCAAGATGCTTT[1]
chr9	+	67568938	AGGATAACTATGAGGGTGACCAAATATGA[1]	-	67568947	TAGTTATCCTCTGCTGCATGAGGCCCA[6]|TAGTTATCCTCTGCTGCATGAGGCCC[4]|TAGTTATCCTCTGCTGCATGAGGCC[1]|TAGTTATCCTCTGCTGCATGAGGCCCATG[1]
chr17	+	66547880	GTTAATCCCATTGTAGGGATGAGAACAACCAC[3]|GTTAATCCCATTGTAGGGATGAGAACAAC[1]	-	66547889	TGGGATTAACAATGAAAACATTCAGTCAGA[22]|TGGGATTAACAATGAAAACATTCAGTCAG[8]|TGGGATTAACAATGAAAACATTCAGTC[8]|TGGGATTAACAATGAAAACATTCAGTCAGAGT[5]|TGGGATTAACAATGAAAACATTCAGTCA[4]
chr8	+	38168283	GTGCCATGCAATCGTGGGCCTTATGGA[1]	-	38168292	TGCATGGCACTTAAGTAATACTTCATTTT[6]|TGCATGGCACTTAAGTAATACTTC[1]|TGCATGGCACTTAAGTAATACTTCATTT[1]|TGCATGGCACTTAAGTAATACTTCA[1]|TGCATGGCACTTAAGTAATACTTCATTTTC[1]
chr10	+	18520378	TGAAGCAGGAGAAGTGGTTCCAAAGCAG[1]	-	18520387	TCCTGCTTCAGCAAAACTTTCACAGTGAC[13]|TCCTGCTTCAGCAAAACTTTCACAGTGACT[10]|TCCTGCTTCAGCAAAACTTTCACAGTGA[3]|TCCTGCTTCAGCAAAACTTTCACAGT[2]
chr6	+	87937642	GACGTTCGCAACCTTCCTAATGCTGCGA[1]	-	87937651	TGCGAACGTCTTCATTCTTGCCAGGTCAA[4]|TGCGAACGTCTTCATTCTTGCCAGGTCAAC[3]|TGCGAACGTCTTCATTCTTGCCAGGTC[1]|TGCGAACGTCTTCATTCTTGCCAGGT[1]
chr7	+	80935353	CGAACTGATACTTTCCATTTAAGCTTTTG[1]|CGAACTGATACTTTCCATTTAAGCTTTTGAGA[1]	-	80935362	TATCAGTTCGAGAATCAAGAATGTCAGTTT[10]|TATCAGTTCGAGAATCAAGAATGTCAGTTTA[1]|TATCAGTTCGAGAATCAAGAATGTCAGTTTAT[1]|TATCAGTTCGAGAATCAAGAATGTCAGTT[1]
chr13	+	50611017	CAGTCTGACATTGATGCCAGAGGACCTGTGA[1]	-	50611026	TGTCAGACTGCAGTTAGATTCCAATTC[3]|TGTCAGACTGCAGTTAGATTCCAATTCCC[3]|TGTCAGACTGCAGTTAGATTCCAATT[2]|TGTCAGACTGCAGTTAGATTCCAATTCCCCT[1]|TGTCAGACTGCAGTTAGATTCCAATTCC[1]|TGTCAGACTGCAGTTAGATTCCAA[1]|TGTCAGACTGCAGTTAGATTCCAATTCCCC[1]
chr12	+	99659389	TGGGAACGAATGTTCAATTTATATGGAAGA[81]|TGGGAACGAATGTTCAATTTATATGGAAG[7]|TGGGAACGAATGTTCAATTTATATGGAAGAA[4]|TGGGAACGAATGTTCAATTTATATGGAA[2]|TGGGAACGAATGTTCAATTTATATGGA[1]	-	99659398	TTCGTTCCCAATAGCAGAAAAAACACA[1]
chr6	+	127752741	TAAATCCAAGGGGTTGCCATCCTC[1]|TAAATCCAAGGGGTTGCCATCCTCAAGG[1]	-	127752750	CTTGGATTTAAGGCGTCAATCAAGAGGAA[1]|CTTGGATTTAAGGCGTCAATCAAGAGGAATG[1]
chr2	+	92408731	TTTCATTTCCTTTCTGCTGCCCGCAG[1]	-	92408740	GGAAATGAAAAGGCACTTTAGGCAAAAC[1]
chr17	+	27477447	TGCTTTTGGCCTGGACACATGGG[10]|TGCTTTTGGCCTGGACACATGGGAC[7]|TGCTTTTGGCCTGGACACATGGGACC[5]|TGCTTTTGGCCTGGACACATGGGA[3]|TGCTTTTGGCCTGGACACATGGGACCCGA[3]|TGCTTTTGGCCTGGACACATGGGACCC[2]|TGCTTTTGGCCTGGACACATGGGACCCGAG[1]	-	27477456	GCCAAAAGCATTCTAGACAGACTGT[1]|GCCAAAAGCATTCTAGACAGACTGTTGG[1]|GCCAAAAGCATTCTAGACAGACTGTTGGCA[1]
chr9	+	67560501	AGCAGTAGAAGCATCCGTATTGGCAGCAGG[3]	-	67560510	TTCTACTGCTTTTTTTCAGTTTCTCCGTAA[4]|TTCTACTGCTTTTTTTCAGTTTCTCCGT[4]|TTCTACTGCTTTTTTTCAGTTTCTCCGTA[3]|TTCTACTGCTTTTTTTCAGTTTCTCCGTAAA[1]
chr9	+	67565887	AGTCATGAGATGCCCCTGGCATATAGC[1]	-	67565896	TCTCATGACTTCAGCAGTTTCCAGAGCAAG[8]|TCTCATGACTTCAGCAGTTTCCAGAGCAAGC[5]|TCTCATGACTTCAGCAGTTTCCAGAGC[4]|TCTCATGACTTCAGCAGTTTCCAGAGCA[3]|TCTCATGACTTCAGCAGTTTCCAGAGCAA[1]
chr2	+	92434066	GTCCAAATTAGAGACATTTGCTCTGGACATC[2]|GTCCAAATTAGAGACATTTGCTCTGGACA[1]	-	92434075	TAATTTGGACTGCAGCCTCTTTTCTCAA[1]
chr15	+	74467123	GGCCAAAGAAGGAACACTGTCCAGGTGG[1]|GGCCAAAGAAGGAACACTGTCCAGGTGGTC[1]|GGCCAAAGAAGGAACACTGTCCAGGTGGTCT[1]	-	74467132	TTCTTTGGCCATCAGGTCCTCAAGTCAGACT[1]
chr9	+	67571821	ACACATTTGAGTGTGTATTCTCCTCCCG[1]	-	67571830	TCAAATGTGTCTGAGCTCCAACATTGT[3]|TCAAATGTGTCTGAGCTCCAACATTGTTGGT[1]|TCAAATGTGTCTGAGCTCCAACATTG[1]
chr10	+	66161509	TAACTTCAACTCTTCACTATTTCTGGTAT[1]|TAACTTCAACTCTTCACTATTTCTGGTATTC[1]|TAACTTCAACTCTTCACTATTTCTGGT[1]	-	66161518	GTTGAAGTTAGCCCTGTCGGGACAAAGGCAG[1]
chr2	+	92421559	TCTCTACAGCTTGAGAACGCCAAG[2]|TCTCTACAGCTTGAGAACGCCAAGC[1]|TCTCTACAGCTTGAGAACGCCAAGCCAGC[1]|TCTCTACAGCTTGAGAACGCCAAGCCA[1]	-	92421568	GCTGTAGAGATGACCATGGACTGCCTTGA[1]
chr17	+	27471719	TGCTGATGGATGGGGGTGGGAAG[5]|TGCTGATGGATGGGGGTGGGAAGAAG[4]|TGCTGATGGATGGGGGTGGGAAGAAGA[3]|TGCTGATGGATGGGGGTGGGAAGA[2]|TGCTGATGGATGGGGGTGGGAAGAAGAG[1]|TGCTGATGGATGGGGGTGGGAAGAA[1]	-	27471728	TCCATCAGCATTGCCGGTGGACTCCCATAGGC[1]
chr6	+	127741248	GCAGGCTCCATGGGCTGAGGAAGCTGCT[1]	-	127741257	TGGAGCCTGCTTTGCTCAGTTCATGGGCAGT[6]|TGGAGCCTGCTTTGCTCAGTTCATGG[2]|TGGAGCCTGCTTTGCTCAGTTCATGGGCAGTT[2]|TGGAGCCTGCTTTGCTCAGTTCAT[2]|TGGAGCCTGCTTTGCTCAGTTCATG[2]|TGGAGCCTGCTTTGCTCAGTTCATGGGC[2]|TGGAGCCTGCTTTGCTCAGTTCATGGG[1]|TGGAGCCTGCTTTGCTCAGTTCATGGGCAG[1]
chr17	+	66529887	GAGCTAAGTATCCAGATTCTGCTTAGTATA[2]	-	66529896	TACTTAGCTCAGACTATTGAGCCTGT[1]
chr7	+	77054821	TTCTACAAATGTGAACAGTGCTTCTAATA[13]|TTCTACAAATGTGAACAGTGCTTCTA[3]|TTCTACAAATGTGAACAGTGCTTCTAATAAA[1]|TTCTACAAATGTGAACAGTGCTTCTAAT[1]|TTCTACAAATGTGAACAGTGCTT[1]|TTCTACAAATGTGAACAGTGCTTCTAATAA[1]	-	77054830	ATTTGTAGAAACAGTTTCTTCTCAGGGA[1]
chr18	+	67226882	TGTCTAAAGCAGCTGGAGACCACACATCTA[1]	-	67226891	GCTTTAGACAAATGTCCTTATATAGGCCCTC[1]|GCTTTAGACAAATGTCCTTATATAGGC[1]
chr9	+	67583748	TGAAAGAGACAGTTTCTAGGTTGATGGTA[15]|TGAAAGAGACAGTTTCTAGGTTGA[4]|TGAAAGAGACAGTTTCTAGGTTGATGG[4]|TGAAAGAGACAGTTTCTAGGTTGATGGT[3]|TGAAAGAGACAGTTTCTAGGTTGATG[3]|TGAAAGAGACAGTTTCTAGGTTGAT[2]|TGAAAGAGACAGTTTCTAGGTTGATGGTAAT[1]	-	67583757	GTCTCTTTCAAGGGTCTATGTAGCATCAC[1]
chr6	+	127755316	TCACAGCAGTTGGGATGGTGAGGATGACA[1]	-	127755325	ACTGCTGTGAAAGTAGCTAGTGTCGTCC[1]
chr17	+	66541365	CACTGATGTGATGACTCCCCTGTCTCTATAG[1]|CACTGATGTGATGACTCCCCTGTCTCTATAGG[1]	-	66541374	CACATCAGTGTAAAGGGTAGAATGGCCTTGT[82]|CACATCAGTGTAAAGGGTAGAATGGC[47]|CACATCAGTGTAAAGGGTAGAATGGCC[33]|CACATCAGTGTAAAGGGTAGAATGGCCTTG[31]|CACATCAGTGTAAAGGGTAGAATGGCCTT[19]|CACATCAGTGTAAAGGGTAGAATGGCCT[7]|CACATCAGTGTAAAGGGTAGAATGG[6]|CACATCAGTGTAAAGGGTAGAATG[3]|CACATCAGTGTAAAGGGTAGAAT[2]|CACATCAGTGTAAAGGGTAGAATGGCCTTGTC[1]
chr17	+	27496620	TTTGCAAGTGCAGAACAAAGAACAAGAGA[8]|TTTGCAAGTGCAGAACAAAGAACAAGAGAT[7]|TTTGCAAGTGCAGAACAAAGAACAAG[5]|TTTGCAAGTGCAGAACAAAGAACAAGAGATA[5]|TTTGCAAGTGCAGAACAAAGAACAAGA[4]|TTTGCAAGTGCAGAACAAAGAACAA[1]|TTTGCAAGTGCAGAACAAAGAACAAGAG[1]	-	27496629	CACTTGCAAATTAGTTTGTTCAGTGAAC[1]
chr18	+	67225563	GGAGCTTGGAGTCAGGCAAACAA[2]	-	67225572	TCCAAGCTCCTCACCCTAAAGCATTTAGAGT[30]|TCCAAGCTCCTCACCCTAAAGCATTTAGA[3]|TCCAAGCTCCTCACCCTAAAGCATTTAGAGTT[2]|TCCAAGCTCCTCACCCTAAAGCATTTAGAG[1]|TCCAAGCTCCTCACCCTAAAGCATTTAG[1]
chr17	+	27484540	TCAGAATGGTCACCTGAGAGGAGGT[2]|TCAGAATGGTCACCTGAGAGGAGGTCC[1]|TCAGAATGGTCACCTGAGAGGAGGTCCAGG[1]	-	27484549	ACCATTCTGATGTGGAAACTGACCAGTTGC[1]
chr15	+	59105763	ACCTTGTGCACAGGACTTGCATAAGATCA[2]	-	59105772	TGCACAAGGTAACCAGAGCTGCAGTTAAGT[3]|TGCACAAGGTAACCAGAGCTGCA[1]|TGCACAAGGTAACCAGAGCTGCAGTTAAGTT[1]|TGCACAAGGTAACCAGAGCTGCAGTTA[1]|TGCACAAGGTAACCAGAGCTGCAGTT[1]
chr15	+	72927774	TGACTTCATAAACCGCGGGCTGCCGCATC[1]	-	72927783	TATGAAGTCAGGAACACTCTGGTAAGAAAA[1]|TATGAAGTCAGGAACACTCTGGTAAG[1]
chr2	+	92418028	TATGATGCTTTTATTGGGTATGAGGTGA[10]|TATGATGCTTTTATTGGGTATGAGGT[3]|TATGATGCTTTTATTGGGTATGAGGTG[3]|TATGATGCTTTTATTGGGTATGAGGTGAGG[2]|TATGATGCTTTTATTGGGTATGAGGTGAGGT[1]|TATGATGCTTTTATTGGGTATGAGGTGAG[1]|TATGATGCTTTTATTGGGTATGAGG[1]	-	92418037	AAGCATCATAACCAAGAAGAGTTCTTGCA[2]
chr7	+	80961535	TGACAATTCCCATTACAGGTTTCAGGGT[46]|TGACAATTCCCATTACAGGTTTCAGGGTG[23]|TGACAATTCCCATTACAGGTTTCAGG[12]|TGACAATTCCCATTACAGGTTTCAGGG[8]|TGACAATTCCCATTACAGGTTTCAG[5]|TGACAATTCCCATTACAGGTTTCA[3]|TGACAATTCCCATTACAGGTTTCAGGGTGG[1]	-	80961544	GGAATTGTCATTAAGTGGACTGAGCATTT[11]|GGAATTGTCATTAAGTGGACTGAGCATTTC[10]|GGAATTGTCATTAAGTGGACTGAGC[1]|GGAATTGTCATTAAGTGGACTGAGCATT[1]|GGAATTGTCATTAAGTGGACTGAG[1]
chr9	+	67561868	TACCAAAGCAGAAAGGACCAGGACACGAAAG[2]|TACCAAAGCAGAAAGGACCAGGACACGA[1]	-	67561877	TGCTTTGGTATCTGCCACTCTACAAGGAGA[57]|TGCTTTGGTATCTGCCACTCTACAAGGA[15]|TGCTTTGGTATCTGCCACTCTACAAGGAG[7]|TGCTTTGGTATCTGCCACTCTACAAGG[6]|TGCTTTGGTATCTGCCACTCTACAAG[5]|TGCTTTGGTATCTGCCACTCTACAA[2]|TGCTTTGGTATCTGCCACTCTACAAGGAGAG[1]
chr17	+	27485999	TTCAATCATGGAGAGGCTTGAGCAAT[91]|TTCAATCATGGAGAGGCTTGAGCAATTGCC[54]|TTCAATCATGGAGAGGCTTGAGCAATTGC[52]|TTCAATCATGGAGAGGCTTGAGC[23]|TTCAATCATGGAGAGGCTTGAGCAA[22]|TTCAATCATGGAGAGGCTTGAGCA[11]|TTCAATCATGGAGAGGCTTGAGCAATT[6]|TTCAATCATGGAGAGGCTTGAGCAATTGCCA[6]|TTCAATCATGGAGAGGCTTGAGCAATTG[5]|TTCAATCATGGAGAGGCTTGAGCAATTGCCAA[1]	-	27486008	CATGATTGAAGAAGGTTCTCTCTCATGTGC[1]
chr10	+	62123343	TAAATATCTGTAATAACTATAAGCCTCTCA[5]|TAAATATCTGTAATAACTATAAGCCTCTC[3]|TAAATATCTGTAATAACTATAAGCCTC[3]|TAAATATCTGTAATAACTATAAGCCTCTCAAT[1]|TAAATATCTGTAATAACTATAAGCCTCTCAA[1]	-	62123352	CAGATATTTAGGGGAAGGGAAACAGCATT[1]
chr14	+	25187003	GCCATGTAGAAAATCCTCTGCACCAGA[5]|GCCATGTAGAAAATCCTCTGCACCAGAGC[1]|GCCATGTAGAAAATCCTCTGCACCAGAGCT[1]	-	25187012	TCTACATGGCCGGACTACGTTGAGGTAGT[8]|TCTACATGGCCGGACTACGTTGAGGTAG[2]|TCTACATGGCCGGACTACGTTGAGGTA[1]|TCTACATGGCCGGACTACGTTGAGGTAGTG[1]
chr9	+	54073268	TGGATTCCAATGTGGTAGGTGAAGTTCTTCG[1]	-	54073277	TTGGAATCCATCTCAGTAGGAGGTATAAGG[197]|TTGGAATCCATCTCAGTAGGAGGTATAAG[30]|TTGGAATCCATCTCAGTAGGAGGTATA[5]|TTGGAATCCATCTCAGTAGGAGGTAT[5]|TTGGAATCCATCTCAGTAGGAGGTATAA[4]|TTGGAATCCATCTCAGTAGGAGGTATAAGGG[1]|TTGGAATCCATCTCAGTAGGAGGTA[1]
chr11	+	103298921	TGCTTGCACAGTGGAGACCTAGACC[17]|TGCTTGCACAGTGGAGACCTAGACCATC[4]|TGCTTGCACAGTGGAGACCTAGA[4]|TGCTTGCACAGTGGAGACCTAGACCATCC[3]|TGCTTGCACAGTGGAGACCTAGACCAT[3]|TGCTTGCACAGTGGAGACCTAGAC[1]	-	103298930	TGTGCAAGCAACAGAAAGACATAGC[1]|TGTGCAAGCAACAGAAAGACATAGCTCG[1]
chr5	+	102262779	ATGAAGCCAAGGGATGTGAGCCCAG[1]	-	102262788	TTGGCTTCATTGCTCATCTGGCTGGCTGGC[4]|TTGGCTTCATTGCTCATCTGGCTGGCTGG[2]|TTGGCTTCATTGCTCATCTGGCTGGC[1]|TTGGCTTCATTGCTCATCTGGCTGGCT[1]
chr17	+	27481787	TGCTAGCCTCCCATGGTGACTGCTTGC[19]|TGCTAGCCTCCCATGGTGACTGCTTG[18]|TGCTAGCCTCCCATGGTGACTGCTT[8]|TGCTAGCCTCCCATGGTGACTGC[4]|TGCTAGCCTCCCATGGTGACTGCT[2]	-	27481796	GAGGCTAGCAGAGCCACGCTGACAGC[1]|GAGGCTAGCAGAGCCACGCTGACAGCACG[1]
chr10	+	75301331	TCATATCGTCCTCACTTCCACATTTGC[2]	-	75301340	GACGATATGATAGCAACAGGCTGCAACTACAA[1]
chr10	+	18517406	TGGTTGTCTAAACCCATGTGGCTTTAAAC[1]	-	18517415	TAGACAACCATTTCTCATTAGTGATTTT[1]
chr11	+	103297217	TGGGTAGAGGCATAGAAGTGAGTTG[2]|TGGGTAGAGGCATAGAAGTGAGTTGGGCA[2]|TGGGTAGAGGCATAGAAGTGAGTTGG[2]|TGGGTAGAGGCATAGAAGTGAGT[1]|TGGGTAGAGGCATAGAAGTGAGTT[1]	-	103297226	CCTCTACCCAGCAGTTCCAAGGAGACAG[1]
chr8	+	112653440	TTGAAAAGGCCGTGTCGCTTGGCAGATGTT[2]|TTGAAAAGGCCGTGTCGCTTGGCAGATGT[1]	-	112653449	GCCTTTTCAATACCAGCAATGATATCACT[1]
chr2	+	92400660	TGGAACCGGAGGTGATAATTTTCACCTACAT[2]	-	92400669	TCCGGTTCCACCGGATTTCAGACCTCAA[1]
chr15	+	59095641	GGAACTCTCAGGGGAAGACAACTGTCTAGT[1]	-	59095650	TGAGAGTTCCCCATCTGCACGAACACAC[12]|TGAGAGTTCCCCATCTGCACGAAC[9]|TGAGAGTTCCCCATCTGCACGAACACA[7]|TGAGAGTTCCCCATCTGCACGAACAC[5]|TGAGAGTTCCCCATCTGCACGAACACACAC[3]|TGAGAGTTCCCCATCTGCACGAA[2]|TGAGAGTTCCCCATCTGCACGAACACACA[2]|TGAGAGTTCCCCATCTGCACGAACACACACA[2]
chr9	+	67559710	TGACTGTATACAACGTCGGAGGTTTTACA[1]	-	67559719	TATACAGTCAGATGTGTGTAGGAGCTGAGT[7]|TATACAGTCAGATGTGTGTAGGAGCTGAG[3]|TATACAGTCAGATGTGTGTAGGAGCTG[2]|TATACAGTCAGATGTGTGTAGGAGCT[2]|TATACAGTCAGATGTGTGTAGGAGC[1]|TATACAGTCAGATGTGTGTAGGAGCTGA[1]|TATACAGTCAGATGTGTGTAGGAGCTGAGTA[1]
chr7	+	60164056	TGTGACCTCAGAATTGCAGGGCAAGATTA[2]|TGTGACCTCAGAATTGCAGGGCAAG[1]	-	60164065	TGAGGTCACAAAGGTCTCCCTCATCC[1]
chr17	+	27456555	TACCTTAACAGCATTATGAGAGATGACCC[1]	-	27456564	TGTTAAGGTACTCCATTAATTGTACTTGA[2]|TGTTAAGGTACTCCATTAATTGTACTTGAT[1]|TGTTAAGGTACTCCATTAATTGTACTTGATA[1]|TGTTAAGGTACTCCATTAATTGTACTTGATAC[1]|TGTTAAGGTACTCCATTAATTGTACTT[1]
chr17	+	66540244	CCTAGTGGTAATCTACACAGGGAG[1]	-	66540253	TACCACTAGGAAAAGAGCCGAAAAGCCC[1]|TACCACTAGGAAAAGAGCCGAAAAGC[1]
chr6	+	127749319	TAGACATTGCCTTAGCCCAGGAGTCAAAAC[43]|TAGACATTGCCTTAGCCCAGGAGTCAAAA[21]|TAGACATTGCCTTAGCCCAGGAGT[12]|TAGACATTGCCTTAGCCCAGGAGTCA[10]|TAGACATTGCCTTAGCCCAGGAGTCAAA[10]|TAGACATTGCCTTAGCCCAGGAGTCAA[9]|TAGACATTGCCTTAGCCCAGGAGTC[6]|TAGACATTGCCTTAGCCCAGGAG[2]|TAGACATTGCCTTAGCCCAGGAGTCAAAACA[2]	-	127749328	GCAATGTCTAGACTTTGCTAAGCACA[1]
chr18	+	67218899	TAGCTATACAGCTGTGTTCACGCAATGACAAG[1]|TAGCTATACAGCTGTGTTCACGCAATGACAA[1]	-	67218908	TGTATAGCTATTTGCTATGGAAAGATAGG[2331]|TGTATAGCTATTTGCTATGGAAAGATAGGA[775]|TGTATAGCTATTTGCTATGGAAAGATAG[33]|TGTATAGCTATTTGCTATGGAAAGATAGGAT[19]|TGTATAGCTATTTGCTATGGAAAGATA[4]|TGTATAGCTATTTGCTATGGAAA[1]|TGTATAGCTATTTGCTATGGAAAGATAGGATG[1]|TGTATAGCTATTTGCTATGGAAAGA[1]
chr5	+	113781833	TGGTCTCATAGTGTATGTCCTGTGCACC[16]|TGGTCTCATAGTGTATGTCCTGTGC[13]|TGGTCTCATAGTGTATGTCCTGTGCACCA[12]|TGGTCTCATAGTGTATGTCCTGTGCACCAC[7]|TGGTCTCATAGTGTATGTCCTGTGCA[4]|TGGTCTCATAGTGTATGTCCTGTG[2]|TGGTCTCATAGTGTATGTCCTGTGCACCACT[1]|TGGTCTCATAGTGTATGTCCTGT[1]	-	113781842	TATGAGACCAAGGAGCAGAGAGAAAGAGGTG[1]
chr9	+	67570670	AGTTCTTGTCTACTCACATGGACTGCTCAC[1]	-	67570679	GACAAGAACTCTGTGAGAGGCATAGGCCAC[83]|GACAAGAACTCTGTGAGAGGCATAGGC[46]|GACAAGAACTCTGTGAGAGGCATAGG[38]|GACAAGAACTCTGTGAGAGGCATAG[28]|GACAAGAACTCTGTGAGAGGCATA[10]|GACAAGAACTCTGTGAGAGGCATAGGCCA[4]|GACAAGAACTCTGTGAGAGGCATAGGCCACA[4]|GACAAGAACTCTGTGAGAGGCATAGGCC[3]|GACAAGAACTCTGTGAGAGGCAT[3]
chr6	+	85063089	ACACAGGTAAAGACCTTCATCCAGAAAGAG[1]	-	85063098	TTACCTGTGTGAGGTTTTCTTAAAAGTATA[1]|TTACCTGTGTGAGGTTTTCTTAAAAGTAT[1]|TTACCTGTGTGAGGTTTTCTTAAAAGTA[1]
chr17	+	27462706	TGCAGACATCGAAACTAAGTGCAAGAC[15]|TGCAGACATCGAAACTAAGTGCAAGACAGA[13]|TGCAGACATCGAAACTAAGTGCAAGACAGAC[5]|TGCAGACATCGAAACTAAGTGCAAGA[5]|TGCAGACATCGAAACTAAGTGCAAG[3]|TGCAGACATCGAAACTAAGTGCAAGACA[2]|TGCAGACATCGAAACTAAGTGCAAGACAG[1]|TGCAGACATCGAAACTAAGTGCAA[1]	-	27462715	GATGTCTGCAAGTTTTTATCTTTTCCTGGA[2]|GATGTCTGCAAGTTTTTATCTTTT[1]
chr18	+	67219346	AAGCAGTTGTTGGGAGGAAACCAGG[1]	-	67219355	ACAACTGCTTGTACTGAATTCTGATATGACT[6]|ACAACTGCTTGTACTGAATTCTGATATGAC[4]|ACAACTGCTTGTACTGAATTCTGATATGA[3]
chr7	+	77054468	CTGCACTTAAGAACTACATGGGAGGGACAG[1]	-	77054477	TTAAGTGCAGAGTTATCCAAAGGGGT[1]
chr9	+	67580760	GAAGCTATTATTGTAAGCTAAGC[1]	-	67580769	TAATAGCTTCTGTTTCAAGTGAGAAACTGT[11]|TAATAGCTTCTGTTTCAAGTGAGAAACTGTG[5]|TAATAGCTTCTGTTTCAAGTGAGAA[4]|TAATAGCTTCTGTTTCAAGTGAGA[3]|TAATAGCTTCTGTTTCAAGTGAGAAA[2]
chr6	+	127758012	TGATCAAAGTCTCAAGTATTGTGTTTCAGGA[53]|TGATCAAAGTCTCAAGTATTGTGTTTCAGG[25]|TGATCAAAGTCTCAAGTATTGTGTTTC[23]|TGATCAAAGTCTCAAGTATTGTGTTT[3]|TGATCAAAGTCTCAAGTATTGTGTTTCAGGAC[2]|TGATCAAAGTCTCAAGTATTGTGTTTCA[1]	-	127758021	ACTTTGATCAGTACAGGATTTAACAGAAGT[2]|ACTTTGATCAGTACAGGATTTAA[1]
chr17	+	66549526	TGAGATCACCATTTACAGAAGAACAGTGC[1]	-	66549535	GGTGATCTCATTTTGAGGTTGACAGAGA[3]|GGTGATCTCATTTTGAGGTTGACAGA[3]|GGTGATCTCATTTTGAGGTTGACAGAGAG[2]|GGTGATCTCATTTTGAGGTTGACAGAGAGC[1]|GGTGATCTCATTTTGAGGTTGACAG[1]
chr6	+	127751400	TGCATCTTTTGCCTGGGCCCTACGGGCAC[2]	-	127751409	AAAAGATGCAGGGTCAAAGCCTTCTGAG[1]
chr9	+	67582792	TCTTGAATCTCATTTTAAAATAGCTTAGACC[4]|TCTTGAATCTCATTTTAAAATAGCTTAGAC[1]	-	67582801	AGATTCAAGAGTGACCCAGCCACAGGATA[1]
chr13	+	51007351	ACCCTTCGTAGACATTTCTGCAGGGCAAGG[1]	-	51007360	TACGAAGGGTGGGCTAATGCCTAGTGTTT[2]|TACGAAGGGTGGGCTAATGCCTAGTGTT[1]
chr6	+	127752454	TGAATTCAACAGGAGCTGACATGGGAGTC[68]|TGAATTCAACAGGAGCTGACATGGGAGT[61]|TGAATTCAACAGGAGCTGACATGGGA[30]|TGAATTCAACAGGAGCTGACATGG[18]|TGAATTCAACAGGAGCTGACATGGGAGTCT[11]|TGAATTCAACAGGAGCTGACATG[9]|TGAATTCAACAGGAGCTGACATGGGAG[8]|TGAATTCAACAGGAGCTGACATGGG[5]|TGAATTCAACAGGAGCTGACATGGGAGTCTA[1]	-	127752463	GTTGAATTCAAGCTGTTCGGTCGTTCTGC[1]
chr13	+	51008160	GCCAGTGGTATTTTAAACCTCAAAATGAGCAA[6]	-	51008169	TACCACTGGCATAGGCAATTCACACCTGT[2]|TACCACTGGCATAGGCAATTCACACCTGTA[1]
chr2	+	92404099	TAGGAAGCTTTTCCTCATCTTGCCTGCCTG[3]|TAGGAAGCTTTTCCTCATCTTGCCTGCCT[1]|TAGGAAGCTTTTCCTCATCTTGCCTGC[1]	-	92404108	AAGCTTCCTAGGCAGAAGTATAAAGATACA[1]
chr15	+	79759342	GCCATGAGTAGTAGTTACAAAATGGGAGGA[1]	-	79759351	TACTCATGGCTGAATAAGGAAGTACTAGTG[1]
chr17	+	27484420	TACAGAGGACTTGCAGTCTCCTCAC[35]|TACAGAGGACTTGCAGTCTCCTCACC[16]|TACAGAGGACTTGCAGTCTCCTCACCTAAT[7]|TACAGAGGACTTGCAGTCTCCTCA[3]|TACAGAGGACTTGCAGTCTCCTCACCT[3]|TACAGAGGACTTGCAGTCTCCTCACCTAA[1]	-	27484429	GTCCTCTGTAGAGACCAAGAAGTCTGGCCA[3]|GTCCTCTGTAGAGACCAAGAAGTCTGGCC[1]
chr7	+	77048361	AGAAGTGATATGCGCAGAGTGTGTTCATGG[1]	-	77048370	TATCACTTCTCCATAACTATAACTCAATGGC[33]|TATCACTTCTCCATAACTATAACTCAATGG[18]|TATCACTTCTCCATAACTATAACTCAATG[7]|TATCACTTCTCCATAACTATAACTC[2]|TATCACTTCTCCATAACTATAACTCAAT[2]|TATCACTTCTCCATAACTATAACTCAATGGCA[2]|TATCACTTCTCCATAACTATAAC[1]|TATCACTTCTCCATAACTATAACT[1]
chr9	+	67579829	CCTTTTTGCAGAAGGAAATGAGCTCCATAC[2]	-	67579838	TGCAAAAAGGTGTTTTCTTTCCTGG[7]|TGCAAAAAGGTGTTTTCTTTCCTGGGAAT[6]|TGCAAAAAGGTGTTTTCTTTCCTGGGAATG[4]|TGCAAAAAGGTGTTTTCTTTCCTGGGAATGT[4]|TGCAAAAAGGTGTTTTCTTTCCTGGGAA[3]|TGCAAAAAGGTGTTTTCTTTCCTGGGA[1]
chr15	+	59116973	TGACTCAGCACATATGTGGAAAATCGAGAA[1]|TGACTCAGCACATATGTGGAAAATCGAGA[1]	-	59116982	TGCTGAGTCATGTGTAAACCCATGCACGC[1]
chr11	+	103299503	TCTTAGGCTTGAGTGCAGGGGCTGTGAGT[1]|TCTTAGGCTTGAGTGCAGGGGCTGTG[1]	-	103299512	AAGCCTAAGAGAAACCAGCGGAACCTGCA[1]
chr13	+	51004004	AACTTACGTAAATGTAAGAAATC[1]|AACTTACGTAAATGTAAGAAATCTGACTTGTG[1]|AACTTACGTAAATGTAAGAAATCTG[1]	-	51004013	TACGTAAGTTGTGCTGGAATCTGAGTCTC[8]|TACGTAAGTTGTGCTGGAATCTGAGTCT[3]|TACGTAAGTTGTGCTGGAATCTGAGT[2]|TACGTAAGTTGTGCTGGAATCTGAG[2]|TACGTAAGTTGTGCTGGAATCTGAGTC[1]|TACGTAAGTTGTGCTGGAATCTGAGTCTCT[1]
chr15	+	74483067	TCAAGTGCTAGATGCAACAACTAAAA[1]	-	74483076	TAGCACTTGAGTTACTGTTGTTTCTGAA[1]
chr15	+	74467696	TTCTGGATGCAAAGCTACCTACCCCTGGGA[12]|TTCTGGATGCAAAGCTACCTACCC[12]|TTCTGGATGCAAAGCTACCTACC[9]|TTCTGGATGCAAAGCTACCTACCCCTGG[7]|TTCTGGATGCAAAGCTACCTACCCCTG[7]|TTCTGGATGCAAAGCTACCTACCCC[6]|TTCTGGATGCAAAGCTACCTACCCCT[2]|TTCTGGATGCAAAGCTACCTACCCCTGGG[1]	-	74467705	GCATCCAGAAAGACCCCGTCTTCCTTCCTA[1]
chr17	+	66544286	AAGCTTTCCAACATCCAACCTGGAACATT[1]	-	66544295	TGGAAAGCTTATGTTGTCTCGTATTGAAC[27]|TGGAAAGCTTATGTTGTCTCGTATTGAACT[23]|TGGAAAGCTTATGTTGTCTCGTATTGAA[3]|TGGAAAGCTTATGTTGTCTCGTATTG[2]|TGGAAAGCTTATGTTGTCTCGTATTGAACTA[2]|TGGAAAGCTTATGTTGTCTCGTA[2]|TGGAAAGCTTATGTTGTCTCGTATTGA[1]
chr17	+	27462443	GTCCCTGATAGTGGAAACTGGCGC[1]|GTCCCTGATAGTGGAAACTGGCGCT[1]	-	27462452	TATCAGGGACGGAAACCTTAAACGG[1]
chr10	+	62122369	TAAATCCATCCAAAATGGCGGAATTAGT[1]|TAAATCCATCCAAAATGGCGGAATTAGTAGA[1]	-	62122378	GATGGATTTAAAAGAAGACAGCATTTTCTGC[1]
chr17	+	27468250	TGGGCATCCACCTTTGCTGAACCCAGAAAC[26]|TGGGCATCCACCTTTGCTGAACCCAGAAA[22]|TGGGCATCCACCTTTGCTGAACCCAGAA[19]|TGGGCATCCACCTTTGCTGAACCCAGA[3]|TGGGCATCCACCTTTGCTGAACCCAG[2]|TGGGCATCCACCTTTGCTGAACC[1]	-	27468259	TGGATGCCCAGGAAGATACCACCTAACTTG[1]
chr5	+	150629391	TGTAGTTTTACTGTGCCTTGTTGGGCCAAA[2]	-	150629400	TAAAACTACACGTATCATCCATTGGTTTCT[2]
chr2	+	92407794	TGATGTACATTGTTAATTGTTAAGGCA[12]|TGATGTACATTGTTAATTGTTAAGGCAGG[10]|TGATGTACATTGTTAATTGTTAAGGCAG[8]|TGATGTACATTGTTAATTGTTAAGGC[2]|TGATGTACATTGTTAATTGTTAAGGCAGGA[1]	-	92407803	ATGTACATCATGATTATCAGCAAAGGCCCT[1]
chr5	+	113779783	TTATTAATTTGGGTCTCTGTTTGCCATGT[13]|TTATTAATTTGGGTCTCTGTTTGCCATG[8]|TTATTAATTTGGGTCTCTGTTTGCC[3]|TTATTAATTTGGGTCTCTGTTTGC[3]|TTATTAATTTGGGTCTCTGTTTGCCATGTT[1]|TTATTAATTTGGGTCTCTGTTTGCCATGTTTC[1]|TTATTAATTTGGGTCTCTGTTTGCCAT[1]	-	113779792	AAATTAATAATGGCACAAATGAATGATGT[1]
chr7	+	80960962	GCATAGTGGAACAGGCATTTGGCCACGGA[3]|GCATAGTGGAACAGGCATTTGGCCACGG[1]	-	80960971	TCCACTATGCATATGCTGATGGTATACTAGA[8]|TCCACTATGCATATGCTGATGGTATACTAG[5]|TCCACTATGCATATGCTGATGGTATACTA[2]|TCCACTATGCATATGCTGATGGTATA[1]|TCCACTATGCATATGCTGATGGTAT[1]|TCCACTATGCATATGCTGATGGTATACTAGAT[1]|TCCACTATGCATATGCTGATGGTATAC[1]
chr7	+	77054689	TGGGACTTAGAAGAAAGAACCTCATGGTTTG[35]|TGGGACTTAGAAGAAAGAACCTCATGGTTT[21]|TGGGACTTAGAAGAAAGAACCTCATG[11]|TGGGACTTAGAAGAAAGAACCTCATGGTT[9]|TGGGACTTAGAAGAAAGAACCTCATGG[7]|TGGGACTTAGAAGAAAGAACCTCATGGT[5]|TGGGACTTAGAAGAAAGAACCTCATGGTTTGA[4]|TGGGACTTAGAAGAAAGAACCTCA[1]|TGGGACTTAGAAGAAAGAACCTCAT[1]	-	77054698	CTAAGTCCCAGAGCTTGCTGCCTCCCTTCA[1]
chr7	+	48300389	GCTAAAATTATTGAGCCTGGTTAA[1]	-	48300398	TAATTTTAGCACAATTGTAGAATTTTCTCAA[1]
chr18	+	67215055	AACTTTGTAAAGTCTTTCTCGCGGCAGA[2]	-	67215064	TTACAAAGTTGTCTTTGAAAGATTAGGCA[293]|TTACAAAGTTGTCTTTGAAAGATTAGGCAC[55]|TTACAAAGTTGTCTTTGAAAGATTAGGC[45]|TTACAAAGTTGTCTTTGAAAGATTAGGCACT[6]|TTACAAAGTTGTCTTTGAAAGATTAGG[2]|TTACAAAGTTGTCTTTGAAAGATTAG[1]
chr13	+	50611310	GAAACTCATACCTAGCAGGTGAT[1]	-	50611319	TATGAGTTTCTCCTAGATGACTCCTGGCAT[20]|TATGAGTTTCTCCTAGATGACTCCTGGCA[10]|TATGAGTTTCTCCTAGATGACTCCTGGCATC[8]|TATGAGTTTCTCCTAGATGACTCCTG[1]|TATGAGTTTCTCCTAGATGACTCCTGGC[1]
chr4	+	61889766	ATATATGTAACCAAATGGCTGAGTCCC[1]	-	61889775	TTACATATATTTTGTGCATGTTCTCTTTC[1]
chr7	+	80266219	TGATCTTCACAGAGTAACACTAGCTCTTTTT[7]|TGATCTTCACAGAGTAACACTAGCTCTTTT[6]|TGATCTTCACAGAGTAACACTAGCTCTTT[6]|TGATCTTCACAGAGTAACACTAGCTCTTTTTT[2]|TGATCTTCACAGAGTAACACTAGCTC[1]	-	80266228	GTGAAGATCAGACAAAATGGAGGAAGCAAAA[1]
chr17	+	27457886	CTGGTTCGAATAAACCATTTATGTTGTCTGC[2]|CTGGTTCGAATAAACCATTTATGTTGT[2]|CTGGTTCGAATAAACCATTTATGTTGTC[1]	-	27457895	TTCGAACCAGAGTTACTGTCACTCAAGTT[40]|TTCGAACCAGAGTTACTGTCACTCAAGT[13]|TTCGAACCAGAGTTACTGTCACTCAAG[11]|TTCGAACCAGAGTTACTGTCACTCAA[4]|TTCGAACCAGAGTTACTGTCACTCA[2]|TTCGAACCAGAGTTACTGTCACTCAAGTTGGA[1]|TTCGAACCAGAGTTACTGTCACTCAAGTTG[1]|TTCGAACCAGAGTTACTGTCACTC[1]
chr17	+	22652990	TGGGCTTTTGTTCTTCAAAGAATGTCCCTTC[4]	-	22652999	CAAAAGCCCAACACCAGCTACTAAGCACAGAA[1]
chr17	+	27478857	TGTCTTTTGATATTTCCTGTCATTAGCAGC[12]|TGTCTTTTGATATTTCCTGTCATTAGCA[5]|TGTCTTTTGATATTTCCTGTCATTAGC[5]|TGTCTTTTGATATTTCCTGTCATTAGCAGCC[2]|TGTCTTTTGATATTTCCTGTCATT[1]|TGTCTTTTGATATTTCCTGTCATTA[1]	-	27478866	TCAAAAGACACTGTTTAAAGAAC[1]
chr9	+	54062935	GGACTTTCTATGTGGGCAAAGGCAAGCGA[1]	-	54062944	TAGAAAGTCCTCATCTTTTCTCTGCCCACA[12]|TAGAAAGTCCTCATCTTTTCTCTGCCCACAC[5]|TAGAAAGTCCTCATCTTTTCTCTGCCCAC[5]|TAGAAAGTCCTCATCTTTTCTCTGCCC[4]|TAGAAAGTCCTCATCTTTTCTCTGC[2]|TAGAAAGTCCTCATCTTTTCTCTGCCCA[2]|TAGAAAGTCCTCATCTTTTCTCTGCCCACACA[1]
chr17	+	27452218	AAAAAGCTTAATTAACAAGTGGTG[2]	-	27452227	TAAGCTTTTTCTCCTAAAACCTGACAGAATC[5]|TAAGCTTTTTCTCCTAAAACCTGACAGAAT[2]|TAAGCTTTTTCTCCTAAAACCTGACAGA[2]|TAAGCTTTTTCTCCTAAAACCTGACA[1]
chr17	+	27472360	TGATATTTCAAGGATTCTGTTAACCAGTC[34]|TGATATTTCAAGGATTCTGTTAACC[7]|TGATATTTCAAGGATTCTGTTAACCAGT[7]|TGATATTTCAAGGATTCTGTTAAC[2]|TGATATTTCAAGGATTCTGTTAACCA[1]|TGATATTTCAAGGATTCTGTTAACCAGTCAA[1]	-	27472369	TGAAATATCAGGAAACCAGATAAAGCAGGG[3]
chr14	+	24912017	TGAGAATCTCTTACCTCACCTAGAATCTGA[34]|TGAGAATCTCTTACCTCACCTAGAATC[29]|TGAGAATCTCTTACCTCACCTAGAATCTGAA[7]|TGAGAATCTCTTACCTCACCTAGAAT[2]|TGAGAATCTCTTACCTCACCTAGA[1]|TGAGAATCTCTTACCTCACCTAGAATCTG[1]|TGAGAATCTCTTACCTCACCTAGAATCT[1]|TGAGAATCTCTTACCTCACCTAGAATCTGAAA[1]|TGAGAATCTCTTACCTCACCTAGAA[1]	-	24912026	GAGATTCTCAGTGACCCTTTTTTA[1]
chr9	+	119958908	TGGGAATTGAACTTGGGACCTCTGT[1]	-	119958917	TCAATTCCCATGTCATGTCTGAAGACAAGG[1]
chr9	+	67559731	GTTTTACAGATCACAATACAGCCCAGTAGTAT[1]	-	67559740	TCTGTAAAACCTCCGACGTTGTATACAGTC[1]
chr17	+	27479301	TAAGGGTTTGCTTATCTCTGGGTGG[3]|TAAGGGTTTGCTTATCTCTGGGTGGC[3]|TAAGGGTTTGCTTATCTCTGGGTGGCTGC[1]|TAAGGGTTTGCTTATCTCTGGGTG[1]|TAAGGGTTTGCTTATCTCTGGGTGGCT[1]	-	27479310	CAAACCCTTATAAACAGGACCACAAAGTC[1]
chr15	+	74471658	TTCCTTCCACCCAATTGAGCTGTCACTCA[1]|TTCCTTCCACCCAATTGAGCTGTCACTC[1]|TTCCTTCCACCCAATTGAGCTGTCA[1]	-	74471667	GTGGAAGGAAGTAGGGTGGCTACCCCCTG[1]
chr7	+	80964237	TGCAATAGCTTCCAGAGACCACTCTGGGGA[31]|TGCAATAGCTTCCAGAGACCACTCTGGGGAA[23]|TGCAATAGCTTCCAGAGACCACTCT[5]|TGCAATAGCTTCCAGAGACCACTC[5]|TGCAATAGCTTCCAGAGACCACT[2]	-	80964246	AGCTATTGCATTTTGAACCACTTGCTTGGATC[2]
chr5	+	113767878	AAAATGCTCAAAAAAGAGCTGTGCAGA[1]	-	113767887	TGAGCATTTTAAAGGCCAAGGTAATAATGT[9]|TGAGCATTTTAAAGGCCAAGGTAATAATGTC[4]|TGAGCATTTTAAAGGCCAAGGTAATAATG[3]|TGAGCATTTTAAAGGCCAAGGTAAT[2]|TGAGCATTTTAAAGGCCAAGGTAATA[1]
chr7	+	80939885	CCTTTGGAAAGGAGCCAGCTGGCTTTCTGGG[1]	-	80939894	TTTCCAAAGGATATACTTTTTCTGGGA[3]|TTTCCAAAGGATATACTTTTTCTGGGAGCA[3]|TTTCCAAAGGATATACTTTTTCTGG[1]|TTTCCAAAGGATATACTTTTTCTG[1]|TTTCCAAAGGATATACTTTTTCTGGGAGC[1]
chr6	+	127747301	TAGAAATGTCTAAGCAGACCTGACAGTCCA[239]|TAGAAATGTCTAAGCAGACCTGACAGTCC[198]|TAGAAATGTCTAAGCAGACCTGACAGT[116]|TAGAAATGTCTAAGCAGACCTGACAGTC[107]|TAGAAATGTCTAAGCAGACCTGACAG[16]|TAGAAATGTCTAAGCAGACCTGACAGTCCAA[15]|TAGAAATGTCTAAGCAGACCTGACA[10]|TAGAAATGTCTAAGCAGACCTGACAGTCCAAC[8]|TAGAAATGTCTAAGCAGACCTGAC[4]	-	127747310	GACATTTCTAGACTGTCTGAGACTGC[3]|GACATTTCTAGACTGTCTGAGACTGCCT[2]
chr17	+	66543269	TGGACAAGCTCTGCAGAAGGAGCCGGC[1]	-	66543278	AGCTTGTCCATCACACCAATGATC[1]|AGCTTGTCCATCACACCAATGATCCTG[1]|AGCTTGTCCATCACACCAATGATCCT[1]
chr14	+	24902222	TAAAACAGTGAATGCTCTGCCCAGTGCATT[10]|TAAAACAGTGAATGCTCTGCCCAGTG[8]|TAAAACAGTGAATGCTCTGCCCAGT[7]|TAAAACAGTGAATGCTCTGCCCAGTGCATTT[3]|TAAAACAGTGAATGCTCTGCCCAGTGCAT[3]|TAAAACAGTGAATGCTCTGCCCAGTGC[1]|TAAAACAGTGAATGCTCTGCCCA[1]	-	24902231	CACTGTTTTAACTCCAGCCATGTGGTGTGAA[1]
chr7	+	132474179	CTGTTAAACATTGGATCTGGTCTCTACC[3]	-	132474188	TGTTTAACAGGTAGATATGGGAGTC[2]|TGTTTAACAGGTAGATATGGGAGT[1]|TGTTTAACAGGTAGATATGGGAGTCTGTT[1]
chr15	+	78501528	TGTCTGGTTAGCAGGACATTGCTTACTCTT[2]	-	78501537	TAACCAGACAGAAGCAGAGGCAAAGG[1]
chr7	+	77029971	ATGAATTGAATGACTTTTCAATTA[1]	-	77029980	TTCAATTCATTCTGCTCCTGCTTTACACTC[2]
chr12	+	99657742	CGTTATATTAAGGAAAACAAGGCAATTCT[1]|CGTTATATTAAGGAAAACAAGGCAATTC[1]	-	99657751	TAATATAACGAAGAAAATACCTGCCTCCTT[4]|TAATATAACGAAGAAAATACCTGCCTC[4]|TAATATAACGAAGAAAATACCTGCCT[3]|TAATATAACGAAGAAAATACCTGCCTCCT[2]
chr14	+	24923974	TAGCTATTCCCAGAAATCGACCTCAGC[15]|TAGCTATTCCCAGAAATCGACCTCAGCCA[4]|TAGCTATTCCCAGAAATCGACCTCAGCC[3]|TAGCTATTCCCAGAAATCGACCTCAGCCAG[2]|TAGCTATTCCCAGAAATCGACCTCAG[2]|TAGCTATTCCCAGAAATCGACCTCA[1]	-	24923983	GGAATAGCTACGAAGGGATGAGCGAGCCAGT[1]
chr5	+	113770117	TCTGATAGTCCATGAAGTGACGTGCC[4]|TCTGATAGTCCATGAAGTGACGTGCCCAGA[3]|TCTGATAGTCCATGAAGTGACGTGCCCAG[3]|TCTGATAGTCCATGAAGTGACGTGCCCA[2]|TCTGATAGTCCATGAAGTGACGTGCCC[1]	-	113770126	GACTATCAGATACTTAATGTTCCAC[1]
chr17	+	27463349	TTTGAGTTCCAAAAGTTTGGGTATAAAGCAT[2]|TTTGAGTTCCAAAAGTTTGGGTATAAAGC[2]|TTTGAGTTCCAAAAGTTTGGGTATA[2]|TTTGAGTTCCAAAAGTTTGGGTATAAAGCA[1]|TTTGAGTTCCAAAAGTTTGGGTATAAAG[1]|TTTGAGTTCCAAAAGTTTGGGTATAA[1]	-	27463358	GGAACTCAAAGAGTCCCAAAGATTTTCCTC[1]
chr5	+	150628837	ACTCAAGTTCTTTGAAACCTGAATGGTAACC[1]|ACTCAAGTTCTTTGAAACCTGAATGGTA[1]|ACTCAAGTTCTTTGAAACCTGAATGGT[1]|ACTCAAGTTCTTTGAAACCTGAATGGTAA[1]	-	150628846	GAACTTGAGTTAATGGTTTGTCTTTAGGCA[13]|GAACTTGAGTTAATGGTTTGTCTTTA[3]|GAACTTGAGTTAATGGTTTGTCTTTAGGCAC[2]|GAACTTGAGTTAATGGTTTGTCTTT[2]|GAACTTGAGTTAATGGTTTGTCTTTAG[1]|GAACTTGAGTTAATGGTTTGTCTTTAGGC[1]
chr7	+	80939208	AGCAGCATTAAGTCTGGGCTTATTCTCCT[1]	-	80939217	TAATGCTGCTTTTTGTCTCGGGGCACT[1]
chr14	+	24930709	TGATGACTCATGTTTTATGCTTCAGCATC[70]|TGATGACTCATGTTTTATGCTTCAGCATCT[11]|TGATGACTCATGTTTTATGCTTCAGCAT[5]|TGATGACTCATGTTTTATGCTTCAGC[5]|TGATGACTCATGTTTTATGCTTCAGCA[3]	-	24930718	TGAGTCATCAAACAACTTCAACAAATGGCAC[1]
chr9	+	67605191	TGGAAAGCTTAAAGAAACCACTGGAAAA[4]|TGGAAAGCTTAAAGAAACCACTGGAAAAA[3]|TGGAAAGCTTAAAGAAACCACTGGAAAAAC[2]|TGGAAAGCTTAAAGAAACCACTGGAAAAACC[1]	-	67605200	AAGCTTTCCATGACCTAATTCCCTGTCT[1]
chr17	+	27477432	ACAGTCTGTCTAGAATGCTTTTGGCCT[1]	-	27477441	GACAGACTGTTGGCATCTAGACATGCAAAC[1]
chr9	+	67548097	TAATTAAGGCTTCACAGTATGAGCGTGAA[1]	-	67548106	GCCTTAATTAGTGCTGTGCTGTTGTC[1]
chr17	+	27456738	GCAAAGCAAAATGGCCACCTATGTGGATT[1]	-	27456747	TTTGCTTTGCTCTCCTATCTATGTTTAAGA[3]|TTTGCTTTGCTCTCCTATCTATGTTTAAG[1]|TTTGCTTTGCTCTCCTATCTATGTTTAA[1]|TTTGCTTTGCTCTCCTATCTATGTTT[1]
chr17	+	27470358	GTGAGTCTTGTATTGTTCTGTTT[2]	-	27470367	CAAGACTCACTCCGGGTCCGGGCAACCCC[1]
chr17	+	66545986	ACAAGATGTATTCAGCAAAGCGTC[1]	-	66545995	TACATCTTGTCTGTAGAGTTTTAAGTTGACC[5]|TACATCTTGTCTGTAGAGTTTTAAGTT[1]|TACATCTTGTCTGTAGAGTTTTAAGTTGAC[1]
chr5	+	113782596	TCCAAGTCTGAAGATCCCCTTACAGAAGC[1]|TCCAAGTCTGAAGATCCCCTTACAGAAGCC[1]|TCCAAGTCTGAAGATCCCCTTACAGAAGCCC[1]	-	113782605	CAGACTTGGACATCACTGAGCAGCAGGAG[1]
chr15	+	59107182	TATCTTCCAAAGCTAGACCAGAAGTCC[9]|TATCTTCCAAAGCTAGACCAGAAGTCCAGGC[8]|TATCTTCCAAAGCTAGACCAGAAGTCCA[6]|TATCTTCCAAAGCTAGACCAGAAGT[5]|TATCTTCCAAAGCTAGACCAGAAGTCCAGG[4]|TATCTTCCAAAGCTAGACCAGAAGTC[3]|TATCTTCCAAAGCTAGACCAGAAGTCCAG[3]|TATCTTCCAAAGCTAGACCAGAAGTCCAGGCA[2]	-	59107191	TTGGAAGATATAGCATCTGTTCCCAAAGA[2]
chr4	+	61891454	AGTGATTTCTTTAAATCTCTGAGCAATGA[1]|AGTGATTTCTTTAAATCTCTGAGCAATGAT[1]	-	61891463	AGAAATCACTTATCCCTGTCTGAAGGCAAAGG[1]
chr2	+	92404756	TTAACTACAAATGGTTCTGTAATGCTTGC[2]|TTAACTACAAATGGTTCTGTAATGCTTGCT[1]|TTAACTACAAATGGTTCTGTAATGCTTG[1]	-	92404765	TTGTAGTTAAAATTATAGACGGG[1]
chr17	+	27462550	GACCAGAGACAGAGATTGAAAATGCC[5]|GACCAGAGACAGAGATTGAAAATGCCTT[4]|GACCAGAGACAGAGATTGAAAATGCCT[4]|GACCAGAGACAGAGATTGAAAAT[2]|GACCAGAGACAGAGATTGAAAATGCCTTTTC[1]|GACCAGAGACAGAGATTGAAAATGC[1]	-	27462559	GTCTCTGGTCTAAGCGGGAAGCGGCCGAC[2]|GTCTCTGGTCTAAGCGGGAAGCGGCCGA[1]|GTCTCTGGTCTAAGCGGGAAGCGG[1]
chr7	+	80964626	GCGACGAGCACAGCGGCTCATACCCTGATT[2]|GCGACGAGCACAGCGGCTCATACCCT[1]	-	80964635	TGCTCGTCGCTCGGAGCGCACCATC[1]
chr10	+	62141153	TTCGACTTGCTCTGGGTCTCAAAG[1]	-	62141162	GCAAGTCGAATTAAAACACTCAG[1]
chr7	+	80962937	TTTATCCCGTAGACTCTGGTGAACAGCTG[3]|TTTATCCCGTAGACTCTGGTGAACAGCTGG[2]|TTTATCCCGTAGACTCTGGTGAACAGC[1]|TTTATCCCGTAGACTCTGGTGAACAGCT[1]	-	80962946	ACGGGATAAAATCCAGAGAGAAGCAACCC[2]
chr7	+	80961378	TGACAGTTTTTTCAACTGCCCTTGGAATGTT[1]|TGACAGTTTTTTCAACTGCCCTTGGAATGT[1]	-	80961387	AAAACTGTCACACAGCAAAGCTCCAAGAC[1]
chr7	+	60163733	TGGGTTTCCCTTGGTATGGACATGTCTTCTC[1]	-	60163742	GGGAAACCCAGCAGAATTTTCCCTTTTCCTC[1]
chr5	+	113780010	TTCACTTCTTCCCAAGATTATCCCCACTGT[4]|TTCACTTCTTCCCAAGATTATCCCCACTGTC[3]|TTCACTTCTTCCCAAGATTATCCCCAC[2]	-	113780019	AAGAAGTGAATTAACTTCTCAAGGATGTAT[5]|AAGAAGTGAATTAACTTCTCAAGGATGTATT[1]
chr7	+	132472910	AGAAACAATAGACTCCGTGAAGTCCTGGT[1]	-	132472919	TATTGTTTCTGTCTACACTAAAGAGCACAC[4]|TATTGTTTCTGTCTACACTAAAGAGCACA[3]|TATTGTTTCTGTCTACACTAAAGAGCAC[2]|TATTGTTTCTGTCTACACTAAAGAGCACACT[1]
chr7	+	77064188	TACCACGCACATTTATTAAACCTGAAGATC[15]|TACCACGCACATTTATTAAACCTGAAGAT[2]|TACCACGCACATTTATTAAACCTGAAGATCT[1]|TACCACGCACATTTATTAAACCTGAAGA[1]|TACCACGCACATTTATTAAACCTGAAG[1]	-	77064197	GTGCGTGGTAAAGAACAGAGTCCACAAATGC[1]
chr17	+	27469522	TTTTGTGTTGATAGCTCAGCTGGCCC[1]|TTTTGTGTTGATAGCTCAGCTGGCCCT[1]	-	27469531	CAACACAAAAATCTTGTTCTGGACTCTTGT[1]
chr10	+	75314524	TGATTTTACATAGCTGTTTTGTTTTGT[1]	-	75314533	TGTAAAATCAGAGCTTCCACCCAGAAG[1]
chr5	+	113780183	TGAGTTTCTTGCATTCCTGATACCTCC[117]|TGAGTTTCTTGCATTCCTGATACCTC[40]|TGAGTTTCTTGCATTCCTGATACCTCCT[19]|TGAGTTTCTTGCATTCCTGATACCTCCTGA[16]|TGAGTTTCTTGCATTCCTGATACCTCCTG[14]|TGAGTTTCTTGCATTCCTGATACCT[4]|TGAGTTTCTTGCATTCCTGATACCTCCTGAC[4]|TGAGTTTCTTGCATTCCTGATACC[3]|TGAGTTTCTTGCATTCCTGATACCTCCTGACT[2]	-	113780192	AAGAAACTCAAAATTGGGTTATTTCTGATCC[1]
chr17	+	27469262	TTCCAGTCGGTCCAACATTGCTGTCA[5]|TTCCAGTCGGTCCAACATTGCTGTCAGC[5]|TTCCAGTCGGTCCAACATTGCTGTC[3]|TTCCAGTCGGTCCAACATTGCTGTCAGCC[2]|TTCCAGTCGGTCCAACATTGCTGTCAG[2]|TTCCAGTCGGTCCAACATTGCTGTCAGCCT[1]|TTCCAGTCGGTCCAACATTGCTGT[1]|TTCCAGTCGGTCCAACATTGCTGTCAGCCTC[1]	-	27469271	CCGACTGGAAAAACTTTCATTAATGA[1]
chr17	+	27499322	TATCACTCAGTACTTACAACAGGTGGC[3]|TATCACTCAGTACTTACAACAGGTGG[2]|TATCACTCAGTACTTACAACAGGTGGCCAG[1]|TATCACTCAGTACTTACAACAGGTGGCCA[1]|TATCACTCAGTACTTACAACAGGTGGCC[1]	-	27499331	CTGAGTGATATAAAAAAAGAGTATAAGGAA[1]
chr17	+	66545954	ACATTCACGAAGGTCAACTTAAAACTCTACAG[1]	-	66545963	TCGTGAATGTTCCCATATACTGAACAGAAT[2]|TCGTGAATGTTCCCATATACTGAACAGA[1]
chr9	+	67602808	TAGCCTGTGTGTAAACAGATGGCCTGTC[4]|TAGCCTGTGTGTAAACAGATGGCCTGTCTGT[2]|TAGCCTGTGTGTAAACAGATGGC[1]	-	67602817	ACACAGGCTAAATGCAGCCAATACCACAG[1]
chr8	+	112653983	TGTTCATTGGTAGGTGGCTCTTCAA[1]	-	112653992	CCAATGAACAGAGAAACAAAACACGG[1]|CCAATGAACAGAGAAACAAAACACGGCA[1]
chr11	+	103299067	TGGGGTTTTTCATACTTCGAAGAAGACGCTC[70]|TGGGGTTTTTCATACTTCGAAGAAGACGCT[66]|TGGGGTTTTTCATACTTCGAAGAAGACGC[23]|TGGGGTTTTTCATACTTCGAAGAAGAC[8]|TGGGGTTTTTCATACTTCGAAGAAGACGCTCT[2]|TGGGGTTTTTCATACTTCGAAGAAGACG[2]	-	103299076	AAAAACCCCAAAGGTACTTCTCGACCAGAAC[1]
chr2	+	92381432	TCTAAAAGTCAAAATCCAGTACCTTTAGTA[1]	-	92381441	GACTTTTAGAAAGGAAAAAAAATTAAACAAA[1]
chr7	+	132472499	TCCATCTGTAATGGTAGCAAAGATAATGGAA[2]|TCCATCTGTAATGGTAGCAAAGATAATGG[1]	-	132472508	TACAGATGGAAAAAGGTACCACTATAAAATG[47]|TACAGATGGAAAAAGGTACCACTATA[6]|TACAGATGGAAAAAGGTACCACTATAA[5]|TACAGATGGAAAAAGGTACCACTATAAAAT[4]|TACAGATGGAAAAAGGTACCACTATAAA[2]|TACAGATGGAAAAAGGTACCACTAT[2]|TACAGATGGAAAAAGGTACCACTA[1]|TACAGATGGAAAAAGGTACCACT[1]
chr9	+	54063638	GTAAGATGTAAAGCTATTTAAAAG[1]	-	54063647	TACATCTTACTACAGATCAGCTGCTTCCA[3]|TACATCTTACTACAGATCAGCTGCTTC[1]
chr7	+	77056872	TTACAGAGTCAACAAAGCAAGTTGCTCCATA[7]|TTACAGAGTCAACAAAGCAAGTTGCTCCAT[3]|TTACAGAGTCAACAAAGCAAGTTGCTCC[2]|TTACAGAGTCAACAAAGCAAGTTGCTCCATAT[1]|TTACAGAGTCAACAAAGCAAGTTGCTCCA[1]	-	77056881	GACTCTGTAAAATCCTGAGTGGACAAAGAA[1]
chr7	+	80960409	AACTTCTGGCTGCGTGGGGAGAAATGTAGA[1]	-	80960418	GCCAGAAGTTTAAGCTGCAAAAGTTCTC[2]
chr9	+	67572240	ATAGATTTCAACTATAAACATTGTCTTTTC[1]	-	67572249	TGAAATCTATTTTCTCATCATATGTC[1]|TGAAATCTATTTTCTCATCATATGTCTGA[1]
chr7	+	77031810	AGGCTGACCAAAACCCTAGACTCCTAC[1]	-	77031819	TGGTCAGCCTCTGTGATAACAGTATAATC[1]
chr10	+	86053750	CTCAAATCCAGGGGTTATGTGTCTCCATGC[1]	-	86053759	TGGATTTGAGCAAACTGGGTAGGAAGT[3]|TGGATTTGAGCAAACTGGGTAGGAAGTCAGT[2]|TGGATTTGAGCAAACTGGGTAGGAAG[2]|TGGATTTGAGCAAACTGGGTAGGAAGTCA[1]|TGGATTTGAGCAAACTGGGTAGGAA[1]|TGGATTTGAGCAAACTGGGTAGGAAGTC[1]|TGGATTTGAGCAAACTGGGTAGGA[1]
chr5	+	144525548	TGGGAATTCTCCTCTTTGAGTTATGATC[5]|TGGGAATTCTCCTCTTTGAGTTATGATCCTC[3]|TGGGAATTCTCCTCTTTGAGTTATGATCCT[2]|TGGGAATTCTCCTCTTTGAGTTATGA[1]|TGGGAATTCTCCTCTTTGAGTTATGATCC[1]	-	144525557	AGAATTCCCAATAGTCTCCGAGTTTCTT[1]
chr5	+	150624099	GCTTTAATTAGACTAAGGAAAGCAAACACTGA[2]|GCTTTAATTAGACTAAGGAAAGCAAACAC[1]	-	150624108	TAATTAAAGCCCATTGCTTCACAGACAGA[18]|TAATTAAAGCCCATTGCTTCACAGACAGAT[7]|TAATTAAAGCCCATTGCTTCACAGACAGATG[6]|TAATTAAAGCCCATTGCTTCACAGAC[5]|TAATTAAAGCCCATTGCTTCACAGACAG[2]|TAATTAAAGCCCATTGCTTCACAGA[2]
chr10	+	75323153	TAAGATGGAAACGGAGGATGCTAGATAGT[144]|TAAGATGGAAACGGAGGATGCTAGAT[63]|TAAGATGGAAACGGAGGATGCTAGA[45]|TAAGATGGAAACGGAGGATGCTAGATA[19]|TAAGATGGAAACGGAGGATGCTAG[9]|TAAGATGGAAACGGAGGATGCTAGATAG[9]|TAAGATGGAAACGGAGGATGCTA[5]	-	75323162	TTCCATCTTAGGAAACAAAGAGCCCATGTA[5]
chr5	+	150600251	AAAAATCACAGAAGGGAATGGAGCCC[1]	-	150600260	TGTGATTTTTCTTTTTTTGTTGTTGGGTT[1]|TGTGATTTTTCTTTTTTTGTTGTTGGG[1]|TGTGATTTTTCTTTTTTTGTTGTTGGGT[1]
chr13	+	50610792	GAATGATCTGGTCCATATCCTGGTGAGTA[1]	-	50610801	CAGATCATTCATGAGGGCTTGCAGTTCAGC[1]
chr2	+	92381799	TGTAGGGTAGTGTACTTGGGGTACATGGC[1]	-	92381808	CTACCCTACATGGCTTCAATTTGGTATTAGT[1]
chr5	+	150623149	GCTTTGTTGAGACCAAGCCAAATCAAACA[1]	-	150623158	TCAACAAAGCAAAGGATCGCACTAACACA[20]|TCAACAAAGCAAAGGATCGCACTAACACAGT[15]|TCAACAAAGCAAAGGATCGCACTAAC[14]|TCAACAAAGCAAAGGATCGCACTAACAC[12]|TCAACAAAGCAAAGGATCGCACTAACACAG[8]|TCAACAAAGCAAAGGATCGCACTAACA[5]|TCAACAAAGCAAAGGATCGCACTAA[1]
chr2	+	92384988	TGTCTTAAGTACTACTCAAACAGATTCCCCA[3]|TGTCTTAAGTACTACTCAAACAGATTCCCCAT[3]|TGTCTTAAGTACTACTCAAACAGATTCCCC[2]|TGTCTTAAGTACTACTCAAACAGATTCCC[1]|TGTCTTAAGTACTACTCAAACAGATTCC[1]	-	92384997	ACTTAAGACAATGCCATTCATCCCTTGAAA[1]
chr17	+	22655089	TGCAGCAGTAAATCTCGCAGTTTTATG[1]|TGCAGCAGTAAATCTCGCAGTTTTATGTCC[1]	-	22655098	TACTGCTGCATGTGGGTCTGTCAA[1]
chr17	+	66539680	TGTCAGAAAATTATAAGACCCAGATG[1]	-	66539689	TTTTCTGACAATTGGGTCAAGTAAATGGCA[250]|TTTTCTGACAATTGGGTCAAGTAAATGGCAA[35]|TTTTCTGACAATTGGGTCAAGTAAATGGC[17]|TTTTCTGACAATTGGGTCAAGTAAATGGCAAG[4]|TTTTCTGACAATTGGGTCAAGTAAATGG[1]|TTTTCTGACAATTGGGTCAAGTAAATG[1]
chr17	+	27459970	AGTTTCTTTAGAATTCTGCGGGACTTTT[1]|AGTTTCTTTAGAATTCTGCGGGACTT[1]|AGTTTCTTTAGAATTCTGCGGGACTTTTC[1]	-	27459979	TAAAGAAACTATCTGCAACTGTTGAA[32]|TAAAGAAACTATCTGCAACTGTTGAAAC[23]|TAAAGAAACTATCTGCAACTGTTGA[16]|TAAAGAAACTATCTGCAACTGTTGAAACCA[14]|TAAAGAAACTATCTGCAACTGTTGAAACC[13]|TAAAGAAACTATCTGCAACTGTTGAAA[3]|TAAAGAAACTATCTGCAACTGTTGAAACCAT[1]
chr2	+	92392080	TGTTGTCTTCATCAAATTGTTTGGCCA[10]|TGTTGTCTTCATCAAATTGTTTGGCCAAGA[3]|TGTTGTCTTCATCAAATTGTTTGGCC[2]|TGTTGTCTTCATCAAATTGTTTGGCCAA[2]|TGTTGTCTTCATCAAATTGTTTGGC[2]|TGTTGTCTTCATCAAATTGTTTGGCCAAG[1]|TGTTGTCTTCATCAAATTGTTTGG[1]	-	92392089	GAAGACAACAGAATACAACATTGCTCGGTA[1]
chr6	+	127760382	TTCCACAGACTAAACTTAATCTCCAGAGG[8]|TTCCACAGACTAAACTTAATCTCCAGAG[1]|TTCCACAGACTAAACTTAATCTCCAGAGGT[1]	-	127760391	GTCTGTGGAAGCACCATCTGACTAGGAC[6]|GTCTGTGGAAGCACCATCTGACTAGGA[4]|GTCTGTGGAAGCACCATCTGACTAGGACA[1]|GTCTGTGGAAGCACCATCTGACTAGGACACA[1]
chr10	+	86066412	TGGCAAAATAACGGGGCCATGTTTGATTATA[3]|TGGCAAAATAACGGGGCCATGTTTGATTA[2]|TGGCAAAATAACGGGGCCATGTTTGATT[2]|TGGCAAAATAACGGGGCCATGTTTGATTATAA[1]	-	86066421	TATTTTGCCATATTTGTTCTTTTTCAGGTA[1]
chr17	+	66541831	AGATTCTGACAGATCATCTAAGGCTTGAATTA[1]	-	66541840	GTCAGAATCTGTGAGACCTACAAGTGGTCA[4]|GTCAGAATCTGTGAGACCTACAAGTGG[3]|GTCAGAATCTGTGAGACCTACAAGTGGTC[2]|GTCAGAATCTGTGAGACCTACAAGTGGT[1]
chr9	+	67560243	TGCTCTGTCTCCTGGCACCTCATCTCC[1]	-	67560252	AGACAGAGCAGGAAGGCTGCTGCGC[1]
chr7	+	80960654	AAAGGTTTGAGACGACACTGTTG[1]	-	80960663	TCAAACCTTTGGGTTTTTCTCAAACATCT[1]|TCAAACCTTTGGGTTTTTCTCAAACATC[1]
chr10	+	66161269	TACTACCAACCTTTTTCCTTTCCAGC[3]|TACTACCAACCTTTTTCCTTTCCAG[1]	-	66161278	GTTGGTAGTAGTGTACCCAGACACCTCT[1]|GTTGGTAGTAGTGTACCCAGACAC[1]
chr12	+	99641404	GATTTGGGTATTTTTCCCTGAGGCATGC[1]	-	99641413	TACCCAAATCAGGACCGGAGGGCA[5]|TACCCAAATCAGGACCGGAGGGCAC[5]|TACCCAAATCAGGACCGGAGGGCACCGAG[4]|TACCCAAATCAGGACCGGAGGGCACC[3]|TACCCAAATCAGGACCGGAGGGC[1]|TACCCAAATCAGGACCGGAGGGCACCGA[1]
chr7	+	80248628	TTTCGTGTCATCATGTTGTCAAGACAAGT[1]	-	80248637	TGACACGAAAAAACATACCTCCTTCACT[2]|TGACACGAAAAAACATACCTCCTTCACTCT[2]|TGACACGAAAAAACATACCTCCTTCAC[1]|TGACACGAAAAAACATACCTCCTTCACTC[1]|TGACACGAAAAAACATACCTCCTTC[1]
chr7	+	60165668	TGTCTAACTGCTTGCATGGGTATTTTA[1]|TGTCTAACTGCTTGCATGGGTATTTT[1]	-	60165677	CAGTTAGACAAAATGTGCAGCACAGACTG[1]
chr15	+	74466853	TTATCTGTGTCAGTGTCATCTGAAAAA[1]	-	74466862	ACACAGATAATGTGTCTTGCCCCTGTCT[1]
chr9	+	54063323	AATCTCAATATAGATGCTAACGGTGCAGAAC[6]|AATCTCAATATAGATGCTAACGGTGCAGAA[1]	-	54063332	TATTGAGATTTCTAGTTCTCGTACACCTGG[15]|TATTGAGATTTCTAGTTCTCGTACACCTG[1]
chr15	+	59110661	TACACTTGGATGTGAAGAAAGAAAAAAACCC[31]|TACACTTGGATGTGAAGAAAGAAAAAAACC[16]|TACACTTGGATGTGAAGAAAGAAAAAAAC[15]|TACACTTGGATGTGAAGAAAGAAAAAA[5]|TACACTTGGATGTGAAGAAAGAAAAAAA[5]|TACACTTGGATGTGAAGAAAGAAAAAAACCCC[4]|TACACTTGGATGTGAAGAAAGAAAA[4]|TACACTTGGATGTGAAGAAAGAAAAA[3]|TACACTTGGATGTGAAGAAAGAA[1]	-	59110670	TCCAAGTGTATAAATGCTGTGCTCAGCAA[1]
chr10	+	62127652	TGTCACAGGTGGACCAACTTTTCCGCAAGA[8]|TGTCACAGGTGGACCAACTTTTCCGCA[7]|TGTCACAGGTGGACCAACTTTTCCGCAAGAC[3]|TGTCACAGGTGGACCAACTTTTCCGCAAG[2]|TGTCACAGGTGGACCAACTTTTCCGCAAGACC[2]|TGTCACAGGTGGACCAACTTTTCCGCAA[1]	-	62127661	ACCTGTGACATGTTCTTGGGGACCAAGG[2]|ACCTGTGACATGTTCTTGGGGACCA[2]|ACCTGTGACATGTTCTTGGGGACC[1]
chr6	+	127747106	ATCTGTAAAATGGGGATAGTATTGGGTAA[115]|ATCTGTAAAATGGGGATAGTATTGGGTA[104]|ATCTGTAAAATGGGGATAGTATTGGGTAAA[27]|ATCTGTAAAATGGGGATAGTATTGG[25]|ATCTGTAAAATGGGGATAGTATTGGGT[24]|ATCTGTAAAATGGGGATAGTATTGGG[22]|ATCTGTAAAATGGGGATAGTATTG[6]|ATCTGTAAAATGGGGATAGTATTGGGTAAAG[1]|ATCTGTAAAATGGGGATAGTATT[1]	-	127747115	TTTTACAGATTGAGGAGACTGAGGTTTAG[1]
chr10	+	75315268	TGAGAAAAACGTCTGGCCACCCTCT[2]|TGAGAAAAACGTCTGGCCACCCTCTGAATA[1]|TGAGAAAAACGTCTGGCCACCCTCTGAA[1]|TGAGAAAAACGTCTGGCCACCCTCTG[1]	-	75315277	GTTTTTCTCATCATTTTTGAGGGTTCTTT[1]
chr7	+	80252205	GACAGCTTCACCTGATCTACTCCTGGATC[2]|GACAGCTTCACCTGATCTACTCCTGGA[1]|GACAGCTTCACCTGATCTACTCCTGG[1]|GACAGCTTCACCTGATCTACTCCTGGATCC[1]|GACAGCTTCACCTGATCTACTCCTGGAT[1]	-	80252214	TGAAGCTGTCAGAATCCCAGAGGACAAGAAC[1]
chr12	+	99659704	TTAAATAACCAAGTTTAAGTCTCACGTGA[5]|TTAAATAACCAAGTTTAAGTCTCACGTG[1]|TTAAATAACCAAGTTTAAGTCTCACGTGAAT[1]	-	99659713	GGTTATTTAAAACTTTGTCTCTGAG[1]
chr5	+	150628155	ATAATTTCCAGTATTCCTCAATGCCCAC[1]	-	150628164	TGGAAATTATTTATTAGCACTTTACAGGAGA[5]|TGGAAATTATTTATTAGCACTTTACAGGAG[2]|TGGAAATTATTTATTAGCACTTTACAGGAGAA[2]|TGGAAATTATTTATTAGCACTTTACAGGA[1]
chr5	+	113770111	TAAGTATCTGATAGTCCATGAAGTGACGTG[29]|TAAGTATCTGATAGTCCATGAAGTGACGTGC[26]|TAAGTATCTGATAGTCCATGAAGTGACGT[22]|TAAGTATCTGATAGTCCATGAAGTGA[9]|TAAGTATCTGATAGTCCATGAAGTG[3]|TAAGTATCTGATAGTCCATGAAGTGAC[1]	-	113770120	CAGATACTTAATGTTCCACTTGCCGC[1]
chr2	+	92403353	TAAGCTCTGCGTTGCACCTGCTGTAC[10]|TAAGCTCTGCGTTGCACCTGCTGTACTTGG[9]|TAAGCTCTGCGTTGCACCTGCTGTACTTG[5]|TAAGCTCTGCGTTGCACCTGCTGTA[2]|TAAGCTCTGCGTTGCACCTGCTGTACTT[1]|TAAGCTCTGCGTTGCACCTGCTGT[1]	-	92403362	GCAGAGCTTATTGAAGCCAGCAGG[1]
chr7	+	60166137	TACTATGTGCAATTTTCTAAAAAACTATCA[2]|TACTATGTGCAATTTTCTAAAAAACTATC[1]	-	60166146	GCACATAGTACAGCAATGTGTAA[5]
chr2	+	92410659	TGGAATCCCTGTTCCCTGCTCCC[2]|TGGAATCCCTGTTCCCTGCTCCCGCTC[1]	-	92410668	AGGGATTCCAAGTTGTGTCAGAGCCTGG[1]
chr7	+	80267896	TTTGAGGCCAGATGTACTGCAGGATGT[8]|TTTGAGGCCAGATGTACTGCAGGAT[2]|TTTGAGGCCAGATGTACTGCAGGATG[2]|TTTGAGGCCAGATGTACTGCAGGATGTAG[1]|TTTGAGGCCAGATGTACTGCAGGATGTA[1]|TTTGAGGCCAGATGTACTGCAGG[1]	-	80267905	TGGCCTCAAAGTGAGCAGAAGCAACTGGCT[1]
chr17	+	66529928	AGCCATATCATATAGCGGATTATGTGTTT[1]	-	66529937	TGATATGGCTTTAACGTGGCATATACTAA[2]|TGATATGGCTTTAACGTGGCATA[1]|TGATATGGCTTTAACGTGGCATATACTAAG[1]
chr17	+	27468643	TTATTCTCTCCGGGCTCCAGTGTC[4]|TTATTCTCTCCGGGCTCCAGTGT[3]|TTATTCTCTCCGGGCTCCAGTGTCTGT[2]|TTATTCTCTCCGGGCTCCAGTGTCTGTGT[1]|TTATTCTCTCCGGGCTCCAGTGTCTG[1]	-	27468652	GAGAGAATAAGAGACGTGCAACACTGAGA[1]
chr17	+	66541297	CACATCTACTGCAGAAGCACCTAAGCCAA[1]	-	66541306	AGTAGATGTGGGCAGCACAGCTCCTCG[1]
chr2	+	92391158	TGGTGTCTTTTACAGAACTGAAGCCTAGC[8]|TGGTGTCTTTTACAGAACTGAAGCCTAGCT[5]|TGGTGTCTTTTACAGAACTGAAGCCTA[4]	-	92391167	AAAGACACCAAAAATATCAAGAAC[1]
chr17	+	27469253	TGAAAGTTTTTCCAGTCGGTCCAACAT[37]|TGAAAGTTTTTCCAGTCGGTCCAACATTGC[27]|TGAAAGTTTTTCCAGTCGGTCCAAC[22]|TGAAAGTTTTTCCAGTCGGTCCAACATT[18]|TGAAAGTTTTTCCAGTCGGTCCAACA[13]|TGAAAGTTTTTCCAGTCGGTCCA[2]|TGAAAGTTTTTCCAGTCGGTCCAACATTG[2]|TGAAAGTTTTTCCAGTCGGTCCAACATTGCT[2]|TGAAAGTTTTTCCAGTCGGTCCAA[1]	-	27469262	AAAACTTTCATTAATGAGTCACCTCAGGTCT[1]
chr17	+	27444287	TACAATCATAATTAAGAGGAGGCCTTG[1]|TACAATCATAATTAAGAGGAGGC[1]	-	27444296	TATGATTGTATGGGTTCAATTAAGAGT[4]|TATGATTGTATGGGTTCAATTAAGAGTTTG[3]|TATGATTGTATGGGTTCAATTAAGAGTTT[3]|TATGATTGTATGGGTTCAATTAAGA[1]
chr17	+	27466254	TGGGTATCACTGTGCCCCAGGCCCGGGCGC[3]|TGGGTATCACTGTGCCCCAGGCCC[2]|TGGGTATCACTGTGCCCCAGGCCCGGGC[1]	-	27466263	GTGATACCCATGCATATTCTCAGCGGCTGT[1]
chr14	+	20463379	CTAGTACTTAGAAGTACTTGTTTTAGTGGGAG[1]	-	20463388	TAAGTACTAGACAGCAAAAGGGATTCATGT[78]|TAAGTACTAGACAGCAAAAGGGATTC[27]|TAAGTACTAGACAGCAAAAGGGATTCATGTA[15]|TAAGTACTAGACAGCAAAAGGGATTCATG[8]|TAAGTACTAGACAGCAAAAGGGA[3]|TAAGTACTAGACAGCAAAAGGGATTCAT[2]|TAAGTACTAGACAGCAAAAGGGATT[2]|TAAGTACTAGACAGCAAAAGGGATTCA[1]
chr10	+	66161174	TACGAATGAGAGAGATGAAGTACAGGAACA[2]|TACGAATGAGAGAGATGAAGTACAGGAA[1]	-	66161183	CTCATTCGTACTCCCTACAGGTCCACC[1]
chr17	+	66543346	CCACATCAAAACAGGTAAAAGCAGTAAT[1]	-	66543355	TTTGATGTGGACTTGCCTCACCCCCTTTGT[41]|TTTGATGTGGACTTGCCTCACCCCCTTTG[3]|TTTGATGTGGACTTGCCTCACCCCCTTT[2]|TTTGATGTGGACTTGCCTCACCCCCTTTGTCT[2]|TTTGATGTGGACTTGCCTCACCCCCTTTGTC[2]
chr4	+	61891760	TACACAGAGCATAGCAAGTACAACTGGGCCA[1]	-	61891769	GCTCTGTGTATGCCTGGGACTAAGCCAAA[1]
chr6	+	85064621	GCTGGAAAAATCCAGAAGATTGCTTGAG[1]	-	85064630	TTTTTCCAGCTGAGTGCAGACTCCAGGTA[1]|TTTTTCCAGCTGAGTGCAGACTCCAG[1]|TTTTTCCAGCTGAGTGCAGACTCCAGG[1]
chr6	+	127780751	TATGCTGGAAAATGATCCTCTTGATCCA[3]|TATGCTGGAAAATGATCCTCTTGATCCACAG[2]|TATGCTGGAAAATGATCCTCTTGATCCACA[2]|TATGCTGGAAAATGATCCTCTTGATCCACAGA[1]|TATGCTGGAAAATGATCCTCTTGATCCAC[1]|TATGCTGGAAAATGATCCTCTTGATC[1]	-	127780760	TTCCAGCATAAACGGATCTGTAAGCCACT[1]
chr15	+	59107443	TGTATCCTAACATTCAACCAGTACTTCC[1]|TGTATCCTAACATTCAACCAGTACTTC[1]|TGTATCCTAACATTCAACCAGTACTTCCTA[1]	-	59107452	TTAGGATACAAAAGGTTTAAGATACTATC[1]
chr17	+	27436713	TGCGACTAGAAGTTGAAATGCTTGGAGA[1]	-	27436722	TCTAGTCGCAAACTGTCTCCGTGCAGAGT[2]|TCTAGTCGCAAACTGTCTCCGTGCAGAGTC[1]|TCTAGTCGCAAACTGTCTCCGTGCA[1]
chr17	+	27472652	TAACAACCAAATTATACTCTTTTGATTTCC[14]|TAACAACCAAATTATACTCTTTTGATTTC[10]|TAACAACCAAATTATACTCTTTTGATTTCCAG[3]|TAACAACCAAATTATACTCTTTTGATTTCCA[2]|TAACAACCAAATTATACTCTTTTGATTT[1]	-	27472661	TTGGTTGTTACTGTCATGGCAATGAGCAGT[1]
chr10	+	75303664	TCAGAACATAGTCGTCGTCGTCTTCTG[1]|TCAGAACATAGTCGTCGTCGTCTTCT[1]|TCAGAACATAGTCGTCGTCGTCTTC[1]|TCAGAACATAGTCGTCGTCGTCTTCTGGG[1]	-	75303673	TATGTTCTGATGATGAAGGCAATGGAAAA[1]
chr7	+	80963812	TTGACTCTTCCATCTCTCTTCAAATGT[14]|TTGACTCTTCCATCTCTCTTCAAATGTTGCA[3]|TTGACTCTTCCATCTCTCTTCAAATG[2]|TTGACTCTTCCATCTCTCTTCAAATGTT[2]|TTGACTCTTCCATCTCTCTTCAAAT[1]|TTGACTCTTCCATCTCTCTTCAAATGTTGCAT[1]|TTGACTCTTCCATCTCTCTTCAA[1]	-	80963821	GAAGAGTCAATAAGCATCCATTTTCATCC[1]
chr10	+	75300829	TGGAATGTACCTCTAGCTGTGAGATCTTTA[5]|TGGAATGTACCTCTAGCTGTGAGAT[2]|TGGAATGTACCTCTAGCTGTGAGATC[2]|TGGAATGTACCTCTAGCTGTGAGATCTTT[2]|TGGAATGTACCTCTAGCTGTGAGATCT[1]|TGGAATGTACCTCTAGCTGTGAGATCTT[1]	-	75300838	GTACATTCCAGTGTGATTAAAATGGAGAC[1]
chr9	+	67586463	TACTGAATGCAGTGATATTACAGGCAGATG[80]|TACTGAATGCAGTGATATTACAGGCAGAT[24]|TACTGAATGCAGTGATATTACAGGCAGA[21]|TACTGAATGCAGTGATATTACAGGCA[5]|TACTGAATGCAGTGATATTACAGGCAGATGG[2]|TACTGAATGCAGTGATATTACAGGCAG[1]|TACTGAATGCAGTGATATTACAGGC[1]|TACTGAATGCAGTGATATTACAGG[1]	-	67586472	GCATTCAGTACTGTGCTCATGTTCAGAGAA[1]
chr9	+	67582825	TAGACGGATAACTACACTACACGTGTAGTGGT[138]|TAGACGGATAACTACACTACACGTGTAGTGG[31]|TAGACGGATAACTACACTACACGTGTA[9]|TAGACGGATAACTACACTACACGTGT[6]|TAGACGGATAACTACACTACACGTGTAGT[1]|TAGACGGATAACTACACTACACGTGTAG[1]|TAGACGGATAACTACACTACACGTG[1]	-	67582834	TATCCGTCTATAGGTCTAAGCTATTTTAAAA[2]
chr17	+	27479057	TCTACCTTAACTAACAGCTGTGCCTCC[8]|TCTACCTTAACTAACAGCTGTGCCTCCA[1]	-	27479066	TTAAGGTAGATGATTGATCTACGGTGGGT[1]
chr5	+	150631128	ACCCTTGTTAGGATGAGGAATTCAATTTT[2]	-	150631137	TAACAAGGGTTTTCTCATTTTACCTTTA[1]|TAACAAGGGTTTTCTCATTTTACCTTTATA[1]
chr18	+	67216318	CAGCACGTAAAAGAAGACCCAGTCCGG[1]	-	67216327	TTACGTGCTGTGTAAAACTTGAGGGTATA[7]|TTACGTGCTGTGTAAAACTTGAGGGTAT[6]|TTACGTGCTGTGTAAAACTTGAGGGTA[3]|TTACGTGCTGTGTAAAACTTGAGGGTATAT[2]|TTACGTGCTGTGTAAAACTTGAGGGT[1]|TTACGTGCTGTGTAAAACTTGAGG[1]
chr7	+	80249435	TGTTCAACTGTGAACGAATGAACGAAAGAAAG[1]	-	80249444	CAGTTGAACACCTATGTGCTTGGCCTTATC[1]
chr17	+	27476669	TTGTTGTTTTTTTTCTTGAGTCTTCCC[10]|TTGTTGTTTTTTTTCTTGAGTCTTCCCTTG[3]|TTGTTGTTTTTTTTCTTGAGTCTTCCCTTGT[1]|TTGTTGTTTTTTTTCTTGAGTCTTC[1]|TTGTTGTTTTTTTTCTTGAGTCTTCC[1]|TTGTTGTTTTTTTTCTTGAGTCTTCCCT[1]	-	27476678	AAAACAACAAAAAACAAAAAACTCCACCCTCT[1]
chr9	+	67562328	TGATATGAAAAGGCAAGGTATACCCTT[3]	-	67562337	TTTCATATCATTGAATTCACAAATACAAATC[10]|TTTCATATCATTGAATTCACAAATACAAAT[5]|TTTCATATCATTGAATTCACAAAT[1]|TTTCATATCATTGAATTCACAAATACAAA[1]|TTTCATATCATTGAATTCACAAATAC[1]|TTTCATATCATTGAATTCACAAATACAAATCA[1]
chr2	+	92436987	TATTCAAGGAGGCTTCTATGTTTGG[11]|TATTCAAGGAGGCTTCTATGTTTGGGG[4]|TATTCAAGGAGGCTTCTATGTTTG[4]|TATTCAAGGAGGCTTCTATGTTTGGG[2]|TATTCAAGGAGGCTTCTATGTTTGGGGGCT[2]|TATTCAAGGAGGCTTCTATGTTTGGGGGC[2]	-	92436996	TCCTTGAATAGAGCCCGCTCCGT[1]
chr15	+	78502088	TATTGGGTGTTGGTTACTTCACAGTC[1]	-	78502097	ACACCCAATAATAGCGGACAGGAAAACAAAC[1]
chr7	+	80266305	TTCAGATCTCAAATGAGCCTCCTTTAAAAAGT[24]|TTCAGATCTCAAATGAGCCTCCTTTAAAA[22]|TTCAGATCTCAAATGAGCCTCCTTTAAAAA[22]|TTCAGATCTCAAATGAGCCTCCTTTAAAAAG[17]|TTCAGATCTCAAATGAGCCTCCTTTAAA[12]|TTCAGATCTCAAATGAGCCTCCTTTAA[9]|TTCAGATCTCAAATGAGCCTCCTTTA[8]|TTCAGATCTCAAATGAGCCTCCTTT[5]|TTCAGATCTCAAATGAGCCTCCT[1]|TTCAGATCTCAAATGAGCCTCCTT[1]	-	80266314	GAGATCTGAAGAAGACACCCTGACGCTCA[1]|GAGATCTGAAGAAGACACCCTGAC[1]|GAGATCTGAAGAAGACACCCTGACG[1]
chr9	+	54075268	TTACACAATAGAATTATCTGTCACTTTTCC[1]	-	54075277	TATTGTGTAATGTGCTGGGTGCGTTTTCCAT[2]|TATTGTGTAATGTGCTGGGTGCGTTTT[1]
chr6	+	127758015	TCAAAGTCTCAAGTATTGTGTTTCAGGACA[6]|TCAAAGTCTCAAGTATTGTGTTTCAGGA[6]|TCAAAGTCTCAAGTATTGTGTTTCAG[3]|TCAAAGTCTCAAGTATTGTGTTTCAGGAC[3]|TCAAAGTCTCAAGTATTGTGTTTCA[2]	-	127758024	GAGACTTTGATCAGTACAGGATTTAACAGA[1]|GAGACTTTGATCAGTACAGGATTTAACA[1]
chr15	+	72933171	AGGAAGTGTAGCTTCTACTCAGGGCACAT[2]|AGGAAGTGTAGCTTCTACTCAGGGCACATT[1]	-	72933180	TACACTTCCTTGGTGTTCATCTGCCTCACT[2]|TACACTTCCTTGGTGTTCATCTGCCTCAC[1]
chr17	+	27440400	TGAAGACACAGAAGACCAAGGGCTTGC[1]	-	27440409	TGTGTCTTCATATTTGTGCCTTTACGG[7]|TGTGTCTTCATATTTGTGCCTTTAC[6]|TGTGTCTTCATATTTGTGCCTTTACGGAG[4]|TGTGTCTTCATATTTGTGCCTTTACGGA[3]|TGTGTCTTCATATTTGTGCCTTTACG[1]|TGTGTCTTCATATTTGTGCCTTTACGGAGCT[1]|TGTGTCTTCATATTTGTGCCTTTACGGAGCTT[1]|TGTGTCTTCATATTTGTGCCTTTACGGAGC[1]
chr5	+	113780783	TAGTAAAGGAAGTAGATTCCCCCCC[4]|TAGTAAAGGAAGTAGATTCCCCCCCCCC[1]|TAGTAAAGGAAGTAGATTCCCCCCCCCCATT[1]	-	113780792	TCCTTTACTAAAATATGGGATTCTGGAAG[3]
chr9	+	67550471	GGTCTATTTAGGAGGATTGCTTGCTTC[1]	-	67550480	TAAATAGACCTATAAAATTTATGAATTTTTT[3]|TAAATAGACCTATAAAATTTATGAATTTTT[3]|TAAATAGACCTATAAAATTTATGAATTTT[2]
chr7	+	80932657	AATACAGCAAAGCATTTGGAAACTAGCCAA[1]	-	80932666	TTGCTGTATTCGTTTTCTCTAGACAGTGA[5]|TTGCTGTATTCGTTTTCTCTAGACAGTGAGT[1]
chr2	+	92434637	TAAGATCTTGAACTACTCCCTGGACCTAGA[30]|TAAGATCTTGAACTACTCCCTGGACC[16]|TAAGATCTTGAACTACTCCCTGGACCT[9]|TAAGATCTTGAACTACTCCCTGGACCTA[5]|TAAGATCTTGAACTACTCCCTGGACCTAGAT[5]|TAAGATCTTGAACTACTCCCTGGAC[4]|TAAGATCTTGAACTACTCCCTGGACCTAG[3]|TAAGATCTTGAACTACTCCCTGG[1]|TAAGATCTTGAACTACTCCCTGGA[1]	-	92434646	CAAGATCTTAGTGCCATACTCTAGGAAC[1]
chr6	+	127759639	TTCAATGGGAGAAAGAACAATGGTCACGCA[17]|TTCAATGGGAGAAAGAACAATGGTCACGC[4]|TTCAATGGGAGAAAGAACAATGGTCAC[4]|TTCAATGGGAGAAAGAACAATGGTCACG[1]|TTCAATGGGAGAAAGAACAATGGTCA[1]	-	127759648	TCCCATTGAAGGAAGAACTGGGACCCTATT[1]
chr17	+	27457962	ACACCTTCAAGAGTGTCTAAGACA[1]|ACACCTTCAAGAGTGTCTAAGACAGCCAGT[1]	-	27457971	TTGAAGGTGTTAGGATAGTATATGG[8]|TTGAAGGTGTTAGGATAGTATATG[2]
chr8	+	119734122	TGTTCTGCTTAAAATCATGACTGGTGTGA[5]|TGTTCTGCTTAAAATCATGACTGGTGTGAC[2]	-	119734131	AAGCAGAACATGATTCAAGGTCTCAG[1]
chr15	+	59094020	TGTGTTAACAAGAAGCTGTCATCACAA[2]	-	59094029	TGTTAACACAGTCCTGGCTTGCATAGCCGT[4]|TGTTAACACAGTCCTGGCTTGCATAGCCGTT[2]|TGTTAACACAGTCCTGGCTTGCATAGC[1]
chr7	+	80268283	CAATGAAGAGCAGAAATGAGATCAATG[9]|CAATGAAGAGCAGAAATGAGATCAATGA[6]|CAATGAAGAGCAGAAATGAGATCAAT[6]|CAATGAAGAGCAGAAATGAGATCA[2]|CAATGAAGAGCAGAAATGAGATCAA[1]|CAATGAAGAGCAGAAATGAGATCAATGAGG[1]	-	80268292	CTCTTCATTGTGAGTGGCTGAGCTCT[1]
chr17	+	27461964	ACAGCAGAGTGATCTCAAGACTGGTGGAG[1]	-	27461973	ACTCTGCTGTGAAGTCCCAAGGAGACTACGT[1]|ACTCTGCTGTGAAGTCCCAAGGA[1]
chr17	+	66538501	ATATGATGAATGGATGGGGGCATATTTGA[1]	-	66538510	TTCATCATATTTTTTGTTGTGCAGGGATTT[3]|TTCATCATATTTTTTGTTGTGCAGGGATT[1]
chr17	+	27464587	TGCACAGCCAGCCTCTGTCACCAGCTA[1]	-	27464596	TGGCTGTGCACGTGTGAGATGAGGTCAGC[1]
chr17	+	27474103	TAAGTAAACGGTGGGAAATAGGCA[25]|TAAGTAAACGGTGGGAAATAGGCAGC[15]|TAAGTAAACGGTGGGAAATAGGCAG[10]|TAAGTAAACGGTGGGAAATAGGCAGCCCCA[4]|TAAGTAAACGGTGGGAAATAGGCAGCCCC[4]|TAAGTAAACGGTGGGAAATAGGCAGCCC[4]|TAAGTAAACGGTGGGAAATAGGCAGCC[3]|TAAGTAAACGGTGGGAAATAGGC[3]|TAAGTAAACGGTGGGAAATAGGCAGCCCCATC[1]	-	27474112	CGTTTACTTAACTGAGGAATTGGTAGACCA[1]|CGTTTACTTAACTGAGGAATTGGTAGACCAGA[1]
chr17	+	27447294	CCAGACAGAAGAAGCAGCTATCCTT[1]	-	27447303	TTCTGTCTGGTGTTATTTCGCCGA[4]|TTCTGTCTGGTGTTATTTCGCCGAT[4]|TTCTGTCTGGTGTTATTTCGCCGATTT[3]|TTCTGTCTGGTGTTATTTCGCCGATTTTGT[3]|TTCTGTCTGGTGTTATTTCGCCGATTTTGTT[2]|TTCTGTCTGGTGTTATTTCGCCGATTTTG[1]|TTCTGTCTGGTGTTATTTCGCCG[1]|TTCTGTCTGGTGTTATTTCGCCGATTTT[1]
chr7	+	80962530	TACTGGTACATGGCCCAGGCCAAGCCTCA[1]	-	80962539	TGTACCAGTAGCAGTTATCACCAGAATAGGA[1]|TGTACCAGTAGCAGTTATCACCAGAATAGG[1]
chr2	+	92392603	TTCAGTCATTCTTGTAGTTCCTGC[2]	-	92392612	AATGACTGAAGATGAAATTCGAAA[1]
chr11	+	5430714	ACTGAAGTTAACTGAGGTGTAAACA[3]	-	5430723	TAACTTCAGTGATTGACTTAAAGACTGGGA[3]|TAACTTCAGTGATTGACTTAAAGACTGGG[2]
chr2	+	92381760	TTTGAACACTAGGGTGATACTAATACCAAA[2]|TTTGAACACTAGGGTGATACTAATACCAAAT[1]|TTTGAACACTAGGGTGATACTAATACC[1]	-	92381769	AGTGTTCAAACTCGCAGGTGTGAAGCCTTC[1]
chr7	+	80267356	TAGGTGTGCAATGTTTGTACCCATCCAAC[1]	-	80267365	TGCACACCTAAAGAAGATGTCCAGG[1]
chr17	+	22653763	TAAGACCACATCTTCAAACCTCTTTTATGGT[2]|TAAGACCACATCTTCAAACCTCTTTTATGG[2]|TAAGACCACATCTTCAAACCTCTTTTA[1]	-	22653772	TGTGGTCTTAGGACATCCCTGCTG[2]
chr14	+	24911810	TCTGACAGGACACCAACTGTGTCTGAGAGA[43]|TCTGACAGGACACCAACTGTGTCTGAGAG[15]|TCTGACAGGACACCAACTGTGTCTGAGA[6]|TCTGACAGGACACCAACTGTGTCTGAGAGAA[4]|TCTGACAGGACACCAACTGTGTCTGA[1]|TCTGACAGGACACCAACTGTGTCTG[1]	-	24911819	TCCTGTCAGAGAAGCAGATGGCTAAATGAA[1]
chr9	+	67568581	TTTTATGTCAGCAACAGAACTAATACATGA[1]|TTTTATGTCAGCAACAGAACTAATACATG[1]	-	67568590	TGACATAAAATACCACAAGGCAACTTGTGGG[1]
chr15	+	59107458	AACCAGTACTTCCTAAAACATCTGAGTCAAC[869]|AACCAGTACTTCCTAAAACATCTGAGTCAA[699]|AACCAGTACTTCCTAAAACATCTGAGTCA[264]|AACCAGTACTTCCTAAAACATCTGAGT[148]|AACCAGTACTTCCTAAAACATCTGAGTC[52]|AACCAGTACTTCCTAAAACATCTGAG[20]|AACCAGTACTTCCTAAAACATCTGA[14]|AACCAGTACTTCCTAAAACATCTGAGTCAACA[14]|AACCAGTACTTCCTAAAACATCTG[3]	-	59107467	AGTACTGGTTGAATGTTAGGATACAAAAGG[19]|AGTACTGGTTGAATGTTAGGATACAAAAG[4]|AGTACTGGTTGAATGTTAGGATACAAAAGGTT[3]|AGTACTGGTTGAATGTTAGGATACAAAA[1]
chr9	+	67589730	TGCCAACTCACAATGTATTTCAAAGTG[1]|TGCCAACTCACAATGTATTTCAAAGTGAT[1]	-	67589739	TGAGTTGGCAGATACCTCAAGAAGGTGCAGT[1]
chr7	+	80961136	TTATCCCTGTCTGTTGGGTTATAAAAG[1]	-	80961145	ACAGGGATAATAGCTATCCCTGGAG[1]
chr8	+	28406519	GGTCTCATGAAGGCTGTTCGGCCAGAC[1]	-	28406528	TCATGAGACCCACGATTGCGTGGCAC[1]
chr17	+	66562648	TGTTCTGACCAGAAAGCTAAGCAAGGGACGG[20]|TGTTCTGACCAGAAAGCTAAGCAAGGGAC[12]|TGTTCTGACCAGAAAGCTAAGCAAGGGA[11]|TGTTCTGACCAGAAAGCTAAGCAAGGGACG[11]|TGTTCTGACCAGAAAGCTAAGCAAGGG[8]|TGTTCTGACCAGAAAGCTAAGCAAGGGACGGT[5]|TGTTCTGACCAGAAAGCTAAGCAAGG[2]	-	66562657	GGTCAGAACAGAGCCTGATAAGAAGA[1]
chr7	+	80932161	AGTCATGATATCTGAGGAAGGATCACCTAA[2]	-	80932170	TATCATGACTAGATTCTGAAAATCTA[2]|TATCATGACTAGATTCTGAAAATCTAGTTCC[1]|TATCATGACTAGATTCTGAAAATCTAGTTCCT[1]|TATCATGACTAGATTCTGAAAATCTAG[1]
chr9	+	67570264	TATCATTGCACAAGAAACTGAAGTCAGAAG[2]|TATCATTGCACAAGAAACTGAAGTCAG[1]	-	67570273	TGCAATGATACAAATAACTTCACTTTCAAA[71]|TGCAATGATACAAATAACTTCACTTTCAAAT[29]|TGCAATGATACAAATAACTTCACTTTCAA[26]|TGCAATGATACAAATAACTTCACTTTC[21]|TGCAATGATACAAATAACTTCACTTTCA[16]|TGCAATGATACAAATAACTTCACTTTCAAATA[13]|TGCAATGATACAAATAACTTCACTT[1]|TGCAATGATACAAATAACTTCACTTT[1]
chr9	+	67556563	GGAGTCTCCAGAGAAAACATTGAGCAAG[1]	-	67556572	TGGAGACTCCCTTTCTGCAATGCTTGCAGC[14]|TGGAGACTCCCTTTCTGCAATGCTTGCAGCC[12]|TGGAGACTCCCTTTCTGCAATGCTTGC[6]|TGGAGACTCCCTTTCTGCAATGCTTG[3]|TGGAGACTCCCTTTCTGCAATGCTTGCAG[2]|TGGAGACTCCCTTTCTGCAATGCTTGCAGCCC[2]|TGGAGACTCCCTTTCTGCAATGC[1]
chr9	+	67585662	TGTGAAGTGACTGAGTAGCTCATAGCTAT[266]|TGTGAAGTGACTGAGTAGCTCATAGCTATG[186]|TGTGAAGTGACTGAGTAGCTCATAGCTA[39]|TGTGAAGTGACTGAGTAGCTCATAGC[10]|TGTGAAGTGACTGAGTAGCTCATAGCT[7]|TGTGAAGTGACTGAGTAGCTCATAGCTATGGT[6]|TGTGAAGTGACTGAGTAGCTCATAGCTATGG[6]|TGTGAAGTGACTGAGTAGCTCATAG[3]	-	67585671	TCACTTCACAGAAGACAGCTGTTGGGAGTAGA[1]
chr12	+	99653096	AATCACATCATTCCCATACATACAACCTATT[1]	-	99653105	TGATGTGATTGTATACAATAAAGAGTAGA[46]|TGATGTGATTGTATACAATAAAGAGTAGAG[7]|TGATGTGATTGTATACAATAAAGAGTA[6]|TGATGTGATTGTATACAATAAAGAGTAGAGG[6]|TGATGTGATTGTATACAATAAAGAGTAG[6]|TGATGTGATTGTATACAATAAAGAGT[4]|TGATGTGATTGTATACAATAAAG[2]
chr17	+	27466789	TACTTACCCTATCAGCTAACTGGAAGC[10]|TACTTACCCTATCAGCTAACTGGAAGCGGA[5]|TACTTACCCTATCAGCTAACTGGAAGCGG[5]|TACTTACCCTATCAGCTAACTGGAAG[2]|TACTTACCCTATCAGCTAACTGGAAGCGGAA[2]|TACTTACCCTATCAGCTAACTGGA[1]|TACTTACCCTATCAGCTAACTGGAAGCGGAAT[1]	-	27466798	AGGGTAAGTAACTATCCCCTGACATCTTCTC[2]
chr6	+	127751853	TGTCTAAGTCTATATCCTTCAATAAGCCC[12]|TGTCTAAGTCTATATCCTTCAATAAGC[4]|TGTCTAAGTCTATATCCTTCAATAAGCC[3]|TGTCTAAGTCTATATCCTTCAATAAGCCCA[3]|TGTCTAAGTCTATATCCTTCAATAAGCCCAT[2]	-	127751862	GACTTAGACAAGGAAATTCAAGCGGGAACC[1]
chr10	+	75337693	TTGGACTTCTTAGCCTCTAGAACCTGGAG[1]|TTGGACTTCTTAGCCTCTAGAACCTGG[1]	-	75337702	AGAAGTCCAAAATCAAGGTACTGGCAGA[4]
chr7	+	80969960	TACTCTTCCAGTTTGCTTTGCTGTACC[6]|TACTCTTCCAGTTTGCTTTGCTGTACCT[4]|TACTCTTCCAGTTTGCTTTGCTGTACCTG[3]|TACTCTTCCAGTTTGCTTTGCTGTA[3]|TACTCTTCCAGTTTGCTTTGCTGTAC[2]|TACTCTTCCAGTTTGCTTTGCTGTACCTGG[1]	-	80969969	TGGAAGAGTAAAGGCTCTACACTTCAATG[1]
chr7	+	60165659	TGCACATTTTGTCTAACTGCTTGCATGG[4]|TGCACATTTTGTCTAACTGCTTGCATGGGT[4]|TGCACATTTTGTCTAACTGCTTGCATG[3]|TGCACATTTTGTCTAACTGCTTGCATGGG[3]	-	60165668	AAAATGTGCAGCACAGACTGAAG[1]
chr5	+	150629092	GACACTTCAAGCACATGACGAGG[1]	-	150629101	TTGAAGTGTCTGCTGCAGAGACCAGAAAGT[6]|TTGAAGTGTCTGCTGCAGAGACCAGA[6]|TTGAAGTGTCTGCTGCAGAGACCAG[1]|TTGAAGTGTCTGCTGCAGAGACCA[1]
chr6	+	127757091	TTGTCAGCTTCTTTTACCAGTAGGGTGGTG[1]|TTGTCAGCTTCTTTTACCAGTAGG[1]|TTGTCAGCTTCTTTTACCAGTAGGGT[1]	-	127757100	AAGCTGACAAATTAACTTTAGAGCACAAACT[1]
chr10	+	66160415	TAATCCAAGACTGATCACAGGAGAAGCGAG[1]	-	66160424	TCTTGGATTAGTGAAGTTGACTTGGATAA[1]
chr5	+	102262811	TGCGAGTGTCTCTGTGATTTCTGCAGAAGGGA[1]	-	102262820	GACACTCGCACTGGGCACTGGGCTCAC[2]|GACACTCGCACTGGGCACTGGGCTCACATC[1]
chr6	+	127749482	TTACAAAGCTCACTCATCTACTGACAGAT[5]|TTACAAAGCTCACTCATCTACTGACAGA[5]|TTACAAAGCTCACTCATCTACTGACAGATG[2]|TTACAAAGCTCACTCATCTACTGAC[1]	-	127749491	AGCTTTGTAAGAGTGAGTGTGCAGACAT[1]
chr14	+	24902396	TAAATCTTGCACAAGATACACACTCAAT[3]|TAAATCTTGCACAAGATACACACTCA[2]|TAAATCTTGCACAAGATACACACTCAATGT[2]|TAAATCTTGCACAAGATACACACTCAATG[1]|TAAATCTTGCACAAGATACACACTCAA[1]|TAAATCTTGCACAAGATACACACTC[1]	-	24902405	GCAAGATTTAAGAGCTTTTGAATGCA[1]|GCAAGATTTAAGAGCTTTTGAATGCAGAAG[1]|GCAAGATTTAAGAGCTTTTGAATGCAGA[1]
chr8	+	112653328	TATAATACACGTGCTGGAAAAGGAGCCGT[7]|TATAATACACGTGCTGGAAAAGGAGC[3]|TATAATACACGTGCTGGAAAAGGAGCCG[1]|TATAATACACGTGCTGGAAAAGGAGCCGTGGG[1]|TATAATACACGTGCTGGAAAAGGAG[1]|TATAATACACGTGCTGGAAAAGGAGCC[1]	-	112653337	GTGTATTATAAGACCACGCAAACCAAAC[17]|GTGTATTATAAGACCACGCAAACCAAACT[12]|GTGTATTATAAGACCACGCAAACCAAA[2]|GTGTATTATAAGACCACGCAAACCAA[1]|GTGTATTATAAGACCACGCAAAC[1]|GTGTATTATAAGACCACGCAAACCAAACTC[1]|GTGTATTATAAGACCACGCAAACCAAACTCGC[1]
chr7	+	77032160	TTTCATCTTAAGACATTTCAAGTAG[1]	-	77032169	TAAGATGAAAGTCATGAATTCATAAATTCTC[3]|TAAGATGAAAGTCATGAATTCATAAATTCTCT[1]
chr2	+	92420057	TAATTGAGAATATGGGCTGTTCTATGTGA[22]|TAATTGAGAATATGGGCTGTTCTATGTG[4]|TAATTGAGAATATGGGCTGTTCTATGTGAGT[3]|TAATTGAGAATATGGGCTGTTCT[1]|TAATTGAGAATATGGGCTGTTCTATG[1]|TAATTGAGAATATGGGCTGTTCTATGTGAG[1]	-	92420066	TTCTCAATTAAAGAAAAGCCAGCTGGATG[1]
chr18	+	67226631	TACATTCACTCTGGACTCTCTCTGATGT[22]|TACATTCACTCTGGACTCTCTCTGATGTC[17]|TACATTCACTCTGGACTCTCTCTGATGTCT[5]|TACATTCACTCTGGACTCTCTCTGATG[2]|TACATTCACTCTGGACTCTCTCT[1]|TACATTCACTCTGGACTCTCTCTGAT[1]	-	67226640	AGTGAATGTAGTCAGGCTGAGCAGGGC[1]|AGTGAATGTAGTCAGGCTGAGCAGGGCCATG[1]
chr12	+	99663775	TTCAGAACGTAATACATAAAACTACCACCCA[5]|TTCAGAACGTAATACATAAAACTACCACCC[4]|TTCAGAACGTAATACATAAAACTACCACC[4]|TTCAGAACGTAATACATAAAACTACCAC[1]|TTCAGAACGTAATACATAAAACTACC[1]|TTCAGAACGTAATACATAAAACTACCA[1]	-	99663784	ACGTTCTGAAGAGAACTGGAAGATAAA[1]
chr17	+	27455993	GAGGTCAGAAACCTGCGTGGATGGATCTAGT[1]	-	27456002	TTCTGACCTCTCTTTGCCTCCTGGAGC[2]|TTCTGACCTCTCTTTGCCTCCTGGAGCCTC[2]|TTCTGACCTCTCTTTGCCTCCTG[1]|TTCTGACCTCTCTTTGCCTCCTGGA[1]
chr6	+	127752281	TGACAGTTGGTTACCCAGGCGAGCTA[5]|TGACAGTTGGTTACCCAGGCGAGC[2]|TGACAGTTGGTTACCCAGGCGAGCTAT[2]|TGACAGTTGGTTACCCAGGCGAGCTATTCC[1]|TGACAGTTGGTTACCCAGGCGAGCTATTCCC[1]|TGACAGTTGGTTACCCAGGCGAGCT[1]	-	127752290	CCAACTGTCACACACTTCTCAGGAT[1]
chr9	+	67569024	GTGTGCTCTATGGTACCCCATGGATGTAGC[1]	-	67569033	TAGAGCACACAAAACAATTTCCTTTCAAAGG[17]|TAGAGCACACAAAACAATTTCCTTTCAA[15]|TAGAGCACACAAAACAATTTCCTTTCAAAG[15]|TAGAGCACACAAAACAATTTCCTTTCAAA[14]|TAGAGCACACAAAACAATTTCCTTTCA[6]|TAGAGCACACAAAACAATTTCCTTT[3]|TAGAGCACACAAAACAATTTCCTTTC[3]|TAGAGCACACAAAACAATTTCCTTTCAAAGGG[1]
chr10	+	66160273	TGACAGCAGAGAACTGGATAAGGCCGA[1]	-	66160282	TCTGCTGTCAGAGAGGGTAACGAACCCATTC[2]|TCTGCTGTCAGAGAGGGTAACGAACCC[1]|TCTGCTGTCAGAGAGGGTAACGAACCCATT[1]
chr17	+	66555881	AAATGGTTAATGATCAGGATATGTGAGTCA[1]	-	66555890	TTAACCATTTGAAAAGAAGTCAAGGCA[2]
chr14	+	24903839	TACGATCTTCATGCTACGTACTCTGTC[17]|TACGATCTTCATGCTACGTACTCTGTCCAG[17]|TACGATCTTCATGCTACGTACTCTGTCC[16]|TACGATCTTCATGCTACGTACTCTGTCCA[6]|TACGATCTTCATGCTACGTACTCTGT[4]|TACGATCTTCATGCTACGTACTCTGTCCAGG[3]|TACGATCTTCATGCTACGTACTC[1]|TACGATCTTCATGCTACGTACTCTG[1]|TACGATCTTCATGCTACGTACTCTGTCCAGGA[1]	-	24903848	GAAGATCGTAGTAGGTCCAGATC[1]
chr17	+	27493688	TACCTTGTCTTTAATGTATATTAGTATCCC[108]|TACCTTGTCTTTAATGTATATTAGTATCC[51]|TACCTTGTCTTTAATGTATATTAGTATC[40]|TACCTTGTCTTTAATGTATATTAGTATCCCA[21]|TACCTTGTCTTTAATGTATATTAGTA[15]|TACCTTGTCTTTAATGTATATTAGTAT[2]|TACCTTGTCTTTAATGTATATTAGTATCCCAA[2]	-	27493697	AGACAAGGTATTGGTACCCACCACGGAACA[1]
chr17	+	27469163	TCTGACAGCATTGTCTTCTGAGTCAGCTC[1]|TCTGACAGCATTGTCTTCTGAGTCAG[1]|TCTGACAGCATTGTCTTCTGAGTCAGCT[1]	-	27469172	TGCTGTCAGAAGCAGGTGCTCATGCCTGGAG[1]|TGCTGTCAGAAGCAGGTGCTCATGCCTGG[1]
chr11	+	103295196	TTAAAGAGACTGTCATATCTAGTTAGGGC[40]|TTAAAGAGACTGTCATATCTAGTTAGGGCC[31]|TTAAAGAGACTGTCATATCTAGTTAGG[28]|TTAAAGAGACTGTCATATCTAGTTAGGG[17]|TTAAAGAGACTGTCATATCTAGTTAG[17]|TTAAAGAGACTGTCATATCTAGTTA[6]|TTAAAGAGACTGTCATATCTAGTTAGGGCCT[5]|TTAAAGAGACTGTCATATCTAGT[4]|TTAAAGAGACTGTCATATCTAGTT[1]	-	103295205	GTCTCTTTAATATGCCTCTAGGATTAGAGA[1]
chr14	+	24904771	TCCCCCAAGGTTTTGTCGAGTGACTTACT[2]|TCCCCCAAGGTTTTGTCGAGTGACTTACTA[2]	-	24904780	CCTTGGGGGAGCTACAATCCCTTATTTAGAGA[1]
chr10	+	85211358	TTATCTCCATATGGCATTTCTCACTT[10]|TTATCTCCATATGGCATTTCTCACT[6]|TTATCTCCATATGGCATTTCTCAC[5]|TTATCTCCATATGGCATTTCTCA[3]|TTATCTCCATATGGCATTTCTCACTTGGG[2]|TTATCTCCATATGGCATTTCTCACTTGG[2]|TTATCTCCATATGGCATTTCTCACTTG[1]	-	85211367	ATGGAGATAAAGGCAGCCTATCTGAGTA[1]
chr7	+	60166274	TCTTAATCATTCTTACTGGTATGAGGTG[4]|TCTTAATCATTCTTACTGGTATGAGGTGG[3]|TCTTAATCATTCTTACTGGTATGAGGT[1]	-	60166283	ATGATTAAGATAAAAAACTCAGGTGACATCAG[1]
chr17	+	22653519	TGAATATACTGAGTGCTTTAAGGTAGGTGTTT[1]	-	22653528	AGTATATTCAGCTCTAAAAACACAA[1]
chr7	+	134166394	AGTGAATTCCTTCTTCCTCCTCTCTGTCT[1]	-	134166403	GGAATTCACTAGGTTTTAACAATGTTT[1]|GGAATTCACTAGGTTTTAACAATGTTTC[1]
chr17	+	27468963	TTCCTCTTAGCAGTGGTTGCCCAAGGCATA[6]|TTCCTCTTAGCAGTGGTTGCCCAAGG[3]|TTCCTCTTAGCAGTGGTTGCCCAAG[3]|TTCCTCTTAGCAGTGGTTGCCCAAGGCATAT[2]|TTCCTCTTAGCAGTGGTTGCCCAAGGCAT[1]	-	27468972	CTAAGAGGAAAGGTCTGTCAGGGCAAGATGC[1]|CTAAGAGGAAAGGTCTGTCAGGGCAAGAT[1]
chr10	+	75299680	TAGATATTGCCATTGCTCCAGTATAGTTTG[1]	-	75299689	GCAATATCTATGGACATGTTAATGTTGA[1]
chr2	+	92430427	TATTCACCTGCTTCTCTGGTGTCCGGAG[1]	-	92430436	CAGGTGAATAGAGATACCTTCATTTTACAAT[1]
chr6	+	127743340	CAAAGCATTAGCTGCAGTCAAGAG[1]	-	127743349	TAATGCTTTGTCTTAAAACCCAGAAGTGA[3]|TAATGCTTTGTCTTAAAACCCAGAAGTGATT[1]|TAATGCTTTGTCTTAAAACCCAGAAGT[1]
chr14	+	25185358	GAAGCATAAACCAGTTGTGAAGGAGCTTGG[1]	-	25185367	TTTATGCTTCTTCCTCAGCGTTTCATAGA[2]|TTTATGCTTCTTCCTCAGCGTTTCATAGAG[1]
chr2	+	92430083	TAAACACACTAAAAGTTGGCAGAGACTTGG[9]|TAAACACACTAAAAGTTGGCAGAGACTTG[3]|TAAACACACTAAAAGTTGGCAGAGACTTGGC[2]|TAAACACACTAAAAGTTGGCAGAGACTT[1]|TAAACACACTAAAAGTTGGCAGAGAC[1]	-	92430092	AGTGTGTTTAAGTGCCTTTTCCCTCCCAG[1]
chr17	+	22653069	TGATGTTTTTCCAAAAGGTATTAGGAGGAT[3]|TGATGTTTTTCCAAAAGGTATTAGGAGGATC[1]	-	22653078	AAAAACATCACAAGTAATGATATGGA[1]
chr15	+	59093849	AGTCATTGCAAGAAGCCTAAGCCAGATGGC[1]	-	59093858	TGCAATGACTCTCAATCTTTCCAGGGCAAGC[7]|TGCAATGACTCTCAATCTTTCCAGGGC[6]|TGCAATGACTCTCAATCTTTCCAGGGCAAG[6]|TGCAATGACTCTCAATCTTTCCAGGGCA[2]|TGCAATGACTCTCAATCTTTCCAGGG[2]|TGCAATGACTCTCAATCTTTCCAG[1]
chr5	+	113765985	GTAGTAAACAAATGCTGTCACTTTACGGT[1]	-	113765994	TGTTTACTACTACTCAATGAGTGGCCTTG[4]|TGTTTACTACTACTCAATGAGTGGCCTTGT[4]|TGTTTACTACTACTCAATGAGTGGCC[3]|TGTTTACTACTACTCAATGAGTGGCCT[3]|TGTTTACTACTACTCAATGAGTGGC[2]
chr17	+	66543106	TTACCCAAGAGGAGTTAGAATGAAGATTGG[1]|TTACCCAAGAGGAGTTAGAATGAAGATTGGCT[1]|TTACCCAAGAGGAGTTAGAATGAAGATTGGC[1]	-	66543115	TCTTGGGTAAGAATGAAGTCAGGCCTGTGA[3]|TCTTGGGTAAGAATGAAGTCAGGC[2]
chr15	+	74468388	TATGATGCCAGTCAGGATTTGACCTGACACA[38]|TATGATGCCAGTCAGGATTTGACCTGACACAC[6]|TATGATGCCAGTCAGGATTTGACCTGA[6]|TATGATGCCAGTCAGGATTTGACCTGACAC[1]|TATGATGCCAGTCAGGATTTGACCTG[1]|TATGATGCCAGTCAGGATTTGACCTGACA[1]|TATGATGCCAGTCAGGATTTGACCTGAC[1]	-	74468397	TGGCATCATAGAAGTTTTACGGGAGGCAAT[1]|TGGCATCATAGAAGTTTTACGGGAGGCAA[1]
chr9	+	67582268	TACACTGTCGTGCTCCTGTACCTAGTTCAC[368]|TACACTGTCGTGCTCCTGTACCTAGTTCA[293]|TACACTGTCGTGCTCCTGTACCTAGTTC[161]|TACACTGTCGTGCTCCTGTACCTAGTT[56]|TACACTGTCGTGCTCCTGTACCTAGTTCACA[24]|TACACTGTCGTGCTCCTGTACCTAGT[15]|TACACTGTCGTGCTCCTGTACCTA[6]|TACACTGTCGTGCTCCTGTACCTAG[4]|TACACTGTCGTGCTCCTGTACCT[3]|TACACTGTCGTGCTCCTGTACCTAGTTCACAG[2]	-	67582277	CGACAGTGTAAGGTAAAACTACAGACCCT[1]|CGACAGTGTAAGGTAAAACTACA[1]
chr18	+	67225665	TGTTTCAGTAAGTCTTTGGGAATTAAA[1]|TGTTTCAGTAAGTCTTTGGGAATTAAAA[1]|TGTTTCAGTAAGTCTTTGGGAATTAAAAGT[1]	-	67225674	TACTGAAACAGAGATGTGCAGAGAAGGCGC[257]|TACTGAAACAGAGATGTGCAGAGAAGGC[64]|TACTGAAACAGAGATGTGCAGAGAAGGCG[58]|TACTGAAACAGAGATGTGCAGAGAAG[58]|TACTGAAACAGAGATGTGCAGAGAAGG[58]|TACTGAAACAGAGATGTGCAGAGAA[35]|TACTGAAACAGAGATGTGCAGAGA[13]|TACTGAAACAGAGATGTGCAGAGAAGGCGCA[12]|TACTGAAACAGAGATGTGCAGAGAAGGCGCAC[6]|TACTGAAACAGAGATGTGCAGAG[5]
chr18	+	67222509	GTGTGTGAGAGAGCCCGGAGAGACATTTACA[1]	-	67222518	TCTCACACACTGTGCCTATACATGTCGGT[10]|TCTCACACACTGTGCCTATACATGTCGG[3]|TCTCACACACTGTGCCTATACATGTC[2]|TCTCACACACTGTGCCTATACATGTCG[1]|TCTCACACACTGTGCCTATACATGTCGGTG[1]
chr17	+	66542262	GTAGTGGACACAGATTTCTCAGTCA[1]	-	66542271	TGTCCACTACTTGCCTTTGAGCACTGGA[1]
chr9	+	67568873	GCACAAGACAGAGTGAGTCAGGGCTGCAGG[1]	-	67568882	TGTCTTGTGCTTGCAAGAAATGCATG[3]|TGTCTTGTGCTTGCAAGAAATGCATGTACTGT[2]|TGTCTTGTGCTTGCAAGAAATGCATGTACTG[1]|TGTCTTGTGCTTGCAAGAAATGCATGTA[1]
chr2	+	92422216	CGAAAGAGAAGGATCGCCACAGGGCTG[12]|CGAAAGAGAAGGATCGCCACAGGG[4]|CGAAAGAGAAGGATCGCCACAGGGCTGG[4]|CGAAAGAGAAGGATCGCCACAGGGCT[1]|CGAAAGAGAAGGATCGCCACAGGGC[1]	-	92422225	TTCTCTTTCGGGGTAGAGTGAAGAAGAA[1]
chr17	+	27440446	ACTCTAGGTAGAGAAATAGGGGATTAAT[1]	-	27440455	TACCTAGAGTGTTGACAGGGATGA[6]|TACCTAGAGTGTTGACAGGGATGAGA[6]|TACCTAGAGTGTTGACAGGGATGAG[3]|TACCTAGAGTGTTGACAGGGATGAGACACG[2]|TACCTAGAGTGTTGACAGGGATGAGAC[1]|TACCTAGAGTGTTGACAGGGATGAGACACGC[1]|TACCTAGAGTGTTGACAGGGATG[1]|TACCTAGAGTGTTGACAGGGATGAGACA[1]
chr14	+	20463239	AAAGATTGCATTCTTGGTGAGTC[1]	-	20463248	TGCAATCTTTCTATGTGTCTCATGGAAC[5]|TGCAATCTTTCTATGTGTCTCATGGA[3]|TGCAATCTTTCTATGTGTCTCATGGAACTCA[3]|TGCAATCTTTCTATGTGTCTCATGGAACTC[3]
chr9	+	67549431	ATTGTGTGTAGGATTGTATGTGCTTCTTCTGT[1]	-	67549440	TACACACAATCCATTGAAAATGAAATTTGAG[2]|TACACACAATCCATTGAAAATGAAATTTGA[2]
chr7	+	80933854	CGGCTTAAGAAAAGATGCAATTACCT[1]	-	80933863	TCTTAAGCCGGATCCATTATGGAAAAAC[9]|TCTTAAGCCGGATCCATTATGGAAAAA[6]|TCTTAAGCCGGATCCATTATGGAAAAACTT[3]|TCTTAAGCCGGATCCATTATGGAAA[2]|TCTTAAGCCGGATCCATTATGGAAAA[1]
chr12	+	99673225	TGAACATCCTCGGGTAAGGTCTTTT[2]|TGAACATCCTCGGGTAAGGTCTTTTT[2]	-	99673234	AGGATGTTCAGAAAATCTACAAAACCT[1]
chr17	+	27440647	AATGTCAATACATTTAGAAGGAAAAAAAGAA[1]	-	27440656	TATTGACATTAAGATTGAAGTGTATT[1]|TATTGACATTAAGATTGAAGTGTATTTAC[1]|TATTGACATTAAGATTGAAGTGTATTT[1]|TATTGACATTAAGATTGAAGTGTAT[1]
chr5	+	150630003	GCTTTTGGCAAGGCAAAGGGGCTGAAGAGA[1]	-	150630012	TGCCAAAAGCTGTTCAAGCACACATTC[5]|TGCCAAAAGCTGTTCAAGCACACATTCC[3]|TGCCAAAAGCTGTTCAAGCACACATTCCTG[1]|TGCCAAAAGCTGTTCAAGCACACAT[1]
chr17	+	27468878	TCCAAACAGCTTGACGGTCCTCTGTC[13]|TCCAAACAGCTTGACGGTCCTCTGT[10]|TCCAAACAGCTTGACGGTCCTCTGTCC[10]|TCCAAACAGCTTGACGGTCCTCTGTCCTGG[7]|TCCAAACAGCTTGACGGTCCTCT[4]|TCCAAACAGCTTGACGGTCCTCTGTCCT[3]|TCCAAACAGCTTGACGGTCCTCTGTCCTG[2]	-	27468887	GCTGTTTGGATGTACCATCCCTGGAGGCAA[3]|GCTGTTTGGATGTACCATCCCTGGAGGCA[2]|GCTGTTTGGATGTACCATCCCTGGAG[1]
chr17	+	66567861	TACATTCACATGGACCACAGACATACACACA[2]|TACATTCACATGGACCACAGACATACACAC[1]|TACATTCACATGGACCACAGACA[1]|TACATTCACATGGACCACAGACATACAC[1]|TACATTCACATGGACCACAGACATACACA[1]	-	66567870	TGTGAATGTAGTACTTGTGAGAGCCACAG[1]
chr17	+	27432327	TATCCTTCCATCAGGACCAATGC[1]	-	27432336	TGGAAGGATATTCTGGGGGTGGCA[4]|TGGAAGGATATTCTGGGGGTGGCAAC[4]|TGGAAGGATATTCTGGGGGTGGC[4]|TGGAAGGATATTCTGGGGGTGGCAA[2]|TGGAAGGATATTCTGGGGGTGGCAACAAC[1]|TGGAAGGATATTCTGGGGGTGGCAACA[1]
chr12	+	99673250	TGAGATCTTTGTTTTTCCTCTTTGT[5]|TGAGATCTTTGTTTTTCCTCTTTGTGAGTT[4]|TGAGATCTTTGTTTTTCCTCTTTGTGAGT[4]|TGAGATCTTTGTTTTTCCTCTTTGTGA[3]|TGAGATCTTTGTTTTTCCTCTTTGTG[2]	-	99673259	AAAGATCTCAAAAAGACCTTACCCGAGGATGT[1]
chr14	+	24902823	GGAGCAATGGACACTCACAGAGGG[2]|GGAGCAATGGACACTCACAGAGGGAGAC[1]|GGAGCAATGGACACTCACAGAGGGAGACAGT[1]|GGAGCAATGGACACTCACAGAGG[1]|GGAGCAATGGACACTCACAGAGGGA[1]	-	24902832	CCATTGCTCCTTAAGCCCTGTAC[1]
chr2	+	92421287	GAAGAAGCATCATGGGCCTTGGTGGGAGG[1]|GAAGAAGCATCATGGGCCTTGGTGGGA[1]|GAAGAAGCATCATGGGCCTTGGTGGG[1]	-	92421296	ATGCTTCTTCTGCCACACACTACT[1]
chr18	+	67219840	AGAGTAAAGAAATAAATTTTCTTCTCCCC[1]	-	67219849	TCTTTACTCTTGTTTTGTGTTCCTAGGA[1]|TCTTTACTCTTGTTTTGTGTTCCTAGGAA[1]
chr15	+	59109957	TGTTTACCTTCCAGTCCGTCCCGGCTA[5]|TGTTTACCTTCCAGTCCGTCCCGGCTAC[2]|TGTTTACCTTCCAGTCCGTCCCGGC[1]|TGTTTACCTTCCAGTCCGTCCCGGCTACA[1]	-	59109966	AAGGTAAACACTGGCTAATGCGTCAGAACT[1]
chr14	+	24928924	TGAGCTTGCATTTGATGTTTACATGCCTGG[5]|TGAGCTTGCATTTGATGTTTACATGCCT[3]|TGAGCTTGCATTTGATGTTTACATGCCTG[1]	-	24928933	TGCAAGCTCACAATGAACCGGCATCA[1]
chr17	+	22654218	TCTTTCTGTGTTTTACAGGAAGCTCTGG[1]|TCTTTCTGTGTTTTACAGGAAGCTCTGGG[1]	-	22654227	CACAGAAAGAGACTTTATCTGCAGAT[1]
chr7	+	80960281	TGTCAGGAGAAGACAAACACAGAATGGAAGA[1]	-	80960290	TCTCCTGACAACACAGAACATGCTAGA[1]|TCTCCTGACAACACAGAACATGCTAGAGGCC[1]|TCTCCTGACAACACAGAACATGCTAGAGGC[1]
chr5	+	113779676	TACATTGTGTGTCAACCTCCTGAAGTGTCC[19]|TACATTGTGTGTCAACCTCCTGAAGTGTC[16]|TACATTGTGTGTCAACCTCCTGAAGTGT[8]|TACATTGTGTGTCAACCTCCTGAAGTG[3]|TACATTGTGTGTCAACCTCCTGAAGT[3]|TACATTGTGTGTCAACCTCCTGAAGTGTCCA[1]|TACATTGTGTGTCAACCTCCTGA[1]	-	113779685	ACACAATGTATAGGAATTGGTAAATTATCAC[1]
chr17	+	27469607	TTTTGAAAAGGTTCAATACATCTCTGAGC[5]|TTTTGAAAAGGTTCAATACATCTCTG[4]|TTTTGAAAAGGTTCAATACATCTCT[3]|TTTTGAAAAGGTTCAATACATCTCTGA[2]	-	27469616	CTTTTCAAAATGCTGACTGTGGGGCTATG[1]
chr1	+	94891517	ACAACCGTCAGTCACAAATCAAGAGA[1]	-	94891526	TGACGGTTGTTCTCACACGGCAAGTCCAAA[9]|TGACGGTTGTTCTCACACGGCAAGTCCAAAG[3]|TGACGGTTGTTCTCACACGGCAAGTCCAA[3]|TGACGGTTGTTCTCACACGGCAAGTC[2]|TGACGGTTGTTCTCACACGGCAA[1]|TGACGGTTGTTCTCACACGGCAAGTCCA[1]
chr7	+	80939075	CCCTTATTTATTATGAGAGTGAGCCTTGGG[1]	-	80939084	TAAATAAGGGCAGACCAGAATTAATC[6]|TAAATAAGGGCAGACCAGAATTAATCAAACC[5]|TAAATAAGGGCAGACCAGAATTAATCAAAC[3]|TAAATAAGGGCAGACCAGAATTAATCAA[2]|TAAATAAGGGCAGACCAGAATTAATCA[1]|TAAATAAGGGCAGACCAGAATTAAT[1]|TAAATAAGGGCAGACCAGAATTAATCAAA[1]
chr15	+	59093475	CACTTGAGCAAAGCTCAAGGGAGGTAGAGGCC[1]|CACTTGAGCAAAGCTCAAGGGAGGTAGAGGC[1]	-	59093484	TGCTCAAGTGGGACCCTATTCTGTTCCCTC[4]|TGCTCAAGTGGGACCCTATTCTGTTCCCT[3]|TGCTCAAGTGGGACCCTATTCTGTTCC[2]|TGCTCAAGTGGGACCCTATTCTGTT[1]|TGCTCAAGTGGGACCCTATTCTGTTCCC[1]|TGCTCAAGTGGGACCCTATTCTGTTCCCTCAC[1]|TGCTCAAGTGGGACCCTATTCTGT[1]
chr9	+	67570269	TTGCACAAGAAACTGAAGTCAGAAGCAAAC[1]	-	67570278	TCTTGTGCAATGATACAAATAACTTCACTT[1]|TCTTGTGCAATGATACAAATAACTTCAC[1]
chr15	+	59121430	TACCATCCATCATGTTCTACCGGGGT[4]|TACCATCCATCATGTTCTACCGGGGTTCC[1]|TACCATCCATCATGTTCTACCGGGGTT[1]	-	59121439	ATGGATGGTAATTCCCACCTACATGGGACAGT[2]
chr17	+	66542835	TTCCTAGTGACAGCCACATCACC[1]	-	66542844	TCACTAGGAAGACAGCCGCACAAAATGAAG[1]|TCACTAGGAAGACAGCCGCACAAAATGA[1]
chr7	+	132472867	GCCCATATGACACGAAAGCGACAGT[2]|GCCCATATGACACGAAAGCGACAGTGTGCT[1]	-	132472876	TCATATGGGCAATGCTTCTTTCATGGAGGT[16]|TCATATGGGCAATGCTTCTTTCATGGA[3]|TCATATGGGCAATGCTTCTTTCATGGAGGTT[3]|TCATATGGGCAATGCTTCTTTCATGGAG[3]|TCATATGGGCAATGCTTCTTTCATGGAGG[3]|TCATATGGGCAATGCTTCTTTCATG[1]|TCATATGGGCAATGCTTCTTTCATGG[1]
chr18	+	67219202	AGTGAGACAAGGAAAAACTAGTGGGTTTGAC[1]	-	67219211	TTGTCTCACTTTTCAAAAATCTTCCGAAGA[30]|TTGTCTCACTTTTCAAAAATCTTCCGAAG[5]|TTGTCTCACTTTTCAAAAATCTTCCGAAGAT[4]|TTGTCTCACTTTTCAAAAATCTTCCGAA[3]
chr9	+	67571326	AATATTTTTTCCCTTCCTCTAACAAACTC[1]	-	67571335	AAAAAATATTGCAGACATTACAAATTGTGG[2]|AAAAAATATTGCAGACATTACAAATTGTGGA[1]|AAAAAATATTGCAGACATTACAAATTG[1]|AAAAAATATTGCAGACATTACAAATTGTG[1]
chr7	+	80266250	TGGTTGGTTCTTGCACAAAATGCCTCTTTC[23]|TGGTTGGTTCTTGCACAAAATGCCTCTTT[16]|TGGTTGGTTCTTGCACAAAATGCCTCTTTCA[7]|TGGTTGGTTCTTGCACAAAATGCCTCTT[3]|TGGTTGGTTCTTGCACAAAATGCCTCT[3]|TGGTTGGTTCTTGCACAAAATGCCTC[3]|TGGTTGGTTCTTGCACAAAATGCCT[1]|TGGTTGGTTCTTGCACAAAATGCCTCTTTCAT[1]|TGGTTGGTTCTTGCACAAAATGCC[1]	-	80266259	GAACCAACCAAAAAAGAGCTAGTGTTACTC[3]
chr17	+	27496084	TGAGAATCGTGAAGGGGACCAGGTGTCAGT[11]|TGAGAATCGTGAAGGGGACCAGGTG[9]|TGAGAATCGTGAAGGGGACCAGGT[6]|TGAGAATCGTGAAGGGGACCAGG[4]|TGAGAATCGTGAAGGGGACCAGGTGTC[3]|TGAGAATCGTGAAGGGGACCAGGTGT[2]|TGAGAATCGTGAAGGGGACCAGGTGTCAG[2]|TGAGAATCGTGAAGGGGACCAGGTGTCA[1]	-	27496093	ACGATTCTCACTGTGCAGCTTCGT[1]
chr17	+	27472706	TGTAAGGTCTGCTTCCTTGAGCCTCC[20]|TGTAAGGTCTGCTTCCTTGAGCC[19]|TGTAAGGTCTGCTTCCTTGAGCCT[18]|TGTAAGGTCTGCTTCCTTGAGCCTC[15]|TGTAAGGTCTGCTTCCTTGAGCCTCCAA[6]|TGTAAGGTCTGCTTCCTTGAGCCTCCA[5]|TGTAAGGTCTGCTTCCTTGAGCCTCCAAT[3]|TGTAAGGTCTGCTTCCTTGAGCCTCCAATG[2]|TGTAAGGTCTGCTTCCTTGAGCCTCCAATGC[1]	-	27472715	AGACCTTACAAAAGGCTGCCTTGG[1]
chr8	+	38168272	GTATTACTTAAGTGCCATGCAATCGTG[1]|GTATTACTTAAGTGCCATGCAATCGTGGG[1]	-	38168281	TAAGTAATACTTCATTTTCTAAGAAATTC[1]
chr7	+	80267043	TGAAATTGTAGAGCCCTCCCAGATAGGCTTAG[1]|TGAAATTGTAGAGCCCTCCCAGATAGGC[1]	-	80267052	TACAATTTCACCCTGATCATGTCCATAGT[1]
chr10	+	66159592	CAAGCTATCAGGAAAGAACTGGGGT[1]	-	66159601	TGATAGCTTGCCTCCTGCATAATGCAGC[18]|TGATAGCTTGCCTCCTGCATAATGCAGCCACC[12]|TGATAGCTTGCCTCCTGCATAATGCAGCCAC[10]|TGATAGCTTGCCTCCTGCATAATGCAGCC[9]|TGATAGCTTGCCTCCTGCATAATGC[7]|TGATAGCTTGCCTCCTGCATAATGCAGCCA[5]|TGATAGCTTGCCTCCTGCATAATG[2]|TGATAGCTTGCCTCCTGCATAATGCAG[1]|TGATAGCTTGCCTCCTGCATAATGCA[1]
chr6	+	127758219	TGATGCTAATACTGGTGAGTTCCACTCAGC[57]|TGATGCTAATACTGGTGAGTTCCACTCAG[18]|TGATGCTAATACTGGTGAGTTCCACTC[13]|TGATGCTAATACTGGTGAGTTCCACTCAGCC[6]|TGATGCTAATACTGGTGAGTTCCACTCA[6]|TGATGCTAATACTGGTGAGTTCCAC[5]|TGATGCTAATACTGGTGAGTTCCACTCAGCCT[4]|TGATGCTAATACTGGTGAGTTCCACT[3]|TGATGCTAATACTGGTGAGTTCC[1]	-	127758228	ATTAGCATCATACTGGCCACCCATCAT[1]
chr6	+	127747296	CAGTCTAGAAATGTCTAAGCAGACCTGACA[1]|CAGTCTAGAAATGTCTAAGCAGACCTG[1]	-	127747305	TTCTAGACTGTCTGAGACTGCCTAA[1]
chr7	+	80966994	TAAGCTGCTCTGAATTGCAGACTTGGCTGT[3]	-	80967003	GAGCAGCTTACAAATGTTCTCCTC[1]
chr12	+	99629456	CTCAGAGGAAAAAAAAAAAATCACACCAGAGT[1]	-	99629465	TTCCTCTGAGATAGTGATTGTTCCTTTCC[3]
chr5	+	113764092	TTTTGAGACAATGTTTCTTGTTGGCCTG[2]	-	113764101	TGTCTCAAAAGGAACAAAGGCAAGCGCCCC[22]|TGTCTCAAAAGGAACAAAGGCAAGCGC[6]|TGTCTCAAAAGGAACAAAGGCAAGC[4]|TGTCTCAAAAGGAACAAAGGCAAGCGCCC[3]|TGTCTCAAAAGGAACAAAGGCAAGCG[3]|TGTCTCAAAAGGAACAAAGGCAAGCGCCCCA[2]|TGTCTCAAAAGGAACAAAGGCAAGCGCCCCAT[2]|TGTCTCAAAAGGAACAAAGGCAAG[1]
chr12	+	99658709	TGGAACCAATGTATCAGTGTGTTCAAGGCA[12]|TGGAACCAATGTATCAGTGTGTTCAAG[3]|TGGAACCAATGTATCAGTGTGTTCAAGG[3]|TGGAACCAATGTATCAGTGTGTTCAAGGC[3]|TGGAACCAATGTATCAGTGTGTTCAA[3]|TGGAACCAATGTATCAGTGTGTTCA[2]|TGGAACCAATGTATCAGTGTGTTC[1]	-	99658718	ATTGGTTCCACATGAATGCTGTGCCCACT[1]
chr17	+	27452022	CAACTCTGCAGAGAATGAAGACAAATTGCTC[2]|CAACTCTGCAGAGAATGAAGACAAATTGCT[1]|CAACTCTGCAGAGAATGAAGACA[1]	-	27452031	TGCAGAGTTGGTAGTACCCGGTGA[47]|TGCAGAGTTGGTAGTACCCGGTGAA[35]|TGCAGAGTTGGTAGTACCCGGTGAAG[17]|TGCAGAGTTGGTAGTACCCGGTGAAGAC[14]|TGCAGAGTTGGTAGTACCCGGTGAAGACAA[11]|TGCAGAGTTGGTAGTACCCGGTG[10]|TGCAGAGTTGGTAGTACCCGGTGAAGA[10]|TGCAGAGTTGGTAGTACCCGGTGAAGACA[10]|TGCAGAGTTGGTAGTACCCGGTGAAGACAAA[1]
chr10	+	75320924	TTCATCTACAATGTTCTTACCTTGACAAGA[2]|TTCATCTACAATGTTCTTACCTTGAC[1]|TTCATCTACAATGTTCTTACCTTGACAA[1]|TTCATCTACAATGTTCTTACCTTGACAAG[1]	-	75320933	TGTAGATGAAATACAAAAAAAAAAAG[1]
chr7	+	132472693	AACAGTTCTAACACTGTAAAATCTTCCAG[2]|AACAGTTCTAACACTGTAAAATCTTCC[1]	-	132472702	TAGAACTGTTCTCTCTTAATACTTGAAGACC[32]|TAGAACTGTTCTCTCTTAATACTTGAAGAC[14]|TAGAACTGTTCTCTCTTAATACTTGAAGACCT[4]|TAGAACTGTTCTCTCTTAATACTTGA[1]|TAGAACTGTTCTCTCTTAATACT[1]|TAGAACTGTTCTCTCTTAATACTTGAA[1]|TAGAACTGTTCTCTCTTAATACTTGAAG[1]
chr9	+	67559640	AACCTTCTCATGTCTTGGGTTTTTGCTTTC[1]	-	67559649	TGAGAAGGTTTAGCACGAGAACTTGGGA[18]|TGAGAAGGTTTAGCACGAGAACTTGG[17]|TGAGAAGGTTTAGCACGAGAACTTGGGATC[13]|TGAGAAGGTTTAGCACGAGAACTTGGG[6]|TGAGAAGGTTTAGCACGAGAACTTGGGAT[5]|TGAGAAGGTTTAGCACGAGAACTTGGGATCT[1]|TGAGAAGGTTTAGCACGAGAACTT[1]
chr15	+	74467918	GTAGTTGCTATGACTGCCTTAGG[1]	-	74467927	TAGCAACTACCCTGGAGTTTCTCA[1]
chr7	+	80279994	TAGTATACTCATGAGGTTTGAAATAGATA[4]|TAGTATACTCATGAGGTTTGAAATAGAT[1]|TAGTATACTCATGAGGTTTGAAATAGA[1]	-	80280003	GAGTATACTATAATGTCTGCGTATACATG[3]|GAGTATACTATAATGTCTGCGTATACATGAT[1]
chr15	+	72930584	ACTCCACTGATGGCTGATGTGGGT[1]	-	72930593	TCAGTGGAGTCAAGTATACATATGG[1]
chr17	+	27463017	TCTTAGCCAGCAGAAGTTAGTGACTTC[3]|TCTTAGCCAGCAGAAGTTAGTGACTT[1]	-	27463026	CTGGCTAAGAGACAGATTGACCTCAGTCTA[1]
chr6	+	127747200	TGCTACTCTCTCCTTTCTTCCTCTCCACAA[4]|TGCTACTCTCTCCTTTCTTCCTCTCCACAAC[3]|TGCTACTCTCTCCTTTCTTCCTCTCCACA[3]|TGCTACTCTCTCCTTTCTTCCTCTC[3]|TGCTACTCTCTCCTTTCTTCCTCTCCA[2]|TGCTACTCTCTCCTTTCTTCCTC[1]|TGCTACTCTCTCCTTTCTTCCTCTCCACAACT[1]|TGCTACTCTCTCCTTTCTTCCTCTCCAC[1]	-	127747209	GAGAGTAGCAGAGTGGGACACAGGAGT[2]|GAGAGTAGCAGAGTGGGACACAGGAGTA[1]
chr7	+	80962653	TTTCACTTCAGTTGAAATGATCACTCTACCC[459]|TTTCACTTCAGTTGAAATGATCACTCTACC[428]|TTTCACTTCAGTTGAAATGATCACTCTAC[99]|TTTCACTTCAGTTGAAATGATCACTCTA[16]|TTTCACTTCAGTTGAAATGATCACTCT[8]|TTTCACTTCAGTTGAAATGATCACT[2]|TTTCACTTCAGTTGAAATGATCACTC[2]|TTTCACTTCAGTTGAAATGATCAC[2]|TTTCACTTCAGTTGAAATGATCACTCTACCCT[2]|TTTCACTTCAGTTGAAATGATCA[1]	-	80962662	TGAAGTGAAACTGAACCTGGGCTTTTCTTC[1]|TGAAGTGAAACTGAACCTGGGCTTT[1]|TGAAGTGAAACTGAACCTGGGCTTTTCT[1]|TGAAGTGAAACTGAACCTGGGCTTTTC[1]
chr15	+	59125683	TGGACTTTAGACTCACTCAGCAGAAGG[2]|TGGACTTTAGACTCACTCAGCAGAAGGG[1]	-	59125692	CTAAAGTCCAATTAGAGAGCTGTTACATTGTT[1]
chr12	+	99662575	TGACTCTGTCTCCCCTGAGAAGTGACTCCC[2]|TGACTCTGTCTCCCCTGAGAAGTGA[2]|TGACTCTGTCTCCCCTGAGAAGTGACTC[2]|TGACTCTGTCTCCCCTGAGAAGTGACTCCCTT[1]|TGACTCTGTCTCCCCTGAGAAGT[1]	-	99662584	GACAGAGTCAGGAAACCACCTGGCTAGT[1]
chr8	+	112651505	TAAGAGGAGTTGGTCTGAAGAGACTGCTT[3]|TAAGAGGAGTTGGTCTGAAGAGACTGC[3]|TAAGAGGAGTTGGTCTGAAGAGACTGCTTG[1]|TAAGAGGAGTTGGTCTGAAGAGACTGCTTGTG[1]|TAAGAGGAGTTGGTCTGAAGAGACTGCTTGT[1]	-	112651514	ACTCCTCTTAAATACAGAGGGAGAAAGGA[1]
chr17	+	27450443	TTGAAAACCAGTTCGTGTGGGAGGTGACA[1]	-	27450452	TGGTTTTCAAAAAGAACTAGGGGGTCTGA[16]|TGGTTTTCAAAAAGAACTAGGGGGTC[9]|TGGTTTTCAAAAAGAACTAGGGGGT[7]|TGGTTTTCAAAAAGAACTAGGGGG[4]|TGGTTTTCAAAAAGAACTAGGGGGTCTG[3]|TGGTTTTCAAAAAGAACTAGGGGGTCT[2]|TGGTTTTCAAAAAGAACTAGGGG[2]|TGGTTTTCAAAAAGAACTAGGGGGTCTGAC[1]
chr15	+	74472061	TGTCACTGAACCTACAAGTCCTCTTCC[11]|TGTCACTGAACCTACAAGTCCTCTTC[8]|TGTCACTGAACCTACAAGTCCTCT[8]|TGTCACTGAACCTACAAGTCCTCTTCCTCCT[7]|TGTCACTGAACCTACAAGTCCTCTTCCTC[6]|TGTCACTGAACCTACAAGTCCTCTTCCT[5]|TGTCACTGAACCTACAAGTCCTCTTCCTCC[4]|TGTCACTGAACCTACAAGTCCTC[4]|TGTCACTGAACCTACAAGTCCTCTT[1]|TGTCACTGAACCTACAAGTCCTCTTCCTCCTC[1]	-	74472070	TTCAGTGACAAGACAACACGACACTTGT[1]
chr9	+	67586303	TATGAAAATGTGGGTGTATTGAAAGGGTT[13]|TATGAAAATGTGGGTGTATTGAAAGGGT[12]|TATGAAAATGTGGGTGTATTGAAAGGGTTT[3]|TATGAAAATGTGGGTGTATTGAAAGG[1]|TATGAAAATGTGGGTGTATTGAAAG[1]|TATGAAAATGTGGGTGTATTGAAAGGG[1]	-	67586312	CATTTTCATATAACTACAGAGAT[1]
chr2	+	92383628	TACTTGAGGCAGTAAAGCAGTAATGG[61]|TACTTGAGGCAGTAAAGCAGTAATGGGA[23]|TACTTGAGGCAGTAAAGCAGTAATGGG[17]|TACTTGAGGCAGTAAAGCAGTAATGGGAGGT[11]|TACTTGAGGCAGTAAAGCAGTAATGGGAGG[6]|TACTTGAGGCAGTAAAGCAGTAATG[4]|TACTTGAGGCAGTAAAGCAGTAATGGGAG[2]|TACTTGAGGCAGTAAAGCAGTAAT[1]	-	92383637	GCCTCAAGTAGGGTGTCCTGCTGCACACTC[1]
chr15	+	59107138	TCTCAGCTCTTATTGGGCACCAGGCTCTT[1]	-	59107147	AGAGCTGAGAAAAATATTTATAAGACAAAGAA[1]|AGAGCTGAGAAAAATATTTATAAGACAA[1]
chr17	+	27475442	CTGCTTATGATTAAATTTGTTTCTCAAGG[7]|CTGCTTATGATTAAATTTGTTTCTCAAGGA[6]|CTGCTTATGATTAAATTTGTTTCTCAAG[2]|CTGCTTATGATTAAATTTGTTTCTCAAGGAT[1]	-	27475451	TCATAAGCAGGAATGAACATAGTTT[1]
chr7	+	80942266	AACTAGCTTAGCAGAGGATGACACTTCCAA[1]	-	80942275	TAAGCTAGTTCTCCATTTGAAATTAAAGGC[39]|TAAGCTAGTTCTCCATTTGAAATTAAAGG[8]|TAAGCTAGTTCTCCATTTGAAATTAAAGGCT[8]|TAAGCTAGTTCTCCATTTGAAATTAAA[2]|TAAGCTAGTTCTCCATTTGAAATTAA[1]|TAAGCTAGTTCTCCATTTGAAATTAAAG[1]
chr7	+	80960661	TGAGACGACACTGTTGTCATTCTGGCA[1]|TGAGACGACACTGTTGTCATTCTGGCAGA[1]	-	80960670	TGTCGTCTCAAACCTTTGGGTTTTTCTCAA[1]
chr7	+	77033526	TCTGAATACAAGGAGGACAACAA[1]	-	77033535	TGTATTCAGAAAATGAAGTCACCTTTGTC[2]|TGTATTCAGAAAATGAAGTCACCTTTGTCA[1]
chr7	+	80961103	TATTCACTTATAATTCAGCTCCAGGGATA[1]	-	80961112	TAAGTGAATACTATAAATCAAGATGAAGTT[47]|TAAGTGAATACTATAAATCAAGATGAAGTTC[20]|TAAGTGAATACTATAAATCAAGATGAAGT[16]|TAAGTGAATACTATAAATCAAGATGAAG[4]|TAAGTGAATACTATAAATCAAGATGA[3]|TAAGTGAATACTATAAATCAAGATG[2]|TAAGTGAATACTATAAATCAAGATGAA[2]
chr13	+	50607274	GTGATGAGTAGGCCACAGCAGTGTGATGT[1]	-	50607283	TACTCATCACAAAGGGATCCTGGCAGT[1]|TACTCATCACAAAGGGATCCTGGCAG[1]
chr7	+	80960125	GCTGCAGCAAGAACAGCTTCGGCATTC[1]	-	80960134	TTGCTGCAGCGTGAGCCAAGCGATG[2]|TTGCTGCAGCGTGAGCCAAGCGAT[2]|TTGCTGCAGCGTGAGCCAAGCGATGAAGCCC[1]
chr7	+	77031275	CCAAAGAGAAAGGCAACATGGATTTTCAAC[5]|CCAAAGAGAAAGGCAACATGGATTTTCAA[1]	-	77031284	TTCTCTTTGGGTGAACCACTGCTGT[19]|TTCTCTTTGGGTGAACCACTGCTGTGACTA[15]|TTCTCTTTGGGTGAACCACTGCTGTGAC[10]|TTCTCTTTGGGTGAACCACTGCTGTGACT[10]|TTCTCTTTGGGTGAACCACTGCTGTG[3]|TTCTCTTTGGGTGAACCACTGCTGTGA[3]|TTCTCTTTGGGTGAACCACTGCTG[1]
chr7	+	80270009	TGCCAGGCACAGGCTAAAGCTCACTGCCC[1]|TGCCAGGCACAGGCTAAAGCTCACTGC[1]|TGCCAGGCACAGGCTAAAGCTCACTGCC[1]	-	80270018	GTGCCTGGCAAAGCAAGCTGGCT[1]
chr7	+	77056006	TACAGCAGCAATATCAAGGAAGAAGGAAT[76]|TACAGCAGCAATATCAAGGAAGAAGGAATG[56]|TACAGCAGCAATATCAAGGAAGAAGGA[40]|TACAGCAGCAATATCAAGGAAGAAGG[37]|TACAGCAGCAATATCAAGGAAGAAGGAA[22]|TACAGCAGCAATATCAAGGAAGAAGGAATGG[9]|TACAGCAGCAATATCAAGGAAGAAG[4]|TACAGCAGCAATATCAAGGAAGA[3]|TACAGCAGCAATATCAAGGAAGAA[1]|TACAGCAGCAATATCAAGGAAGAAGGAATGGC[1]	-	77056015	TGCTGCTGTATATGTGACCAAGTTCCC[1]|TGCTGCTGTATATGTGACCAAGTT[1]
chr9	+	67606985	TACCAAATTCTCTTTCGCATGGTGAC[1]|TACCAAATTCTCTTTCGCATGGTGA[1]	-	67606994	GAATTTGGTAGTTCAAAGTGTTTGTGGCCT[1]
chr2	+	92419434	TAAAACCACCGACCTGTCTCCCCA[3]|TAAAACCACCGACCTGTCTCCCCAGCTC[2]|TAAAACCACCGACCTGTCTCCCCAGC[2]|TAAAACCACCGACCTGTCTCCCCAGCT[1]	-	92419443	GGTGGTTTTAATGTTTAGTGCTGTACATC[1]
chr2	+	92420587	TTCCAACAAGGGTGAGATAGGCTTTCAAA[4]|TTCCAACAAGGGTGAGATAGGCTTT[4]|TTCCAACAAGGGTGAGATAGGCTTTCAAAA[4]|TTCCAACAAGGGTGAGATAGGCTTTCA[2]|TTCCAACAAGGGTGAGATAGGCTTTC[1]|TTCCAACAAGGGTGAGATAGGCTT[1]	-	92420596	CTTGTTGGAATAAGGGACATCAAA[1]
chr6	+	85064630	ATCCAGAAGATTGCTTGAGTTTCTCT[3]	-	85064639	TCTTCTGGATTTTTCCAGCTGAGTGCAGA[10]|TCTTCTGGATTTTTCCAGCTGAGTGCAGAC[4]|TCTTCTGGATTTTTCCAGCTGAGTGCAG[3]|TCTTCTGGATTTTTCCAGCTGAGTGCAGACT[1]
chr17	+	66556920	TGAAACAGGAGTTTGGAGACATATCT[3]|TGAAACAGGAGTTTGGAGACATATCTGTCT[1]	-	66556929	TCCTGTTTCAGCTTTGTAGAGAG[1]
chr12	+	99658156	ACCACATGCAGAGAAAGAAAATGACAGAGA[1]	-	99658165	TGCATGTGGTTTTTATGGGGTTTTCCTTCA[2]|TGCATGTGGTTTTTATGGGGTTTTC[1]
chr8	+	112653680	TCACTGCTACCTTATCTCTTATTTTA[1]	-	112653689	GTAGCAGTGATGTTTAGACACCTCGA[1]
chr15	+	74466470	CCATCTACTATTGAAGCTTCTGAAGGAAAC[3]|CCATCTACTATTGAAGCTTCTGAAGG[1]|CCATCTACTATTGAAGCTTCTGAAGGAAACC[1]|CCATCTACTATTGAAGCTTCTGAAG[1]	-	74466479	TAGTAGATGGCAGGATCCTGAGTGGATATT[2]|TAGTAGATGGCAGGATCCTGAGT[2]|TAGTAGATGGCAGGATCCTGAGTGGA[1]|TAGTAGATGGCAGGATCCTGAGTGGATAT[1]
chr12	+	99672431	TGATCAGTTTCCAACAAATTCCAGGTAC[1]|TGATCAGTTTCCAACAAATTCCAGGTA[1]	-	99672440	AAACTGATCAGAGCACACACGTTTTATAAG[1]
chr9	+	67585278	TAACATCACCATGTTTTTCTCGTTGGCCAT[18]|TAACATCACCATGTTTTTCTCGTTGGCCA[15]|TAACATCACCATGTTTTTCTCGTTGGC[6]|TAACATCACCATGTTTTTCTCGTTGGCC[5]|TAACATCACCATGTTTTTCTCGTTG[1]|TAACATCACCATGTTTTTCTCGTTGGCCATG[1]	-	67585287	GGTGATGTTATCATTTTAGTAACTGC[1]
chr11	+	103301700	TAAGCCAATGTAAATTTCTTTTAATATA[1]	-	103301709	CATTGGCTTACAAGATACAGTCT[1]|CATTGGCTTACAAGATACAGTCTGGGT[1]
chr17	+	27495879	TTGTCAGGTAAAAGGGGACTACAGCCAAG[4]|TTGTCAGGTAAAAGGGGACTACAGCCA[2]|TTGTCAGGTAAAAGGGGACTACAGCCAAGC[2]|TTGTCAGGTAAAAGGGGACTACAGCCAA[2]|TTGTCAGGTAAAAGGGGACTACAGCC[2]	-	27495888	TACCTGACAAGGCACTGCCATAGACTCAGAG[1]
chr6	+	87940464	GTTTTCTATATTCTGGCTCAAAAAGGGGT[1]	-	87940473	TATAGAAAACAATTCCAAACTAAGGGTCATG[1]
chr9	+	67562483	GGTTGAGAGAACGCTTGAATCAGAA[1]	-	67562492	TCTCTCAACCTGGCAAAACCAGCCCCAAGT[1]
chr9	+	67586336	TATAGCTTTCATTGGCGTCCTAAAGTG[2]|TATAGCTTTCATTGGCGTCCTAAAGTGGGC[2]|TATAGCTTTCATTGGCGTCCTAAAGT[2]|TATAGCTTTCATTGGCGTCCTAAAG[1]|TATAGCTTTCATTGGCGTCCTAAAGTGG[1]	-	67586345	GAAAGCTATATATAAACCCTTTCA[1]
chr6	+	127748143	TGAACGTCTGCTGTCGCCATCCTGATGTTC[50]|TGAACGTCTGCTGTCGCCATCCTGATGT[15]|TGAACGTCTGCTGTCGCCATCCTGATGTT[12]|TGAACGTCTGCTGTCGCCATCCTGA[5]|TGAACGTCTGCTGTCGCCATCCTGATGTTCT[5]|TGAACGTCTGCTGTCGCCATCCTGAT[4]|TGAACGTCTGCTGTCGCCATCCTGATG[2]|TGAACGTCTGCTGTCGCCATCCTGATGTTCTT[1]	-	127748152	CAGACGTTCACTGTTGAGAAGTAC[2]
chr17	+	22653499	TAATCTTGTGTTTTTAGAGCTGAATATAC[1]|TAATCTTGTGTTTTTAGAGCTGAATATACT[1]|TAATCTTGTGTTTTTAGAGCTGAATATACTG[1]|TAATCTTGTGTTTTTAGAGCTGA[1]	-	22653508	CACAAGATTATAGTAAGATGGAC[10]|CACAAGATTATAGTAAGATGGACTTG[5]|CACAAGATTATAGTAAGATGGACTTGAGA[4]|CACAAGATTATAGTAAGATGGACTTGAGAT[3]|CACAAGATTATAGTAAGATGGACTTGAGATCA[1]|CACAAGATTATAGTAAGATGGACTT[1]
chr7	+	132494340	TGCATACTGCTCGCTAGCTGACAAGCCTGG[3]|TGCATACTGCTCGCTAGCTGACAAGCCTG[2]|TGCATACTGCTCGCTAGCTGACAAGCC[1]	-	132494349	GCAGTATGCAGAAGGCAGAGATTCATC[1]
chr15	+	74466373	CAGCTGTACAGAACCAGATGACC[1]	-	74466382	TGTACAGCTGCCTTATTTTATACTCTTCT[2]|TGTACAGCTGCCTTATTTTATACTCTTC[1]
chr6	+	127746950	TCTTCTTGGAAAGCTGGTTAAGTTCTTTAC[4]|TCTTCTTGGAAAGCTGGTTAAGTTCTTT[1]|TCTTCTTGGAAAGCTGGTTAAGTTCT[1]	-	127746959	TCCAAGAAGACTAGTGTCTAAAAGGCTCA[1]|TCCAAGAAGACTAGTGTCTAAAAGGCT[1]|TCCAAGAAGACTAGTGTCTAAAAGGCTC[1]
chr6	+	127746191	TATGGCATCATTTGTATACTTGGTAT[1]	-	127746200	TGATGCCATATAGGAGAGGCTGG[10]|TGATGCCATATAGGAGAGGCTGGT[5]|TGATGCCATATAGGAGAGGCTGGTGAGA[1]|TGATGCCATATAGGAGAGGCTGGTGA[1]
chr17	+	27475441	CCTGCTTATGATTAAATTTGTTTCTCAAGGAT[1]|CCTGCTTATGATTAAATTTGTTTCTCAAGGA[1]	-	27475450	CATAAGCAGGAATGAACATAGTTT[1]
chr17	+	66571911	TATCACTGTTCAGCGTTGAAGCATCA[2]|TATCACTGTTCAGCGTTGAAGCATCAG[1]	-	66571920	AACAGTGATAACCCTTCCCTCCCCAAGCT[1]
chr9	+	67550225	TATCATGTCAATGGAGCACAGAATTAATGATA[1]	-	67550234	TGACATGATATACTCCTGTCTTTCCT[1]
chr6	+	127755265	TGGCTTTCTTTAATTGGGAGTGATAACTTC[7]|TGGCTTTCTTTAATTGGGAGTGATA[4]|TGGCTTTCTTTAATTGGGAGTGATAAC[3]|TGGCTTTCTTTAATTGGGAGTGATAACT[2]|TGGCTTTCTTTAATTGGGAGTGATAA[1]|TGGCTTTCTTTAATTGGGAGTGATAACTT[1]	-	127755274	AAGAAAGCCATTGAGGATGACTGACTGTT[1]
chr15	+	74466961	CAAGAATAGACTTTGTCCCCCTAGGAGGCTT[1]|CAAGAATAGACTTTGTCCCCCTAGGAGGCT[1]	-	74466970	TCTATTCTTGAGACTGTCAGATGGGGCA[1]
chr17	+	27465050	TTATGAACTCGGGCCACCCGCATTC[2]|TTATGAACTCGGGCCACCCGCATTCC[1]	-	27465059	GAGTTCATAAAACCCACACAAACAGTCCTA[1]
chr5	+	150628451	TGACAATCTACATATGTAGTGTCAACGGAGA[3]|TGACAATCTACATATGTAGTGTCAACGGA[2]|TGACAATCTACATATGTAGTGTCAACGGAG[1]	-	150628460	TAGATTGTCATGGCGCTCTGCTCAGTAAT[2]|TAGATTGTCATGGCGCTCTGCTCAGTAATT[1]
chr17	+	66548821	ATGCACAGGAGAAAAGTGCAAGGAC[1]|ATGCACAGGAGAAAAGTGCAAGGACCGAAGT[1]	-	66548830	TCCTGTGCATAGATGCTTTTCATAGATGT[1]|TCCTGTGCATAGATGCTTTTCATAGATGTC[1]
chr17	+	27478611	TGCTTTCTCACAGAACCTAGGACTACCAGC[59]|TGCTTTCTCACAGAACCTAGGACTACC[32]|TGCTTTCTCACAGAACCTAGGACTAC[14]|TGCTTTCTCACAGAACCTAGGACTACCA[13]|TGCTTTCTCACAGAACCTAGGACTA[12]|TGCTTTCTCACAGAACCTAGGACTACCAG[12]|TGCTTTCTCACAGAACCTAGGACTACCAGCC[3]|TGCTTTCTCACAGAACCTAGGACT[2]	-	27478620	TGAGAAAGCAGGCTGAGCAAGTCACCTTG[1]
chr11	+	103307175	TATTAGTGCAATATATCTTTATACCGTCTTT[1]|TATTAGTGCAATATATCTTTATACCGTCTT[1]	-	103307184	TGCACTAATACAACTCACAGGATACTCAAA[2]
chr17	+	66545477	AGTTTTTGCAGTTGGTATGATGGCTCTGA[1]	-	66545486	TGCAAAAACTCGGGTAAGGTCTGCAGGTC[5]|TGCAAAAACTCGGGTAAGGTCTGCAG[4]|TGCAAAAACTCGGGTAAGGTCTGCA[3]|TGCAAAAACTCGGGTAAGGTCTGCAGGTCT[2]|TGCAAAAACTCGGGTAAGGTCTGC[1]
chr6	+	127753454	TGCTTCTTACTTCTCTAAAGTTGTGAGCACC[2]|TGCTTCTTACTTCTCTAAAGTTGTGAGCAC[2]|TGCTTCTTACTTCTCTAAAGTTGTGAGC[1]|TGCTTCTTACTTCTCTAAAGTTGTGAG[1]|TGCTTCTTACTTCTCTAAAGTTGTGAGCA[1]	-	127753463	GTAAGAAGCAAGTGGCGTGAAAAG[1]
chr12	+	99664468	TCAGCTTTGCTTTTAAATTAGTTGGGATCC[1]|TCAGCTTTGCTTTTAAATTAGTTGGGATC[1]|TCAGCTTTGCTTTTAAATTAGTTG[1]	-	99664477	GCAAAGCTGATAGACCCAAGAATGCCAG[1]|GCAAAGCTGATAGACCCAAGAATGCCAGTC[1]
chr9	+	67573387	AAGCTTGAGAGAGAAGGGCTTTGGAAGCTC[2]	-	67573396	TCTCAAGCTTGGTGAGGTTTCAGGGCCAC[4]|TCTCAAGCTTGGTGAGGTTTCAGGGC[1]
chr7	+	77055456	TGTGAGCTTATCCGAGAGGACATATTGAGT[50]|TGTGAGCTTATCCGAGAGGACATATTGAG[29]|TGTGAGCTTATCCGAGAGGACATATTG[25]|TGTGAGCTTATCCGAGAGGACATATTGA[14]|TGTGAGCTTATCCGAGAGGACATATT[12]|TGTGAGCTTATCCGAGAGGACATATTGAGTG[1]	-	77055465	TAAGCTCACATTGCTTCCTCTTCCTTGAG[1]
chr15	+	78501418	TGAGATACCAGTGGGGAGCAGGTCT[1]	-	78501427	TGGTATCTCAGGTGTAGGCCCCC[1]
chr15	+	78496580	AAGACTTTAAATGAGACACTCTCACCA[1]	-	78496589	TTAAAGTCTTAATAACAGGCACAACTACAGT[1]
chr9	+	54063047	ACTAAACTCAAGGTGGTACCATGTCAAGT[1]	-	54063056	TGAGTTTAGTTGGAGTCTGGAGTTCACGA[13]|TGAGTTTAGTTGGAGTCTGGAGTTCACG[10]|TGAGTTTAGTTGGAGTCTGGAGTTCAC[4]|TGAGTTTAGTTGGAGTCTGGAGTTC[3]|TGAGTTTAGTTGGAGTCTGGAGT[1]
chr6	+	127736252	GGAACCAACAACTGAAAAAGTTCAGGAAC[1]	-	127736261	TGTTGGTTCCGTGAGTCTGAGAAG[7]|TGTTGGTTCCGTGAGTCTGAGAAGCACAGC[3]|TGTTGGTTCCGTGAGTCTGAGAAGCA[2]|TGTTGGTTCCGTGAGTCTGAGAAGC[2]|TGTTGGTTCCGTGAGTCTGAGAAGCACAG[1]|TGTTGGTTCCGTGAGTCTGAGAAGCAC[1]
chr17	+	27471631	TTCATTCCACAAATATTTATTGAGCACCTA[1]	-	27471640	GTGGAATGAATGGCCAGAGAGTCTGAGCT[1]
chr5	+	150618604	GAATTCACTAATGTGAGGATGCGCTCTGA[2]|GAATTCACTAATGTGAGGATGCGCTCTG[2]|GAATTCACTAATGTGAGGATGCG[1]	-	150618613	TAGTGAATTCCTAAGGATGAGATCCCAAAC[73]|TAGTGAATTCCTAAGGATGAGATCCCAAA[30]|TAGTGAATTCCTAAGGATGAGATCCCAA[13]|TAGTGAATTCCTAAGGATGAGATCCCA[8]|TAGTGAATTCCTAAGGATGAGATCCCAAACC[7]|TAGTGAATTCCTAAGGATGAGATCCC[3]|TAGTGAATTCCTAAGGATGAGATCC[2]|TAGTGAATTCCTAAGGATGAGAT[1]|TAGTGAATTCCTAAGGATGAGATC[1]
chr9	+	3139640	TGATCACTCATCATTCTAGGCCTTGCATC[2]	-	3139649	TGAGTGATCATGTAGACAGGCATTGACCCAA[2]|TGAGTGATCATGTAGACAGGCATTGACC[1]|TGAGTGATCATGTAGACAGGCATTGACCC[1]|TGAGTGATCATGTAGACAGGCATTG[1]|TGAGTGATCATGTAGACAGGCATTGACCCA[1]
chr9	+	67582388	TTGTATAAGGGGTATCCTTTTTAGACAGA[23]|TTGTATAAGGGGTATCCTTTTTAGACAGAA[7]|TTGTATAAGGGGTATCCTTTTTAGACA[1]|TTGTATAAGGGGTATCCTTTTTAG[1]|TTGTATAAGGGGTATCCTTTTTAGACAG[1]	-	67582397	CCTTATACAAGAGAAGAGTGATTTGATAGA[1]|CCTTATACAAGAGAAGAGTGATTTGAT[1]
chr10	+	75312915	TAAAAGCTGCACTCTTTCCCCCTTGG[1]	-	75312924	GCAGCTTTTATCATTCCTCTGTGGACA[1]
chr15	+	74467195	TAGTCTACTCTTCGGTCTGCAATGCCCCT[1]|TAGTCTACTCTTCGGTCTGCAATGC[1]|TAGTCTACTCTTCGGTCTGCAATGCCCC[1]	-	74467204	GAGTAGACTAGTCCAAATGCCCTGGGGTAAC[1]
chr17	+	27477537	TCTGATGTCACCTCCAACAAATAGTGTTC[2]|TCTGATGTCACCTCCAACAAATAGTGTT[2]|TCTGATGTCACCTCCAACAAATAGTGTTCC[2]	-	27477546	TGACATCAGAAGCAACTGAAGCATTGCTTTA[1]
chr5	+	150628830	ACCATTAACTCAAGTTCTTTGAAACCTGAA[1]	-	150628839	AGTTAATGGTTTGTCTTTAGGCACA[1]|AGTTAATGGTTTGTCTTTAGGCAC[1]|AGTTAATGGTTTGTCTTTAGGCACAGCAA[1]
chr6	+	127779766	TGATCAGCTTGGCTATCTCATACCCAGAT[7]|TGATCAGCTTGGCTATCTCATACCCAGA[7]|TGATCAGCTTGGCTATCTCATACCCAGATG[3]|TGATCAGCTTGGCTATCTCATACCCAG[1]|TGATCAGCTTGGCTATCTCATACCCAGATGCT[1]|TGATCAGCTTGGCTATCTCATACCC[1]	-	127779775	AAGCTGATCAGACCAAAGTAAAGACAG[1]
chr15	+	74469690	TGTAAACCGCTCTTCTCCACCCCTTT[7]|TGTAAACCGCTCTTCTCCACCCCTTTCCAGC[3]|TGTAAACCGCTCTTCTCCACCCCTTTC[3]|TGTAAACCGCTCTTCTCCACCCCTTTCC[1]|TGTAAACCGCTCTTCTCCACCCCTTTCCA[1]	-	74469699	GCGGTTTACAGGACTGGAAGCCCTGGCAAT[1]|GCGGTTTACAGGACTGGAAGCCCTGGCAATG[1]|GCGGTTTACAGGACTGGAAGCCCTG[1]
chr17	+	22652891	TGCCAGGATAAGAACCAGATCATTCATGAG[1]	-	22652900	TATCCTGGCAAGTAATATACATGACCC[1]
chr17	+	27493564	TGGCCAAGGTGACATTTGCTTGGTGG[13]|TGGCCAAGGTGACATTTGCTTGGTG[7]|TGGCCAAGGTGACATTTGCTTGGTGGT[6]|TGGCCAAGGTGACATTTGCTTGGTGGTGT[5]|TGGCCAAGGTGACATTTGCTTGGT[3]|TGGCCAAGGTGACATTTGCTTGGTGGTGTC[3]|TGGCCAAGGTGACATTTGCTTGGTGGTGTCT[3]|TGGCCAAGGTGACATTTGCTTGGTGGTG[2]	-	27493573	ACCTTGGCCAGCCTACCCTGGGTCCCCTCTTT[1]
chr7	+	80268263	GAGAAGAGCTCAGCCACTCACAATGAAGA[11]|GAGAAGAGCTCAGCCACTCACAATGAAGAG[5]|GAGAAGAGCTCAGCCACTCACAATGAAGAGC[3]|GAGAAGAGCTCAGCCACTCACAATGAAG[3]|GAGAAGAGCTCAGCCACTCACAATGAA[2]|GAGAAGAGCTCAGCCACTCACAATGA[2]|GAGAAGAGCTCAGCCACTCACAA[1]	-	80268272	AGCTCTTCTCATGTCAAGCTGCCACGGCAC[1]
chr10	+	18520420	GCCATTGTGAAAAAAATCAAATAC[1]	-	18520429	TCACAATGGCCACCTCTGCAATCGCTGCT[1]
chr2	+	92426961	TACTAAGTGTCTCTTCAGAATATCAGAGG[133]|TACTAAGTGTCTCTTCAGAATATCAGA[36]|TACTAAGTGTCTCTTCAGAATATCAGAGGGC[13]|TACTAAGTGTCTCTTCAGAATATCAGAGGG[11]|TACTAAGTGTCTCTTCAGAATATCAG[3]|TACTAAGTGTCTCTTCAGAATATCAGAG[2]|TACTAAGTGTCTCTTCAGAATATCAGAGGGCT[1]	-	92426970	ACACTTAGTATTACTCACTTGGGTTATCAGAC[1]
chr2	+	92383318	TATGAAGTTGTGTCTTTAGCATTTCTAGG[11]|TATGAAGTTGTGTCTTTAGCATTTCTAGGA[6]|TATGAAGTTGTGTCTTTAGCATTTCT[2]|TATGAAGTTGTGTCTTTAGCATTTC[1]|TATGAAGTTGTGTCTTTAGCATTTCTA[1]|TATGAAGTTGTGTCTTTAGCATTTCTAG[1]	-	92383327	CAACTTCATACATCTCTGTAAAAATGGGT[1]
chr7	+	132473414	TAATCTACCATCAATTCAATAATAGGT[1]	-	132473423	TGGTAGATTATATTGTAAGTAGCCACGAT[13]|TGGTAGATTATATTGTAAGTAGCCACGATA[12]|TGGTAGATTATATTGTAAGTAGCCACGA[6]|TGGTAGATTATATTGTAAGTAGCCACG[2]|TGGTAGATTATATTGTAAGTAGCCAC[2]|TGGTAGATTATATTGTAAGTAGCCACGATAT[1]|TGGTAGATTATATTGTAAGTAGCCACGATATC[1]
chr9	+	67604318	TAGTAGAAAATACACAAAAGTAGACC[2]|TAGTAGAAAATACACAAAAGTAGACCCAGG[2]|TAGTAGAAAATACACAAAAGTAGACCCA[1]|TAGTAGAAAATACACAAAAGTAGACCCAGGT[1]|TAGTAGAAAATACACAAAAGTAGACCCAG[1]|TAGTAGAAAATACACAAAAGTAGAC[1]|TAGTAGAAAATACACAAAAGTAGACCCAGGTG[1]	-	67604327	TTTTCTACTATCCTTATGTTGGAAATA[1]
chr7	+	80961071	AGGCTTGGCATGAACTTCATCTTGATTTA[2]|AGGCTTGGCATGAACTTCATCTTGATTTATAG[1]|AGGCTTGGCATGAACTTCATCTTGATTT[1]	-	80961080	TGCCAAGCCTGTATTTTTTTTATCAGAA[21]|TGCCAAGCCTGTATTTTTTTTATCAGAAA[17]|TGCCAAGCCTGTATTTTTTTTATCAGA[9]|TGCCAAGCCTGTATTTTTTTTATCAGAAAA[4]|TGCCAAGCCTGTATTTTTTTTATCAG[2]|TGCCAAGCCTGTATTTTTTTTATCAGAAAAA[1]
chr13	+	24026080	AAACACACACGACTTGAGGTTGAGAAGCGG[8]|AAACACACACGACTTGAGGTTGAGAAGCG[2]|AAACACACACGACTTGAGGTTGAGAA[1]	-	24026089	GTGTGTGTTTTCTCAGCAGTTGGAAC[37]|GTGTGTGTTTTCTCAGCAGTTGGAACT[14]|GTGTGTGTTTTCTCAGCAGTTGGAA[9]|GTGTGTGTTTTCTCAGCAGTTGGA[8]|GTGTGTGTTTTCTCAGCAGTTGGAACTGT[5]|GTGTGTGTTTTCTCAGCAGTTGG[4]|GTGTGTGTTTTCTCAGCAGTTGGAACTG[2]|GTGTGTGTTTTCTCAGCAGTTGGAACTGTT[1]
chr15	+	74472073	TACAAGTCCTCTTCCTCCTCGTACCCAAG[1]	-	74472082	AGGACTTGTAGGTTCAGTGACAAGA[1]
chr7	+	80959952	AAAAAGGGCAGAAAAATGAACCAG[1]	-	80959961	TGCCCTTTTTGTGTATTGAATGCCAGGGA[34]|TGCCCTTTTTGTGTATTGAATGCCAGG[6]|TGCCCTTTTTGTGTATTGAATGCCAGGG[4]|TGCCCTTTTTGTGTATTGAATGCCAG[4]|TGCCCTTTTTGTGTATTGAATGCCAGGGAGA[1]|TGCCCTTTTTGTGTATTGAATGCCA[1]|TGCCCTTTTTGTGTATTGAATGCCAGGGAGAC[1]
chr9	+	67588826	TGAAAACTGTGCAATTGAATTGAGTTAACC[13]|TGAAAACTGTGCAATTGAATTGAGTTAACCA[5]|TGAAAACTGTGCAATTGAATTGAGTTAAC[4]|TGAAAACTGTGCAATTGAATTGAGTTAACCAA[3]|TGAAAACTGTGCAATTGAATTGAGTT[2]|TGAAAACTGTGCAATTGAATTGAGTTAA[1]	-	67588835	ACAGTTTTCAAGCATGAACTTTGCAGAGGAC[1]
chr7	+	80961194	TTTGCCTCTGAGTCCAGGAGATAGCAGTG[1]	-	80961203	CAGAGGCAAATCTGGTTTGCCATCCAT[1]
chr17	+	27469121	TGAGATCCGCGCTGCTCTTAACTCC[108]|TGAGATCCGCGCTGCTCTTAACTC[86]|TGAGATCCGCGCTGCTCTTAACTCCAGGC[22]|TGAGATCCGCGCTGCTCTTAACT[20]|TGAGATCCGCGCTGCTCTTAACTCCAGG[17]|TGAGATCCGCGCTGCTCTTAACTCCA[15]|TGAGATCCGCGCTGCTCTTAACTCCAGGCA[11]|TGAGATCCGCGCTGCTCTTAACTCCAGGCAT[7]|TGAGATCCGCGCTGCTCTTAACTCCAG[6]|TGAGATCCGCGCTGCTCTTAACTCCAGGCATG[1]	-	27469130	GCGGATCTCAGAGCACTCAGGCTTGAGACTC[3]|GCGGATCTCAGAGCACTCAGGCTTGAGA[2]|GCGGATCTCAGAGCACTCAGGCTTGAGACT[2]|GCGGATCTCAGAGCACTCAGGCT[1]|GCGGATCTCAGAGCACTCAGGCTTGAGAC[1]
chr17	+	22653460	GACTTTGGCTGCATGCTTGATCTCAAGTC[1]|GACTTTGGCTGCATGCTTGATCTCAAGT[1]	-	22653469	AGCCAAAGTCTTGGCCTGTGAGAC[1]
chr15	+	59097743	TACTGTAAGATAGTAGCACATTAATG[1]	-	59097752	TCTTACAGTATGTCGTCCATATTTAGAGTT[2]
chr2	+	92383894	TGCTAGAAATGCTCAGGCAGAGTCAGG[14]|TGCTAGAAATGCTCAGGCAGAGTCAG[7]|TGCTAGAAATGCTCAGGCAGAGTCAGGG[5]|TGCTAGAAATGCTCAGGCAGAGTCA[5]|TGCTAGAAATGCTCAGGCAGAGTCAGGGCT[4]|TGCTAGAAATGCTCAGGCAGAGTCAGGGC[3]|TGCTAGAAATGCTCAGGCAGAGTC[2]|TGCTAGAAATGCTCAGGCAGAGT[2]|TGCTAGAAATGCTCAGGCAGAGTCAGGGCTG[2]|TGCTAGAAATGCTCAGGCAGAGTCAGGGCTGG[1]	-	92383903	ATTTCTAGCAACATTTGGCTTCCAG[1]
chr15	+	74469547	TACACTTAACAGATACAGGATGCCTCTTT[31]|TACACTTAACAGATACAGGATGCCTCTT[14]|TACACTTAACAGATACAGGATGCCTCT[7]|TACACTTAACAGATACAGGATGCCTCTTTGT[3]|TACACTTAACAGATACAGGATGCCTC[3]|TACACTTAACAGATACAGGATGCCTCTTTG[2]|TACACTTAACAGATACAGGATGCC[1]	-	74469556	GTTAAGTGTAAGCCTCGAACCCTTGCTCTC[1]
chr17	+	27455615	GCAGTCTCTAGAGCATACCATCCAACTAAG[1]	-	27455624	TAGAGACTGCAAAAAGGCCAGGAGCTGC[212]|TAGAGACTGCAAAAAGGCCAGGAGCTG[46]|TAGAGACTGCAAAAAGGCCAGGA[44]|TAGAGACTGCAAAAAGGCCAGGAGC[34]|TAGAGACTGCAAAAAGGCCAGGAGCTGCA[27]|TAGAGACTGCAAAAAGGCCAGGAG[25]|TAGAGACTGCAAAAAGGCCAGGAGCT[17]|TAGAGACTGCAAAAAGGCCAGGAGCTGCAG[11]|TAGAGACTGCAAAAAGGCCAGGAGCTGCAGG[4]|TAGAGACTGCAAAAAGGCCAGGAGCTGCAGGA[1]
chr17	+	66544918	AGTCTTGGCATGAATCTCTAGGAAC[1]|AGTCTTGGCATGAATCTCTAGGAACATGGGA[1]|AGTCTTGGCATGAATCTCTAGGAACATGGG[1]	-	66544927	TGCCAAGACTTGATAAACGCCATTCAGAAA[31]|TGCCAAGACTTGATAAACGCCATTCAGAA[23]|TGCCAAGACTTGATAAACGCCATTCAGA[13]|TGCCAAGACTTGATAAACGCCATTCAG[4]|TGCCAAGACTTGATAAACGCCATTCAGAAAA[3]|TGCCAAGACTTGATAAACGCCATTCA[2]|TGCCAAGACTTGATAAACGCCATTCAGAAAAG[1]
chr14	+	25185401	TGAGGTCTCAGAGAACCTCATGG[1]	-	25185410	TGAGACCTCAGTATTCTCATTCTCCAAGC[148]|TGAGACCTCAGTATTCTCATTCTCCAAGCT[105]|TGAGACCTCAGTATTCTCATTCTCCAAG[25]|TGAGACCTCAGTATTCTCATTCTCCAA[11]|TGAGACCTCAGTATTCTCATTCTCCAAGCTC[6]|TGAGACCTCAGTATTCTCATTCT[2]|TGAGACCTCAGTATTCTCATTCTCCA[2]|TGAGACCTCAGTATTCTCATTCTC[1]|TGAGACCTCAGTATTCTCATTCTCC[1]
chr2	+	92380924	AAAAGGCTTAAAGACACCAGGAGGGTCACACA[1]	-	92380933	TAAGCCTTTTCTTCAACCTGTAGTCTAAAT[1]
chr17	+	27464067	TATTCTTGCCTGATCGGCCTAAATAAAAGGA[6]|TATTCTTGCCTGATCGGCCTAAATAAAAGGAC[5]|TATTCTTGCCTGATCGGCCTAAATAAA[3]|TATTCTTGCCTGATCGGCCTAAATAAAAGG[3]|TATTCTTGCCTGATCGGCCTAAAT[2]|TATTCTTGCCTGATCGGCCTAAATAA[1]	-	27464076	GGCAAGAATAGTAAGACTCCATGCAGTAAT[1]
chr6	+	127752813	TGAGTCTTGCTTTAAATCACCCTGAGGGCTT[13]|TGAGTCTTGCTTTAAATCACCCTGA[12]|TGAGTCTTGCTTTAAATCACCCTGAGGGC[10]|TGAGTCTTGCTTTAAATCACCCTGAG[9]|TGAGTCTTGCTTTAAATCACCCTGAGGGCTTT[7]|TGAGTCTTGCTTTAAATCACCCTGAGGGCT[5]|TGAGTCTTGCTTTAAATCACCCTG[3]|TGAGTCTTGCTTTAAATCACCCTGAGG[3]|TGAGTCTTGCTTTAAATCACCCTGAGGG[1]	-	127752822	GCAAGACTCAGTGAGCTGCGGCAGGAAGGC[1]|GCAAGACTCAGTGAGCTGCGGCAGGAAGGCC[1]
chr11	+	5430697	CAGTCTTTAAGTCAATCACTGAAGTTAACTGA[2]	-	5430706	TTAAAGACTGGGAGGTATATTGCCTGTGA[1]
chr17	+	66556701	TTTCCAGAGTCAAATCTTAATGTCTTCAT[1]	-	66556710	ACTCTGGAAAGAATCCAAACTTGGCTGATT[1]|ACTCTGGAAAGAATCCAAACTTGGCTGATTC[1]
chr6	+	127747467	TGCTCATTTGGTACCTGAGATGG[4]|TGCTCATTTGGTACCTGAGATGGGGGCTG[2]|TGCTCATTTGGTACCTGAGATGGGGGCT[1]|TGCTCATTTGGTACCTGAGATGGGG[1]|TGCTCATTTGGTACCTGAGATGGGGGCTGGA[1]|TGCTCATTTGGTACCTGAGATGGG[1]|TGCTCATTTGGTACCTGAGATGGGGGC[1]	-	127747476	CAAATGAGCAAAATGACCTTGTGGCTC[1]
chr5	+	113769861	TTTTGATCGCACATAGTCTGAAGGAAAACGG[48]|TTTTGATCGCACATAGTCTGAAGGAAAAC[19]|TTTTGATCGCACATAGTCTGAAGGAAAACG[8]|TTTTGATCGCACATAGTCTGAAGGAA[5]|TTTTGATCGCACATAGTCTGAAGGAAA[4]|TTTTGATCGCACATAGTCTGAAGGAAAACGGA[4]|TTTTGATCGCACATAGTCTGAAGGAAAA[4]|TTTTGATCGCACATAGTCTGAAGG[1]|TTTTGATCGCACATAGTCTGAAGGA[1]	-	113769870	GCGATCAAAAGACTAAGCTTTATACCCTGAGA[2]|GCGATCAAAAGACTAAGCTTTAT[1]|GCGATCAAAAGACTAAGCTTTATA[1]
chr17	+	22654268	TCAGTATTTGGTGTCAAGCAAGAAATGGT[2]|TCAGTATTTGGTGTCAAGCAAGAAATGGTG[1]	-	22654277	CAAATACTGAGAGGAAGCTAAAATC[2]|CAAATACTGAGAGGAAGCTAAAA[1]
chr9	+	67561686	AACAGAAGAAGCACTGCAGTGAAGACTTGA[2]|AACAGAAGAAGCACTGCAGTGAAGACTTGAAA[1]	-	67561695	TTCTTCTGTTCGATTCTTTTTGGTAC[7]|TTCTTCTGTTCGATTCTTTTTGGTACACAA[6]|TTCTTCTGTTCGATTCTTTTTGGTACACA[5]|TTCTTCTGTTCGATTCTTTTTGGTACACAAA[2]|TTCTTCTGTTCGATTCTTTTTGGTACAC[1]
chr13	+	51006702	GTGAGTAACATACATAAGCCATCAAAGGTA[2]|GTGAGTAACATACATAAGCCATCAAAGGTAC[1]	-	51006711	TGTTACTCACCAGGATATGGACCAGAGCA[15]|TGTTACTCACCAGGATATGGACCAGAGC[6]|TGTTACTCACCAGGATATGGACCAGAG[3]|TGTTACTCACCAGGATATGGACCAGAGCAT[1]
chr15	+	59108197	TAGACTTGGGTCAGGAGTATAGCAGA[17]|TAGACTTGGGTCAGGAGTATAGCAGAGTAGC[8]|TAGACTTGGGTCAGGAGTATAGCAGAGTA[5]|TAGACTTGGGTCAGGAGTATAGCA[4]|TAGACTTGGGTCAGGAGTATAGC[2]|TAGACTTGGGTCAGGAGTATAGCAGAGT[2]|TAGACTTGGGTCAGGAGTATAGCAGAGTAG[2]|TAGACTTGGGTCAGGAGTATAGCAG[1]	-	59108206	CCCAAGTCTAGATGCATGGACCACGGG[1]
chr17	+	66544275	CGAGACAACATAAGCTTTCCAACATCCA[3]|CGAGACAACATAAGCTTTCCAACATC[2]|CGAGACAACATAAGCTTTCCAACAT[1]	-	66544284	TGTTGTCTCGTATTGAACTAGATTGT[11]|TGTTGTCTCGTATTGAACTAGATTGTTGGA[7]|TGTTGTCTCGTATTGAACTAGATTG[6]|TGTTGTCTCGTATTGAACTAGATTGTTGG[4]|TGTTGTCTCGTATTGAACTAGAT[1]|TGTTGTCTCGTATTGAACTAGATTGTTGGATC[1]
chr17	+	27463002	TGAGGTCAATCTGTCTCTTAGCC[3]|TGAGGTCAATCTGTCTCTTAGCCA[2]|TGAGGTCAATCTGTCTCTTAGCCAGCA[1]	-	27463011	ATTGACCTCAGTCTATTCTAAGTATTCTCTC[1]
chr2	+	92417953	TTATTTCAATTTTTTTAAAAAGATGATTT[1]	-	92417962	ATTGAAATAAGAGTCTCTATGTAGCTCACT[1]
chr6	+	127757618	TTGTTGCCTGTCTACATTCTTCCTCAGTGG[3]|TTGTTGCCTGTCTACATTCTTCCTCAGT[2]|TTGTTGCCTGTCTACATTCTTCCTCAGTGGT[1]|TTGTTGCCTGTCTACATTCTTCCTCAG[1]|TTGTTGCCTGTCTACATTCTTCCTCA[1]	-	127757627	CAGGCAACAAAAGGCGTTTTAGAAACCC[1]
chr18	+	67226362	TTTAAAGCCGACGCTGGCTGCCAGG[1]	-	67226371	CGGCTTTAAATGGTAATAAGCACCTTA[1]
chr7	+	77055793	TTATAGCTTCAGAAAAATCAACCCAGTGGCC[19]|TTATAGCTTCAGAAAAATCAACCCAGTGGC[14]|TTATAGCTTCAGAAAAATCAACCCAGTGGCCC[3]|TTATAGCTTCAGAAAAATCAACCCAGTGG[3]|TTATAGCTTCAGAAAAATCAACCCAGT[3]|TTATAGCTTCAGAAAAATCAACCC[2]|TTATAGCTTCAGAAAAATCAACC[1]|TTATAGCTTCAGAAAAATCAACCCAGTG[1]|TTATAGCTTCAGAAAAATCAACCCAG[1]	-	77055802	GAAGCTATAATTTATTTTGGAAGGATGCTC[2]
chr7	+	80962011	TATCAAGGCCTGCACACTGCACAGGTCATC[2]|TATCAAGGCCTGCACACTGCACAGGTCAT[1]|TATCAAGGCCTGCACACTGCACAGG[1]	-	80962020	GGCCTTGATACAGGGTAGATGGCACTG[1]
chr7	+	80933916	TTGCAAATCAGAAGCACCCTAACATTGAGGTT[1]	-	80933925	TGATTTGCAAACCACTGGAGAATCTTCTC[136]|TGATTTGCAAACCACTGGAGAATCTTCT[35]|TGATTTGCAAACCACTGGAGAATCTTC[27]|TGATTTGCAAACCACTGGAGAATCTT[9]|TGATTTGCAAACCACTGGAGAATCTTCTCAA[3]|TGATTTGCAAACCACTGGAGAATC[3]|TGATTTGCAAACCACTGGAGAATCTTCTCAAT[3]|TGATTTGCAAACCACTGGAGAATCTTCTCA[2]
chr7	+	80926748	GCATGTGTTACTGCTGCCTGTGTGTTGGT[1]	-	80926757	TAACACATGCCAAGACAAGGATAAAACCCC[8]|TAACACATGCCAAGACAAGGATAAAACCC[6]|TAACACATGCCAAGACAAGGATAAAACC[3]|TAACACATGCCAAGACAAGGATAAAACCCCA[1]
chr17	+	66550504	GATAAAGCAAATCTAAACACGATTATAGGC[1]	-	66550513	TTGCTTTATCGACAATGCATGTGGAGGCTG[1]
chr4	+	93995165	TGAGCTATGAGCCACGGACTCCAATAAATCGG[1]	-	93995174	TCATAGCTCACCCTCAAACCAACTACTGC[1]
chr7	+	132473345	ACAAGATTCAAGAAATCATAGAATCTGT[1]	-	132473354	TGAATCTTGTAGACAAAGTAATAACATAGT[4]|TGAATCTTGTAGACAAAGTAATAACATAGTT[4]|TGAATCTTGTAGACAAAGTAATAACATAG[1]|TGAATCTTGTAGACAAAGTAATAACATAGTTA[1]|TGAATCTTGTAGACAAAGTAATAAC[1]
chr7	+	80931859	CTTGCAAGCATGGTCCACAGCCCT[1]	-	80931868	TGCTTGCAAGAATAGAGCGCAGAAAGGGA[710]|TGCTTGCAAGAATAGAGCGCAGAAAGGG[384]|TGCTTGCAAGAATAGAGCGCAGAAAGG[364]|TGCTTGCAAGAATAGAGCGCAGAAAG[114]|TGCTTGCAAGAATAGAGCGCAGAAA[90]|TGCTTGCAAGAATAGAGCGCAGAA[40]|TGCTTGCAAGAATAGAGCGCAGAAAGGGAA[16]|TGCTTGCAAGAATAGAGCGCAGA[7]|TGCTTGCAAGAATAGAGCGCAGAAAGGGAAG[1]
chr15	+	59112732	TAGTATCTATGAGGAGTCCATAAGCC[1]	-	59112741	ATAGATACTAGTGAGTGAATGACTCATGT[1]
chr15	+	59103129	GAGACTCGTCTGCTGACAGAGAAAAA[1]	-	59103138	GACGAGTCTCTTGGTTAACACATGCCGCA[4]|GACGAGTCTCTTGGTTAACACATGCCGC[1]
chr5	+	144526972	TCCTCTCTCAGGATTATAAAGTCTTTACC[1]|TCCTCTCTCAGGATTATAAAGTCTTTACCA[1]	-	144526981	TGAGAGAGGACCTGAAGCAAGGAAGATGGCGA[5]
chr6	+	127738596	GATTCAATCAGGACAAAGGTTATATAGAA[1]	-	127738605	TGATTGAATCCAGTGGCTCCAGAGG[21]|TGATTGAATCCAGTGGCTCCAGAGGGATC[14]|TGATTGAATCCAGTGGCTCCAGA[9]|TGATTGAATCCAGTGGCTCCAGAGGG[7]|TGATTGAATCCAGTGGCTCCAGAGGGATCC[6]|TGATTGAATCCAGTGGCTCCAGAGGGA[5]|TGATTGAATCCAGTGGCTCCAGAG[4]|TGATTGAATCCAGTGGCTCCAGAGGGAT[4]|TGATTGAATCCAGTGGCTCCAGAGGGATCCT[1]
chr6	+	127745641	GAAAGCTTCATAAGAAGAAGATAAGGACAC[1]	-	127745650	TGAAGCTTTCTTTCCAGGCTGGAGATTAGG[3]|TGAAGCTTTCTTTCCAGGCTGGAGATT[1]|TGAAGCTTTCTTTCCAGGCTGGAGA[1]|TGAAGCTTTCTTTCCAGGCTGGAGATTA[1]|TGAAGCTTTCTTTCCAGGCTGGAGAT[1]
chr5	+	113765935	TGTGCGTTCAAACCGAGCCCAGAAAGGCTG[1]	-	113765944	TGAACGCACATTCCAGGACCTGGACCCATGC[17]|TGAACGCACATTCCAGGACCTGGACCC[5]|TGAACGCACATTCCAGGACCTGGACCCATG[4]|TGAACGCACATTCCAGGACCTGGAC[2]|TGAACGCACATTCCAGGACCTGGACCCAT[1]|TGAACGCACATTCCAGGACCTGG[1]|TGAACGCACATTCCAGGACCTGGA[1]|TGAACGCACATTCCAGGACCTGGACCCA[1]
chr2	+	92381554	TTGAATGAGCTACCTCACAGAGAGGCT[10]|TTGAATGAGCTACCTCACAGAGAGGC[1]	-	92381563	GCTCATTCAATACGACATCCTGT[1]
chr17	+	27463137	ATGGCGTACATGCCAACCAGGGCTCTCAAGT[3]	-	27463146	TGTACGCCATCATCTCTGTGGCATGTGTGT[1]
chr6	+	127768217	TAGTAGACACAGCCTCAGGAATTTATAAAT[9]|TAGTAGACACAGCCTCAGGAATTTATA[1]|TAGTAGACACAGCCTCAGGAATTTATAA[1]|TAGTAGACACAGCCTCAGGAATTTATAAA[1]	-	127768226	GTGTCTACTAAGAAGACTGTTTTTAAAAG[1]
chr2	+	92419278	TTGGCGACTGAGCTTCAGGCTTTTCCCCC[1]	-	92419287	CAGTCGCCAATGTAGCCAGTCCATGAGC[1]
chr18	+	67225395	ACTCTGAACAAAGTGACAGGAAGCAGGG[1]	-	67225404	TGTTCAGAGTCTTTATCACAAGGACAAGTAC[6]|TGTTCAGAGTCTTTATCACAAGGACAAGTA[5]|TGTTCAGAGTCTTTATCACAAGGA[2]|TGTTCAGAGTCTTTATCACAAGGACAAGT[2]|TGTTCAGAGTCTTTATCACAAGGACAAGTACT[1]
chr9	+	67560580	AGACAAGTCAAAGGGACCTGGACAAT[1]|AGACAAGTCAAAGGGACCTGGACAATAAG[1]	-	67560589	TGACTTGTCTAGCTTGCACCCGCACTC[9]|TGACTTGTCTAGCTTGCACCCGCACT[4]|TGACTTGTCTAGCTTGCACCCGCACTCC[3]|TGACTTGTCTAGCTTGCACCCGCACTCCTT[2]|TGACTTGTCTAGCTTGCACCCGCAC[1]|TGACTTGTCTAGCTTGCACCCGCA[1]
chr17	+	27485089	TGGGAAAACAGTTGCAAGCCCTCTTGGCTTC[51]|TGGGAAAACAGTTGCAAGCCCTCTTGGCTT[20]|TGGGAAAACAGTTGCAAGCCCTCTT[5]|TGGGAAAACAGTTGCAAGCCCTCTTGGCT[4]|TGGGAAAACAGTTGCAAGCCCTCTTGGC[3]|TGGGAAAACAGTTGCAAGCCCTC[1]	-	27485098	TGTTTTCCCAAAACCCACCAAACTATGAGT[1]
chr9	+	54097241	AAAGTACATAGGGGTAAAGTTAAGAGGCA[2]	-	54097250	TATGTACTTTCCAGGAGACTGTCTATATGT[42]|TATGTACTTTCCAGGAGACTGTCTATATG[11]|TATGTACTTTCCAGGAGACTGTCTATAT[3]|TATGTACTTTCCAGGAGACTGTCTATA[3]|TATGTACTTTCCAGGAGACTGTCTAT[3]|TATGTACTTTCCAGGAGACTGTCT[2]|TATGTACTTTCCAGGAGACTGTCTATATGTA[1]
chr7	+	80268375	TAAAACCAGGACTTTTTGGCTAGGGAATC[6]|TAAAACCAGGACTTTTTGGCTAGGGAA[3]|TAAAACCAGGACTTTTTGGCTAGGG[1]|TAAAACCAGGACTTTTTGGCTAGG[1]	-	80268384	CCTGGTTTTATGGTCTTTAGCCTAGGA[2]|CCTGGTTTTATGGTCTTTAGCCTAGG[1]|CCTGGTTTTATGGTCTTTAGCCTAGGACATCA[1]|CCTGGTTTTATGGTCTTTAGCCTAGGACA[1]
chr17	+	27468107	ATGACCAGCAAGTAAACGAAGTCCACA[3]|ATGACCAGCAAGTAAACGAAGTCCAC[2]	-	27468116	TGCTGGTCATTTCTGCTTCTGAAGTCTAG[1]
chr17	+	27464670	TTGAATAATAGCTCCTGGCTTTGTCTA[3]|TTGAATAATAGCTCCTGGCTTTGTCTAC[2]|TTGAATAATAGCTCCTGGCTTTGTCTACTC[2]|TTGAATAATAGCTCCTGGCTTTGT[1]	-	27464679	TATTATTCAAGTGCATCTGGTGCTGCTGT[1]
chr17	+	27478983	TAATCAATACCTGGTATCTGTTGGAGT[16]|TAATCAATACCTGGTATCTGTTGGAGTT[11]|TAATCAATACCTGGTATCTGTTGGAGTTA[10]|TAATCAATACCTGGTATCTGTTGGAG[7]|TAATCAATACCTGGTATCTGTTGGA[1]|TAATCAATACCTGGTATCTGTTGGAGTTAA[1]	-	27478992	GTATTGATTAACGGTAATAAATCTGGCAGG[1]
chr11	+	5430544	GTTTTTGGAACCAACATTAAAAAAAT[1]	-	5430553	TTCCAAAAACAGTGAATTAGCTGAAAAGA[1]
chr10	+	62127472	GTCTTTCATGAGTCCTCAAACGATTTGCA[1]|GTCTTTCATGAGTCCTCAAACGATTTGCACC[1]	-	62127481	CATGAAAGACAAGATGGCAACTCAGAAGAACT[1]|CATGAAAGACAAGATGGCAACTCAGAA[1]|CATGAAAGACAAGATGGCAACTCAGAAGAA[1]
chr18	+	67223733	TCTCTTTATAGAGAAGTCTAACAGG[1]	-	67223742	TATAAAGAGAGAGTTCCATCAGGTTTCTTC[57]|TATAAAGAGAGAGTTCCATCAGGTTTCTTCC[19]|TATAAAGAGAGAGTTCCATCAGGTTTC[14]|TATAAAGAGAGAGTTCCATCAGGTTT[6]|TATAAAGAGAGAGTTCCATCAGGTTTCTT[3]|TATAAAGAGAGAGTTCCATCAGGTTTCTTCCA[2]|TATAAAGAGAGAGTTCCATCAGGTT[2]|TATAAAGAGAGAGTTCCATCAGG[2]|TATAAAGAGAGAGTTCCATCAGGT[1]
chr9	+	67562320	GAATTCAATGATATGAAAAGGCAAGGTATAC[1]	-	67562329	CATTGAATTCACAAATACAAATCAGG[1]
chr7	+	80961802	TGCCCAGCAACGACATGTGCCCC[3]	-	80961811	TTGCTGGGCAAAAGGCAACACGTATTAAAC[1]
chr15	+	74469376	TAAACACCTAGACTCTAACGCTGAGAC[3]|TAAACACCTAGACTCTAACGCTGAGACTTC[3]|TAAACACCTAGACTCTAACGCTGAGACTT[2]|TAAACACCTAGACTCTAACGCTGAGACTTCTT[1]	-	74469385	TAGGTGTTTAAAAAACAATCCATT[1]
chr10	+	75301457	TGTCAGTTACTAGCTGAGTGACCTTGAGCA[1]	-	75301466	GTAACTGACAGGACCCTTATTTCAAA[1]
chr13	+	24025814	ATGTCTGTCACAAAGGAGTTCATGATGCTC[4]|ATGTCTGTCACAAAGGAGTTCATGATGCT[1]	-	24025823	TGACAGACATCTTCGAGCGCATCGCGA[7]|TGACAGACATCTTCGAGCGCATCGCGAGC[5]|TGACAGACATCTTCGAGCGCATCGCGAG[4]
chr18	+	67222166	AGCTATGACATAAGCCACATTCA[1]	-	67222175	TGTCATAGCTCTCTGAGACTCAGAAAAAAC[100]|TGTCATAGCTCTCTGAGACTCAGAAAAAA[44]|TGTCATAGCTCTCTGAGACTCAGAAAAA[31]|TGTCATAGCTCTCTGAGACTCAGAAAA[19]|TGTCATAGCTCTCTGAGACTCAGAAAAAACA[15]|TGTCATAGCTCTCTGAGACTCAGAAA[12]|TGTCATAGCTCTCTGAGACTCAGAA[5]|TGTCATAGCTCTCTGAGACTCAGA[3]|TGTCATAGCTCTCTGAGACTCAGAAAAAACAA[3]|TGTCATAGCTCTCTGAGACTCAG[2]
chr18	+	67217765	CCACGGAACATATGAAGTTCCCTTACACAGC[1]	-	67217774	TGTTCCGTGGGGGTGCACCAGTGACCCTTTGT[2]
chr2	+	92382467	TGCAGAGCCGGAGAACGGGATGCGT[5]|TGCAGAGCCGGAGAACGGGATGCGTCCAG[3]|TGCAGAGCCGGAGAACGGGATGCGTCCAGG[1]|TGCAGAGCCGGAGAACGGGATGCGTC[1]|TGCAGAGCCGGAGAACGGGATGC[1]	-	92382476	CGGCTCTGCAAGGAAGCTTCCTCTTCCTTGAC[1]
chr9	+	67573949	CCAGTGTCTAGAAGTTATCACCAAGGAGCTA[1]	-	67573958	TAGACACTGGGAGAAAAATCCTCAAC[43]|TAGACACTGGGAGAAAAATCCTCAACAGTT[5]|TAGACACTGGGAGAAAAATCCTCAACAGT[5]|TAGACACTGGGAGAAAAATCCTCAACA[3]|TAGACACTGGGAGAAAAATCCTCAACAGTTGT[2]|TAGACACTGGGAGAAAAATCCTCAACAG[2]|TAGACACTGGGAGAAAAATCCTCAA[2]|TAGACACTGGGAGAAAAATCCTCAACAGTTG[1]
chr17	+	66555968	AAGTAAACTACAACAGACATATACTTTAT[4]|AAGTAAACTACAACAGACATATACTTTATA[2]|AAGTAAACTACAACAGACATATACTTT[2]|AAGTAAACTACAACAGACATATACTTTATAC[1]|AAGTAAACTACAACAGACATATACTTTATACA[1]|AAGTAAACTACAACAGACATATACTTTA[1]	-	66555977	TAGTTTACTTTGTATTGATGTGACAGA[4]|TAGTTTACTTTGTATTGATGTGACAGAC[2]
chr6	+	127755307	TAGCTACTTTCACAGCAGTTGGGATGG[99]|TAGCTACTTTCACAGCAGTTGGGATGGTG[89]|TAGCTACTTTCACAGCAGTTGGGATGGTGA[68]|TAGCTACTTTCACAGCAGTTGGGATG[39]|TAGCTACTTTCACAGCAGTTGGGATGGT[27]|TAGCTACTTTCACAGCAGTTGGGAT[8]|TAGCTACTTTCACAGCAGTTGGGATGGTGAG[4]|TAGCTACTTTCACAGCAGTTGGGA[3]|TAGCTACTTTCACAGCAGTTGGG[2]	-	127755316	AAAGTAGCTAGTGTCGTCCCTTGAAGTTATC[2]|AAAGTAGCTAGTGTCGTCCCTTGAAGTTATCA[2]
chr15	+	59093277	TGGGGTGTTAACTCAATGCCCAGCCA[1]	-	59093286	TAACACCCCATTGAAATTGGGAAACTACTC[3]|TAACACCCCATTGAAATTGGGAAAC[1]
chr17	+	66539816	GCATCTATCAGGTGACTCACACC[1]	-	66539825	TGATAGATGCCTGAATAAAACATGTGAC[11]|TGATAGATGCCTGAATAAAACATGTGACA[9]|TGATAGATGCCTGAATAAAACATGTGACAGA[3]|TGATAGATGCCTGAATAAAACATGTGACAG[3]|TGATAGATGCCTGAATAAAACATGTGA[3]|TGATAGATGCCTGAATAAAACATGT[1]|TGATAGATGCCTGAATAAAACATGTG[1]
chr8	+	28406656	ATGCGGTCCATCCCCATCTCCACAAAGT[1]	-	28406665	TGGACCGCATGCCTAGCTTGATGCCTG[3]|TGGACCGCATGCCTAGCTTGATGCCTGC[1]
chr6	+	87939464	AGGGTTTCTATTGTTGTGCTTTGACATGTG[1]	-	87939473	TAGAAACCCTGGAAATTTGAGCAGGTG[2]|TAGAAACCCTGGAAATTTGAGCAGGT[2]|TAGAAACCCTGGAAATTTGAGCAGGTGCTCT[2]|TAGAAACCCTGGAAATTTGAGCAGG[1]|TAGAAACCCTGGAAATTTGAGCAGGTGCTCTC[1]|TAGAAACCCTGGAAATTTGAGCAGGTGCTC[1]
chr7	+	80961051	TTTTCTGATAAAAAAAATACAGGCTTGGC[1]|TTTTCTGATAAAAAAAATACAGGCTTGGCA[1]	-	80961060	TATCAGAAAAAAATTAGCAATGTTGGGTTC[21]|TATCAGAAAAAAATTAGCAATGTTGGGTTCA[4]|TATCAGAAAAAAATTAGCAATGTTGG[2]|TATCAGAAAAAAATTAGCAATGTTGGGTT[2]|TATCAGAAAAAAATTAGCAATGTTGGG[2]|TATCAGAAAAAAATTAGCAATGTTGGGT[2]
chr10	+	62127434	TAATGCCTTTCTACTTAGTTCTTCTG[7]|TAATGCCTTTCTACTTAGTTCTTCTGAGT[7]|TAATGCCTTTCTACTTAGTTCTTCTGAGTT[6]|TAATGCCTTTCTACTTAGTTCTTCTGAG[1]|TAATGCCTTTCTACTTAGTTCTTCTGA[1]|TAATGCCTTTCTACTTAGTTCTTCT[1]	-	62127443	AAAGGCATTACAAATCCCTGAGGCGGAG[1]
chr17	+	66556143	TTAACTTACATTAACTACCCCACTGTCCA[1]	-	66556152	TGTAAGTTAAACAACAGCTTGTGGCAGT[2]
chr5	+	150626308	AAACATGTTAACTTTGTCCTTCGTGT[1]	-	150626317	TAACATGTTTAGGGTAGTGGGTGG[21]|TAACATGTTTAGGGTAGTGGGTG[7]|TAACATGTTTAGGGTAGTGGGTGGG[5]|TAACATGTTTAGGGTAGTGGGTGGGG[1]|TAACATGTTTAGGGTAGTGGGTGGGGT[1]
chr13	+	51005713	GACAGCAAGACTATCTAAGGAACTGGAAAA[2]|GACAGCAAGACTATCTAAGGAACTG[1]	-	51005722	TCTTGCTGTCATCAGTTTTGTCTGAAAG[1]
chr11	+	5430465	CAAAAGCTTAAGCACCTGACAATTAGC[1]	-	5430474	TAAGCTTTTGTGCAGTAAGCCTAAAAGTTAGC[1]|TAAGCTTTTGTGCAGTAAGCCTAAAAGT[1]|TAAGCTTTTGTGCAGTAAGCCTAAAAGTTA[1]|TAAGCTTTTGTGCAGTAAGCCTAAAAGTTAG[1]
chr2	+	92381063	TAAGCTGATTTTACTATTCCCATCC[1]	-	92381072	AATCAGCTTAGGGACTTGATGCGGGGTA[1]
chr17	+	27437372	TGCTTAGTCAGCTCCCTCACACCACTTCC[1]	-	27437381	TGACTAAGCAGTAAGTAGAAGAGAGC[27]|TGACTAAGCAGTAAGTAGAAGAGAGCATC[26]|TGACTAAGCAGTAAGTAGAAGAGAGCA[16]|TGACTAAGCAGTAAGTAGAAGAGAGCAT[12]|TGACTAAGCAGTAAGTAGAAGAGAGCATCC[5]|TGACTAAGCAGTAAGTAGAAGAGAG[5]|TGACTAAGCAGTAAGTAGAAGAGA[3]|TGACTAAGCAGTAAGTAGAAGAGAGCATCCAG[1]
chr17	+	27467321	TTCACACATTCAGAGCCAACAATTCCCAAC[28]|TTCACACATTCAGAGCCAACAATTCCC[12]|TTCACACATTCAGAGCCAACAATTCCCAACA[10]|TTCACACATTCAGAGCCAACAATTCCCAA[8]|TTCACACATTCAGAGCCAACAATTCCCA[7]|TTCACACATTCAGAGCCAACAATTCC[5]|TTCACACATTCAGAGCCAACAAT[4]|TTCACACATTCAGAGCCAACAATT[1]	-	27467330	AATGTGTGAAGAACCCAGCAGCTATC[1]
chr6	+	127747969	GTGTTTCTTCCTTCACCACTCAGGAAATC[2]|GTGTTTCTTCCTTCACCACTCAGGAAAT[2]|GTGTTTCTTCCTTCACCACTCAGGAAA[1]|GTGTTTCTTCCTTCACCACTCAGG[1]	-	127747978	GAAGAAACACAGAAAACCAAATTGTCC[1]
chr17	+	27444156	GGTTTCGTCCTGTGGCCCCACCATTCCT[1]	-	27444165	GGACGAAACCTTGGAAGCACACGGTCC[3]|GGACGAAACCTTGGAAGCACACGGTCCCTA[1]|GGACGAAACCTTGGAAGCACACGGTC[1]
chr6	+	127755317	CACAGCAGTTGGGATGGTGAGGATG[1]	-	127755326	AACTGCTGTGAAAGTAGCTAGTGTCGTCC[1]
chr17	+	27485112	TTGGCTTCTTGGCTTCCACAGAACTGT[11]|TTGGCTTCTTGGCTTCCACAGAACTGTGT[7]|TTGGCTTCTTGGCTTCCACAGAACT[3]|TTGGCTTCTTGGCTTCCACAGAACTGTGTA[3]|TTGGCTTCTTGGCTTCCACAGAA[2]|TTGGCTTCTTGGCTTCCACAGAACTG[2]|TTGGCTTCTTGGCTTCCACAGAACTGTG[1]	-	27485121	AAGAAGCCAAGAGGGCTTGCAACTGTTTTCC[1]
chr15	+	59103188	TTGCAAGTCATTGCTGAGGACCA[2]	-	59103197	TGACTTGCAAGTTCTGCTGGGCAAGA[8]|TGACTTGCAAGTTCTGCTGGGCAAGAAC[4]|TGACTTGCAAGTTCTGCTGGGCAAGAACAGA[2]|TGACTTGCAAGTTCTGCTGGGCAAG[1]|TGACTTGCAAGTTCTGCTGGGCAAGAA[1]|TGACTTGCAAGTTCTGCTGGGCAAGAACA[1]|TGACTTGCAAGTTCTGCTGGGCAAGAACAGAA[1]
chr9	+	54063342	ACGGTGCAGAACACTGGTCCTAGAG[1]	-	54063351	TCTGCACCGTTAGCATCTATATTGAGATTT[2]|TCTGCACCGTTAGCATCTATATTGAGA[1]
chr17	+	66544880	CCTTCAGTTCCTAGGTCTTTTCTGAATGG[1]	-	66544889	GAACTGAAGGTGGAAGTCCAGAAACGT[1]
chr17	+	66539873	TGTTTAATATCTGGGATTCAATGCTGC[1]	-	66539882	ATATTAAACATATGATGGATAAAATTGG[2]|ATATTAAACATATGATGGATAAAATTGGT[1]
chr15	+	59094548	AAAAGTCAAAAGAATAGTAAGATCCCA[1]	-	59094557	TTTGACTTTTCAACTGCTTTGAGGGTATGG[2]|TTTGACTTTTCAACTGCTTTGAGGGTA[1]
chr2	+	92419128	TATGTACATGGGTAGGTGCAGATTC[8]|TATGTACATGGGTAGGTGCAGATTCA[8]|TATGTACATGGGTAGGTGCAGATT[6]|TATGTACATGGGTAGGTGCAGATTCATGT[3]|TATGTACATGGGTAGGTGCAGATTCAT[3]	-	92419137	CATGTACATATAACCAAGTGTCATACAC[1]|CATGTACATATAACCAAGTGTCATACACAC[1]
chr7	+	77055241	TTGCAGAGTTTACAATGTATTGTGGTGCAA[40]|TTGCAGAGTTTACAATGTATTGTGGTGCA[19]|TTGCAGAGTTTACAATGTATTGTGGTG[16]|TTGCAGAGTTTACAATGTATTGTGGTGCAAT[12]|TTGCAGAGTTTACAATGTATTGTGGTGC[10]|TTGCAGAGTTTACAATGTATTGTGGT[4]|TTGCAGAGTTTACAATGTATTGTGGTGCAATT[2]	-	77055250	AACTCTGCAAGGGAGGCTCCTAGTTT[1]
chr5	+	150629097	TTCAAGCACATGACGAGGGATGGATATAAA[1]|TTCAAGCACATGACGAGGGATGGAT[1]	-	150629106	TGTGCTTGAAGTGTCTGCTGCAGAGACCA[10]|TGTGCTTGAAGTGTCTGCTGCAGAGACC[5]|TGTGCTTGAAGTGTCTGCTGCAGAGA[3]|TGTGCTTGAAGTGTCTGCTGCAGAGACCAG[3]|TGTGCTTGAAGTGTCTGCTGCAGAGAC[2]
chr5	+	113782655	TAGTGAGATTTAAAAAAAAAGAGGG[18]|TAGTGAGATTTAAAAAAAAAGAGGGG[17]|TAGTGAGATTTAAAAAAAAAGAGGGGG[7]|TAGTGAGATTTAAAAAAAAAGAGG[6]|TAGTGAGATTTAAAAAAAAAGAGGGGGG[2]	-	113782664	AATCTCACTATTTGATTCCCAAGCCAGG[1]
chr12	+	99659277	TCAAAAGGATGAAGGATGCAGGAAAAC[2]|TCAAAAGGATGAAGGATGCAGGAAAACTTT[1]	-	99659286	ATCCTTTTGAATGAGGCCAACCAAGCAG[1]
chr6	+	127749217	CTTTCTACAAGGTATGATTTTGAGCTCATG[68]|CTTTCTACAAGGTATGATTTTGAGCTCATGT[62]|CTTTCTACAAGGTATGATTTTGAGCTCAT[50]|CTTTCTACAAGGTATGATTTTGAGCTCA[19]|CTTTCTACAAGGTATGATTTTGAGCTC[8]|CTTTCTACAAGGTATGATTTTGAGCT[2]|CTTTCTACAAGGTATGATTTTGAGCTCATGTA[1]	-	127749226	TTGTAGAAAGCAGGGAAAATATTAGAACA[1]
chr7	+	53095106	CTTCATAGCAATAGAACAGTAAAGCACCTA[1]	-	53095115	TGCTATGAAGAGACACCATAACCACGGCAAT[1]
chr6	+	127739111	ACTCCTGAAAACTACCTTAAGCAGTGAGGA[1]	-	127739120	TTTCAGGAGTTACACGACGGAAGTCTCTC[3]|TTTCAGGAGTTACACGACGGAAGTCTC[2]|TTTCAGGAGTTACACGACGGAAGTCTCTCT[2]|TTTCAGGAGTTACACGACGGAAGTC[1]|TTTCAGGAGTTACACGACGGAAGTCT[1]|TTTCAGGAGTTACACGACGGAAGT[1]
chr9	+	67586466	TGAATGCAGTGATATTACAGGCAGA[22]|TGAATGCAGTGATATTACAGGCAGATGGTT[16]|TGAATGCAGTGATATTACAGGCAGATGGT[6]|TGAATGCAGTGATATTACAGGCAGAT[4]|TGAATGCAGTGATATTACAGGCA[3]|TGAATGCAGTGATATTACAGGCAGATG[2]|TGAATGCAGTGATATTACAGGCAGATGGTTG[2]|TGAATGCAGTGATATTACAGGCAG[2]	-	67586475	ACTGCATTCAGTACTGTGCTCATGTTCAG[1]
chr14	+	20461862	CTTCCTTCAAATGAAAAGCAGAGCC[1]	-	20461871	TTGAAGGAAGCAAAAATAGTTTGTGTCCCC[1]
chr18	+	67216453	GTACTTTAAAGAGCGAACAAAAGTAAA[2]|GTACTTTAAAGAGCGAACAAAAGTAAAA[1]|GTACTTTAAAGAGCGAACAAAAGTAAAAC[1]	-	67216462	TTTAAAGTACCTGGGACGTAGAAAGTGCT[13]|TTTAAAGTACCTGGGACGTAGAAAGTGC[6]|TTTAAAGTACCTGGGACGTAGAAAGTGCTG[4]|TTTAAAGTACCTGGGACGTAGAAAGT[2]|TTTAAAGTACCTGGGACGTAGAA[1]|TTTAAAGTACCTGGGACGTAGAAAG[1]
chr5	+	150629557	TTAATTTTCAGTGTGTAACCAAACGCATAG[1]	-	150629566	TGAAAATTAACCAAAAGCATATGTGAAA[55]|TGAAAATTAACCAAAAGCATATGTGAAAG[14]|TGAAAATTAACCAAAAGCATATGTGAA[5]|TGAAAATTAACCAAAAGCATATGTGA[3]|TGAAAATTAACCAAAAGCATATGTGAAAGGTC[2]|TGAAAATTAACCAAAAGCATATGT[2]|TGAAAATTAACCAAAAGCATATG[1]
chr2	+	92382562	TGCCTACTCATTTCTTCTGGTCAAAAGAAC[34]|TGCCTACTCATTTCTTCTGGTCAAAAGAA[21]|TGCCTACTCATTTCTTCTGGTCAAAAGA[14]|TGCCTACTCATTTCTTCTGGTCAAAA[9]|TGCCTACTCATTTCTTCTGGTCAAAAG[5]|TGCCTACTCATTTCTTCTGGTCAAA[3]|TGCCTACTCATTTCTTCTGGTCA[1]	-	92382571	TGAGTAGGCAGGCTCCTGCCCACCCC[1]
chr15	+	74469257	TGAGTTTTTCTAGTTAGATCTTTTGGCC[13]|TGAGTTTTTCTAGTTAGATCTTTTGGC[12]|TGAGTTTTTCTAGTTAGATCTTTTGGCCC[11]|TGAGTTTTTCTAGTTAGATCTTTTGGCCCC[7]|TGAGTTTTTCTAGTTAGATCTTTTGG[1]	-	74469266	GAAAAACTCAGCGAAGACTGCACTGCTG[1]
chr6	+	127756779	GACAAAGCTGTTCCCATATGTGAGCAAATA[5]|GACAAAGCTGTTCCCATATGTGAGCAAA[1]|GACAAAGCTGTTCCCATATGTGAGCAAATACC[1]	-	127756788	CAGCTTTGTCAAAGACTGGATCAGGTATGCA[1]
chr7	+	132473558	CTCATCTAGAAAACTGCAAGAAGTTGTTGA[1]	-	132473567	TCTAGATGAGATAGTGGTAGGCAGGGC[1]
chr15	+	59129759	TTGTCTGTTGATTTGGATTCAATCTCTTTTT[4]|TTGTCTGTTGATTTGGATTCAATCTCTT[2]|TTGTCTGTTGATTTGGATTCAATCTCTTT[2]|TTGTCTGTTGATTTGGATTCAATCTC[1]|TTGTCTGTTGATTTGGATTCAATCTCTTTT[1]	-	59129768	CAACAGACAATGGGAATTCAATTCATTCCCAT[1]
chr10	+	62128381	TCTGTTCTTCATATTTTTGCATTAGGGCAGT[1]	-	62128390	GAAGAACAGAAAAAATATAACAGCCAGGGCA[1]
chr7	+	80968748	TTTGATACAAGGGTTCTGTCTCCATTAA[104]|TTTGATACAAGGGTTCTGTCTCCATTAAT[76]|TTTGATACAAGGGTTCTGTCTCCATTA[34]|TTTGATACAAGGGTTCTGTCTCCATT[12]|TTTGATACAAGGGTTCTGTCTCCAT[3]|TTTGATACAAGGGTTCTGTCTCCA[2]|TTTGATACAAGGGTTCTGTCTCCATTAATG[1]	-	80968757	TTGTATCAAATATTTGTAAGCAGTCAAGA[1]
chr6	+	128398565	TAAGGATGCAGTAATATGGTTTGTCT[2]|TAAGGATGCAGTAATATGGTTTGTCTG[1]|TAAGGATGCAGTAATATGGTTTGTCTGG[1]	-	128398574	TGCATCCTTAATCCCCTGTAACTGTGACT[3]
chr6	+	127756384	TGTTGTTGTTTCTGGCCTCTGGGG[2]|TGTTGTTGTTTCTGGCCTCTGGGGAAT[1]|TGTTGTTGTTTCTGGCCTCTGGGGA[1]|TGTTGTTGTTTCTGGCCTCTGGG[1]|TGTTGTTGTTTCTGGCCTCTGGGGAA[1]	-	127756393	AACAACAACAGAGCAACTGACTTGGTCATT[1]
chr9	+	67562225	GCTTCTAGGAACACTCCAACAAAACTATGGT[1]|GCTTCTAGGAACACTCCAACAAAACTATGGTT[1]	-	67562234	TCCTAGAAGCCAGCGCTTTGCTGCTGGGAG[1]|TCCTAGAAGCCAGCGCTTTGCTGCTGGGAGG[1]
chr15	+	72932265	AAAGACACAAGGTGAGGGAGGGC[1]	-	72932274	TTGTGTCTTTGGATTTGTTCAGCCA[1]|TTGTGTCTTTGGATTTGTTCAGCCATTT[1]|TTGTGTCTTTGGATTTGTTCAGCCATTTT[1]
chr17	+	27456467	AAGACCTTTAGCAATCAGCAAAAGTCTTG[2]	-	27456476	TAAAGGTCTTGATGGAGCATGACTAG[35]|TAAAGGTCTTGATGGAGCATGACTAGG[10]|TAAAGGTCTTGATGGAGCATGACTA[6]|TAAAGGTCTTGATGGAGCATGAC[5]|TAAAGGTCTTGATGGAGCATGACTAGGGC[5]|TAAAGGTCTTGATGGAGCATGACTAGGGCG[5]|TAAAGGTCTTGATGGAGCATGACT[4]|TAAAGGTCTTGATGGAGCATGACTAGGG[1]|TAAAGGTCTTGATGGAGCATGACTAGGGCGG[1]
chr10	+	66158217	TGCCATTTGAAAGGCTAGGATGTGGCAAA[1]	-	66158226	TCAAATGGCAGCAAAACTCGGGTCA[1]|TCAAATGGCAGCAAAACTCGGGT[1]
chr14	+	25185187	AATCTCCATAACGTCCAAGTACA[1]	-	25185196	TATGGAGATTATGAATGTCTTACCCTGGCC[1]|TATGGAGATTATGAATGTCTTACCCT[1]|TATGGAGATTATGAATGTCTTACCCTGG[1]
chr17	+	27485379	TCCAGGGTGGAGGCCAGGCAAAGAC[1]	-	27485388	CCACCCTGGAGTGATACTCCATACCAGGCA[1]
chr18	+	67212923	GATCTGAGCAGAGTGGCAGGCATAATA[1]	-	67212932	TGCTCAGATCTTACTTAGAGACACCACACT[16]|TGCTCAGATCTTACTTAGAGACACCACAC[6]|TGCTCAGATCTTACTTAGAGACACCACA[3]|TGCTCAGATCTTACTTAGAGACACCACACTG[2]|TGCTCAGATCTTACTTAGAGACACCAC[2]|TGCTCAGATCTTACTTAGAGACACCACACTGC[1]|TGCTCAGATCTTACTTAGAGACAC[1]
chr17	+	66540929	TACTCTCATAGGATACTTATTCTCAT[1]	-	66540938	TATGAGAGTAGGATACTTATTTGGTCTTG[6]|TATGAGAGTAGGATACTTATTTGGTCT[3]|TATGAGAGTAGGATACTTATTTGGTC[3]|TATGAGAGTAGGATACTTATTTGGTCTT[2]|TATGAGAGTAGGATACTTATTTGGTCTTGG[1]
chr17	+	27492723	TGAGAACCCACAAGCAAGAAGAGAGCAGA[68]|TGAGAACCCACAAGCAAGAAGAGA[47]|TGAGAACCCACAAGCAAGAAGAGAGCAG[43]|TGAGAACCCACAAGCAAGAAGAGAGCA[41]|TGAGAACCCACAAGCAAGAAGAGAGC[35]|TGAGAACCCACAAGCAAGAAGAG[23]|TGAGAACCCACAAGCAAGAAGAGAG[9]|TGAGAACCCACAAGCAAGAAGAGAGCAGAG[6]|TGAGAACCCACAAGCAAGAAGAGAGCAGAGC[4]	-	27492732	TGGGTTCTCAGGGCCGTAGGCGTGC[1]
chr17	+	66529425	TTGACTGCAAGCAAGAAATGATTCTGG[1]	-	66529434	TTGCAGTCAAAACAGTTAATTCTATGGGG[1]|TTGCAGTCAAAACAGTTAATTCTATGGGGT[1]|TTGCAGTCAAAACAGTTAATTCTATGG[1]|TTGCAGTCAAAACAGTTAATTCTATGGG[1]
chr5	+	113765116	GCAGGGTAGATAACCCAGACTGAAAAGGTG[1]	-	113765125	TCTACCCTGCTGTCCCGTTGTCTCCTG[1]
chr7	+	60163772	GTTCATATCTCCAGATTTTTTTGGCCTCT[1]	-	60163781	AGATATGAACTAAGAAGAGAGAA[1]
chr17	+	66573026	TTCTATGTGAGTATGTGCGCCATGCAGC[1]|TTCTATGTGAGTATGTGCGCCATGCAG[1]	-	66573035	TCACATAGAAACGGCAAGACAGGGAAGA[1]
chr7	+	77055136	TCTTTTGGGGTTTGTTGTCATTTTGTTTTGT[1]|TCTTTTGGGGTTTGTTGTCATTTTGTT[1]	-	77055145	CCCCAAAAGAAACAAAAAGAGAGAGGTTCA[1]
chr7	+	77053692	GAAACTAGGAAGGAAAGAAACTGGACTGTT[1]	-	77053701	TCCTAGTTTCTACACCTGACGGACTGGTTT[3]|TCCTAGTTTCTACACCTGACGGACTGGTTTC[1]
chr7	+	77054984	TGATGCCGAAAAGCAGAAGGGATGGGG[2]|TGATGCCGAAAAGCAGAAGGGATG[2]|TGATGCCGAAAAGCAGAAGGGATGGG[1]|TGATGCCGAAAAGCAGAAGGGATGG[1]|TGATGCCGAAAAGCAGAAGGGAT[1]	-	77054993	TTCGGCATCATCCTGCTACCTCAGGACTCA[1]
chr6	+	127750607	TATCTAGCTCGTGCTCTACACTGGGA[6]|TATCTAGCTCGTGCTCTACACTGGGACC[4]|TATCTAGCTCGTGCTCTACACTGG[3]|TATCTAGCTCGTGCTCTACACTGGGACCA[2]|TATCTAGCTCGTGCTCTACACTGGGAC[1]|TATCTAGCTCGTGCTCTACACTG[1]|TATCTAGCTCGTGCTCTACACTGGG[1]	-	127750616	GAGCTAGATATGCAGTCTGTGTGGCATTCCTC[1]|GAGCTAGATATGCAGTCTGTGTGGCATTC[1]
chr7	+	80960783	AAATTTCAAATGGACCACAGTGACAACTG[1]	-	80960792	TTTGAAATTTTATTACTCTGTGGTTAGGGT[5]|TTTGAAATTTTATTACTCTGTGGTTA[3]|TTTGAAATTTTATTACTCTGTGGTTAGGG[3]|TTTGAAATTTTATTACTCTGTGGT[1]|TTTGAAATTTTATTACTCTGTGGTTAG[1]
chr6	+	128397178	TAAGAACAGAAAGAAATCTCCTGTAGTCTGT[7]|TAAGAACAGAAAGAAATCTCCTGTAGTCT[4]|TAAGAACAGAAAGAAATCTCCTGTAGTC[4]|TAAGAACAGAAAGAAATCTCCTGTAG[1]|TAAGAACAGAAAGAAATCTCCTGTAGTCTG[1]	-	128397187	TCTGTTCTTATAAAGGCTTTCATACAACAA[1]
chr7	+	80969112	TTCATTCCTCAGTACCTAAGCTGCTTTTA[8]|TTCATTCCTCAGTACCTAAGCTGC[3]|TTCATTCCTCAGTACCTAAGCTGCTTT[3]|TTCATTCCTCAGTACCTAAGCTGCTTTT[2]|TTCATTCCTCAGTACCTAAGCTGCTTTTATAG[2]|TTCATTCCTCAGTACCTAAGCTGCTTTTATA[2]|TTCATTCCTCAGTACCTAAGCTGCTTTTAT[2]	-	80969121	GAGGAATGAAGACTTTCCCCATCAGAGGT[1]
chr10	+	75321815	TCCATGACACATATTACCGGCTCCATTTGC[13]|TCCATGACACATATTACCGGCTCCATT[8]|TCCATGACACATATTACCGGCTCCAT[4]|TCCATGACACATATTACCGGCTCCATTT[3]|TCCATGACACATATTACCGGCTCCATTTG[3]|TCCATGACACATATTACCGGCTCC[1]|TCCATGACACATATTACCGGCTCCATTTGCC[1]	-	75321824	GTGTCATGGAAGGGGAGGTGCTTGGATAC[1]
chr6	+	127748130	TACTTCTCAACAGTGAACGTCTGCTGTCGCC[6]|TACTTCTCAACAGTGAACGTCTGCTGTC[3]|TACTTCTCAACAGTGAACGTCTGCTGTCGC[1]|TACTTCTCAACAGTGAACGTCTGCTGTCG[1]	-	127748139	TTGAGAAGTACTCCAGAGTCATTTTTGCCAT[1]
chr6	+	83720060	AGAAATGCAAGAGCCAATGAGATGAAGG[1]	-	83720069	TTGCATTTCTGTTGCATCTTGGCCCGCT[1]
chr18	+	67220393	AGCTGTCCTAAAACACTGTCTGTGT[1]	-	67220402	TAGGACAGCTGGGAGTTTCTCAGTGCT[3]|TAGGACAGCTGGGAGTTTCTCAGTG[3]|TAGGACAGCTGGGAGTTTCTCAGTGCTGG[3]|TAGGACAGCTGGGAGTTTCTCAGTGCTG[2]|TAGGACAGCTGGGAGTTTCTCAGTGCTGGA[2]|TAGGACAGCTGGGAGTTTCTCAGT[2]|TAGGACAGCTGGGAGTTTCTCAGTGC[1]
chr4	+	123570189	AACATGAAGATTTGGAGAACCACAATAC[1]	-	123570198	TCTTCATGTTGGATCATGGGCAAGCCAC[2]|TCTTCATGTTGGATCATGGGCAAGCCACCAG[1]|TCTTCATGTTGGATCATGGGCAAG[1]
chr2	+	92383358	TTATTATTTCCATTTTCCATTTTCCATGA[2]|TTATTATTTCCATTTTCCATTTTCCATGAAC[1]	-	92383367	GAAATAATAAATGCAACACTTCCTAGAAA[1]
chr12	+	99661100	TTCCAGATCTGTATGTACTTGGGCACATAGC[4]|TTCCAGATCTGTATGTACTTGGGCA[2]|TTCCAGATCTGTATGTACTTGGGCACATAG[2]|TTCCAGATCTGTATGTACTTGGG[1]|TTCCAGATCTGTATGTACTTGGGCACATA[1]|TTCCAGATCTGTATGTACTTGGGCAC[1]	-	99661109	AGATCTGGAAGTGACTCCTTATCGTT[1]
chr6	+	127735708	ACATCTTGCAGTGATGCCATCTGATTCCATT[2]|ACATCTTGCAGTGATGCCATCTGATTCCA[1]	-	127735717	TGCAAGATGTTCATCGATACCTTCGTGGAGC[122]|TGCAAGATGTTCATCGATACCTTCGTGGAG[84]|TGCAAGATGTTCATCGATACCTTCGTGGA[14]|TGCAAGATGTTCATCGATACCTTCGT[3]|TGCAAGATGTTCATCGATACCTTCGTGG[2]|TGCAAGATGTTCATCGATACCTTCGTG[2]|TGCAAGATGTTCATCGATACCTTCG[1]|TGCAAGATGTTCATCGATACCTTC[1]
chr7	+	80962398	CACAGTTACAACAGGAGCAAAGAAACTT[1]	-	80962407	TGTAACTGTGAAGATAATGATGGTTCCTCA[1]
chr9	+	67560598	TGGACAATAAGACTCTTCCTGCTGCAGACTC[1]	-	67560607	TTATTGTCCAGGTCCCTTTGACTTGTCT[1]
chr17	+	27468538	TAGGCAAGCAAAAGAAAAGAGCAGGAAC[43]|TAGGCAAGCAAAAGAAAAGAGCAGGAACTGC[28]|TAGGCAAGCAAAAGAAAAGAGCAGGAACTG[14]|TAGGCAAGCAAAAGAAAAGAGCAGGAA[6]|TAGGCAAGCAAAAGAAAAGAGCAGGAACT[6]|TAGGCAAGCAAAAGAAAAGAGCAGGAACTGCC[5]|TAGGCAAGCAAAAGAAAAGAGCAGGA[3]|TAGGCAAGCAAAAGAAAAGAGCAGG[3]|TAGGCAAGCAAAAGAAAAGAGCAG[2]|TAGGCAAGCAAAAGAAAAGAGCA[1]	-	27468547	TGCTTGCCTAACTGTGGGGAAAAATAAAAAC[1]
chr12	+	99658846	TACCTTCTATGGCAGGGAAATTTTCTCACTC[1]|TACCTTCTATGGCAGGGAAATTTTCTC[1]	-	99658855	ATAGAAGGTACCAAAAGGCAGTCACGTCATG[1]|ATAGAAGGTACCAAAAGGCAGTCACGT[1]
chr17	+	27445355	TGAGGTGGGAAGGCCCACCCTGAGTCTGGTGG[1]	-	27445364	TCCCACCTCAGCTAAACCTTTCTGGGAAC[38]|TCCCACCTCAGCTAAACCTTTCTGGGAA[12]|TCCCACCTCAGCTAAACCTTTCTGGGAACT[10]|TCCCACCTCAGCTAAACCTTTCTGGGAACTC[4]|TCCCACCTCAGCTAAACCTTTCTGG[1]|TCCCACCTCAGCTAAACCTTTCTGGGA[1]
chr14	+	24909596	TGCTTCTCACTAGAGACTGACAAATACTGC[202]|TGCTTCTCACTAGAGACTGACAAATACTGCA[18]|TGCTTCTCACTAGAGACTGACAAATACTG[10]|TGCTTCTCACTAGAGACTGACAAATACT[8]|TGCTTCTCACTAGAGACTGACAAATA[3]|TGCTTCTCACTAGAGACTGACAAATAC[2]|TGCTTCTCACTAGAGACTGACAAAT[2]|TGCTTCTCACTAGAGACTGACAAATACTGCAG[1]|TGCTTCTCACTAGAGACTGACAAA[1]|TGCTTCTCACTAGAGACTGACAA[1]	-	24909605	GTGAGAAGCATTCTTTGTATAAGTAGGT[1]
chr5	+	150627423	GGCGATTATAAAGGCAATGAGCGCCAG[1]	-	150627432	TATAATCGCCATCCCCACAACCACC[3]|TATAATCGCCATCCCCACAACCACCC[2]|TATAATCGCCATCCCCACAACCACCCC[2]|TATAATCGCCATCCCCACAACCAC[1]|TATAATCGCCATCCCCACAACCACCCCCAAG[1]|TATAATCGCCATCCCCACAACCA[1]
chr10	+	70843962	AGTTTTTCCACAATGGCTTCTGTTTAAGA[5]|AGTTTTTCCACAATGGCTTCTGTTTAAGAA[2]|AGTTTTTCCACAATGGCTTCTGTTTAAG[2]|AGTTTTTCCACAATGGCTTCTGTTTA[1]|AGTTTTTCCACAATGGCTTCTGTT[1]	-	70843971	TGGAAAAACTTGGAGACGCCTGTAACGAAA[2]|TGGAAAAACTTGGAGACGCCTGTAACGA[2]|TGGAAAAACTTGGAGACGCCTGTAACGAA[1]|TGGAAAAACTTGGAGACGCCTGTAA[1]
chr17	+	27468829	TAATAAACTCATCTGAGTTTGAAGAAGGC[279]|TAATAAACTCATCTGAGTTTGAAGAAGGCT[256]|TAATAAACTCATCTGAGTTTGAAGAAGGCTT[180]|TAATAAACTCATCTGAGTTTGAAGAAGG[45]|TAATAAACTCATCTGAGTTTGAAGA[12]|TAATAAACTCATCTGAGTTTGAAGAA[9]|TAATAAACTCATCTGAGTTTGAAGAAG[5]	-	27468838	GAGTTTATTAAAAATAAACAAAA[1]|GAGTTTATTAAAAATAAACAAAAA[1]
chr7	+	80960678	CATTCTGGCAGAACGTCCTGAATGACAACCT[1]|CATTCTGGCAGAACGTCCTGAATGACAACC[1]	-	80960687	TGCCAGAATGACAACAGTGTCGTCTCAAACC[29]|TGCCAGAATGACAACAGTGTCGTCTCAAAC[19]|TGCCAGAATGACAACAGTGTCGTCTC[5]|TGCCAGAATGACAACAGTGTCGTCTCAAA[5]|TGCCAGAATGACAACAGTGTCGTCTCA[4]|TGCCAGAATGACAACAGTGTCGTCTCAAACCT[2]|TGCCAGAATGACAACAGTGTCGTCTCAA[1]|TGCCAGAATGACAACAGTGTCGTC[1]|TGCCAGAATGACAACAGTGTCGTCT[1]
chr7	+	80269190	TGATAAAGTAGCCTTCTTTGCTGACTAGG[21]|TGATAAAGTAGCCTTCTTTGCTGACTA[4]|TGATAAAGTAGCCTTCTTTGCTGACTAGGG[2]|TGATAAAGTAGCCTTCTTTGCTGACTAG[1]|TGATAAAGTAGCCTTCTTTGCTGACTAGGGT[1]|TGATAAAGTAGCCTTCTTTGCTGACT[1]|TGATAAAGTAGCCTTCTTTGCTG[1]	-	80269199	TACTTTATCAGAGTGCTTGAAACTCCTGAAA[1]
chr9	+	67560571	GTGCAAGCTAGACAAGTCAAAGGGACCTG[1]	-	67560580	TAGCTTGCACCCGCACTCCTTGC[1]
chr17	+	27461472	GCTGCTGATAGAGAGGACAAGGTCTTCTG[1]	-	27461481	TATCAGCAGCCTCTGGACACAAGAA[12]|TATCAGCAGCCTCTGGACACAAGAAA[12]|TATCAGCAGCCTCTGGACACAAGA[8]|TATCAGCAGCCTCTGGACACAAGAAAT[5]|TATCAGCAGCCTCTGGACACAAGAAATGGA[3]|TATCAGCAGCCTCTGGACACAAG[3]|TATCAGCAGCCTCTGGACACAAGAAATGGAT[1]
chr7	+	80266569	TGACCATATCCTTCCTTATTTGGAGAC[7]|TGACCATATCCTTCCTTATTTGGAGACTA[4]|TGACCATATCCTTCCTTATTTGGAGACTAT[2]	-	80266578	GATATGGTCATCATGTAGGCAGCCAACAAAGA[1]
chr6	+	127747815	TAGAGACATTGTTTCTAATTCTTTAGGAGA[502]|TAGAGACATTGTTTCTAATTCTTTAGGAG[67]|TAGAGACATTGTTTCTAATTCTTTAGGA[7]|TAGAGACATTGTTTCTAATTCTTTAG[7]|TAGAGACATTGTTTCTAATTCTTTAGGAGAA[6]|TAGAGACATTGTTTCTAATTCTTTAGG[5]|TAGAGACATTGTTTCTAATTCTTTA[1]	-	127747824	AATGTCTCTAAAATGCTACCTACCCACAAAT[1]|AATGTCTCTAAAATGCTACCTACCCACA[1]
chr2	+	92411926	GCCCAGAAACAGACTGGGGAGGCTGTCAGG[2]	-	92411935	GTTTCTGGGCTTCTTGAAACCACATCAGATC[1]
chr7	+	80271340	ATCACTGGTGTATGTCTTTTCCAATATC[1]	-	80271349	CACCAGTGATTTTATTTCCTTATTACTGT[1]
chr9	+	54071973	GTGTGCAAAAACAAAAAACAAAAACATAAA[1]	-	54071982	TTTTGCACACGAGAAAGCAGAAATTTG[2]
chr7	+	80253217	TAATTCCCGTTTTTAAACGAATCTTTCCATT[3]|TAATTCCCGTTTTTAAACGAATCTTTCCATTT[1]	-	80253226	ACGGGAATTAAAAAAGAGATGATGACT[1]|ACGGGAATTAAAAAAGAGATGATGACTAGG[1]
chr6	+	127738852	CAATTGAGCAGAAGTTTGAACGCCTCCTAGA[1]	-	127738861	TGCTCAATTGTTTCTTACTCACCTTTCTACTC[59]|TGCTCAATTGTTTCTTACTCACCTTTCTACT[47]|TGCTCAATTGTTTCTTACTCACCTTTCTAC[30]|TGCTCAATTGTTTCTTACTCACCTTTC[16]|TGCTCAATTGTTTCTTACTCACCTTTCT[5]|TGCTCAATTGTTTCTTACTCACCTTT[3]|TGCTCAATTGTTTCTTACTCACCT[2]|TGCTCAATTGTTTCTTACTCACCTTTCTA[2]
chr15	+	72936141	TCTTACGTGAACTTGTTTCCCAGCAAT[1]	-	72936150	TCACGTAAGAGTGCACTTCTCTCAGTGTG[2]
chr7	+	77054322	TGAACTCTAAATCGATCAATCTGGGTCCTG[1]	-	77054331	TTAGAGTTCAGGGAACTGAGAAATTTGC[2]
chr9	+	67570180	AGTCCTCAGAGATTCATGTAGTTCTTAAAAC[1]	-	67570189	TCTGAGGACTATCCCATAATGTCTGACATGC[3]|TCTGAGGACTATCCCATAATGTCTGACAT[1]|TCTGAGGACTATCCCATAATGTCTGACATG[1]
chr7	+	60168882	TGCAAAAAAGATTCATAGTCCTGTTA[14]|TGCAAAAAAGATTCATAGTCCTGTTAGAAAC[4]|TGCAAAAAAGATTCATAGTCCTGTTAGA[2]|TGCAAAAAAGATTCATAGTCCTGTTAGAAA[2]|TGCAAAAAAGATTCATAGTCCTGT[2]|TGCAAAAAAGATTCATAGTCCTGTTAGAAACT[1]|TGCAAAAAAGATTCATAGTCCTG[1]	-	60168891	CTTTTTTGCATCATGGACTGACCTGAGGATT[1]
chr6	+	128397668	TAACACATGGGTTGTGAATACTCATTGGA[4]|TAACACATGGGTTGTGAATACTCATTGGAGGC[4]|TAACACATGGGTTGTGAATACTCATTGGAG[2]|TAACACATGGGTTGTGAATACTCATTGG[1]	-	128397677	CCATGTGTTATCTACCGGCTTCA[4]
chr7	+	39231622	CAATAATCTGGCAAGCTGTTACATTGCATA[2]|CAATAATCTGGCAAGCTGTTACATTGCAT[1]	-	39231631	CAGATTATTGCAACAAAGTGCTTTCCAACAT[1]
chr5	+	150624513	GTGTTTTGAAGTACACGACTTGTGATGCAGA[1]	-	150624522	TTCAAAACACAAACAGGCAGTATAGACTGCTC[18]|TTCAAAACACAAACAGGCAGTATAGAC[6]|TTCAAAACACAAACAGGCAGTATAGACT[2]
chr7	+	132472939	AGCCATAAAAGTCACCTCTGGCTAGACATT[1]	-	132472948	TTTTATGGCTACCAGGACTTCACGGAGTCTA[69]|TTTTATGGCTACCAGGACTTCACGGAGTCT[55]|TTTTATGGCTACCAGGACTTCACGGAGTC[21]|TTTTATGGCTACCAGGACTTCACGGA[10]|TTTTATGGCTACCAGGACTTCACGGAGT[8]|TTTTATGGCTACCAGGACTTCACGGAGTCTAT[4]|TTTTATGGCTACCAGGACTTCACGGAG[2]
chr17	+	66572979	TATCTCTTATTTCCTCCTACAAACTTAATTC[1]	-	66572988	ATAAGAGATAAAAATTCAGATGACTTCCAAC[1]
chr6	+	127748684	TAGAAAAGGGAAAGATTTGTCTACAGTTC[39]|TAGAAAAGGGAAAGATTTGTCTACAGTTCT[20]|TAGAAAAGGGAAAGATTTGTCTACAG[4]|TAGAAAAGGGAAAGATTTGTCTACAGT[2]|TAGAAAAGGGAAAGATTTGTCTACAGTT[2]|TAGAAAAGGGAAAGATTTGTCTACA[1]|TAGAAAAGGGAAAGATTTGTCTACAGTTCTGA[1]|TAGAAAAGGGAAAGATTTGTCTACAGTTCTG[1]	-	127748693	CCCTTTTCTATTATTCTCTCATCTGCATTG[1]
chr10	+	86072873	TGTGTTGCCTTCAGTAAGAGAAGTGTG[1]	-	86072882	AGGCAACACATACCCACCTCAGGCTGGGACT[2]
chr7	+	77056465	TGAGACGTCTGTAATGGCAGTAGTGTCCT[13]|TGAGACGTCTGTAATGGCAGTAGTGTCC[8]|TGAGACGTCTGTAATGGCAGTAGTGTC[7]|TGAGACGTCTGTAATGGCAGTAGTGTCCTG[4]|TGAGACGTCTGTAATGGCAGTAGTGTCCTGA[1]|TGAGACGTCTGTAATGGCAGTAG[1]	-	77056474	AGACGTCTCAAAGTTCGGTTTGTCTG[1]
chr14	+	20461241	ACATCAGATATGATCTGACAATGCCTTTCAAT[1]	-	20461250	TATCTGATGTGATACAAGTAAGCCCTGAAGT[38]|TATCTGATGTGATACAAGTAAGCCCTGAAG[19]|TATCTGATGTGATACAAGTAAGCCCTGAAGTC[11]|TATCTGATGTGATACAAGTAAGCCCTGAA[9]|TATCTGATGTGATACAAGTAAGCCCTGA[5]|TATCTGATGTGATACAAGTAAGCC[1]
chr17	+	27464320	TAGTCTTCATTTGAGCTTGTTTCATTGG[9]|TAGTCTTCATTTGAGCTTGTTTCATTGGC[9]|TAGTCTTCATTTGAGCTTGTTTCATTG[5]|TAGTCTTCATTTGAGCTTGTTTCATT[1]|TAGTCTTCATTTGAGCTTGTTTCATTGGCT[1]|TAGTCTTCATTTGAGCTTGTTTC[1]	-	27464329	ATGAAGACTATCATTGTCCATCCT[1]
chr11	+	103298357	TAATTTGCCCTTTGTGTTAGCATTTACAAGT[1]|TAATTTGCCCTTTGTGTTAGCATTTACAAG[1]|TAATTTGCCCTTTGTGTTAGCATTTACAA[1]|TAATTTGCCCTTTGTGTTAGCATTTAC[1]|TAATTTGCCCTTTGTGTTAGCATTTA[1]	-	103298366	GGGCAAATTAAGACAAAACCATCAG[1]
chr9	+	67562520	GGGAGTAGAAACAATGCCTGTATTTTGCAT[2]	-	67562529	TTCTACTCCCTGTACACTGACCTTCTGATT[11]|TTCTACTCCCTGTACACTGACCTTCTG[2]|TTCTACTCCCTGTACACTGACCTTC[2]|TTCTACTCCCTGTACACTGACCTTCT[1]
chr17	+	27442250	TCCGGTGTGAAGCTAGGGCACCCAGCAGT[1]	-	27442259	TCACACCGGAGCTAACAGCTTCAGCAGCAC[2]|TCACACCGGAGCTAACAGCTTCAGCAGCACA[2]|TCACACCGGAGCTAACAGCTTCAGCAGCA[1]
chr6	+	85063705	ATGACTTTCTGTTTTGAACTCCA[1]	-	85063714	AGAAAGTCATAGTACAGAGGCCTTTCGTGC[15]|AGAAAGTCATAGTACAGAGGCCTTTCG[3]|AGAAAGTCATAGTACAGAGGCCTTTCGTG[2]
chr5	+	113765230	TGAGAGCCCAAAGGCAGGCAGGCTGGCTAG[2]	-	113765239	TGGGCTCTCAGCAAGCACCAGGGCCG[3]|TGGGCTCTCAGCAAGCACCAGGGC[2]|TGGGCTCTCAGCAAGCACCAGGGCCGGGA[1]|TGGGCTCTCAGCAAGCACCAGGGCCGG[1]|TGGGCTCTCAGCAAGCACCAGGGCCGGGAC[1]
chr7	+	134166432	TTGGTTGATGAAGAGTCGTGAGGAGTTGG[1]	-	134166441	CATCAACCAAGGAGCCTCCAGACAGAGAGGA[1]
chr17	+	66543302	GGAGAGTCCAGGACATTCAGGAAGACA[1]	-	66543311	TGGACTCTCCCAGAGTGCCGGCTCC[2]|TGGACTCTCCCAGAGTGCCGGCTCCTTCTG[1]|TGGACTCTCCCAGAGTGCCGGCTCCTT[1]|TGGACTCTCCCAGAGTGCCGGCTCCTTC[1]
chr17	+	27474821	TTACTGAAGCGTGATTAGCCTGTGGCAGT[41]|TTACTGAAGCGTGATTAGCCTGTGGC[6]|TTACTGAAGCGTGATTAGCCTGT[5]|TTACTGAAGCGTGATTAGCCTGTGGCAGTG[4]|TTACTGAAGCGTGATTAGCCTGTG[3]|TTACTGAAGCGTGATTAGCCTGTGG[2]	-	27474830	GCTTCAGTAAGAAACAGAAGACCTG[1]
chr6	+	127736281	ATTCAAAGAAGGGTTGAATTAGGACCACATC[3]|ATTCAAAGAAGGGTTGAATTAGGACCA[1]|ATTCAAAGAAGGGTTGAATTAGGACCAC[1]	-	127736290	TTCTTTGAATGTTCCTGAACTTTTTCAGTT[69]|TTCTTTGAATGTTCCTGAACTTTTTCAGT[28]|TTCTTTGAATGTTCCTGAACTTTTTCA[7]|TTCTTTGAATGTTCCTGAACTTTTTC[7]|TTCTTTGAATGTTCCTGAACTTTTT[3]|TTCTTTGAATGTTCCTGAACTTTTTCAGTTG[2]|TTCTTTGAATGTTCCTGAACTTTTTCAG[1]|TTCTTTGAATGTTCCTGAACTTT[1]
chr17	+	27493354	TAGGACTTCATAGCACTAGCTAGCAGCCC[728]|TAGGACTTCATAGCACTAGCTAGCAGCCCA[139]|TAGGACTTCATAGCACTAGCTAGCAGCC[59]|TAGGACTTCATAGCACTAGCTAGCAG[43]|TAGGACTTCATAGCACTAGCTAGCAGC[30]|TAGGACTTCATAGCACTAGCTAGCA[12]|TAGGACTTCATAGCACTAGCTAGCAGCCCAG[5]|TAGGACTTCATAGCACTAGCTAGC[2]	-	27493363	TGAAGTCCTAGTGGGAACCATAGCATAC[2]|TGAAGTCCTAGTGGGAACCATAGCATACCA[2]
chr8	+	94714922	TACTTCCATTGTAACTTTCCTTATAGGGAT[43]|TACTTCCATTGTAACTTTCCTTATAGGGA[9]|TACTTCCATTGTAACTTTCCTTATAGG[6]|TACTTCCATTGTAACTTTCCTTATAG[3]|TACTTCCATTGTAACTTTCCTTAT[2]|TACTTCCATTGTAACTTTCCTTA[1]|TACTTCCATTGTAACTTTCCTTATAGGG[1]|TACTTCCATTGTAACTTTCCTTATAGGGATGC[1]	-	94714931	AATGGAAGTAAAAGGTTGGGAAATGAAGAC[1]
chr17	+	27462805	GGATGTATGGTCTGGGTCTCCGACAA[23]|GGATGTATGGTCTGGGTCTCCGAC[11]|GGATGTATGGTCTGGGTCTCCGACA[6]|GGATGTATGGTCTGGGTCTCCGA[4]|GGATGTATGGTCTGGGTCTCCGACAAGCA[3]|GGATGTATGGTCTGGGTCTCCGACAAGC[3]|GGATGTATGGTCTGGGTCTCCGACAAG[1]	-	27462814	CCATACATCCTTGGGTGAGCGGCC[1]
chr17	+	27456133	GCTAGTGACAGACTGTGTGTGCTCACTCTT[1]	-	27456142	TGTCACTAGCTTGGGAGGGCAGAGA[19]|TGTCACTAGCTTGGGAGGGCAGAGAAGT[14]|TGTCACTAGCTTGGGAGGGCAGAG[6]|TGTCACTAGCTTGGGAGGGCAGA[6]|TGTCACTAGCTTGGGAGGGCAGAGAA[6]|TGTCACTAGCTTGGGAGGGCAGAGAAG[4]|TGTCACTAGCTTGGGAGGGCAGAGAAGTG[1]
chr17	+	27436982	AGGATTTGCACGGGCCTACACGGGCA[1]	-	27436991	TGCAAATCCTCTGGTGATACACTGG[7]|TGCAAATCCTCTGGTGATACACTGGG[4]|TGCAAATCCTCTGGTGATACACTGGGT[2]|TGCAAATCCTCTGGTGATACACTGGGTTC[2]|TGCAAATCCTCTGGTGATACACTGGGTT[2]|TGCAAATCCTCTGGTGATACACTGGGTTCC[1]|TGCAAATCCTCTGGTGATACACTG[1]
chr5	+	113780306	TGACCAACGTTTGCCATTTCCACAGCGGCT[140]|TGACCAACGTTTGCCATTTCCACAGCGGC[111]|TGACCAACGTTTGCCATTTCCACAGCGG[40]|TGACCAACGTTTGCCATTTCCACAGC[7]|TGACCAACGTTTGCCATTTCCACAGCGGCTGC[3]|TGACCAACGTTTGCCATTTCCACAGCG[2]|TGACCAACGTTTGCCATTTCCACAGCGGCTG[1]	-	113780315	ACGTTGGTCAACGGATTGCCAGTCAAAGA[1]|ACGTTGGTCAACGGATTGCCAGT[1]
chr6	+	128397794	TGGATCATCTCCTCAAAGGCATAGAACTGT[46]|TGGATCATCTCCTCAAAGGCATAGAACTG[7]|TGGATCATCTCCTCAAAGGCATAGAACT[3]|TGGATCATCTCCTCAAAGGCATAGAA[2]|TGGATCATCTCCTCAAAGGCATAGAACTGTT[1]|TGGATCATCTCCTCAAAGGCATAGA[1]|TGGATCATCTCCTCAAAGGCATAG[1]|TGGATCATCTCCTCAAAGGCATAGAAC[1]|TGGATCATCTCCTCAAAGGCATA[1]	-	128397803	AGATGATCCAGAACCAGGAGCTGGAAAAAGA[3]
chr6	+	127737940	AACAGTACGATTTGGTTGGAAGAG[1]	-	127737949	TCGTACTGTTGCAGAAAAGGGATGT[2]|TCGTACTGTTGCAGAAAAGGGATGTG[2]|TCGTACTGTTGCAGAAAAGGGATGTGGG[1]|TCGTACTGTTGCAGAAAAGGGATGTGG[1]
chr9	+	67570605	TTTGGATACATAACTCCGTGTAAAAAGAA[1]	-	67570614	TGTATCCAAAGAAAAGTATGTCTCCGTC[41]|TGTATCCAAAGAAAAGTATGTCTCCGTCAA[40]|TGTATCCAAAGAAAAGTATGTCTCCGTCA[25]|TGTATCCAAAGAAAAGTATGTCTCCGT[11]|TGTATCCAAAGAAAAGTATGTCTCCGTCAAA[3]|TGTATCCAAAGAAAAGTATGTCTCC[2]|TGTATCCAAAGAAAAGTATGTCTC[1]
chr7	+	77054365	CAGATGTTCAGAAGAAATTAAGATCCCTTA[1]	-	77054374	TGAACATCTGGGAAGAGAGGCATCAGG[4]|TGAACATCTGGGAAGAGAGGCATCA[2]|TGAACATCTGGGAAGAGAGGCAT[2]|TGAACATCTGGGAAGAGAGGCATC[2]|TGAACATCTGGGAAGAGAGGCATCAGGACC[1]|TGAACATCTGGGAAGAGAGGCATCAG[1]|TGAACATCTGGGAAGAGAGGCATCAGGACCC[1]
chr17	+	27470060	TAGCTATCCTCTTCATCTCTGCTCAGC[5]|TAGCTATCCTCTTCATCTCTGCTCA[3]|TAGCTATCCTCTTCATCTCTGCTCAGCC[2]|TAGCTATCCTCTTCATCTCTGCT[1]	-	27470069	AGGATAGCTACACAACTTAAGGCAAAGCAC[1]
chr17	+	27469165	TGACAGCATTGTCTTCTGAGTCAGC[172]|TGACAGCATTGTCTTCTGAGTCA[66]|TGACAGCATTGTCTTCTGAGTCAGCTC[61]|TGACAGCATTGTCTTCTGAGTCAGCTCCTGT[54]|TGACAGCATTGTCTTCTGAGTCAGCTCCT[27]|TGACAGCATTGTCTTCTGAGTCAGCTCCTG[23]|TGACAGCATTGTCTTCTGAGTCAGCT[22]|TGACAGCATTGTCTTCTGAGTCAG[15]|TGACAGCATTGTCTTCTGAGTCAGCTCC[15]|TGACAGCATTGTCTTCTGAGTCAGCTCCTGTG[1]	-	27469174	AATGCTGTCAGAAGCAGGTGCTCATGC[2]|AATGCTGTCAGAAGCAGGTGCTCATG[1]|AATGCTGTCAGAAGCAGGTGCTCATGCCT[1]|AATGCTGTCAGAAGCAGGTGCTCA[1]
chr4	+	61891924	TAAGAGCAATAGCAAACCACCTACCAAGGG[1]|TAAGAGCAATAGCAAACCACCTACCAAGGGG[1]|TAAGAGCAATAGCAAACCACCTACCAAGG[1]	-	61891933	ATTGCTCTTATGAACCTCCATGATCA[1]
chr13	+	53493989	TTCACATACTGCAGAACATTCCTAATCCTTC[7]|TTCACATACTGCAGAACATTCCTAATCCTT[5]|TTCACATACTGCAGAACATTCCTAAT[1]|TTCACATACTGCAGAACATTCCTAATCC[1]	-	53493998	AGTATGTGAATGACATTATCTAGGGAACGG[1]
chr15	+	74466355	GAAGAGTATAAAATAAGGCAGCTGTACAGA[3]|GAAGAGTATAAAATAAGGCAGCTGTACAG[2]	-	74466364	TATACTCTTCTGCTGTCTCTCCCCAG[1]|TATACTCTTCTGCTGTCTCTCCC[1]
chr7	+	80966699	TAGAAGGAATGCTTCATTTTTGCTCCCAAG[27]|TAGAAGGAATGCTTCATTTTTGCTC[6]|TAGAAGGAATGCTTCATTTTTGCTCCCAA[4]|TAGAAGGAATGCTTCATTTTTGCTCCCAAGG[2]|TAGAAGGAATGCTTCATTTTTGCTCCCA[2]|TAGAAGGAATGCTTCATTTTTGC[1]|TAGAAGGAATGCTTCATTTTTGCTCC[1]	-	80966708	ATTCCTTCTAAGAGAGGCCTGAGAAAAACAA[1]
chr9	+	67555969	ACAAGAAAAATAGGCAGATAAACCAGTAGAAT[1]	-	67555978	TTTTTCTTGTGCAAATGACATGTTTTGGC[30]|TTTTTCTTGTGCAAATGACATGTTTTGGCTA[26]|TTTTTCTTGTGCAAATGACATGTTTTGGCT[19]|TTTTTCTTGTGCAAATGACATGTTTTGGCTAT[3]|TTTTTCTTGTGCAAATGACATGTTTTGG[2]|TTTTTCTTGTGCAAATGACATGTTTTG[1]|TTTTTCTTGTGCAAATGACATGTTTT[1]
chr9	+	54097527	GTGGAGTCTATGCCCGTCTAAGGCTGGTA[1]	-	54097536	TAGACTCCACCCAGCACTCCTTCT[2]|TAGACTCCACCCAGCACTCCTTCTGGCTC[2]|TAGACTCCACCCAGCACTCCTTCTGGC[1]
chr2	+	92429549	TGACTTAGGATGTATCTTTGTGGCTCGAG[9]|TGACTTAGGATGTATCTTTGTGGCTC[4]|TGACTTAGGATGTATCTTTGTGGCTCGAGG[2]|TGACTTAGGATGTATCTTTGTGGCTCGAGGC[2]|TGACTTAGGATGTATCTTTGTGGC[2]|TGACTTAGGATGTATCTTTGTGGCTCG[1]	-	92429558	TCCTAAGTCAACAACTTGGAAACAAGAGGG[1]
chr6	+	128397946	TGCAAACCCACCTTGGGCTAGTTTC[1]|TGCAAACCCACCTTGGGCTAGTTTCGTTC[1]	-	128397955	TGGGTTTGCAGAAACATATGAAA[1]
chr10	+	18524382	ACTGCTCAGAGAAAGGGACTGGA[1]	-	18524391	TCTGAGCAGTTATAGACTTTTCCTG[1]|TCTGAGCAGTTATAGACTTTTCCTGCATG[1]
chr6	+	128397429	TTTCGTCGGGGATAACATGTATGATGGTA[1]|TTTCGTCGGGGATAACATGTATGATGGTAAC[1]	-	128397438	CCCGACGAAATGCTGGGTCTGATTATTGCA[1]
chr2	+	92402768	TCATTTCATGTCTCTGAGCATGCTTCTTCA[4]|TCATTTCATGTCTCTGAGCATGCTTCTTC[3]	-	92402777	CATGAAATGACTGTCCAGTGATACATCACAGT[1]
chr17	+	27471621	TCTCTGGCCATTCATTCCACAAA[1]	-	27471630	TGGCCAGAGAGTCTGAGCTTCAGAGTCACC[1]
chr15	+	74468433	TTGTGGTGTATTTTCTGGCACACCTCC[5]|TTGTGGTGTATTTTCTGGCACACCTCCCC[1]|TTGTGGTGTATTTTCTGGCACACCTCCC[1]|TTGTGGTGTATTTTCTGGCACACCTC[1]	-	74468442	TACACCACAATATTTTCATGTTGGTGTG[1]
chr6	+	127758007	TGTACTGATCAAAGTCTCAAGTATTGTGTT[9]|TGTACTGATCAAAGTCTCAAGTATTGTGTTT[8]|TGTACTGATCAAAGTCTCAAGTATTGTGT[2]|TGTACTGATCAAAGTCTCAAGTA[1]|TGTACTGATCAAAGTCTCAAGTATTGTG[1]	-	127758016	GATCAGTACAGGATTTAACAGAAGTCAAT[1]
chr7	+	80935904	CGTAAGCCTAGTGACATGCACATTTTGCAA[1]	-	80935913	TAGGCTTACGTTTAAATTAGGGCACAGAC[55]|TAGGCTTACGTTTAAATTAGGGCACAGACT[26]|TAGGCTTACGTTTAAATTAGGGCACA[10]|TAGGCTTACGTTTAAATTAGGGCA[6]|TAGGCTTACGTTTAAATTAGGGCACAG[6]|TAGGCTTACGTTTAAATTAGGGCAC[6]|TAGGCTTACGTTTAAATTAGGGCACAGA[6]|TAGGCTTACGTTTAAATTAGGGCACAGACTT[4]|TAGGCTTACGTTTAAATTAGGGC[4]|TAGGCTTACGTTTAAATTAGGGCACAGACTTT[2]
chr6	+	127760429	TTCAATTTGCCTTTTTGGGTGGTACTGTTG[1]|TTCAATTTGCCTTTTTGGGTGGTACTG[1]|TTCAATTTGCCTTTTTGGGTGGTACTGTT[1]	-	127760438	GCAAATTGAAAGTCATCTACTCTGAACACCTC[1]|GCAAATTGAAAGTCATCTACTCTGAACACCT[1]
chr18	+	67215581	ACAGACAGAAACTTCCTTGATTCACCC[1]	-	67215590	TTCTGTCTGTGAATAGCAAGCAGGCAC[1]|TTCTGTCTGTGAATAGCAAGCAGGCACA[1]
chr15	+	59092671	CCTTAGGACATTTCTGAGCCACAGGCTAAT[1]	-	59092680	TGTCCTAAGGCCTGACACTGCTTCA[1]|TGTCCTAAGGCCTGACACTGCTTCAGGGGG[1]|TGTCCTAAGGCCTGACACTGCTTCAGGGG[1]
chr7	+	77032963	GGAGTACCGACATTCTAAAGCATCCTCCC[1]	-	77032972	TCGGTACTCCCCAAATTAATTTATTTGGC[1]
chr9	+	54063394	CACTAAAGAAGTGTCAGAGAAAGAACTAAACC[1]	-	54063403	TTCTTTAGTGTAATCACTGGCTAAGGCTTC[10]|TTCTTTAGTGTAATCACTGGCTAAGGC[1]
chr5	+	113761916	TGCGATCCCACTTGGTGGAAGGAGAGAAC[1]	-	113761925	TGGGATCGCAGAATTGAACTCAGGTTTTC[3]|TGGGATCGCAGAATTGAACTCAGGTT[2]|TGGGATCGCAGAATTGAACTCAG[1]|TGGGATCGCAGAATTGAACTCAGGTTTTCA[1]
chr17	+	22653785	TTTTATGGTTCACTTGTCCTTTTTTGAGGCG[2]	-	22653794	AACCATAAAAGAGGTTTGAAGATGTGGT[1]|AACCATAAAAGAGGTTTGAAGATGT[1]
chr18	+	67225990	CTTCCAGCTGTTCACAAGACGTGATCCCAA[1]	-	67225999	CAGCTGGAAGAATGAACTCAAAGAGCAG[2]|CAGCTGGAAGAATGAACTCAAAGAGCAGCA[2]|CAGCTGGAAGAATGAACTCAAAGAGCAGC[2]|CAGCTGGAAGAATGAACTCAAAGAG[1]|CAGCTGGAAGAATGAACTCAAAGAGC[1]|CAGCTGGAAGAATGAACTCAAAG[1]|CAGCTGGAAGAATGAACTCAAAGAGCA[1]
chr5	+	150626892	AACCTCAGCATAGCAGATGTGAGAAGAGG[1]	-	150626901	TGCTGAGGTTTGCAAAAGGGCTGCTGT[29]|TGCTGAGGTTTGCAAAAGGGCTGC[16]|TGCTGAGGTTTGCAAAAGGGCTGCTG[4]|TGCTGAGGTTTGCAAAAGGGCTGCT[3]|TGCTGAGGTTTGCAAAAGGGCTGCTGTAGGC[2]|TGCTGAGGTTTGCAAAAGGGCTGCTGTAG[1]|TGCTGAGGTTTGCAAAAGGGCTG[1]
chr5	+	144519576	TACGCCAGCTATTTAATCTCACTTGGAACC[2]|TACGCCAGCTATTTAATCTCACTTGGAACCT[1]|TACGCCAGCTATTTAATCTCACTTGGAAC[1]	-	144519585	AGCTGGCGTATTTACAGCAGGCTC[1]|AGCTGGCGTATTTACAGCAGGCTCT[1]
chr9	+	67560510	AGCATCCGTATTGGCAGCAGGGATGTTAG[1]	-	67560519	TACGGATGCTTCTACTGCTTTTTTTCAGTT[59]|TACGGATGCTTCTACTGCTTTTTTTCAGTTT[27]|TACGGATGCTTCTACTGCTTTTTTTCAGT[23]|TACGGATGCTTCTACTGCTTTTTTTC[8]|TACGGATGCTTCTACTGCTTTTTTTCAG[2]|TACGGATGCTTCTACTGCTTTTTT[1]|TACGGATGCTTCTACTGCTTTTTTTCA[1]
chr5	+	113768215	GAGGTTGGCTTTTCCAATCCAGTATGGAG[1]	-	113768224	AGCCAACCTCTGCCCTGACCTGAGTGA[1]
chr15	+	59094400	ATCTTGTCAAAAATGTAGACAAGCTGGGCA[1]	-	59094409	TTGACAAGATCTTCTCAGCGACTGCAATGG[3]|TTGACAAGATCTTCTCAGCGACTGCAA[2]|TTGACAAGATCTTCTCAGCGACTGCAATGGC[1]
chr14	+	24912722	TACCAAGTGTTTAGGGAAACATGGACAAG[17]|TACCAAGTGTTTAGGGAAACATGGACAAGA[16]|TACCAAGTGTTTAGGGAAACATGGACAA[3]|TACCAAGTGTTTAGGGAAACATGGACAAGAC[2]|TACCAAGTGTTTAGGGAAACATGGA[1]|TACCAAGTGTTTAGGGAAACATGGACA[1]|TACCAAGTGTTTAGGGAAACATGGAC[1]	-	24912731	ACACTTGGTATCAGCCCAGCAATCATATCC[1]
chr17	+	66539425	CAAAGTACAAAAGGGACCCATCAATGGCTCC[1]	-	66539434	TTGTACTTTGACCATGGTCACTCTGCCAGG[2]
chr17	+	27464064	TACTATTCTTGCCTGATCGGCCTAAAT[12]|TACTATTCTTGCCTGATCGGCCTAAA[11]|TACTATTCTTGCCTGATCGGCCTAAATAAA[7]|TACTATTCTTGCCTGATCGGCCTAAATAA[3]|TACTATTCTTGCCTGATCGGCCTAA[2]|TACTATTCTTGCCTGATCGGCCTAAATAAAA[1]|TACTATTCTTGCCTGATCGGCCTAAATA[1]	-	27464073	AAGAATAGTAAGACTCCATGCAGTAATTT[1]
chr7	+	80267277	TGTTAGAGCATTGTGAATGAACTAAGAGG[60]|TGTTAGAGCATTGTGAATGAACTAAGAGGC[39]|TGTTAGAGCATTGTGAATGAACTAAGA[11]|TGTTAGAGCATTGTGAATGAACTAA[8]|TGTTAGAGCATTGTGAATGAACTAAG[4]|TGTTAGAGCATTGTGAATGAACTA[1]|TGTTAGAGCATTGTGAATGAACTAAGAG[1]	-	80267286	TGCTCTAACAAAGTACCCTAGGCTAAGG[2]
chr5	+	113780906	TTGTAAGTTGGCATAACGCCCCTCCCCAGGC[4]|TTGTAAGTTGGCATAACGCCCCTCCCCAGGCA[1]|TTGTAAGTTGGCATAACGCCCCTCCCCAGG[1]|TTGTAAGTTGGCATAACGCCCCTCCCC[1]|TTGTAAGTTGGCATAACGCCCCTCCCCAG[1]	-	113780915	CAACTTACAAGAACAAATCAGATTTGATGATG[1]|CAACTTACAAGAACAAATCAGATTTGAT[1]
chr17	+	27467783	TGAGAGAGTTCTTAAGGTGGCTTCTCT[9]|TGAGAGAGTTCTTAAGGTGGCTTCTCTGG[8]|TGAGAGAGTTCTTAAGGTGGCTTCTC[5]|TGAGAGAGTTCTTAAGGTGGCTTCT[5]|TGAGAGAGTTCTTAAGGTGGCTTC[4]|TGAGAGAGTTCTTAAGGTGGCTT[3]|TGAGAGAGTTCTTAAGGTGGCTTCTCTG[1]	-	27467792	AACTCTCTCAACCCTAGGAAGGTGGCTAAGG[1]
chr5	+	113781041	TAGAACAGCTGACACAGGTCCCTTCCAAGC[32]|TAGAACAGCTGACACAGGTCCCTTCC[11]|TAGAACAGCTGACACAGGTCCCTTCCAAG[10]|TAGAACAGCTGACACAGGTCCCTTC[4]|TAGAACAGCTGACACAGGTCCCT[4]|TAGAACAGCTGACACAGGTCCCTTCCAA[3]|TAGAACAGCTGACACAGGTCCCTTCCAAGCT[2]|TAGAACAGCTGACACAGGTCCCTT[1]|TAGAACAGCTGACACAGGTCCCTTCCA[1]	-	113781050	AGCTGTTCTAGAAGTTGCTAGGCAGTCACA[6]
chr17	+	27483568	TGAGAACAGAGAAGAGGACCATAAGGAAT[46]|TGAGAACAGAGAAGAGGACCATAAG[42]|TGAGAACAGAGAAGAGGACCATAAGGA[35]|TGAGAACAGAGAAGAGGACCATAAGGAA[35]|TGAGAACAGAGAAGAGGACCATAAGG[26]|TGAGAACAGAGAAGAGGACCATAA[19]|TGAGAACAGAGAAGAGGACCATAAGGAATG[13]|TGAGAACAGAGAAGAGGACCATAAGGAATGA[6]|TGAGAACAGAGAAGAGGACCATA[5]	-	27483577	TCTGTTCTCAGCACAGAAACGTTTTAAG[1]
chr17	+	27451044	CTAAGACTCAAAGACAGGGCTTA[1]	-	27451053	TGAGTCTTAGATGAGTGGAAAGGTGC[18]|TGAGTCTTAGATGAGTGGAAAGGTG[14]|TGAGTCTTAGATGAGTGGAAAGGTGCTGT[12]|TGAGTCTTAGATGAGTGGAAAGGTGCT[8]|TGAGTCTTAGATGAGTGGAAAGGT[6]|TGAGTCTTAGATGAGTGGAAAGG[5]|TGAGTCTTAGATGAGTGGAAAGGTGCTG[2]|TGAGTCTTAGATGAGTGGAAAGGTGCTGTGT[1]
chr17	+	27459356	GTGACCTGAAGACTGAACCAAGAGAGTTGCA[1]|GTGACCTGAAGACTGAACCAAGAGAGTTGC[1]	-	27459365	TTCAGGTCACAGTAGAGGAATTCTCCC[6]|TTCAGGTCACAGTAGAGGAATTCTCCCA[2]
chr5	+	150632918	TTGTCTCTCAATGGACTGGAACTGTCC[1]	-	150632927	TGAGAGACAATCTAAAAAAAGCCAAAAAC[8]|TGAGAGACAATCTAAAAAAAGCCAAAAA[2]|TGAGAGACAATCTAAAAAAAGCCAAAAACA[2]|TGAGAGACAATCTAAAAAAAGCCAAAAACAGC[2]|TGAGAGACAATCTAAAAAAAGCCAAA[1]
chr7	+	80959652	ACTTTAGCCAGAAGCCTGACTTTAGCAAA[1]	-	80959661	TGGCTAAAGTGAATATATGACAGATAGGC[634]|TGGCTAAAGTGAATATATGACAGATAGGCA[400]|TGGCTAAAGTGAATATATGACAGATAGGCAA[112]|TGGCTAAAGTGAATATATGACAGATAGG[64]|TGGCTAAAGTGAATATATGACAGATAGGCAAT[35]|TGGCTAAAGTGAATATATGACAGATAG[17]|TGGCTAAAGTGAATATATGACAGATA[8]|TGGCTAAAGTGAATATATGACAGA[4]|TGGCTAAAGTGAATATATGACAGAT[3]|TGGCTAAAGTGAATATATGACAG[2]
chr14	+	24924597	TATTCAGCAGTCAACTTAGGACATGGTCTA[8]|TATTCAGCAGTCAACTTAGGACATGGTC[4]|TATTCAGCAGTCAACTTAGGACATGGTCTAA[4]|TATTCAGCAGTCAACTTAGGACATGGTCT[1]	-	24924606	CTGCTGAATATCATACATGCTACAACTAAAA[1]
chr6	+	87939682	AGCTCATTTATGCCACTCCTGGGTTTCAGCA[1]	-	87939691	TAAATGAGCTCCCTCCTAGGGGACTCAGCCTC[1]
chr12	+	99659399	TGTTCAATTTATATGGAAGAAAGGAAG[14]|TGTTCAATTTATATGGAAGAAAGGAAGGGG[11]|TGTTCAATTTATATGGAAGAAAGGAA[7]|TGTTCAATTTATATGGAAGAAAGGAAGGG[3]|TGTTCAATTTATATGGAAGAAAGGAAGG[3]|TGTTCAATTTATATGGAAGAAAGGA[1]	-	99659408	AAATTGAACATTCGTTCCCAATAGCAGAAA[1]|AAATTGAACATTCGTTCCCAATAGCAGA[1]
chr17	+	27463747	TGACTTACATACTGGATCTGAAACCAGA[5]|TGACTTACATACTGGATCTGAAACC[4]|TGACTTACATACTGGATCTGAAACCAGAG[2]|TGACTTACATACTGGATCTGAAAC[2]|TGACTTACATACTGGATCTGAAACCAGAGG[2]|TGACTTACATACTGGATCTGAAACCA[1]	-	27463756	ATGTAAGTCACAATTACAACGATCATTTTGT[2]|ATGTAAGTCACAATTACAACGATCATTTTG[1]
chr13	+	24997822	TTAGAGGAAGAGGCTTCTAGCGCTCCCGCGT[8]|TTAGAGGAAGAGGCTTCTAGCGCTCCCGC[4]|TTAGAGGAAGAGGCTTCTAGCGCTCC[3]|TTAGAGGAAGAGGCTTCTAGCGCTCCCGCGTT[3]|TTAGAGGAAGAGGCTTCTAGCGCTC[2]|TTAGAGGAAGAGGCTTCTAGCGC[1]|TTAGAGGAAGAGGCTTCTAGCGCTCCCGCG[1]	-	24997831	CTTCCTCTAAGAAAAAACGAAGTGTGTTC[2]
chr17	+	27489819	AATACAACCAAATAGGCAGAATCATTT[27]|AATACAACCAAATAGGCAGAATCATTTC[25]|AATACAACCAAATAGGCAGAATCATT[7]|AATACAACCAAATAGGCAGAATCATTTCC[6]|AATACAACCAAATAGGCAGAATCATTTCCCG[5]|AATACAACCAAATAGGCAGAATCA[5]|AATACAACCAAATAGGCAGAATCATTTCCCGA[4]|AATACAACCAAATAGGCAGAATCATTTCCC[4]|AATACAACCAAATAGGCAGAATC[2]	-	27489828	TGGTTGTATTTTTGAATGATAGACCTAA[2]
chr7	+	80963025	TAGTCTATAGGAGACAGATCTCAGTGAGGT[20]|TAGTCTATAGGAGACAGATCTCAGTGAGGTC[14]|TAGTCTATAGGAGACAGATCTCAGTG[13]|TAGTCTATAGGAGACAGATCTCAGTGAGG[12]|TAGTCTATAGGAGACAGATCTCAGTGAG[9]|TAGTCTATAGGAGACAGATCTCAGT[9]|TAGTCTATAGGAGACAGATCTCAGTGA[3]|TAGTCTATAGGAGACAGATCTCAG[2]	-	80963034	CTATAGACTAGAGCCAATGAATTGCATCTGTT[4]|CTATAGACTAGAGCCAATGAATTGCATCTGT[2]|CTATAGACTAGAGCCAATGAATTGCATC[1]|CTATAGACTAGAGCCAATGAATTGCA[1]
chr7	+	132473296	TAGTCGCCGAGACTGTGGACACTATGTTAAC[1]|TAGTCGCCGAGACTGTGGACACTATGTT[1]	-	132473305	TCGGCGACTAGGATTTTCTGGAGGTTCGT[1]|TCGGCGACTAGGATTTTCTGGAGGTTC[1]|TCGGCGACTAGGATTTTCTGGAG[1]
chr17	+	66557096	TAAAAGAGCTAGGTCTAGTGAAAGAATGT[48]|TAAAAGAGCTAGGTCTAGTGAAAGAATGTT[40]|TAAAAGAGCTAGGTCTAGTGAAAGAAT[29]|TAAAAGAGCTAGGTCTAGTGAAAGA[18]|TAAAAGAGCTAGGTCTAGTGAAAGAA[15]|TAAAAGAGCTAGGTCTAGTGAAAGAATG[4]|TAAAAGAGCTAGGTCTAGTGAAA[1]	-	66557105	AGCTCTTTTAGAGGCTGAGGACA[2]|AGCTCTTTTAGAGGCTGAGGACAAAGGCTT[1]
chr10	+	66161216	TGGGTTACCAGGATCAACTGAGGCAGGGC[1]|TGGGTTACCAGGATCAACTGAGGCAG[1]	-	66161225	TGGTAACCCACAGGAAACAGGCTGTTCC[1]
chr17	+	27439940	TGGAGATGGATACTCTTGGTGTCCTGTATC[1]|TGGAGATGGATACTCTTGGTGTCC[1]|TGGAGATGGATACTCTTGGTGTCCTGT[1]	-	27439949	TCCATCTCCACAAGGTTTCAATGCCTGGTGT[2]|TCCATCTCCACAAGGTTTCAATGCCTGGT[1]
chr12	+	99661203	TAAACACCTCCCTGGACTTTTGTTTAA[2]|TAAACACCTCCCTGGACTTTTGTTTA[1]|TAAACACCTCCCTGGACTTTTGTTTAAATGT[1]	-	99661212	GAGGTGTTTAAGCCAGGCATCGAAAGCA[1]
chr9	+	67560463	CTGTCTTCCAATAAAACTTTACGGAGAA[1]|CTGTCTTCCAATAAAACTTTACG[1]	-	67560472	TGGAAGACAGTCTTACACATGCATTTT[7]|TGGAAGACAGTCTTACACATGCATTT[6]|TGGAAGACAGTCTTACACATGCATTTTCAT[2]|TGGAAGACAGTCTTACACATGCATTTTCATT[2]|TGGAAGACAGTCTTACACATGCATTTTC[2]|TGGAAGACAGTCTTACACATGCATT[1]
chr10	+	86076160	TAGGCATATCTTCACTATTACACAATTGAC[2]|TAGGCATATCTTCACTATTACACAATTGACC[1]|TAGGCATATCTTCACTATTACACAATTGA[1]	-	86076169	GATATGCCTAGGGGAGGAAGCATACCACA[1]|GATATGCCTAGGGGAGGAAGCATAC[1]
chr17	+	27450467	TGACAGGGCAGGAGCACTCCCTTTCCATCC[1]	-	27450476	TGCCCTGTCACCTCCCACACGAA[1]|TGCCCTGTCACCTCCCACACGAACTGGTTT[1]|TGCCCTGTCACCTCCCACACGAACTG[1]|TGCCCTGTCACCTCCCACACGAAC[1]
chr10	+	75320273	TTTTGGGAACCTCCAAGGACATCTGACAGG[2]	-	75320282	GTTCCCAAAACAAGACTCTCCTAGATTCC[1]
chr17	+	27467486	TGGATGGAAACAGGGACCATAAGTGC[1]|TGGATGGAAACAGGGACCATAAGT[1]|TGGATGGAAACAGGGACCATAAGTGCCAGC[1]	-	27467495	TTTCCATCCACTGATTACCAACCACTAAGC[1]
chr6	+	127736258	AACAACTGAAAAAGTTCAGGAACATTCAAAG[1]	-	127736267	TTCAGTTGTTGGTTCCGTGAGTCTGAGA[5]|TTCAGTTGTTGGTTCCGTGAGTCTGA[4]|TTCAGTTGTTGGTTCCGTGAGTCTGAGAAGC[3]|TTCAGTTGTTGGTTCCGTGAGTCTG[1]|TTCAGTTGTTGGTTCCGTGAGTCTGAGAA[1]|TTCAGTTGTTGGTTCCGTGAGTCTGAGAAG[1]
chr18	+	67225362	CTAGCTAGAAAAGTACTTGTCCTTGTGATAA[1]	-	67225371	TTCTAGCTAGGTGTGGTTCTCCACGGCAGG[14]|TTCTAGCTAGGTGTGGTTCTCCACGGCA[12]|TTCTAGCTAGGTGTGGTTCTCCACGGCAG[11]|TTCTAGCTAGGTGTGGTTCTCCACGGC[9]|TTCTAGCTAGGTGTGGTTCTCCACGGCAGGT[7]|TTCTAGCTAGGTGTGGTTCTCCAC[3]|TTCTAGCTAGGTGTGGTTCTCCACGG[3]
chr17	+	27429879	GTTCTAATGAGTTGTGGGAGATTAAAAGCT[1]	-	27429888	TCATTAGAACTTTTGTTCCCACAAA[1]|TCATTAGAACTTTTGTTCCCACAA[1]
chr13	+	50610829	AACCCATCAAAGGTACAAAAATGA[1]	-	50610838	TTGATGGGTTATGTATGTTACTCACCAGG[7]|TTGATGGGTTATGTATGTTACTCACCAGGA[1]|TTGATGGGTTATGTATGTTACTCACCAG[1]|TTGATGGGTTATGTATGTTACTCACCA[1]|TTGATGGGTTATGTATGTTACTCA[1]
chr18	+	67227721	TCAGAATCTGAGTCTATGGCCCACTCC[1]|TCAGAATCTGAGTCTATGGCCCACTC[1]|TCAGAATCTGAGTCTATGGCCCACTCCAGA[1]	-	67227730	CAGATTCTGAAAACATCCACATTCCTTGTCC[1]
chr17	+	27469008	TTCTGTAATCCCTAAAGTCCTGTCC[6]|TTCTGTAATCCCTAAAGTCCTGTC[3]|TTCTGTAATCCCTAAAGTCCTGTCCAGT[3]|TTCTGTAATCCCTAAAGTCCTGTCCAGTTT[2]|TTCTGTAATCCCTAAAGTCCTGTCCAG[1]	-	27469017	GATTACAGAATAGGGACACTGAGGATATG[1]
chr14	+	24926060	TGCCTCTCACTCTGCAGGAGTTGCTGAC[4]	-	24926069	GTGAGAGGCAATCTCAATTAGGACAATGAT[1]
chr17	+	27457296	TGACTTGGCCTTATTTTCTGGCTGCTGA[1]	-	27457305	GGCCAAGTCAGACAAGGGGAACCATG[4]|GGCCAAGTCAGACAAGGGGAACCATGA[4]|GGCCAAGTCAGACAAGGGGAACCATGAG[1]|GGCCAAGTCAGACAAGGGGAACC[1]|GGCCAAGTCAGACAAGGGGAACCAT[1]
chr7	+	80249728	TTCAGTATCTGAGACATCCGCATTGCCTTC[1]	-	80249737	AGATACTGAATATGCCACTTACCATGACTTT[2]
chr15	+	74467008	TTGACAGAGCCTGCTTCATGGTTTAGATGG[1]	-	74467017	GCTCTGTCAAGCAGCTGTACATGTTCAA[1]
chr17	+	27466811	GAAGCGGAATAGAGAAGTCCCGG[2]|GAAGCGGAATAGAGAAGTCCCGGGGCA[1]|GAAGCGGAATAGAGAAGTCCCGGG[1]	-	27466820	ATTCCGCTTCCAGTTAGCTGATAGGG[1]
chr5	+	102262680	GTACTTAGAAAAAGAATGCAGGCCGCAGGA[3]	-	102262689	TTCTAAGTACCTCACAGGGCTCCAGCCTGA[12]|TTCTAAGTACCTCACAGGGCTCCAGCCTG[9]|TTCTAAGTACCTCACAGGGCTCCAGCCTGAC[3]|TTCTAAGTACCTCACAGGGCTCCAGCCTGACC[2]|TTCTAAGTACCTCACAGGGCTCCAGCCT[1]|TTCTAAGTACCTCACAGGGCTCCAGCC[1]
chr2	+	92392220	TTGAGGACATGGACAAACCAGCATTGC[1]	-	92392229	ATGTCCTCAAGGTTCCAGTTTACCTAGT[1]
chr7	+	80922178	GAAGATTTCAGTGACAGCCAGGTGTGATG[1]	-	80922187	TGAAATCTTCTACTGAAACAGGTATGAGGCA[1]
chr17	+	27470417	AGATTTTTCATCTGAGGAGCCATTC[7]|AGATTTTTCATCTGAGGAGCCATTCC[2]|AGATTTTTCATCTGAGGAGCCATTCCA[1]|AGATTTTTCATCTGAGGAGCCATTCCAGG[1]|AGATTTTTCATCTGAGGAGCCATTCCAGGT[1]	-	27470426	TGAAAAATCTTGGTCCTGTTGAGTATCC[1]
chr15	+	59111963	TGGAGTCCTTCAAACAATGGCAGC[2]|TGGAGTCCTTCAAACAATGGCAGCTGA[2]|TGGAGTCCTTCAAACAATGGCAGCTGAAA[1]|TGGAGTCCTTCAAACAATGGCAGCTGAAAC[1]|TGGAGTCCTTCAAACAATGGCAGCTG[1]	-	59111972	AAGGACTCCAGATGTATCCCTTTAACA[1]
chr5	+	113782594	TGTCCAAGTCTGAAGATCCCCTTACAG[3]|TGTCCAAGTCTGAAGATCCCCTTACAGAAGC[2]|TGTCCAAGTCTGAAGATCCCCTTAC[1]|TGTCCAAGTCTGAAGATCCCCTTACAGAAG[1]|TGTCCAAGTCTGAAGATCCCCTTACAGA[1]	-	113782603	GACTTGGACATCACTGAGCAGCAGGAGGGCA[1]
chr7	+	80267831	TTCACTTCATACTTGAACTACACCATCAC[9]|TTCACTTCATACTTGAACTACACCATCACCC[5]|TTCACTTCATACTTGAACTACACCATCACC[4]|TTCACTTCATACTTGAACTACACCATC[4]|TTCACTTCATACTTGAACTACACCATCACCCC[2]|TTCACTTCATACTTGAACTACACCATCA[1]	-	80267840	ATGAAGTGAAGAGCCTCGGAAGAATTCTT[5]|ATGAAGTGAAGAGCCTCGGAAGAATTCT[2]
chr2	+	92419024	TGGGATTTCTTTGAACCTGATACTGAGAGG[436]|TGGGATTTCTTTGAACCTGATACTGAGAG[355]|TGGGATTTCTTTGAACCTGATACTGAGA[167]|TGGGATTTCTTTGAACCTGATACTGAGAGGT[62]|TGGGATTTCTTTGAACCTGATACTGA[16]|TGGGATTTCTTTGAACCTGATACTGAG[16]|TGGGATTTCTTTGAACCTGATACTG[4]|TGGGATTTCTTTGAACCTGATACTGAGAGGTA[4]|TGGGATTTCTTTGAACCTGATAC[2]	-	92419033	AGAAATCCCAAGTCCTTGAGTATCCAGATC[1]
chr17	+	27468953	TGACAGACCTTTCCTCTTAGCAGTGGT[55]|TGACAGACCTTTCCTCTTAGCAGTGGTT[46]|TGACAGACCTTTCCTCTTAGCAGTGG[36]|TGACAGACCTTTCCTCTTAGCAGTGGTTGC[14]|TGACAGACCTTTCCTCTTAGCAGTG[11]|TGACAGACCTTTCCTCTTAGCAGTGGTTG[8]|TGACAGACCTTTCCTCTTAGCAGT[5]|TGACAGACCTTTCCTCTTAGCAGTGGTTGCC[5]|TGACAGACCTTTCCTCTTAGCAGTGGTTGCCC[1]	-	27468962	AGGTCTGTCAGGGCAAGATGCTGTTGGACT[4]|AGGTCTGTCAGGGCAAGATGCTGTT[2]|AGGTCTGTCAGGGCAAGATGCTGT[1]|AGGTCTGTCAGGGCAAGATGCTG[1]
chr9	+	67606660	TACGATTTTTGAATTAAAGTGAATGC[1]|TACGATTTTTGAATTAAAGTGAATGCAACCA[1]	-	67606669	AAAAATCGTAGATACTGACTAAGT[1]|AAAAATCGTAGATACTGACTAAG[1]
chr15	+	59101834	AGCTTTCATCCTTTCCCGTCAGACC[1]	-	59101843	GATGAAAGCTACGGTGAAAATACCGGCCGG[1]
chr10	+	62123569	TAATATACATAATTAAAATTCTTTAAA[1]	-	62123578	ATGTATATTATGTGTGTGTCTGTGGGTATA[1]
chr9	+	67563996	GACTCAAAGAGAAAGGTTGAGAAGAAAGG[1]	-	67564005	TCTTTGAGTCATTCTGGATTTCCCTAA[1]
chr18	+	67209877	TGACTGTTCACAAGGAACTTGGCTGTAAA[1]	-	67209886	TGAACAGTCACTACATCTATGTTCTCCCCC[3]|TGAACAGTCACTACATCTATGTTCTCCCCCC[2]|TGAACAGTCACTACATCTATGTTCTCCCC[1]|TGAACAGTCACTACATCTATGTTCTCCC[1]
chr17	+	66539574	TACGCTCTTATCTAGAGGAAATGGTTGCAGT[1]	-	66539583	TAAGAGCGTACAGGATTCACAGGGA[13]|TAAGAGCGTACAGGATTCACAGG[3]|TAAGAGCGTACAGGATTCACAGGGAGT[3]|TAAGAGCGTACAGGATTCACAGGGAGTGG[2]|TAAGAGCGTACAGGATTCACAGGG[2]
chr17	+	27453169	AAGAATTGCAGAATCAGATCACGGCTTCCCT[1]	-	27453178	TGCAATTCTTCTGCCCTTGCACCGTCC[13]|TGCAATTCTTCTGCCCTTGCACCGTC[7]|TGCAATTCTTCTGCCCTTGCACCGTCCT[4]|TGCAATTCTTCTGCCCTTGCACCGT[3]|TGCAATTCTTCTGCCCTTGCACCGTCCTT[3]|TGCAATTCTTCTGCCCTTGCACCGTCCTTGTC[2]|TGCAATTCTTCTGCCCTTGCACCGTCCTTGT[1]|TGCAATTCTTCTGCCCTTGCACC[1]|TGCAATTCTTCTGCCCTTGCACCGTCCTTG[1]
chr14	+	25178845	ATCATCTTTAGAATCTGGAAGCTTCTTC[1]	-	25178854	TAAAGATGATTTTAGTTGATTGCTGTAGAA[1]|TAAAGATGATTTTAGTTGATTGCTGT[1]
chr7	+	77029469	GTTTTCTGCATTGTCGTGCTGAAGCATATA[1]	-	77029478	TGCAGAAAACACCAAACTGTGTAATTTGCA[25]|TGCAGAAAACACCAAACTGTGTAATTTGC[14]|TGCAGAAAACACCAAACTGTGTAATTTGCAA[13]|TGCAGAAAACACCAAACTGTGTAATTTG[2]|TGCAGAAAACACCAAACTGTGTA[1]
chr6	+	127751978	TGACAAAGACAGACCTCCATTTTAAC[6]|TGACAAAGACAGACCTCCATTTTAACATCCC[3]|TGACAAAGACAGACCTCCATTTTAACA[3]|TGACAAAGACAGACCTCCATTTTAACATCC[2]|TGACAAAGACAGACCTCCATTTTA[1]|TGACAAAGACAGACCTCCATTTTAACATC[1]	-	127751987	GTCTTTGTCACTTCATAGACATTGCGGTG[2]|GTCTTTGTCACTTCATAGACATTGCGGTGG[1]
chr7	+	77033920	AAGTGTGTGAGCAGTAGAAAAAAGATTTCTC[1]	-	77033929	TCACACACTTGGGAAGGAATAAGTAGAAA[1]|TCACACACTTGGGAAGGAATAAGTAGAAAC[1]|TCACACACTTGGGAAGGAATAAGTAGAA[1]
chr7	+	60163773	TTCATATCTCCAGATTTTTTTGGCCTCTA[2]	-	60163782	GAGATATGAACTAAGAAGAGAGAAGACATG[8]|GAGATATGAACTAAGAAGAGAGAA[1]
chr2	+	92435347	TGAATCTTCATTAGGGACACAGAGCTAAGC[109]|TGAATCTTCATTAGGGACACAGAGC[27]|TGAATCTTCATTAGGGACACAGAGCT[6]|TGAATCTTCATTAGGGACACAGAGCTAAG[5]|TGAATCTTCATTAGGGACACAGAGCTA[4]|TGAATCTTCATTAGGGACACAGAGCTAA[3]|TGAATCTTCATTAGGGACACAGA[1]|TGAATCTTCATTAGGGACACAGAG[1]|TGAATCTTCATTAGGGACACAGAGCTAAGCG[1]	-	92435356	TGAAGATTCAGAGGCCTGGCTAGGGACA[1]
chr7	+	80962064	TAAATAGCACACATAAAAAGACAGTGGC[43]|TAAATAGCACACATAAAAAGACAGTGGCTT[17]|TAAATAGCACACATAAAAAGACAGTGG[14]|TAAATAGCACACATAAAAAGACAGTGGCTTC[11]|TAAATAGCACACATAAAAAGACAGTG[2]|TAAATAGCACACATAAAAAGACA[1]|TAAATAGCACACATAAAAAGACAG[1]	-	80962073	GTGCTATTTAAAAAGAAAGGCCTCTG[1]|GTGCTATTTAAAAAGAAAGGCCTCTGTCTC[1]|GTGCTATTTAAAAAGAAAGGCCTC[1]|GTGCTATTTAAAAAGAAAGGCCT[1]|GTGCTATTTAAAAAGAAAGGCCTCTGTCTCT[1]
chr17	+	27456915	GCTCTGACCAATTTGGTCCCTAGAGGTAC[1]	-	27456924	TGGTCAGAGCAGGTTTATGGACCACAGG[17]|TGGTCAGAGCAGGTTTATGGACCACAG[11]|TGGTCAGAGCAGGTTTATGGACCACA[8]|TGGTCAGAGCAGGTTTATGGACCAC[5]|TGGTCAGAGCAGGTTTATGGACCACAGGGC[4]|TGGTCAGAGCAGGTTTATGGACCA[2]|TGGTCAGAGCAGGTTTATGGACCACAGGG[2]|TGGTCAGAGCAGGTTTATGGACC[2]|TGGTCAGAGCAGGTTTATGGACCACAGGGCTT[1]
chr17	+	27479006	GAGTTAACACCCAAAGTGCCGCCCAA[1]	-	27479015	GTGTTAACTCCAACAGATACCAG[1]
chr7	+	77029026	GAGTACCCGAGTCTGGGCTGATGGGAGGA[1]	-	77029035	TCGGGTACTCGGGATGTGTGCTTATCTCT[2]
chr6	+	127746331	AAGAGAAAGAGGAGTTGGTGTCTGC[1]	-	127746340	TCTTTCTCTTTCTTCTGAAGTAGCCTCCC[1]|TCTTTCTCTTTCTTCTGAAGTAG[1]|TCTTTCTCTTTCTTCTGAAGTAGCCTCCCC[1]|TCTTTCTCTTTCTTCTGAAGTAGCCT[1]
chr2	+	92438711	TAACCTCATTAAAAAACAAAACAAAACAAA[1]|TAACCTCATTAAAAAACAAAACAAAACAAAA[1]	-	92438720	AATGAGGTTATATTCACCTGGAAGTTCTC[1]
chr7	+	132473423	ATCAATTCAATAATAGGTACCTCTA[1]	-	132473432	TTGAATTGATGGTAGATTATATTGTAAGT[15]|TTGAATTGATGGTAGATTATATTGTAAGTA[13]|TTGAATTGATGGTAGATTATATTGTAAG[1]|TTGAATTGATGGTAGATTATATTGTAAGTAGC[1]|TTGAATTGATGGTAGATTATATTGTAA[1]
chr5	+	115294456	GCTCCTTGTAAGGCCTGCATCATAGG[1]	-	115294465	TACAAGGAGCAGTTTGAGCCTAGAGA[7]|TACAAGGAGCAGTTTGAGCCTAGAGAGTTA[7]|TACAAGGAGCAGTTTGAGCCTAGAGAGT[3]|TACAAGGAGCAGTTTGAGCCTAGAGAGTT[3]|TACAAGGAGCAGTTTGAGCCTAGA[2]|TACAAGGAGCAGTTTGAGCCTAGAG[1]
chr12	+	99664971	TTCTTTTGCAGTAGTTGATTTTCCAGTTC[10]|TTCTTTTGCAGTAGTTGATTTTCCAGTTCT[1]|TTCTTTTGCAGTAGTTGATTTTCCAGTT[1]	-	99664980	TGCAAAAGAAACAAACACACACCAACCAACC[1]|TGCAAAAGAAACAAACACACACCAACCAACCA[1]
chr6	+	127746299	CTCCAAGATAGTGGGGAGGCTACTTCAGA[1]|CTCCAAGATAGTGGGGAGGCTAC[1]|CTCCAAGATAGTGGGGAGGCTACTTCAGAAGA[1]	-	127746308	TATCTTGGAGTAGGCAGTCTTCTTGT[9]|TATCTTGGAGTAGGCAGTCTTCTT[4]|TATCTTGGAGTAGGCAGTCTTCTTG[3]|TATCTTGGAGTAGGCAGTCTTCT[1]|TATCTTGGAGTAGGCAGTCTTCTTGTGT[1]
chr7	+	80266079	TTGCTGTGTGTACTTACAACCCTCATTTT[3]|TTGCTGTGTGTACTTACAACCCTCATTTTA[1]|TTGCTGTGTGTACTTACAACCCTCATTTTAA[1]|TTGCTGTGTGTACTTACAACCCTCATTTTAAA[1]	-	80266088	CACACAGCAAGATTCACACAGTGATGCTGAA[1]
chr9	+	67596298	TGCATAGCTGATCCGAGATGTTGCAAC[134]|TGCATAGCTGATCCGAGATGTTGCAACTC[115]|TGCATAGCTGATCCGAGATGTTGCAACT[52]|TGCATAGCTGATCCGAGATGTTGCAA[50]|TGCATAGCTGATCCGAGATGTTGCAACTCT[33]|TGCATAGCTGATCCGAGATGTTGC[18]|TGCATAGCTGATCCGAGATGTTGCA[17]|TGCATAGCTGATCCGAGATGTTG[4]|TGCATAGCTGATCCGAGATGTTGCAACTCTAT[1]|TGCATAGCTGATCCGAGATGTTGCAACTCTA[1]	-	67596307	CAGCTATGCACACTTAGCGGACACGATAAT[1]
chr15	+	59129615	TACGACTCATGTCCTCTGCTCGGACCTTGGC[1]|TACGACTCATGTCCTCTGCTCGGACCTTG[1]	-	59129624	ATGAGTCGTAGCTGAGGACACTCTGAAGGA[1]
chr15	+	59107315	TGTACTATCGTTATTCCCTCTGCTCTACAA[51]|TGTACTATCGTTATTCCCTCTGCTCTACAAG[32]|TGTACTATCGTTATTCCCTCTGCTC[25]|TGTACTATCGTTATTCCCTCTGCTCTACA[22]|TGTACTATCGTTATTCCCTCTGCTCTACAAGA[16]|TGTACTATCGTTATTCCCTCTGCTCT[10]|TGTACTATCGTTATTCCCTCTGCTCTAC[10]|TGTACTATCGTTATTCCCTCTGCTCTA[4]|TGTACTATCGTTATTCCCTCTGCT[3]|TGTACTATCGTTATTCCCTCTGC[2]	-	59107324	CGATAGTACAGAGTGACACCCAT[1]
chr17	+	66545990	GATGTATTCAGCAAAGCGTCACTGCCATTGT[1]	-	66545999	TGAATACATCTTGTCTGTAGAGTTTTAAGT[4]|TGAATACATCTTGTCTGTAGAGTTTTAAG[2]|TGAATACATCTTGTCTGTAGAGTTTTAAGTT[2]
chr10	+	66160194	TGGAAAAGCATTCCTTCCCAGTTAAGTAGA[1]	-	66160203	TGCTTTTCCATGCTGGTACAGGGAAGAGGC[3]|TGCTTTTCCATGCTGGTACAGGGAAGA[1]|TGCTTTTCCATGCTGGTACAGGGAAGAGG[1]
chr17	+	27468617	CTTTTATTCTCAGTGTTGCACGTCTC[2]	-	27468626	AGAATAAAAGGATAGGCCTGAGGGT[1]
chr5	+	150625459	GGAGAGACCAGGAACTGTAGCGCAGTCCAAAG[1]	-	150625468	TGGTCTCTCCTCTGGCCAATACCTTC[2]|TGGTCTCTCCTCTGGCCAATACCTTCTGCC[1]
chr5	+	113768550	GTTCTTTACTTGGTAAAGGATAGGCTGTA[2]	-	113768559	AGTAAAGAACAAAGCACCTGCGCTGGCGGC[4]
chr6	+	127745796	TCATATTGAAGTCTACCTTTCAAAGCCAA[1]	-	127745805	TTCAATATGACAGACAAAGAAGATGT[5]|TTCAATATGACAGACAAAGAAGATGTCC[4]|TTCAATATGACAGACAAAGAAGATGTCCTGA[4]|TTCAATATGACAGACAAAGAAGATGTCCTG[3]|TTCAATATGACAGACAAAGAAGATGTCCT[1]
chr7	+	80266286	TGAGCGTCAGGGTGTCTTCTTCAGATC[1]|TGAGCGTCAGGGTGTCTTCTTCAGATCTCA[1]	-	80266295	CTGACGCTCAAACCATGAAAGAGGCA[1]|CTGACGCTCAAACCATGAAAGAGGCATTTTGT[1]
chr2	+	92383250	TGCTAAGCTTTCTAAGTCTTTATTCTCATT[5]|TGCTAAGCTTTCTAAGTCTTTATTCTC[4]|TGCTAAGCTTTCTAAGTCTTTATTCTCA[4]|TGCTAAGCTTTCTAAGTCTTTATTCTCAT[2]	-	92383259	AAGCTTAGCAAATATATGTGCTGGCTCATT[1]
chr14	+	20463526	AGGATGGAGAACAGAAAGTTGCAGG[1]	-	20463535	TCTCCATCCTTAGTGTGAGAACATT[2]|TCTCCATCCTTAGTGTGAGAACATTCTTT[1]|TCTCCATCCTTAGTGTGAGAACATTCTTTG[1]|TCTCCATCCTTAGTGTGAGAACATTCTTTGT[1]
chr10	+	75323834	TCCAGCAGAGTCACCCTTATCTAGAG[1]	-	75323843	CTCTGCTGGATCTAATTTGAGCAGGGCT[1]
chr5	+	115299526	ACAAGTAGAAAGGCCATGGGTGCAATGCA[1]	-	115299535	TTCTACTTGTCTTCTATATTCCGTCACAGA[98]|TTCTACTTGTCTTCTATATTCCGTCACAGAC[20]|TTCTACTTGTCTTCTATATTCCGTCACAG[12]|TTCTACTTGTCTTCTATATTCCGTCAC[7]|TTCTACTTGTCTTCTATATTCCGTCA[4]|TTCTACTTGTCTTCTATATTCCGTC[3]|TTCTACTTGTCTTCTATATTCCGTCACA[2]|TTCTACTTGTCTTCTATATTCCGT[1]
chr7	+	77052972	GTGATGGTAAATGGAAGAGTTGTAGGGA[1]	-	77052981	TTACCATCACAAGAAAAAATTATAGCATAGG[109]|TTACCATCACAAGAAAAAATTATAGCATAGGA[44]|TTACCATCACAAGAAAAAATTATAGCATAG[28]|TTACCATCACAAGAAAAAATTATAGCATA[13]|TTACCATCACAAGAAAAAATTATAGC[5]|TTACCATCACAAGAAAAAATTATAGCAT[4]|TTACCATCACAAGAAAAAATTATAGCA[1]|TTACCATCACAAGAAAAAATTATAG[1]
chr17	+	27432963	TATAATCCCAGCGTTTAAGAGGCAGATACA[1]	-	27432972	TGGGATTATAGGCATATACAACTCGTGGC[1621]|TGGGATTATAGGCATATACAACTCGTGG[562]|TGGGATTATAGGCATATACAACTCGTGGCA[417]|TGGGATTATAGGCATATACAACTCGTG[302]|TGGGATTATAGGCATATACAACTCGT[137]|TGGGATTATAGGCATATACAACTCGTGGCAGT[98]|TGGGATTATAGGCATATACAACT[32]|TGGGATTATAGGCATATACAACTCG[29]|TGGGATTATAGGCATATACAACTC[16]|TGGGATTATAGGCATATACAACTCGTGGCAG[5]
chr7	+	77059145	TCTCCTTTTGTTTTCTCATCATATGT[2]|TCTCCTTTTGTTTTCTCATCATATGTATT[2]|TCTCCTTTTGTTTTCTCATCATATGTATTT[1]	-	77059154	CAAAAGGAGATCATATGAATGAGGCTTGC[1]
chr15	+	59094554	CAAAAGAATAGTAAGATCCCACCACTGAAGA[1]	-	59094563	TATTCTTTTGACTTTTCAACTGCTTTGAGG[3]|TATTCTTTTGACTTTTCAACTGCTTTGAGGG[3]|TATTCTTTTGACTTTTCAACTGCTTTGAGGGT[2]
chr15	+	74465929	AGAAGATGTAAAACCATACCTCTGGCTTTG[2]|AGAAGATGTAAAACCATACCTCTGGCTTT[1]	-	74465938	TACATCTTCTGCTTGCCTTTCAAAAA[1]
chr17	+	27469046	TTATGTTTGCAACTTTGTGAAGCCTGG[4]|TTATGTTTGCAACTTTGTGAAGCCTG[2]|TTATGTTTGCAACTTTGTGAAGCCTGGA[2]|TTATGTTTGCAACTTTGTGAAGCCT[1]|TTATGTTTGCAACTTTGTGAAGCCTGGAA[1]	-	27469055	GCAAACATAAGAAAGCAAAAACTGGACAGG[1]|GCAAACATAAGAAAGCAAAAACTGGACAGGA[1]|GCAAACATAAGAAAGCAAAAACTGGACAG[1]
chr7	+	80962509	TCCTATTCTGGTGATAACTGCTACTGGTA[100]|TCCTATTCTGGTGATAACTGCTACTGGT[12]|TCCTATTCTGGTGATAACTGCTACTGGTAC[9]|TCCTATTCTGGTGATAACTGCTACTGG[7]|TCCTATTCTGGTGATAACTGCTACTGGTACA[4]|TCCTATTCTGGTGATAACTGCTACTG[4]|TCCTATTCTGGTGATAACTGCTACT[2]	-	80962518	CAGAATAGGAAGCCCATGCTAAGCT[1]|CAGAATAGGAAGCCCATGCTAAGCTAT[1]|CAGAATAGGAAGCCCATGCTAAGC[1]
chr5	+	113771233	TAGTTTTGACCTGAAACTGAAATAGTTTG[308]|TAGTTTTGACCTGAAACTGAAATAGTTT[23]|TAGTTTTGACCTGAAACTGAAATAGTT[11]|TAGTTTTGACCTGAAACTGAAAT[5]|TAGTTTTGACCTGAAACTGAAATAGT[3]|TAGTTTTGACCTGAAACTGAAATA[2]|TAGTTTTGACCTGAAACTGAAATAGTTTGG[1]	-	113771242	GTCAAAACTATGACAAACTCTTCATTCCCCA[1]|GTCAAAACTATGACAAACTCTTCATT[1]
chr7	+	60164336	TCTCACTCCTGTTTGGCTGACCAAGATGC[6]|TCTCACTCCTGTTTGGCTGACCAAGAT[2]|TCTCACTCCTGTTTGGCTGACCAAGATGCA[1]|TCTCACTCCTGTTTGGCTGACCAAG[1]	-	60164345	AGGAGTGAGATTGAAGCTCACCAGGAAGAG[1]
chr8	+	112653568	TATTTTTGCAATTCTTACTGCATAGGCTAT[11]|TATTTTTGCAATTCTTACTGCATAGGCTA[8]|TATTTTTGCAATTCTTACTGCATAGGCTATT[1]|TATTTTTGCAATTCTTACTGCATAGGC[1]	-	112653577	TGCAAAAATAAAAGTAAAACGAACACATG[1]
chr9	+	67606330	TATCTCAGAAAATAAGAGTGTCTTTGGAT[1]|TATCTCAGAAAATAAGAGTGTCTTTGGATTA[1]	-	67606339	TTCTGAGATAAAGATGAAATGAGGCCGGCA[1]
chr9	+	67584261	TGAGGACATTATGTAGCAGGGGTGA[7]|TGAGGACATTATGTAGCAGGGGTG[3]|TGAGGACATTATGTAGCAGGGGTGAAAGGT[1]	-	67584270	AATGTCCTCAATCTCTAACTAGCACTTGGC[1]
chr15	+	59110054	TGAGTGACAAGCTTGCCCGGCAGT[11]|TGAGTGACAAGCTTGCCCGGCAGTTG[11]|TGAGTGACAAGCTTGCCCGGCAGTTGC[10]|TGAGTGACAAGCTTGCCCGGCAGTT[8]|TGAGTGACAAGCTTGCCCGGCAGTTGCAA[7]|TGAGTGACAAGCTTGCCCGGCAG[4]|TGAGTGACAAGCTTGCCCGGCAGTTGCA[2]	-	59110063	TTGTCACTCAGACAAGCCATGCA[1]
chr7	+	80265235	TACAGAGTTGAACACTTGCTCACCATATGT[16]|TACAGAGTTGAACACTTGCTCACCATATG[7]|TACAGAGTTGAACACTTGCTCACCATAT[4]|TACAGAGTTGAACACTTGCTCACCATATGTT[2]|TACAGAGTTGAACACTTGCTCACCATA[2]|TACAGAGTTGAACACTTGCTCACCA[2]|TACAGAGTTGAACACTTGCTCACC[1]|TACAGAGTTGAACACTTGCTCAC[1]	-	80265244	CAACTCTGTAAGATGATCTGCCAAACACTT[1]
chr7	+	80267846	AACTACACCATCACCCCGAATGGTTGA[1]	-	80267855	TGGTGTAGTTCAAGTATGAAGTGAAG[1]|TGGTGTAGTTCAAGTATGAAGTGAAGAGC[1]
chr7	+	77034071	CTTTCTCCGATGGGCACCAAGTTACTTTT[1]	-	77034080	TCGGAGAAAGTGGTCCCATGGTGTCGAGA[2]
chr10	+	86075297	TTATACAGGGAATACAATTCATTGC[1]	-	86075306	CCCTGTATAAACAGGAATGTGAGCCGGGAGT[1]|CCCTGTATAAACAGGAATGTGAGCCG[1]
chr7	+	77057351	TACAGTCACAAACAGGATGTAGGGAA[21]|TACAGTCACAAACAGGATGTAGGGA[11]|TACAGTCACAAACAGGATGTAGG[6]|TACAGTCACAAACAGGATGTAGGGAAGG[5]|TACAGTCACAAACAGGATGTAGGGAAGGGA[5]|TACAGTCACAAACAGGATGTAGGGAAGGG[3]|TACAGTCACAAACAGGATGTAGGGAAG[2]	-	77057360	TGTGACTGTAAAGACGCACCATCTTGGTGA[3]|TGTGACTGTAAAGACGCACCATCTTGGT[1]|TGTGACTGTAAAGACGCACCATCTTGGTGAT[1]
chr5	+	150633042	GAGATTGGTAATTTGTACCCCTGAAAGAGA[1]|GAGATTGGTAATTTGTACCCCTGAA[1]|GAGATTGGTAATTTGTACCCCTGAAAGAG[1]	-	150633051	TACCAATCTCTATGGAAAAAAATATACAAA[1]|TACCAATCTCTATGGAAAAAAATATACAA[1]|TACCAATCTCTATGGAAAAAAATATACAAAA[1]
chr6	+	127743612	ACTGAAAGAAAAAACTGGGAGTCCATC[1]	-	127743621	TTCTTTCAGTGATGAGAAGGGAGACCATA[15]|TTCTTTCAGTGATGAGAAGGGAGACCATAC[4]|TTCTTTCAGTGATGAGAAGGGAGAC[3]|TTCTTTCAGTGATGAGAAGGGAGACC[3]|TTCTTTCAGTGATGAGAAGGGAGACCATACA[1]|TTCTTTCAGTGATGAGAAGGGAGA[1]|TTCTTTCAGTGATGAGAAGGGAG[1]
chr5	+	113775166	TAGCAGCGTTGAATTCCAACTGTGGCGGA[223]|TAGCAGCGTTGAATTCCAACTGTGGCGGAC[63]|TAGCAGCGTTGAATTCCAACTGTGGCGGACA[30]|TAGCAGCGTTGAATTCCAACTGTGGCGGACAC[1]	-	113775175	AACGCTGCTAGAATTGATACGGAGGATTC[1]
chr14	+	25178996	TAAGACCTCATTGTCTCCTTGGAATG[1]	-	25179005	TGAGGTCTTATTCAAATTGATAGTTTTAAGC[1]
chr14	+	24905160	TGGCAGATGCTAGCTCTCCTCCTC[1]	-	24905169	GCATCTGCCAAAGTGGACATGATGCTGAG[1]
chr17	+	27440980	CTCCCTCATAGTCGTGACTTGAATAACAAG[1]|CTCCCTCATAGTCGTGACTTGAATA[1]	-	27440989	TATGAGGGAGAAAAACCAAAAGCTTTGGTAC[7]|TATGAGGGAGAAAAACCAAAAGCTTTGGTA[4]|TATGAGGGAGAAAAACCAAAAGCTTTGGTACC[4]|TATGAGGGAGAAAAACCAAAAGCTTTGG[2]|TATGAGGGAGAAAAACCAAAAGC[2]|TATGAGGGAGAAAAACCAAAAGCTTT[1]|TATGAGGGAGAAAAACCAAAAGCTTTGGT[1]
chr5	+	113765663	AAGAAACACAGGGATACCCACAGAGCGCCT[1]	-	113765672	TGTGTTTCTTCGCGCCTTGGGTATT[7]|TGTGTTTCTTCGCGCCTTGGGTAT[5]|TGTGTTTCTTCGCGCCTTGGGTATTG[3]|TGTGTTTCTTCGCGCCTTGGGTATTGGGAGGC[1]|TGTGTTTCTTCGCGCCTTGGGTA[1]|TGTGTTTCTTCGCGCCTTGGGTATTGG[1]
chr6	+	128397153	TGCTTTTGTTGTATGAAAGCCTTTATAAGA[25]|TGCTTTTGTTGTATGAAAGCCTTTATAAGAAC[3]|TGCTTTTGTTGTATGAAAGCCTTTATAAGAA[1]	-	128397162	AACAAAAGCATACTGTGGTCATGTGACTG[3]
chr6	+	127750467	TCTAATCACTGTGGCAAAAATTATAGAGCCC[3]|TCTAATCACTGTGGCAAAAATTATAGAGCC[2]|TCTAATCACTGTGGCAAAAATTATA[1]	-	127750476	AGTGATTAGAGAGCAGAGTCCCTCAGT[1]
chr10	+	75314453	TGCTTTCAGAGGAAGGATTCCTGGATGGC[3]|TGCTTTCAGAGGAAGGATTCCTGGAT[2]|TGCTTTCAGAGGAAGGATTCCTGGATGG[2]|TGCTTTCAGAGGAAGGATTCCTGG[1]	-	75314462	TCTGAAAGCAGAAACTTTCCTGGTTTCTTA[1]
chr9	+	54076392	ATCAGTGAAATGTTTTGAGAGGGCTGTTT[1]	-	54076401	TTTCACTGATGTGAGAAGAGAAGAGGGG[4]|TTTCACTGATGTGAGAAGAGAAGAGGGGA[2]|TTTCACTGATGTGAGAAGAGAAG[1]
chr6	+	127747976	TTCCTTCACCACTCAGGAAATCTCAGCT[3]|TTCCTTCACCACTCAGGAAATCTCAGCTC[2]|TTCCTTCACCACTCAGGAAATCTCAGCTCC[2]|TTCCTTCACCACTCAGGAAATCTCAGCTCCT[1]|TTCCTTCACCACTCAGGAAATCTCAG[1]|TTCCTTCACCACTCAGGAAATCTCAGC[1]	-	127747985	GGTGAAGGAAGAAACACAGAAAACCAAA[1]
chr17	+	27450255	GTTCATGTGATTGGAATTCATAGAACCAGGT[1]	-	27450264	TCACATGAACGAGGTGCCTCCAGCAG[5]|TCACATGAACGAGGTGCCTCCAGCAGG[1]|TCACATGAACGAGGTGCCTCCAGCAGGGTT[1]
chr7	+	77032818	TCCATCAACATGCACCACTCTGAAATGATGA[1]	-	77032827	TGTTGATGGATATCCTTGATTTAAAACCTGG[17]|TGTTGATGGATATCCTTGATTTAAAACCTG[3]|TGTTGATGGATATCCTTGATTTAAAACC[1]
chr5	+	150628457	TCTACATATGTAGTGTCAACGGAGAA[1]	-	150628466	CATATGTAGATTGTCATGGCGCTCTGCTC[1]
chr2	+	92436660	TAGGTACTGAAGCCGATGGGCTTGGAAAGA[24]|TAGGTACTGAAGCCGATGGGCTTGGAAAG[15]|TAGGTACTGAAGCCGATGGGCTTGGAA[7]|TAGGTACTGAAGCCGATGGGCTTGGAAA[7]|TAGGTACTGAAGCCGATGGGCTTGGAAAGAC[3]|TAGGTACTGAAGCCGATGGGCTTGGA[2]|TAGGTACTGAAGCCGATGGGCTTG[1]	-	92436669	TCAGTACCTATAGCAAAAGTCCTAACCAGA[1]
chr15	+	59108625	TGTTGTCACTTGTTATATCCCCAAAG[5]|TGTTGTCACTTGTTATATCCCCAAAGTA[2]|TGTTGTCACTTGTTATATCCCCAAAGTACT[2]|TGTTGTCACTTGTTATATCCCCAAAGT[1]|TGTTGTCACTTGTTATATCCCCAAA[1]|TGTTGTCACTTGTTATATCCCCAA[1]|TGTTGTCACTTGTTATATCCCCAAAGTACTC[1]	-	59108634	AGTGACAACATCTCATGACAGCTTCAGGTAGC[1]
chr17	+	27456717	CTCTTAAACATAGATAGGAGAGCAAAGCAAAA[1]	-	27456726	TGTTTAAGAGGCACGTCACCTGACGAT[91]|TGTTTAAGAGGCACGTCACCTGACGA[83]|TGTTTAAGAGGCACGTCACCTGACGATGGGC[69]|TGTTTAAGAGGCACGTCACCTGACGATGGG[53]|TGTTTAAGAGGCACGTCACCTGACGATGG[37]|TGTTTAAGAGGCACGTCACCTGACGATG[9]|TGTTTAAGAGGCACGTCACCTGAC[7]|TGTTTAAGAGGCACGTCACCTGACG[3]|TGTTTAAGAGGCACGTCACCTGA[2]|TGTTTAAGAGGCACGTCACCTGACGATGGGCT[2]
chr17	+	27440645	TTAATGTCAATACATTTAGAAGGAAAAA[1]	-	27440654	TTGACATTAAGATTGAAGTGTATTTA[1]|TTGACATTAAGATTGAAGTGTATTTAC[1]|TTGACATTAAGATTGAAGTGTATTT[1]|TTGACATTAAGATTGAAGTGTATTTACATG[1]
chr17	+	27458131	GCCACTCTCAGGGTTTAATGTTT[1]	-	27458140	TGAGAGTGGCATCTAAATGTTTAGTGGT[94]|TGAGAGTGGCATCTAAATGTTTAGTGGTA[87]|TGAGAGTGGCATCTAAATGTTTAGTGG[55]|TGAGAGTGGCATCTAAATGTTTAGTG[18]|TGAGAGTGGCATCTAAATGTTTAGT[10]|TGAGAGTGGCATCTAAATGTTTAGTGGTAA[7]|TGAGAGTGGCATCTAAATGTTTAGTGGTAAG[1]|TGAGAGTGGCATCTAAATGTTTA[1]
chr9	+	67577560	GCATTCTTTACCTATGGAACGCTTCCTTTCAC[1]	-	67577569	TAAAGAATGCAATGTGATAGCTGATTCCTG[9]|TAAAGAATGCAATGTGATAGCTGATTCCT[4]|TAAAGAATGCAATGTGATAGCTGAT[4]|TAAAGAATGCAATGTGATAGCTGATTCC[3]|TAAAGAATGCAATGTGATAGCTGATTC[3]|TAAAGAATGCAATGTGATAGCTGA[2]|TAAAGAATGCAATGTGATAGCTGATT[1]
chr14	+	20463594	TGTGTGTAGAAGGCAGCCTGAAGAT[2]|TGTGTGTAGAAGGCAGCCTGAAGATCTATGAC[2]|TGTGTGTAGAAGGCAGCCTGAAGATCTATG[1]|TGTGTGTAGAAGGCAGCCTGAAGATCTAT[1]|TGTGTGTAGAAGGCAGCCTGAAGATCTATGA[1]	-	20463603	TCTACACACAGCCTCTTTGTCTCCTCAC[2]|TCTACACACAGCCTCTTTGTCTCCTCACA[1]|TCTACACACAGCCTCTTTGTCTCCTCACAG[1]
chr5	+	150618846	AGTAAGTACATAAGTAAATAAGATCAAAGA[1]	-	150618855	TGTACTTACTGAGCCTTATCAGGGTTCTAAA[10]|TGTACTTACTGAGCCTTATCAGGGTTCTAAAT[6]|TGTACTTACTGAGCCTTATCAGGGTTC[5]|TGTACTTACTGAGCCTTATCAGGGTT[3]|TGTACTTACTGAGCCTTATCAGGGTTCTAA[2]|TGTACTTACTGAGCCTTATCAGGGTTCTA[1]
chr7	+	77056338	TGAAGCATCATATTCTGGTATTGCTGGAA[140]|TGAAGCATCATATTCTGGTATTGCTGGAAA[66]|TGAAGCATCATATTCTGGTATTGCTGGA[45]|TGAAGCATCATATTCTGGTATTGCTG[23]|TGAAGCATCATATTCTGGTATTGCTGG[15]|TGAAGCATCATATTCTGGTATTGCTGGAAAA[14]|TGAAGCATCATATTCTGGTATTGCT[6]|TGAAGCATCATATTCTGGTATTGCTGGAAAAG[4]|TGAAGCATCATATTCTGGTATTGC[2]|TGAAGCATCATATTCTGGTATTG[1]	-	77056347	TGATGCTTCAGAGTGCCTGCTTTAAGA[1]|TGATGCTTCAGAGTGCCTGCTTTAAGAGA[1]
chr13	+	50610635	AGTAATGATATGGAACAATATGGA[1]|AGTAATGATATGGAACAATATGGAAATC[1]	-	50610644	TATCATTACTTAAGATGTTCTTTCAAAA[1]|TATCATTACTTAAGATGTTCTTTCAAA[1]|TATCATTACTTAAGATGTTCTTTCAAAAGGT[1]|TATCATTACTTAAGATGTTCTTTCAAAAGG[1]
chr5	+	113782404	TCGCTCTTTTGATTTGTGTCTATAGTTCA[8]|TCGCTCTTTTGATTTGTGTCTATAGTTCAC[7]|TCGCTCTTTTGATTTGTGTCTATAGTT[4]|TCGCTCTTTTGATTTGTGTCTATAGTTC[4]|TCGCTCTTTTGATTTGTGTCTATAGT[1]	-	113782413	AAAAGAGCGAGTGAGGCACACGGGGTG[1]
chr17	+	66560305	GATGATGTGTCATACCAAAGTCACAGAAC[9]|GATGATGTGTCATACCAAAGTCACAGA[7]|GATGATGTGTCATACCAAAGTCAC[1]|GATGATGTGTCATACCAAAGTCACAGAACAGG[1]|GATGATGTGTCATACCAAAGTCACAGAACAG[1]	-	66560314	ACACATCATCTGTGCATCTGTGCAGAAGA[1]
chr18	+	67227714	GATGTTTTCAGAATCTGAGTCTATGGCCCACT[1]	-	67227723	TGAAAACATCCACATTCCTTGTCCAGAGC[1]
chr17	+	66540788	CAACCAATCAGTGTGTGGATAATGAGACT[1]|CAACCAATCAGTGTGTGGATAAT[1]	-	66540797	TGATTGGTTGCTGTCTTACTGGCTGG[35]|TGATTGGTTGCTGTCTTACTGGCT[4]|TGATTGGTTGCTGTCTTACTGGCTGGGA[4]|TGATTGGTTGCTGTCTTACTGGCTGGGAAT[4]|TGATTGGTTGCTGTCTTACTGGCTGGG[3]|TGATTGGTTGCTGTCTTACTGGCTGGGAATG[1]|TGATTGGTTGCTGTCTTACTGGCTGGGAA[1]|TGATTGGTTGCTGTCTTACTGGC[1]
chr17	+	27456251	GACTGGAAGATTCTCTGTGAGGTCGACCTG[1]	-	27456260	TCTTCCAGTCAGAACAAGTCGTGGAGGGC[6]|TCTTCCAGTCAGAACAAGTCGTGGAGGG[5]|TCTTCCAGTCAGAACAAGTCGTGGAGG[4]|TCTTCCAGTCAGAACAAGTCGTGGA[2]|TCTTCCAGTCAGAACAAGTCGTGGAGGGCT[1]|TCTTCCAGTCAGAACAAGTCGTGG[1]
chr2	+	92383424	TCTCAGCGATTGTGTTCTCATGGGGTC[5]|TCTCAGCGATTGTGTTCTCATGGGGTCC[4]|TCTCAGCGATTGTGTTCTCATGGG[2]|TCTCAGCGATTGTGTTCTCATGGGGT[2]|TCTCAGCGATTGTGTTCTCATGGGGTCCA[2]|TCTCAGCGATTGTGTTCTCATGG[1]	-	92383433	ATCGCTGAGACACTGCTCTGACACATTGGTGA[1]|ATCGCTGAGACACTGCTCTGACACATTGG[1]
chr11	+	103301897	TCTGGCTAGATGAGGAAAATTACTCATG[3]|TCTGGCTAGATGAGGAAAATTACTCATGC[3]|TCTGGCTAGATGAGGAAAATTACTCA[1]|TCTGGCTAGATGAGGAAAATTACT[1]	-	103301906	TCTAGCCAGAAGGTCCTGCTAGA[1]
chr10	+	62128047	TGGAACGGATTATTGATCTGCTTTTT[5]|TGGAACGGATTATTGATCTGCTTTTTATAT[4]|TGGAACGGATTATTGATCTGCTTTTTATA[1]|TGGAACGGATTATTGATCTGCTTT[1]	-	62128056	ATCCGTTCCAGGGCATGCATCTCCGAAA[1]
chr11	+	5430459	ACTGCACAAAAGCTTAAGCACCTGACAATT[1]	-	5430468	TTTGTGCAGTAAGCCTAAAAGTTAGCAGA[1]
chr18	+	67226776	TACTTCCTATTTTTCTCAGTGGAGCTGGAGT[2]|TACTTCCTATTTTTCTCAGTGGAGCTGGA[2]	-	67226785	ATAGGAAGTAGTGTTTAAATTTAAAAT[2]|ATAGGAAGTAGTGTTTAAATTTAAAATAA[1]|ATAGGAAGTAGTGTTTAAATTTAAA[1]|ATAGGAAGTAGTGTTTAAATTTAAAATAAAAA[1]|ATAGGAAGTAGTGTTTAAATTTAAAATA[1]
chr14	+	24903451	TGGCTGCTGGACAAATGGACTGTGG[12]|TGGCTGCTGGACAAATGGACTGTGGA[5]|TGGCTGCTGGACAAATGGACTGTGGAT[5]|TGGCTGCTGGACAAATGGACTGT[2]|TGGCTGCTGGACAAATGGACTGTGGATC[2]|TGGCTGCTGGACAAATGGACTGTG[1]	-	24903460	CCAGCAGCCAGCCTCGGGCCAGTTCCAC[1]
chr17	+	27444743	TGTGGAAGAATAGGTTTGAAGTGCTAGGA[1]	-	27444752	TTCTTCCACATCACCGAGAGCCCTGTC[11]|TTCTTCCACATCACCGAGAGCCCTGT[5]|TTCTTCCACATCACCGAGAGCCCTGTCAGA[2]|TTCTTCCACATCACCGAGAGCCC[1]
chr17	+	27462603	TATCATCCCGCTATCCCGCTATCATCCC[5]|TATCATCCCGCTATCCCGCTATCATCC[4]|TATCATCCCGCTATCCCGCTATCAT[3]|TATCATCCCGCTATCCCGCTATCA[2]|TATCATCCCGCTATCCCGCTATCATC[2]	-	27462612	CGGGATGATAGCGGGATAGCGGCAGGTTT[6]|CGGGATGATAGCGGGATAGCGGC[1]
chr5	+	113769084	TGAAAGACCAGTAGTCTGCTTGATGCC[2]|TGAAAGACCAGTAGTCTGCTTGATGC[1]|TGAAAGACCAGTAGTCTGCTTGATGCCCAACT[1]	-	113769093	TGGTCTTTCAGGATAGTCAGTGCTGGAGA[4]|TGGTCTTTCAGGATAGTCAGTGCTGG[2]|TGGTCTTTCAGGATAGTCAGTGCTGGAG[2]|TGGTCTTTCAGGATAGTCAGTGCTGGAGAA[1]|TGGTCTTTCAGGATAGTCAGTGCTGGA[1]
chr6	+	127741360	GGACTTTCCAAAGATCTTTGGCATGGAC[1]|GGACTTTCCAAAGATCTTTGGCATGGACAA[1]	-	127741369	TGGAAAGTCCAAGTGGCGTTCTCTCCGACC[25]|TGGAAAGTCCAAGTGGCGTTCTCTCCGAC[17]|TGGAAAGTCCAAGTGGCGTTCTCTCCGA[4]|TGGAAAGTCCAAGTGGCGTTCTCTCC[2]|TGGAAAGTCCAAGTGGCGTTCTCTCCGACCC[2]|TGGAAAGTCCAAGTGGCGTTCTCT[1]
chr7	+	80964583	TTTTCTTTCTGAGGAAGTTTATCAAAC[9]|TTTTCTTTCTGAGGAAGTTTATCAAACAGA[8]|TTTTCTTTCTGAGGAAGTTTATCAAACAG[2]|TTTTCTTTCTGAGGAAGTTTATCAAACAGAT[1]	-	80964592	AGAAAGAAAATATGACCTTGGAAGTTTT[1]
chr7	+	60168756	TCACTAGGCAATGAGAAGAGACATGGAG[10]|TCACTAGGCAATGAGAAGAGACATGGA[5]|TCACTAGGCAATGAGAAGAGACATGGAGT[4]|TCACTAGGCAATGAGAAGAGACATGG[1]|TCACTAGGCAATGAGAAGAGACATGGAGTGT[1]	-	60168765	TGCCTAGTGATCACTGAGGTGAAGATGTGC[3]
chr9	+	54062786	ACCAGCTTTAAAATGGACCAGAA[3]|ACCAGCTTTAAAATGGACCAGAACAAGAAT[1]	-	54062795	TAAAGCTGGTGAATCAGGCTAGCTGCAGGGT[4]|TAAAGCTGGTGAATCAGGCTAGCTGC[3]|TAAAGCTGGTGAATCAGGCTAGCTGCAGG[1]|TAAAGCTGGTGAATCAGGCTAGCTGCA[1]|TAAAGCTGGTGAATCAGGCTAGCTG[1]|TAAAGCTGGTGAATCAGGCTAGCT[1]
chr10	+	75301700	TCAGTCCTGTCAATGCCAGCATGGGCC[1]	-	75301709	ACAGGACTGAAGGTGATGCGTAAGATGA[1]
chr15	+	74467872	TCTAGTCTCAGGTCCCCAGCAAAACC[1]	-	74467881	TGAGACTAGAACCAAGCCCTAGACCCCA[1]
chr7	+	77029425	TGATGAAGAATGAAGACTACCATTTGCAAA[1]	-	77029434	TTCTTCATCATCAAGAACAATTTGAAGTGGC[7]|TTCTTCATCATCAAGAACAATTTGAAGTGG[3]|TTCTTCATCATCAAGAACAATTTGAAGTGGCT[2]
chr5	+	150622930	GAATGCAAAATTATCTTTCTGAGCAAT[1]	-	150622939	TTTTGCATTCCAATGTTCCTATCCCTC[1]
chr9	+	67582514	TCTTCCAGAACTTATGTTCCTAGGAGAAAC[4]|TCTTCCAGAACTTATGTTCCTAGGAGAAA[1]	-	67582523	TTCTGGAAGACAATAATATTCTTTAATC[1]
chr6	+	128396948	TTCAATGTTCTGTTTTCAAAAGAACAAAACC[2]	-	128396957	GAACATTGAATATATTTTTAAGAC[1]
chr7	+	80964621	TCCGAGCGACGAGCACAGCGGCTCATACCC[10]|TCCGAGCGACGAGCACAGCGGCTCATACC[9]|TCCGAGCGACGAGCACAGCGGCTCATAC[5]|TCCGAGCGACGAGCACAGCGGCTCATA[4]|TCCGAGCGACGAGCACAGCGGCTC[2]|TCCGAGCGACGAGCACAGCGGCTCAT[1]	-	80964630	GTCGCTCGGAGCGCACCATCTGTTTGA[1]
chr10	+	75323327	TATTTCTCATGCTAGTGGGCTAGGATC[10]|TATTTCTCATGCTAGTGGGCTAGGATCGAC[10]|TATTTCTCATGCTAGTGGGCTAGGATCGA[8]|TATTTCTCATGCTAGTGGGCTAGGAT[3]|TATTTCTCATGCTAGTGGGCTAGGATCG[1]|TATTTCTCATGCTAGTGGGCTAGGA[1]|TATTTCTCATGCTAGTGGGCTAGGATCGACCT[1]	-	75323336	ATGAGAAATAAGGCCAACCTACAGGTTC[1]|ATGAGAAATAAGGCCAACCTACAGGTTCCA[1]|ATGAGAAATAAGGCCAACCTACAGGT[1]
chr12	+	99658841	TTTGGTACCTTCTATGGCAGGGAAAT[2]	-	99658850	AGGTACCAAAAGGCAGTCACGTCATGC[1]
chr13	+	50609814	CTTGATTCCAGACAAAACTGATGAGAGCA[1]|CTTGATTCCAGACAAAACTGATGAGAGCAA[1]	-	50609823	TGGAATCAAGAAGCAAAGGGCACATCACTC[9]|TGGAATCAAGAAGCAAAGGGCACATC[3]|TGGAATCAAGAAGCAAAGGGCACAT[1]|TGGAATCAAGAAGCAAAGGGCACATCAC[1]|TGGAATCAAGAAGCAAAGGGCACATCACT[1]
chr6	+	127750154	TAACTCAAAAGGATGGACCGCGCGGC[6]|TAACTCAAAAGGATGGACCGCGCGGCCAGT[2]|TAACTCAAAAGGATGGACCGCGCGGCCA[2]|TAACTCAAAAGGATGGACCGCGC[2]|TAACTCAAAAGGATGGACCGCGCG[1]	-	127750163	TTTTGAGTTAGCCTGACGAGGTAAAGC[1]
chr17	+	27463020	TAGCCAGCAGAAGTTAGTGACTTCCTCAG[5]|TAGCCAGCAGAAGTTAGTGACTTCCTCAGC[3]|TAGCCAGCAGAAGTTAGTGACTTCCTC[2]|TAGCCAGCAGAAGTTAGTGACTTCCT[1]|TAGCCAGCAGAAGTTAGTGACTTCCTCA[1]	-	27463029	CTGCTGGCTAAGAGACAGATTGA[1]
chr9	+	67597499	TGCCTTTGTTTCCCATGTATTGATATC[2]|TGCCTTTGTTTCCCATGTATTGATATCAAA[2]|TGCCTTTGTTTCCCATGTATTGATATCAAAG[1]|TGCCTTTGTTTCCCATGTATTGATATCAA[1]	-	67597508	AACAAAGGCAAGGACGGGTAGGTTTCTT[1]
chr9	+	67585426	TTCTTTTGAGCAGATGTCATAAGAAGAGT[12]|TTCTTTTGAGCAGATGTCATAAGAAGAGTT[8]|TTCTTTTGAGCAGATGTCATAAGAA[1]|TTCTTTTGAGCAGATGTCATAAGAAGA[1]	-	67585435	CTCAAAAGAAACAAAGATAGGGTAGGCATA[1]
chr17	+	27479064	TAACTAACAGCTGTGCCTCCACTTC[15]|TAACTAACAGCTGTGCCTCCACTTCC[12]|TAACTAACAGCTGTGCCTCCACTT[5]|TAACTAACAGCTGTGCCTCCACT[1]|TAACTAACAGCTGTGCCTCCACTTCCC[1]	-	27479073	CTGTTAGTTAAGGTAGATGATTGATCT[1]
chr4	+	61892080	TGATTCTAGGCAAGAAGCAGGGA[89]|TGATTCTAGGCAAGAAGCAGGGAAATCAAGC[58]|TGATTCTAGGCAAGAAGCAGGGAA[47]|TGATTCTAGGCAAGAAGCAGGGAAATCAAG[20]|TGATTCTAGGCAAGAAGCAGGGAAATCAA[11]|TGATTCTAGGCAAGAAGCAGGGAAA[11]|TGATTCTAGGCAAGAAGCAGGGAAATCA[8]|TGATTCTAGGCAAGAAGCAGGGAAATC[8]|TGATTCTAGGCAAGAAGCAGGGAAAT[3]	-	61892089	CCTAGAATCAGAGTAGGATGGCCT[1]|CCTAGAATCAGAGTAGGATGGCCTACCCTAT[1]
chr2	+	92399723	GCTTTAGGGATAACGTGGTGGCGT[1]	-	92399732	TCCCTAAAGCTAAGGAGGCAGCATACAATG[1]
chr2	+	92382569	TCATTTCTTCTGGTCAAAAGAACTAGCATT[7]|TCATTTCTTCTGGTCAAAAGAACTAGCAT[1]|TCATTTCTTCTGGTCAAAAGAACTAGC[1]	-	92382578	GAAGAAATGAGTAGGCAGGCTCCTGCCCA[1]
chr13	+	50611353	ATGAATTGTAAAGGATGTCGGATT[1]	-	50611362	TACAATTCATGAGGGAACCATCTCAGGAAG[1]
chr18	+	67225978	TTTGAGTTCATTCTTCCAGCTGTTCACAAG[1]	-	67225987	TGAACTCAAAGAGCAGCAGGGCGAGG[163]|TGAACTCAAAGAGCAGCAGGGCGAGGC[71]|TGAACTCAAAGAGCAGCAGGGCGAG[57]|TGAACTCAAAGAGCAGCAGGGCGA[33]|TGAACTCAAAGAGCAGCAGGGCGAGGCAGG[26]|TGAACTCAAAGAGCAGCAGGGCGAGGCA[11]|TGAACTCAAAGAGCAGCAGGGCG[6]|TGAACTCAAAGAGCAGCAGGGCGAGGCAG[4]
chr14	+	24915771	TAAGCTGGATGTGACCAGGCAGG[4]|TAAGCTGGATGTGACCAGGCAGGGGACC[3]|TAAGCTGGATGTGACCAGGCAGGGGAC[2]|TAAGCTGGATGTGACCAGGCAGGGG[1]|TAAGCTGGATGTGACCAGGCAGGG[1]|TAAGCTGGATGTGACCAGGCAGGGGA[1]	-	24915780	ATCCAGCTTATGTGCAGCAGGAATGGCACA[1]
chr9	+	54094296	ACTCATGCCAGAACAATCTCCGTGAGAA[1]	-	54094305	TGGCATGAGTAAATAACTAATTACCCAAAT[125]|TGGCATGAGTAAATAACTAATTACCCAAATG[103]|TGGCATGAGTAAATAACTAATTACCCAAA[50]|TGGCATGAGTAAATAACTAATTACCCAA[17]|TGGCATGAGTAAATAACTAATTACCCAAATGG[7]|TGGCATGAGTAAATAACTAATTACCCA[5]|TGGCATGAGTAAATAACTAATTAC[1]
chr18	+	67227062	TTTGAATCCAAAGAATATCTGGCTTCCAGG[1]	-	67227071	TGGATTCAAAGCACTTTGGTGTTAGGGAAGA[1]
chr6	+	127737972	GATACTGGGATGAAACCCGACGTAC[1]	-	127737981	TCCCAGTATCCTCTTATTCTCTTCCAACCA[2]|TCCCAGTATCCTCTTATTCTCTTCCAAC[1]|TCCCAGTATCCTCTTATTCTCTTCCAACC[1]
chr17	+	27464693	TCTACTCTAAAGAAACAAAAGAGCCCTCTC[1]|TCTACTCTAAAGAAACAAAAGAGCCCTCTCA[1]	-	27464702	TTAGAGTAGACAAAGCCAGGAGCTATTATT[1]
chr7	+	80270634	TGATTCAGGAACAGAATATGGACCACC[24]|TGATTCAGGAACAGAATATGGACCACCAC[21]|TGATTCAGGAACAGAATATGGACC[12]|TGATTCAGGAACAGAATATGGACCACCACT[12]|TGATTCAGGAACAGAATATGGACCAC[9]|TGATTCAGGAACAGAATATGGACCA[6]|TGATTCAGGAACAGAATATGGACCACCA[6]|TGATTCAGGAACAGAATATGGAC[3]|TGATTCAGGAACAGAATATGGACCACCACTG[1]	-	80270643	TCCTGAATCAGAGGAAAGAAGAT[3]
chr15	+	59092430	TGGAAGAGAATTGTATGATCCATTGTTT[1]	-	59092439	TTCTCTTCCATTTTCTTAAGCTTAACTATGT[13]|TTCTCTTCCATTTTCTTAAGCTTAACTA[3]|TTCTCTTCCATTTTCTTAAGCTTAACTATG[2]|TTCTCTTCCATTTTCTTAAGCTTAAC[2]|TTCTCTTCCATTTTCTTAAGCTTAACT[1]|TTCTCTTCCATTTTCTTAAGCTTAACTAT[1]
chr7	+	132473377	AAGAAAAGGCATAATGATATCGTGGCT[1]	-	132473386	GCCTTTTCTTCCCTACAGATTCTATGATTT[1]
chr17	+	66543212	TAAGCATAGATGTGCAAGGCCGTCTCTAGGAG[1]	-	66543221	TCTATGCTTATTGAATGGCCACTGAGCAA[1]
chr5	+	113780455	TACAATTTCTTTGGAAATGACCAACAATTC[55]|TACAATTTCTTTGGAAATGACCAACAATT[12]|TACAATTTCTTTGGAAATGACCAACAAT[3]|TACAATTTCTTTGGAAATGACCAACAA[1]	-	113780464	AGAAATTGTAAGGCTAAAAGATTCAAA[1]
chr15	+	72932197	ACCTTCTGTAGTGATTTGGCTAAGCCGGT[1]	-	72932206	TACAGAAGGTGGTTTCTTTAAACCTTTTAGA[4]|TACAGAAGGTGGTTTCTTTAAACCTTTT[2]|TACAGAAGGTGGTTTCTTTAAACCTTTTA[1]
chr12	+	99659080	TGAGATTCAGCCTCTAGTTCCCAGCTAAGC[21]|TGAGATTCAGCCTCTAGTTCCCAGCTAAG[6]|TGAGATTCAGCCTCTAGTTCCCAGCTA[3]|TGAGATTCAGCCTCTAGTTCCCAGC[3]|TGAGATTCAGCCTCTAGTTCCCAGCT[2]|TGAGATTCAGCCTCTAGTTCCCAGCTAA[1]|TGAGATTCAGCCTCTAGTTCCCAGCTAAGCT[1]|TGAGATTCAGCCTCTAGTTCCCAG[1]	-	99659089	CTGAATCTCAAGTCTTCCTCTGTACAGCAT[1]|CTGAATCTCAAGTCTTCCTCTGTACAGCA[1]
chr17	+	27498317	TTAGTCAGCTAAATCACTCATCTTTTT[2]|TTAGTCAGCTAAATCACTCATCTTTTTGAGC[2]|TTAGTCAGCTAAATCACTCATCTTT[1]|TTAGTCAGCTAAATCACTCATCTTTT[1]	-	27498326	AGCTGACTAATTGGGCTTTTGTTTGTGT[1]
chr8	+	112652432	TCATACAAGCACTTTGTCTGTCAAGCCACT[5]|TCATACAAGCACTTTGTCTGTCAAGCCACTC[2]|TCATACAAGCACTTTGTCTGTCAAGCCA[1]	-	112652441	GCTTGTATGACAAGCATGAGGACCT[2]|GCTTGTATGACAAGCATGAGGACC[1]
chr8	+	112653814	TGTCACTTGATTTTTTTTTTCCAGAATGTG[6]|TGTCACTTGATTTTTTTTTTCCAGAATGTGT[6]|TGTCACTTGATTTTTTTTTTCCAGAAT[1]	-	112653823	TCAAGTGACATGAACTATCCAGAATAAGCA[4]|TCAAGTGACATGAACTATCCAGAATAAGCAAA[1]
chr5	+	113780879	TACACCATCATCAAATCTGATTTGTTCTTG[4]|TACACCATCATCAAATCTGATTTGTTCTT[4]|TACACCATCATCAAATCTGATTTGTTC[2]|TACACCATCATCAAATCTGATTTGTTCTTGT[2]	-	113780888	TGATGGTGTAATTCAACAGTGCCATTTC[3]
chr7	+	77054830	TGTGAACAGTGCTTCTAATAAAGTTCTCTC[20]|TGTGAACAGTGCTTCTAATAAAGTTCTCT[9]|TGTGAACAGTGCTTCTAATAAAGTTCTC[4]|TGTGAACAGTGCTTCTAATAAAGTTCTCTCT[3]|TGTGAACAGTGCTTCTAATAAAG[2]|TGTGAACAGTGCTTCTAATAAAGTTCT[2]|TGTGAACAGTGCTTCTAATAAAGTTC[1]	-	77054839	ACTGTTCACATTTGTAGAAACAG[2]|ACTGTTCACATTTGTAGAAACAGTTT[1]
chr18	+	67228514	TAGGCAGTATTTACTGATACACTGGGTACC[5]|TAGGCAGTATTTACTGATACACTGGGTA[2]|TAGGCAGTATTTACTGATACACTGGGTAC[1]	-	67228523	ATACTGCCTAGCGTGTGCTTCTGCGAGCTG[1]
chr17	+	27478388	TTGTCTTAATTAGGTTTCTGTTGCTGAGA[5]|TTGTCTTAATTAGGTTTCTGTTGCTGA[2]|TTGTCTTAATTAGGTTTCTGTTGCTG[2]|TTGTCTTAATTAGGTTTCTGTTGCTGAG[1]|TTGTCTTAATTAGGTTTCTGTTGC[1]|TTGTCTTAATTAGGTTTCTGTTGCT[1]|TTGTCTTAATTAGGTTTCTGTTG[1]	-	27478397	ATTAAGACAATGGGGGGCGGGGA[1]
chr5	+	113780059	TACACACCAGAGGTTTAACTTGTAATGTTC[50]|TACACACCAGAGGTTTAACTTGTAATGTTCC[21]|TACACACCAGAGGTTTAACTTGTAATG[6]|TACACACCAGAGGTTTAACTTGTAAT[3]|TACACACCAGAGGTTTAACTTGTAATGTT[2]|TACACACCAGAGGTTTAACTTGTAATGTTCCA[2]|TACACACCAGAGGTTTAACTTGTAATGT[2]	-	113780068	CTGGTGTGTATGCTCTCTTACCTTCAGGGACA[1]
chr7	+	60163634	TGTGTGCAGGGACTCATTGGAAAAA[1]|TGTGTGCAGGGACTCATTGGAAAAAG[1]	-	60163643	CCTGCACACACAGGGAACTTTTATAATCAG[1]
chr7	+	80962181	TGTGCTAGCCACCCCCTTCGCATGTCAGT[2]|TGTGCTAGCCACCCCCTTCGCATGT[1]|TGTGCTAGCCACCCCCTTCGCATGTCA[1]	-	80962190	GGCTAGCACAGGTGAGCCCTGTGTCCTGAA[1]
chr10	+	75299719	TTCTAGAGACTGTTTCGCATCAGACT[1]	-	75299728	GTCTCTAGAAATGGCTGTACAAAC[1]
chr14	+	24930396	TGGCTGTGACCGAGAGCCTTGAAGAGGACC[12]|TGGCTGTGACCGAGAGCCTTGAAGA[3]|TGGCTGTGACCGAGAGCCTTGAAGAGGA[3]|TGGCTGTGACCGAGAGCCTTGAAGAGG[2]|TGGCTGTGACCGAGAGCCTTGAAGAGGAC[2]|TGGCTGTGACCGAGAGCCTTGAAGAG[1]|TGGCTGTGACCGAGAGCCTTGAAG[1]	-	24930405	GTCACAGCCATGGAGGAAAAACACCTCAGA[1]
chr17	+	27468703	TCATTCAGACCTGTTCCACTCTGTTC[6]|TCATTCAGACCTGTTCCACTCTGTTCTAA[2]|TCATTCAGACCTGTTCCACTCTGT[1]	-	27468712	GTCTGAATGATGGCCAGGTTGTGATGA[1]|GTCTGAATGATGGCCAGGTTGTGATGAAG[1]
chr17	+	27440007	ACTAACAAGATGGTTCAGTTATCATAT[1]	-	27440016	TCTTGTTAGTTGCTGAAGAGAGTTT[3]|TCTTGTTAGTTGCTGAAGAGAGTTTTGCT[1]
chr17	+	66542137	AGATTTCTTATCCTGCCCTGAACG[1]	-	66542146	TAAGAAATCTGCAGGGACTTAAGTGC[27]|TAAGAAATCTGCAGGGACTTAAGTGCTC[26]|TAAGAAATCTGCAGGGACTTAAGTGCTCA[20]|TAAGAAATCTGCAGGGACTTAAGTGCTCAA[14]|TAAGAAATCTGCAGGGACTTAAGTGCT[7]|TAAGAAATCTGCAGGGACTTAAGTGCTCAAG[6]|TAAGAAATCTGCAGGGACTTAAGTG[4]|TAAGAAATCTGCAGGGACTTAAGT[2]
chr17	+	27478412	TGAGATGAAACGCCATGACCAAGAAGC[52]|TGAGATGAAACGCCATGACCAAGAAG[41]|TGAGATGAAACGCCATGACCAAGAAGCAAGT[13]|TGAGATGAAACGCCATGACCAAGAAGCA[10]|TGAGATGAAACGCCATGACCAAGAA[10]|TGAGATGAAACGCCATGACCAAGA[7]|TGAGATGAAACGCCATGACCAAG[7]|TGAGATGAAACGCCATGACCAAGAAGCAA[5]|TGAGATGAAACGCCATGACCAAGAAGCAAGTT[1]	-	27478421	TTTCATCTCAGCAACAGAAACCTAATT[2]
chr6	+	127758477	AGCAGTCTGGCATAATGAGAATATCTCACGG[6]|AGCAGTCTGGCATAATGAGAATATCTCACGGT[5]|AGCAGTCTGGCATAATGAGAATATCTCACG[3]|AGCAGTCTGGCATAATGAGAATATCTCA[1]|AGCAGTCTGGCATAATGAGAATATCTC[1]	-	127758486	CCAGACTGCTCAGACCCACTGATCAAGAAGGG[1]
chr7	+	60163770	TAGTTCATATCTCCAGATTTTTTTGGCCTC[1]|TAGTTCATATCTCCAGATTTTTTTGGC[1]	-	60163779	ATATGAACTAAGAAGAGAGAAGACATG[3]|ATATGAACTAAGAAGAGAGAAGACATGTCCA[3]|ATATGAACTAAGAAGAGAGAAGACAT[2]|ATATGAACTAAGAAGAGAGAAGACATGTCCAT[1]|ATATGAACTAAGAAGAGAGAAGACATGT[1]
chr14	+	20463517	CTCACACTAAGGATGGAGAACAGAAAGTTGC[1]	-	20463526	TTAGTGTGAGAACATTCTTTGTTTTAGCTG[2]|TTAGTGTGAGAACATTCTTTGTTTTAGCTGA[1]|TTAGTGTGAGAACATTCTTTGTTTTAGC[1]
chr17	+	27463426	TCTTTGCCTAGAACACAGAGGGTAAC[2]|TCTTTGCCTAGAACACAGAGGGTAACAAGATT[1]	-	27463435	TAGGCAAAGAGAATCCTGGAATGAAAGGTC[1]
chr5	+	150628459	TACATATGTAGTGTCAACGGAGAATCTTGC[2]|TACATATGTAGTGTCAACGGAGAATCTTGCTT[1]	-	150628468	TACATATGTAGATTGTCATGGCGCTCTGC[13]|TACATATGTAGATTGTCATGGCGCTCTG[4]|TACATATGTAGATTGTCATGGCGCTC[2]
chr18	+	67217656	TCGCACTGTCTCCTGTGGATGAAGTGGGT[1]	-	67217665	GACAGTGCGAACTTGAATATTGCTTTGCAGT[72]|GACAGTGCGAACTTGAATATTGCTTTGCAG[19]|GACAGTGCGAACTTGAATATTGCTTTGCA[13]|GACAGTGCGAACTTGAATATTGCTTTG[12]|GACAGTGCGAACTTGAATATTGCTTTGC[11]|GACAGTGCGAACTTGAATATTGCTTT[11]|GACAGTGCGAACTTGAATATTGCTTTGCAGTG[8]|GACAGTGCGAACTTGAATATTGCTT[2]
chr6	+	127758171	TACTGGCCTTGCAGAACATAATAACTGAACT[6]|TACTGGCCTTGCAGAACATAATAACTGAACTA[2]|TACTGGCCTTGCAGAACATAATAACTG[1]|TACTGGCCTTGCAGAACATAATAAC[1]	-	127758180	AAGGCCAGTATGGGTCAAATAGTACCCC[1]
chr5	+	150634555	TGGACTGCTAAAGGCTTTCAGCACAAAC[1]|TGGACTGCTAAAGGCTTTCAGCACAAACTAC[1]	-	150634564	TAGCAGTCCACTTTTAAGAAGAACGAC[1]|TAGCAGTCCACTTTTAAGAAGAACGACCTT[1]
chr17	+	27486032	TGACAGAAAAGGTGGAGCCTCGAAGGTTT[52]|TGACAGAAAAGGTGGAGCCTCGAAGG[44]|TGACAGAAAAGGTGGAGCCTCGAAG[35]|TGACAGAAAAGGTGGAGCCTCGAAGGTTTT[25]|TGACAGAAAAGGTGGAGCCTCGA[18]|TGACAGAAAAGGTGGAGCCTCGAA[12]|TGACAGAAAAGGTGGAGCCTCGAAGGT[7]|TGACAGAAAAGGTGGAGCCTCGAAGGTT[5]|TGACAGAAAAGGTGGAGCCTCGAAGGTTTTAC[1]	-	27486041	TTTTCTGTCAGTTGGCAATTGCTCAAG[1]
chr6	+	127748407	TGTGGAGAACACTATTGAGCAACTTGGAAAT[1]|TGTGGAGAACACTATTGAGCAACTTGGA[1]	-	127748416	GTTCTCCACACATAGCTGATTAGACTTCT[1]
chr2	+	92399967	TCATTATTGTAGTAGCACAGAGGACTGACC[76]|TCATTATTGTAGTAGCACAGAGGACTGAC[22]|TCATTATTGTAGTAGCACAGAGGACTGA[14]|TCATTATTGTAGTAGCACAGAGGACTGACCT[3]|TCATTATTGTAGTAGCACAGAGGACTG[2]|TCATTATTGTAGTAGCACAGAGGACT[1]|TCATTATTGTAGTAGCACAGAGGA[1]	-	92399976	ACAATAATGAGTAGCAGGACTCAAAGGA[1]
chr7	+	80961784	TTAATACGTGTTGCCTTTTGCCCAGC[4]|TTAATACGTGTTGCCTTTTGCCCAGCAA[3]|TTAATACGTGTTGCCTTTTGCCCAGCAACGA[1]|TTAATACGTGTTGCCTTTTGCCCAGCAAC[1]|TTAATACGTGTTGCCTTTTGCCCAG[1]	-	80961793	CACGTATTAAACCTGACACTGAACCTCCAC[1]
chr15	+	59095494	ATGCATTGTAGGATGTGTGGTTGCACCTT[1]	-	59095503	TACAATGCATTCGACAGTCAGCCGCCCTC[21]|TACAATGCATTCGACAGTCAGCCGCCCTCT[13]|TACAATGCATTCGACAGTCAGCCGCCCTCTC[7]|TACAATGCATTCGACAGTCAGCCGCCCT[6]|TACAATGCATTCGACAGTCAGCCGC[5]|TACAATGCATTCGACAGTCAGCCGCC[3]|TACAATGCATTCGACAGTCAGCC[3]|TACAATGCATTCGACAGTCAGCCGCCC[2]|TACAATGCATTCGACAGTCAGCCG[1]|TACAATGCATTCGACAGTCAGCCGCCCTCTCC[1]
chr7	+	80266107	TAAAAGACACTAAACAAAGTTGACAGAGAA[158]|TAAAAGACACTAAACAAAGTTGACAGAGA[72]|TAAAAGACACTAAACAAAGTTGACAGAGAAG[56]|TAAAAGACACTAAACAAAGTTGACAGAGAAGG[53]|TAAAAGACACTAAACAAAGTTGACAGAG[15]|TAAAAGACACTAAACAAAGTTGACAGA[14]|TAAAAGACACTAAACAAAGTTGACAG[4]|TAAAAGACACTAAACAAAGTTGAC[3]|TAAAAGACACTAAACAAAGTTGA[3]|TAAAAGACACTAAACAAAGTTGACA[1]	-	80266116	GTGTCTTTTAAAATGAGGGTTGTAAGTA[1]|GTGTCTTTTAAAATGAGGGTTGTAAGT[1]
chr5	+	150629564	TCAGTGTGTAACCAAACGCATAGAGACA[2]	-	150629573	TACACACTGAAAATTAACCAAAAGCATATGT[5]|TACACACTGAAAATTAACCAAAAGCAT[4]|TACACACTGAAAATTAACCAAAAGCATA[3]
chr9	+	67570587	GACGGAGACATACTTTTCTTTGGATACATAA[1]|GACGGAGACATACTTTTCTTTGGATACATA[1]	-	67570596	TGTCTCCGTCAAAGACAAGTCTGTGTGT[44]|TGTCTCCGTCAAAGACAAGTCTGTGTGTC[23]|TGTCTCCGTCAAAGACAAGTCTGTGTG[18]|TGTCTCCGTCAAAGACAAGTCTGTGT[17]|TGTCTCCGTCAAAGACAAGTCTGTGTGTCT[6]|TGTCTCCGTCAAAGACAAGTCTGTGTGTCTT[3]|TGTCTCCGTCAAAGACAAGTCTGT[2]|TGTCTCCGTCAAAGACAAGTCTGTGTGTCTTC[2]
chr2	+	92404578	TAATAATGGCTGATTTTCCTGATCTGATT[3]|TAATAATGGCTGATTTTCCTGATC[1]	-	92404587	GCCATTATTAGGAAGAATTAGCTAATTATT[1]
chr9	+	67605226	TCCAAAGGATGATTACTGATGCCTGGTCAC[1]|TCCAAAGGATGATTACTGATGCCTGGTCA[1]|TCCAAAGGATGATTACTGATGCCTGGTC[1]	-	67605235	ATCCTTTGGAGTCTGGTTTTTCCAGTGGTT[1]
chr9	+	67560437	AACCTAATGAAAATGCATGTGTAAGA[2]|AACCTAATGAAAATGCATGTGTAAGACT[1]|AACCTAATGAAAATGCATGTGTAAGACTG[1]	-	67560446	TCATTAGGTTGTTTGGGGATTCTGAGCA[3]|TCATTAGGTTGTTTGGGGATTCTGAGC[1]
chr15	+	59100455	TACGGTATCAGTATTGCTTCCAGCAATA[1]	-	59100464	TGATACCGTAGACTTGAAAAAAATAAC[11]|TGATACCGTAGACTTGAAAAAAATAACC[9]|TGATACCGTAGACTTGAAAAAAATAACCTT[9]|TGATACCGTAGACTTGAAAAAAATAACCTTA[6]|TGATACCGTAGACTTGAAAAAAATAACCT[4]|TGATACCGTAGACTTGAAAAAAA[4]
chr17	+	27463019	TTAGCCAGCAGAAGTTAGTGACTTCCTC[9]|TTAGCCAGCAGAAGTTAGTGACTTCC[2]|TTAGCCAGCAGAAGTTAGTGACTTCCTCAG[1]|TTAGCCAGCAGAAGTTAGTGACTTCCTCAGC[1]	-	27463028	TGCTGGCTAAGAGACAGATTGACCTCAGTC[1]
chr7	+	132473675	CCACAATCCAAAATCAACTGAAGA[4]|CCACAATCCAAAATCAACTGAAGAGGAG[1]	-	132473684	TGGATTGTGGATGTACCACAGGGCTG[85]|TGGATTGTGGATGTACCACAGGGCTGGCTAC[46]|TGGATTGTGGATGTACCACAGGGCTGGCTA[29]|TGGATTGTGGATGTACCACAGGGCT[28]|TGGATTGTGGATGTACCACAGGGCTGGCTACT[24]|TGGATTGTGGATGTACCACAGGGC[7]|TGGATTGTGGATGTACCACAGGGCTGG[3]|TGGATTGTGGATGTACCACAGGGCTGGC[3]|TGGATTGTGGATGTACCACAGGGCTGGCT[2]
chr7	+	132472739	AAACAACAGATTCGATCATGGAATTTGTGGCA[1]	-	132472748	TCTGTTGTTTTTTGGCTTATCAAATGGCT[2]|TCTGTTGTTTTTTGGCTTATCAAATGGCTG[2]|TCTGTTGTTTTTTGGCTTATCAAATGG[1]
chr17	+	27455015	GCCACTGGCTTTCTGTGGGTGTCTG[1]	-	27455024	AGCCAGTGGCATGTCTTCCTTCCTCCCT[1]
chr5	+	150621968	CGCTTGAGAATTGGACCCTGTTGAATTGC[1]	-	150621977	TTCTCAAGCGACATGGAGAATTTCTCAAGA[32]|TTCTCAAGCGACATGGAGAATTTCTCAAGAT[3]|TTCTCAAGCGACATGGAGAATTTCTCAAG[2]|TTCTCAAGCGACATGGAGAATTTCTC[1]
chr17	+	27460704	TGCTTAGCTATGCACACTTCTCACCCTCT[1]|TGCTTAGCTATGCACACTTCTCACCCTC[1]	-	27460713	TAGCTAAGCAGTCCTTGTCAGGGTGT[10]|TAGCTAAGCAGTCCTTGTCAGGGTGTG[4]|TAGCTAAGCAGTCCTTGTCAGGGTGTGGC[4]|TAGCTAAGCAGTCCTTGTCAGGGTGTGG[1]|TAGCTAAGCAGTCCTTGTCAGGGT[1]|TAGCTAAGCAGTCCTTGTCAGGGTGTGGCATC[1]|TAGCTAAGCAGTCCTTGTCAGGGTG[1]
chr5	+	130629515	TAATGAAACTTTTTTTTAAAAAAATGTAAGG[1]|TAATGAAACTTTTTTTTAAAAAAATGTA[1]	-	130629524	AGTTTCATTAAAAAAATTATCATTCAAGGACA[1]
chr17	+	27454468	AAGCAAGCCATGGGCCTCCGAGGGCCAGG[1]	-	27454477	TGGCTTGCTTGGCTCTTTTTCTGTTC[33]|TGGCTTGCTTGGCTCTTTTTCTGTTCT[10]|TGGCTTGCTTGGCTCTTTTTCTGTTCTCC[9]|TGGCTTGCTTGGCTCTTTTTCTGTT[6]|TGGCTTGCTTGGCTCTTTTTCTGTTCTC[6]|TGGCTTGCTTGGCTCTTTTTCTGT[3]|TGGCTTGCTTGGCTCTTTTTCTGTTCTCCT[2]|TGGCTTGCTTGGCTCTTTTTCTGTTCTCCTT[2]|TGGCTTGCTTGGCTCTTTTTCTG[1]
chr15	+	78492828	TGGAAAGACAGAGGGAAGGTGTCCCACAG[1]|TGGAAAGACAGAGGGAAGGTGTCCCA[1]	-	78492837	TGTCTTTCCAATCAAATAAAGGGCGTG[105]|TGTCTTTCCAATCAAATAAAGGGCGTGAC[76]|TGTCTTTCCAATCAAATAAAGGGCGTGACC[58]|TGTCTTTCCAATCAAATAAAGGGCGTGA[49]|TGTCTTTCCAATCAAATAAAGGGCGT[47]|TGTCTTTCCAATCAAATAAAGGGCGTGACCC[7]|TGTCTTTCCAATCAAATAAAGGGCG[3]
chr7	+	80270953	TTCCCAGTGTGCTGGAGAGCAACCCTGAG[1]|TTCCCAGTGTGCTGGAGAGCAACCCT[1]	-	80270962	ACACTGGGAACTTGAAAGGATAGAATTTCACG[1]
chr7	+	80246846	AAAACCTTAAAGAAAAAAAAAGTCA[1]	-	80246855	TTAAGGTTTTCTGAAGATAATGTGGGCATT[2]|TTAAGGTTTTCTGAAGATAATGTGGGCA[1]
chr9	+	67586983	TAGTACCAAAGACTTGGATCCTGAGGAAC[22]|TAGTACCAAAGACTTGGATCCTGAGGAACC[8]|TAGTACCAAAGACTTGGATCCTGAGG[8]|TAGTACCAAAGACTTGGATCCTGAGGA[6]|TAGTACCAAAGACTTGGATCCTGAG[3]|TAGTACCAAAGACTTGGATCCTGAGGAA[3]|TAGTACCAAAGACTTGGATCCTGAGGAACCA[2]	-	67586992	TTTGGTACTAAGTGGTAGCACACGCCTTCT[1]|TTTGGTACTAAGTGGTAGCACACGCCTT[1]
chr17	+	66528224	CCACCATATATGCCCCGGCAATAAAACAC[1]	-	66528233	TATATGGTGGAGATTTACTGCAACAAAAT[1]
chr11	+	103307349	CTGCAGGTGAAATTCTTCACGTGATTCGGAC[1]	-	103307358	TCACCTGCAGTTCAGAGCTAGGATAGGGAA[1]
chr17	+	27485320	TGCTAGAGAACAGGACACAGAAGG[260]|TGCTAGAGAACAGGACACAGAAGGA[199]|TGCTAGAGAACAGGACACAGAAGGAGC[121]|TGCTAGAGAACAGGACACAGAAG[112]|TGCTAGAGAACAGGACACAGAAGGAGCTC[60]|TGCTAGAGAACAGGACACAGAAGGAG[54]|TGCTAGAGAACAGGACACAGAAGGAGCT[25]|TGCTAGAGAACAGGACACAGAAGGAGCTCG[18]|TGCTAGAGAACAGGACACAGAAGGAGCTCGT[17]|TGCTAGAGAACAGGACACAGAAGGAGCTCGTT[3]	-	27485329	TTCTCTAGCATACGGGAACAAGGACGGTTCCA[1]
chr5	+	113765316	TGCTGTGATAAAACATCCTGACCAAGAGC[2]|TGCTGTGATAAAACATCCTGACCAAGAGCA[1]	-	113765325	TATCACAGCAACAGAAAGGAAACTAGGAA[823]|TATCACAGCAACAGAAAGGAAACTAGGAAA[660]|TATCACAGCAACAGAAAGGAAACTAGGAAAGC[22]|TATCACAGCAACAGAAAGGAAACTAGGAAAG[10]
chr17	+	27461572	TGAAATGACAGCCGCTCCTGGAACCAG[1]	-	27461581	TGTCATTTCAACCAATTAGACTGAAAGC[5]|TGTCATTTCAACCAATTAGACTGAAAGCC[3]|TGTCATTTCAACCAATTAGACTGAAAGCCCT[1]
chr14	+	20462848	GGAGATAAGAGACTTTGGATAACTGCAAG[1]	-	20462857	TCTTATCTCCTGGGGCATTGAAGGTT[2]|TCTTATCTCCTGGGGCATTGAAGGTTGCA[1]
chr2	+	92411835	TATCAAGTGTGAATTGGGTAGGCCATGT[32]|TATCAAGTGTGAATTGGGTAGGCCATGTGT[23]|TATCAAGTGTGAATTGGGTAGGCCATGTG[18]|TATCAAGTGTGAATTGGGTAGGCCATG[7]|TATCAAGTGTGAATTGGGTAGGCCAT[3]|TATCAAGTGTGAATTGGGTAGGCC[2]|TATCAAGTGTGAATTGGGTAGGC[2]|TATCAAGTGTGAATTGGGTAGGCCATGTGTC[1]|TATCAAGTGTGAATTGGGTAGGCCATGTGTCA[1]|TATCAAGTGTGAATTGGGTAGGCCA[1]	-	92411844	ACACTTGATAAATGAATGGAAAGGGATA[1]
chr12	+	99659015	TGATGCTTTCTCTCTAGTGGACATTCT[16]|TGATGCTTTCTCTCTAGTGGACATTC[15]|TGATGCTTTCTCTCTAGTGGACATTCTGC[11]|TGATGCTTTCTCTCTAGTGGACATTCTGCT[8]|TGATGCTTTCTCTCTAGTGGACATTCTG[5]|TGATGCTTTCTCTCTAGTGGACATTCTGCTA[4]|TGATGCTTTCTCTCTAGTGGACA[2]|TGATGCTTTCTCTCTAGTGGACATT[2]|TGATGCTTTCTCTCTAGTGGACAT[1]	-	99659024	GAAAGCATCAGTTTAGTCAGAAGTAAACA[1]
chr9	+	67561562	ATGATGGGTAACTGACCCTTGCCACATGAATG[1]	-	67561571	TACCCATCATCCACAGACACTCAAGTGTT[1]|TACCCATCATCCACAGACACTCAAGTGTTGT[1]|TACCCATCATCCACAGACACTCAAGTGT[1]
chr15	+	74469096	AAAGAGTGTAGTGACAACCTGAGAC[2]|AAAGAGTGTAGTGACAACCTGAGACATG[1]	-	74469105	TACACTCTTTCAGAAGTTAGGACAGCAAT[1]
chr15	+	74465755	CAGACTTTCATGGGGGACAGTGCAAAGGAGC[1]	-	74465764	TGAAAGTCTGGAATCACAATATATTGG[2]|TGAAAGTCTGGAATCACAATATATTGGGA[1]|TGAAAGTCTGGAATCACAATATATTGGGAA[1]
chr17	+	66546333	TCCTATCAAATTCCCAGTATGCGTTTAAATGT[1]	-	66546342	TTTGATAGGATTTCACAGCTGTTTCTCTTG[8]|TTTGATAGGATTTCACAGCTGTTTCTCTT[2]|TTTGATAGGATTTCACAGCTGTTTCTC[2]
chr7	+	77058216	CTGCACGGTTTTGAGAAGCAGAAGGACC[1]	-	77058225	AACCGTGCAGTGATCCTGGCATGCTTTTCA[1]
chr7	+	80250565	TAAGTCTTGCAAAAGCTGTTCTTTGG[2]|TAAGTCTTGCAAAAGCTGTTCTTTGGGAAT[1]|TAAGTCTTGCAAAAGCTGTTCTTTG[1]	-	80250574	GCAAGACTTATGTCTCGAGACAGAGGC[1]|GCAAGACTTATGTCTCGAGACAGAGGCCA[1]|GCAAGACTTATGTCTCGAGACAGAGGCCAA[1]
chr17	+	66544464	GAAGAATAGAGCCCTGAAGTGCTGAGAGG[1]|GAAGAATAGAGCCCTGAAGTGCTGAGA[1]	-	66544473	TCTATTCTTCTTAGAACTACTCCTAATTTG[2]
chr14	+	25185569	GGTTTCGCTAAGTGAGAAAGAGACTGTC[1]	-	25185578	TAGCGAAACCGAGTCGAAAAGGCACAAAGT[21]|TAGCGAAACCGAGTCGAAAAGGCACA[3]|TAGCGAAACCGAGTCGAAAAGGCACAAAGTA[2]|TAGCGAAACCGAGTCGAAAAGGCACAAA[2]|TAGCGAAACCGAGTCGAAAAGGCAC[1]|TAGCGAAACCGAGTCGAAAAGGCACAAAG[1]
chr2	+	92384843	TGAGACTTGCAGTCTCCTCTCCGTCTGAGT[1]	-	92384852	GCAAGTCTCAGCTCTTCTCTACAGCTCC[1]
chr6	+	127746801	TGCAGTCTCTCAGCCTCAGTAAAGTG[2]	-	127746810	AGAGACTGCACTTTCTCAGTAGATCTGGC[1]
chr6	+	127755371	TAGAGTCTGGACAGGTATCCTTTTG[29]|TAGAGTCTGGACAGGTATCCTTTT[24]|TAGAGTCTGGACAGGTATCCTTTTGATCC[20]|TAGAGTCTGGACAGGTATCCTTTTGATC[20]|TAGAGTCTGGACAGGTATCCTTTTGA[8]|TAGAGTCTGGACAGGTATCCTTTTGAT[7]|TAGAGTCTGGACAGGTATCCTTTTGATCCA[5]|TAGAGTCTGGACAGGTATCCTTTTGATCCAA[1]	-	127755380	CCAGACTCTAGAACCTGCCTGGA[1]
chr17	+	27459371	AACCAAGAGAGTTGCAAGGATGCGC[1]	-	27459380	TCTCTTGGTTCAGTCTTCAGGTCACAGT[1]
chr17	+	27462710	GACATCGAAACTAAGTGCAAGACAGAC[2]|GACATCGAAACTAAGTGCAAGACAGA[2]|GACATCGAAACTAAGTGCAAGACAGACAATG[1]|GACATCGAAACTAAGTGCAAGACAGACAATGC[1]	-	27462719	TTTCGATGTCTGCAAGTTTTTATCTTTTCC[1]
chr7	+	80947081	TAAGATTGCAATACATGCTTTTTCTTAGCTG[1]	-	80947090	TGCAATCTTAAGTAGATAATGAAAGACAAAA[3]|TGCAATCTTAAGTAGATAATGAAAGACA[2]|TGCAATCTTAAGTAGATAATGAAAGACAAAAA[1]
chr13	+	51005707	ACTGATGACAGCAAGACTATCTAAGGAAC[1]|ACTGATGACAGCAAGACTATCTAAGGA[1]	-	51005716	TGTCATCAGTTTTGTCTGAAAGCAGGAAGC[5]|TGTCATCAGTTTTGTCTGAAAGCAGGAA[3]|TGTCATCAGTTTTGTCTGAAAGCAGGAAG[3]|TGTCATCAGTTTTGTCTGAAAGCAGG[1]|TGTCATCAGTTTTGTCTGAAAGCAGGAAGCAA[1]
chr10	+	66158516	AAGGCTCGGATATGGAGACTGCAACTTTG[3]|AAGGCTCGGATATGGAGACTGCAA[1]	-	66158525	TCCGAGCCTTTGTTTGACTTTGATGGAGTT[38]|TCCGAGCCTTTGTTTGACTTTGATGGAGT[19]|TCCGAGCCTTTGTTTGACTTTGATGGA[8]|TCCGAGCCTTTGTTTGACTTTGATGG[4]|TCCGAGCCTTTGTTTGACTTTGATG[2]|TCCGAGCCTTTGTTTGACTTTGATGGAG[1]|TCCGAGCCTTTGTTTGACTTTGATGGAGTTG[1]
chr13	+	51006699	CTGGTGAGTAACATACATAAGCCATC[1]	-	51006708	TACTCACCAGGATATGGACCAGAG[1]|TACTCACCAGGATATGGACCAGAGCATTCAT[1]|TACTCACCAGGATATGGACCAGAGCATT[1]
chr7	+	132473349	GATTCAAGAAATCATAGAATCTG[1]	-	132473358	TTCTTGAATCTTGTAGACAAAGT[1]
chr9	+	67562453	AGAAACAACAACTTGGGGCTGGTTTTGCCA[3]|AGAAACAACAACTTGGGGCTGGTTTTGC[2]	-	67562462	TGTTGTTTCTTTAGACTATGACCTGT[90]|TGTTGTTTCTTTAGACTATGACCTGTG[47]|TGTTGTTTCTTTAGACTATGACCTGTGG[19]|TGTTGTTTCTTTAGACTATGACCTGTGGCA[17]|TGTTGTTTCTTTAGACTATGACCTGTGGC[15]|TGTTGTTTCTTTAGACTATGACCTG[2]|TGTTGTTTCTTTAGACTATGACCTGTGGCAC[1]|TGTTGTTTCTTTAGACTATGACCTGTGGCACC[1]
chr7	+	77055786	AAATAAATTATAGCTTCAGAAAAATCAAC[15]|AAATAAATTATAGCTTCAGAAAAATCAACC[13]|AAATAAATTATAGCTTCAGAAAAATCAACCC[10]|AAATAAATTATAGCTTCAGAAAAATCA[2]	-	77055795	TAATTTATTTTGGAAGGATGCTCATCCCC[1]
chr10	+	62127040	TTGAATTTTGACCAGGGTTGTCAGAGA[2]|TTGAATTTTGACCAGGGTTGTCAGAGAGAT[1]	-	62127049	CAAAATTCAAGGATCCCATGGGGTTTCAA[1]
chr18	+	67217329	CTGAGAGAAAAGACAACCTTATGT[1]	-	67217338	TTTCTCTCAGGATAGGTATAAGCAAAAAAT[75]|TTTCTCTCAGGATAGGTATAAGCAAAAAATA[46]|TTTCTCTCAGGATAGGTATAAGCAAA[40]|TTTCTCTCAGGATAGGTATAAGCAAAA[25]|TTTCTCTCAGGATAGGTATAAGCAAAAAA[23]|TTTCTCTCAGGATAGGTATAAGCAAAAA[15]|TTTCTCTCAGGATAGGTATAAGCAA[8]|TTTCTCTCAGGATAGGTATAAGC[4]|TTTCTCTCAGGATAGGTATAAGCAAAAAATAC[4]|TTTCTCTCAGGATAGGTATAAGCA[3]
chr17	+	66541807	ATTCTGACCACTTGTAGGTCTCACAGATTC[1]	-	66541816	TGGTCAGAATATACGCATCATCTGGGGCTC[2]|TGGTCAGAATATACGCATCATCTGGGGC[1]|TGGTCAGAATATACGCATCATCTGG[1]|TGGTCAGAATATACGCATCATCTGGGG[1]
chr17	+	66531285	AGAGTTTCTATGAGCCTCTAACAATAGCA[3]|AGAGTTTCTATGAGCCTCTAACAATAGCACA[2]	-	66531294	TAGAAACTCTCTCAAGAAATAACCTCACAATG[1]|TAGAAACTCTCTCAAGAAATAACCTCACAA[1]
chr9	+	67603433	TCAAGATATTCTCTCTACAATGTATGGTTT[8]|TCAAGATATTCTCTCTACAATGTATGGTTTA[3]|TCAAGATATTCTCTCTACAATGT[1]|TCAAGATATTCTCTCTACAATGTATGGTT[1]	-	67603442	AATATCTTGAGTGTTGTATGGATTCATCAC[1]
chr17	+	66571822	TAAAGGCCCAGTTAGGTGAGTGTCGT[2]|TAAAGGCCCAGTTAGGTGAGTGT[1]|TAAAGGCCCAGTTAGGTGAGTGTCGTA[1]	-	66571831	TGGGCCTTTATAGTCACCGAGGTCCCTATC[1]
chr2	+	92414619	TACGATATGATTGAACGTGCTTTTGGGTC[119]|TACGATATGATTGAACGTGCTTTTGGGTCC[37]|TACGATATGATTGAACGTGCTTTTGGGT[28]|TACGATATGATTGAACGTGCTTTTGG[8]|TACGATATGATTGAACGTGCTTTTGGGTCCT[4]|TACGATATGATTGAACGTGCTTTTG[4]|TACGATATGATTGAACGTGCTTTTGGG[3]|TACGATATGATTGAACGTGCTTTTGGGTCCTC[1]	-	92414628	TCATATCGTACACGTTGACTGGGTTCATTTG[1]
chr13	+	25081025	ACCTTTGGCATCAAGGTACAATGACA[1]	-	25081034	TGCCAAAGGTCTTAGCTGCGTTTTATGCTTT[1]
chr2	+	92433731	TACACTCTGGATTCCTGGACATCTTT[3]|TACACTCTGGATTCCTGGACATCTTTTTAGT[3]|TACACTCTGGATTCCTGGACATCTTTTT[1]|TACACTCTGGATTCCTGGACATCTTTTTAGTC[1]	-	92433740	CCAGAGTGTAACGCTTAAGTCACCCATCAA[1]
chr2	+	92393954	TGGAAGACTTGGAGACTCTCAGAAGTTGA[107]|TGGAAGACTTGGAGACTCTCAGAAGTTGAT[60]|TGGAAGACTTGGAGACTCTCAGAAGT[22]|TGGAAGACTTGGAGACTCTCAGAAG[19]|TGGAAGACTTGGAGACTCTCAGAAGTTGATT[14]|TGGAAGACTTGGAGACTCTCAGAAGTT[14]|TGGAAGACTTGGAGACTCTCAGAAGTTG[3]|TGGAAGACTTGGAGACTCTCAGA[1]|TGGAAGACTTGGAGACTCTCAGAA[1]	-	92393963	AAGTCTTCCAAGGGGTTATCATTTGTCCAG[1]
chr7	+	80962009	TGTATCAAGGCCTGCACACTGCACAG[4]|TGTATCAAGGCCTGCACACTGCACAGG[3]|TGTATCAAGGCCTGCACACTGCACA[3]|TGTATCAAGGCCTGCACACTGCA[1]	-	80962018	CCTTGATACAGGGTAGATGGCACTGCAG[1]|CCTTGATACAGGGTAGATGGCACTGCAGA[1]
chr6	+	127745958	TCCAACGGGAACTGACTCCTATTGG[1]	-	127745967	TCCCGTTGGAAGGCAGTGAGTGGCACATA[3]|TCCCGTTGGAAGGCAGTGAGTGGCACAT[1]|TCCCGTTGGAAGGCAGTGAGTGG[1]
chr7	+	80265068	TAAAACCATAATGAGGTAATACTTTAGCCC[9]|TAAAACCATAATGAGGTAATACTTTAGCCCC[8]|TAAAACCATAATGAGGTAATACTTTAGC[7]|TAAAACCATAATGAGGTAATACTTTAGCCCCC[2]|TAAAACCATAATGAGGTAATACTTTAG[2]|TAAAACCATAATGAGGTAATACTTTAGCC[1]|TAAAACCATAATGAGGTAATACT[1]	-	80265077	TATGGTTTTAATTTGCATGCCCCTAATG[1]
chr8	+	112652595	TGATGTCTCGAGTTGGGTGGATCTGT[2]|TGATGTCTCGAGTTGGGTGGATCT[1]|TGATGTCTCGAGTTGGGTGGATCTG[1]|TGATGTCTCGAGTTGGGTGGATCTGTTG[1]	-	112652604	CGAGACATCAAGGACAGTCGGCCTCATCGACA[1]
chr8	+	112653327	TTATAATACACGTGCTGGAAAAGGAGCC[4]	-	112653336	TGTATTATAAGACCACGCAAACCAAACTCGC[1]|TGTATTATAAGACCACGCAAACCAAAC[1]
chr9	+	3186786	TTGGAAATTAGAAAGGCAGTACTATATT[1]	-	3186795	TAATTTCCAAGGGAAAGCAACCATATGCC[1]|TAATTTCCAAGGGAAAGCAACCATAT[1]|TAATTTCCAAGGGAAAGCAACCATATGCCT[1]
chr18	+	67220702	TTGATTATCACACAGGACACTTTACTGGA[1]	-	67220711	TGATAATCAAGTAGACAGCTTATTTAGGA[242]|TGATAATCAAGTAGACAGCTTATTTAGGAA[89]|TGATAATCAAGTAGACAGCTTATTTA[48]|TGATAATCAAGTAGACAGCTTATTTAGG[33]|TGATAATCAAGTAGACAGCTTATTTAG[24]|TGATAATCAAGTAGACAGCTTATTTAGGAAA[10]|TGATAATCAAGTAGACAGCTTATTT[3]|TGATAATCAAGTAGACAGCTTATT[1]
chr18	+	67217997	ACATTTTGCATAACAGTACTAAGAGCTTAG[1]	-	67218006	TGCAAAATGTGGTGACTCCCCCCAAGTCT[9]|TGCAAAATGTGGTGACTCCCCCCAAG[6]|TGCAAAATGTGGTGACTCCCCCCAAGT[5]|TGCAAAATGTGGTGACTCCCCCCAAGTCTGT[5]|TGCAAAATGTGGTGACTCCCCCCAAGTCTG[4]|TGCAAAATGTGGTGACTCCCCCCAAGTC[3]|TGCAAAATGTGGTGACTCCCCCCAA[2]|TGCAAAATGTGGTGACTCCCCCC[1]
chr9	+	67581123	AACAGCAGTAGTTATAGCTCTGTC[1]	-	67581132	TACTGCTGTTTGTAGAGTTCTGTGTAAC[1]|TACTGCTGTTTGTAGAGTTCTGTGTAACGC[1]|TACTGCTGTTTGTAGAGTTCTGTGT[1]
chr10	+	62122320	TGGCTCTTCTGAACACCTTCACGGTTTGGC[1]	-	62122329	AGAAGAGCCAAAACCTTGCATCGAATTCCTT[1]
chr7	+	132474388	AAGTTCTGGAGAGAGATATGGTCCGC[1]	-	132474397	TCCAGAACTTGATGCTTGGGTCACAGTGA[3]
chr13	+	50609901	AAGTGAACCATAAAAGAGGCTTGAAGATGT[2]	-	50609910	TGGTTCACTTGTCCTTTTTTGAGGTGGTA[3]|TGGTTCACTTGTCCTTTTTTGAGGT[1]
chr9	+	67601398	TGATAGACTCAGACTTTGACAAACAGCAAGA[4]|TGATAGACTCAGACTTTGACAAACAGCAA[3]|TGATAGACTCAGACTTTGACAAACAGCAAG[3]|TGATAGACTCAGACTTTGACAAAC[1]|TGATAGACTCAGACTTTGACAAACAGC[1]|TGATAGACTCAGACTTTGACAAACAGCA[1]	-	67601407	GAGTCTATCAGGCTGTTTGAACTTTTGCTT[2]
chr9	+	67555295	GACTTGTCCAAAGACCAAAGTCTGACAGTGC[1]	-	67555304	TGGACAAGTCACCAGAAAAGACCCATGGCA[5]|TGGACAAGTCACCAGAAAAGACCCATG[2]|TGGACAAGTCACCAGAAAAGACCCAT[1]
chr7	+	77056520	TGATTTCTCCATGGCTGCCAGTCT[1]|TGATTTCTCCATGGCTGCCAGTCTT[1]	-	77056529	GGAGAAATCAAAATACAAGTGAGAGCCACC[1]
chr17	+	66539764	TCCAGGAACAGTAGACTGCCTGACC[1]	-	66539773	TGTTCCTGGAGTGAGGACAAGCTCACACC[1]|TGTTCCTGGAGTGAGGACAAGCT[1]|TGTTCCTGGAGTGAGGACAAGCTCACA[1]|TGTTCCTGGAGTGAGGACAAGCTCACACCC[1]|TGTTCCTGGAGTGAGGACAAGCTCA[1]|TGTTCCTGGAGTGAGGACAAGCTCACAC[1]|TGTTCCTGGAGTGAGGACAAGCTCACACCCTG[1]
chr6	+	127746977	TACTAGTGTGTGGTACTGGAGCTCCAGCT[5]|TACTAGTGTGTGGTACTGGAGCTCCAGC[5]	-	127746986	CACACTAGTAAAGAACTTAACCAGCTTTCC[3]
chr18	+	67222592	TCATTGGTCAAAATGAAAGACAGTGGC[1]	-	67222601	TGACCAATGAAAAGAGTTCTAGATCACCAAC[63]|TGACCAATGAAAAGAGTTCTAGATCACCAA[48]|TGACCAATGAAAAGAGTTCTAGATCACCA[17]|TGACCAATGAAAAGAGTTCTAGATCACC[16]|TGACCAATGAAAAGAGTTCTAGATCACCAACA[2]|TGACCAATGAAAAGAGTTCTAGATCAC[1]|TGACCAATGAAAAGAGTTCTAGAT[1]
chr17	+	66546989	CAGTGTGTTATGAGTTCCTATTCCTGGGTTGG[1]	-	66546998	TAACACACTGTACTTTACCTTGGACCA[3]|TAACACACTGTACTTTACCTTGGACCAGA[3]|TAACACACTGTACTTTACCTTGGACC[1]|TAACACACTGTACTTTACCTTGGACCAGAA[1]
chr17	+	27478694	TGAGAAAATGTCTTACAGCCAGATCTCATG[7]|TGAGAAAATGTCTTACAGCCAGATCTC[3]|TGAGAAAATGTCTTACAGCCAGATCTCAT[1]|TGAGAAAATGTCTTACAGCCAGATCTCA[1]|TGAGAAAATGTCTTACAGCCAGATC[1]	-	27478703	CATTTTCTCAATTACTGACCCATGGAGGA[1]
chr17	+	27478063	TACCAGACTGTCAGACGTTGGCCATT[7]|TACCAGACTGTCAGACGTTGGCCATTTGGT[6]|TACCAGACTGTCAGACGTTGGCCATTTGG[3]|TACCAGACTGTCAGACGTTGGCCA[2]|TACCAGACTGTCAGACGTTGGCCATTTGGTT[2]|TACCAGACTGTCAGACGTTGGCCAT[1]	-	27478072	CAGTCTGGTATCTCATGACACAGAGCTA[1]
chr17	+	27450417	GGGGATGTCAGACCCCCTAGTTCTTTT[1]	-	27450426	TGACATCCCCGACTAACTCCTGCTTTACAG[5]|TGACATCCCCGACTAACTCCTGCTTTACAGA[5]|TGACATCCCCGACTAACTCCTGCTTT[3]|TGACATCCCCGACTAACTCCTGCTTTACA[2]|TGACATCCCCGACTAACTCCTGC[2]|TGACATCCCCGACTAACTCCTGCTTTAC[2]|TGACATCCCCGACTAACTCCTGCT[1]|TGACATCCCCGACTAACTCCTGCTTTA[1]
chr5	+	113767029	CGTAAGTTCAAGACAAGAGAAAAAGGTTTG[1]	-	113767038	TGAACTTACGACCCATAAAATTCACATTTC[2]|TGAACTTACGACCCATAAAATTCACATTTCA[2]|TGAACTTACGACCCATAAAATTCACA[1]|TGAACTTACGACCCATAAAATTCACATTT[1]|TGAACTTACGACCCATAAAATTCACATTTCAA[1]
chr8	+	112652186	TCTTAGGAGCCGTCATCACCGTTGTC[1]|TCTTAGGAGCCGTCATCACCGTTGTCTGT[1]|TCTTAGGAGCCGTCATCACCGTT[1]	-	112652195	GCTCCTAAGAAACACCATCTGATCTTACCT[1]
chr7	+	80961519	TGCTCAGTCCACTTAATGACAATTCCCATTA[2]|TGCTCAGTCCACTTAATGACAATTCCCATT[2]|TGCTCAGTCCACTTAATGACAATTC[1]|TGCTCAGTCCACTTAATGACAATTCCCA[1]	-	80961528	GGACTGAGCATTTCCAGTGACCCAACTGCT[1]
chr17	+	27451005	ACAGATGTCATAGAATGCACACAGCA[1]	-	27451014	TGACATCTGTCCCAGAGTTGGCT[35]|TGACATCTGTCCCAGAGTTGGCTGAGC[32]|TGACATCTGTCCCAGAGTTGGCTGA[28]|TGACATCTGTCCCAGAGTTGGCTGAGCCAC[25]|TGACATCTGTCCCAGAGTTGGCTG[22]|TGACATCTGTCCCAGAGTTGGCTGAGCCACA[16]|TGACATCTGTCCCAGAGTTGGCTGAGCC[7]|TGACATCTGTCCCAGAGTTGGCTGAG[5]|TGACATCTGTCCCAGAGTTGGCTGAGCCA[1]|TGACATCTGTCCCAGAGTTGGCTGAGCCACAT[1]
chr9	+	67586580	TACGACTGAGCCACATCCCCAGCTCCTTAC[6]|TACGACTGAGCCACATCCCCAGCTCCTTACT[2]|TACGACTGAGCCACATCCCCAGCTCCTT[2]|TACGACTGAGCCACATCCCCAGCTCCT[1]|TACGACTGAGCCACATCCCCAGCTC[1]|TACGACTGAGCCACATCCCCAGCTCCTTA[1]	-	67586589	CTCAGTCGTAGAGTGCTTATTAGCATGCA[1]
chr15	+	59096572	CTGTTTGATACTTTGCAGGCACTGATTTATTT[1]	-	59096581	TATCAAACAGTATTTGGCTCAGAGTGGGT[40]|TATCAAACAGTATTTGGCTCAGAGTGGG[13]|TATCAAACAGTATTTGGCTCAGAGTG[8]|TATCAAACAGTATTTGGCTCAGAGTGG[7]|TATCAAACAGTATTTGGCTCAGAGTGGGTG[2]|TATCAAACAGTATTTGGCTCAGAGT[1]
chr8	+	119734481	TGCAGTAGACAGTAAATTTGTGTGGTGAT[2]|TGCAGTAGACAGTAAATTTGTGTGGTGA[1]|TGCAGTAGACAGTAAATTTGTGTGGT[1]|TGCAGTAGACAGTAAATTTGTGTGGTGATG[1]	-	119734490	GTCTACTGCATGACGTTCTCTAGTT[1]
chr13	+	24025824	CAAAGGAGTTCATGATGCTCATGGCCTTGG[1]	-	24025833	AACTCCTTTGTGACAGACATCTTCGAGC[1]|AACTCCTTTGTGACAGACATCTTCGAGCG[1]
chr7	+	80942165	GTCTTTCTGAGAGATTCTCAGGTTG[1]	-	80942174	TCAGAAAGACCAACCACTAAAAACAGAAC[8]|TCAGAAAGACCAACCACTAAAAACAGAACT[3]|TCAGAAAGACCAACCACTAAAAACAGA[1]|TCAGAAAGACCAACCACTAAAAACAGAA[1]
chr17	+	27462732	CAGACAATGCAGGGCCATCACGATAG[1]|CAGACAATGCAGGGCCATCACGATA[1]	-	27462741	GCATTGTCTGTCTTGCACTTAGTTTCGATGT[1]
chr5	+	113765575	TTGCTTCCCAGATGATTCTAGGTAACAAG[1]	-	113765584	TGGGAAGCAATAAGGTACATGAGGTTGAC[7]|TGGGAAGCAATAAGGTACATGAGGTTG[4]|TGGGAAGCAATAAGGTACATGAGGTTGA[4]|TGGGAAGCAATAAGGTACATGAGGTT[4]|TGGGAAGCAATAAGGTACATGAGGTTGACC[2]|TGGGAAGCAATAAGGTACATGAGGT[1]
chr7	+	80929893	TTCACTGCCAGAGACAACAGAGGATGAAGTG[1]	-	80929902	TGGCAGTGAAACTTTTGGTGTCTCTTC[5]
chr17	+	66544162	TGAACTGCAAGTCTGGCCCTGCTCTGTCAC[1]	-	66544171	TTGCAGTTCAGACTGTCCACAGCAG[11]|TTGCAGTTCAGACTGTCCACAGCAGC[9]|TTGCAGTTCAGACTGTCCACAGCAGCCACA[6]|TTGCAGTTCAGACTGTCCACAGCA[4]|TTGCAGTTCAGACTGTCCACAGCAGCC[3]|TTGCAGTTCAGACTGTCCACAGCAGCCA[2]|TTGCAGTTCAGACTGTCCACAGC[2]|TTGCAGTTCAGACTGTCCACAGCAGCCACAA[2]
chr8	+	28406340	TAAAACTTAAGTCGAGGCCAATTCTG[1]	-	28406349	TTAAGTTTTATGTTGTTTCTTTCCAGAGG[11]|TTAAGTTTTATGTTGTTTCTTTCCAGAGGG[2]
chr6	+	127753220	TAAGACAGTGTGCTTCAAGGTACAAGGC[45]|TAAGACAGTGTGCTTCAAGGTACAAGGCT[25]|TAAGACAGTGTGCTTCAAGGTACAAGGCTG[18]|TAAGACAGTGTGCTTCAAGGTACAAGG[13]|TAAGACAGTGTGCTTCAAGGTACAAGGCTGC[5]|TAAGACAGTGTGCTTCAAGGTACAAG[4]|TAAGACAGTGTGCTTCAAGGTACAA[4]|TAAGACAGTGTGCTTCAAGGTAC[2]|TAAGACAGTGTGCTTCAAGGTACA[1]	-	127753229	CACTGTCTTAGTTTTGGCTCTAGATTC[2]
chr17	+	66540780	TAAGACAGCAACCAATCAGTGTGTGGATAA[1]	-	66540789	TGCTGTCTTACTGGCTGGGAATGCAGA[3]|TGCTGTCTTACTGGCTGGGAATGCAGAC[3]|TGCTGTCTTACTGGCTGGGAATGCA[2]|TGCTGTCTTACTGGCTGGGAATGCAG[2]|TGCTGTCTTACTGGCTGGGAATGC[1]
chr2	+	92393331	TGGCAAGTATATTGAATATGGCAGCAG[39]|TGGCAAGTATATTGAATATGGCAGCAGGA[29]|TGGCAAGTATATTGAATATGGCAGCA[23]|TGGCAAGTATATTGAATATGGCAGCAGG[16]|TGGCAAGTATATTGAATATGGCAGC[14]|TGGCAAGTATATTGAATATGGCA[5]|TGGCAAGTATATTGAATATGGCAGCAGGAA[2]	-	92393340	ATACTTGCCAGAGAGAAGCGATAGTGGA[1]
chr18	+	67223185	TGTTTGGCAAGTGTTTGCCACAAAGGCTAT[1]	-	67223194	TTGCCAAACACACTTAAAAAGGACATCTGT[9]|TTGCCAAACACACTTAAAAAGGACATCTGTG[2]|TTGCCAAACACACTTAAAAAGGACATC[1]|TTGCCAAACACACTTAAAAAGGA[1]
chr17	+	66572545	TGTGGAACCACCGAGTCTCTAAGGTC[1]	-	66572554	TGGTTCCACAGATGTCATTTTGCT[1]
chr17	+	27445000	AATTCTGGCACAGGTGCTTCAAGAGCA[1]	-	27445009	TGCCAGAATTTCTCTGTCAGGAAGCTT[12]|TGCCAGAATTTCTCTGTCAGGAAGCTTC[10]|TGCCAGAATTTCTCTGTCAGGAAGC[6]|TGCCAGAATTTCTCTGTCAGGAAGCTTCTGC[6]|TGCCAGAATTTCTCTGTCAGGAAGCTTCTG[3]|TGCCAGAATTTCTCTGTCAGGAAGCT[3]|TGCCAGAATTTCTCTGTCAGGAAGCTTCTGCA[2]|TGCCAGAATTTCTCTGTCAGGAAGCTTCT[2]|TGCCAGAATTTCTCTGTCAGGAAG[2]|TGCCAGAATTTCTCTGTCAGGAA[1]
chr6	+	127748734	TACACAGGCATTTATTTAGGCCGGGGCTT[1]	-	127748743	TGCCTGTGTAAGTTGTCCTTTGAGCCAAT[1]
chr7	+	80959661	AGAAGCCTGACTTTAGCAAAGATACAGAGT[1]	-	80959670	TCAGGCTTCTGGCTAAAGTGAATATATGAC[1]
chr15	+	59102840	ATCTTGTCCATGGGTATGTGCACATGAAATGG[1]	-	59102849	TGGACAAGATCCAGTTTAGCATGGTTTGTGCC[40]|TGGACAAGATCCAGTTTAGCATGGTTT[25]|TGGACAAGATCCAGTTTAGCATGGTTTGT[24]|TGGACAAGATCCAGTTTAGCATGGTTTGTG[16]|TGGACAAGATCCAGTTTAGCATGGTTTG[12]|TGGACAAGATCCAGTTTAGCATGGTTTGTGC[12]|TGGACAAGATCCAGTTTAGCATGGTT[4]|TGGACAAGATCCAGTTTAGCATGGT[3]|TGGACAAGATCCAGTTTAGCATG[2]|TGGACAAGATCCAGTTTAGCATGG[1]
chr5	+	113775035	TGAAAGACTTAGTTAGATTAACATAATACA[48]|TGAAAGACTTAGTTAGATTAACATAATACAA[29]|TGAAAGACTTAGTTAGATTAACATAATAC[21]|TGAAAGACTTAGTTAGATTAACATAAT[18]|TGAAAGACTTAGTTAGATTAACA[18]|TGAAAGACTTAGTTAGATTAACATAA[11]|TGAAAGACTTAGTTAGATTAACATAATA[10]|TGAAAGACTTAGTTAGATTAACATA[4]|TGAAAGACTTAGTTAGATTAACATAATACAAG[2]	-	113775044	AAGTCTTTCAAAATGCAGGAGAAACCGCA[1]
chr17	+	66542893	TTGCTTCTCAGTCTTGAGATGACGAGCCTAGG[1]	-	66542902	TGAGAAGCAAGGCTAAAGGAGAGTCAGGG[7]|TGAGAAGCAAGGCTAAAGGAGAGTCA[7]|TGAGAAGCAAGGCTAAAGGAGAGTCAGG[7]|TGAGAAGCAAGGCTAAAGGAGAGT[6]|TGAGAAGCAAGGCTAAAGGAGAGTCAG[4]|TGAGAAGCAAGGCTAAAGGAGAGTC[3]|TGAGAAGCAAGGCTAAAGGAGAG[1]
chr15	+	74475949	TTTACAAGAAGCACTTGGACCCTTT[1]	-	74475958	TTCTTGTAAAATGCAGTCACCCAGG[1]
chr15	+	59107184	TCTTCCAAAGCTAGACCAGAAGTCCAGGCA[27]|TCTTCCAAAGCTAGACCAGAAGTCCAGGC[6]|TCTTCCAAAGCTAGACCAGAAGTCCAGG[3]|TCTTCCAAAGCTAGACCAGAAGT[2]|TCTTCCAAAGCTAGACCAGAAGTCCA[2]|TCTTCCAAAGCTAGACCAGAAGTCC[1]|TCTTCCAAAGCTAGACCAGAAGTCCAGGCAG[1]	-	59107193	CTTTGGAAGATATAGCATCTGTTCCCAAAGA[1]
chr5	+	150630810	TGCTGTGAGGAGACACAACGACCAAAGCAAC[1]	-	150630819	CCTCACAGCAATAGAACAGTGACCAAGCCA[2]|CCTCACAGCAATAGAACAGTGACCAAGCCAT[2]|CCTCACAGCAATAGAACAGTGACCAAGC[1]|CCTCACAGCAATAGAACAGTGACCAAGCC[1]
chr2	+	92385077	TCTTCTTGTGAGAATTGGAGAAGCCCC[2]|TCTTCTTGTGAGAATTGGAGAAGCCCCCCC[1]|TCTTCTTGTGAGAATTGGAGAAGCCCCCCCC[1]|TCTTCTTGTGAGAATTGGAGAAGCCCCC[1]	-	92385086	CACAAGAAGAGTTTTTGCATGAGGA[1]
chr7	+	80962512	TATTCTGGTGATAACTGCTACTGGTACATGG[13]|TATTCTGGTGATAACTGCTACTGGTACATG[4]|TATTCTGGTGATAACTGCTACTGGTACA[2]|TATTCTGGTGATAACTGCTACTGGTA[1]|TATTCTGGTGATAACTGCTACTGGTACAT[1]|TATTCTGGTGATAACTGCTACTGGTAC[1]	-	80962521	CACCAGAATAGGAAGCCCATGCTA[1]|CACCAGAATAGGAAGCCCATGCTAAGCTA[1]
chr6	+	127751226	TATAGATGACGTAGTCTTCCTCCAAAGTC[10]|TATAGATGACGTAGTCTTCCTCCAAAGT[4]|TATAGATGACGTAGTCTTCCTCCAAA[3]|TATAGATGACGTAGTCTTCCTCC[2]|TATAGATGACGTAGTCTTCCTCCAAAGTCA[1]|TATAGATGACGTAGTCTTCCTCCAAAG[1]	-	127751235	GTCATCTATATTATACATGCCTG[1]
chr15	+	59119200	TTTGATCTCAGCACTAGAAAAGTAACACAAC[3]	-	59119209	TGAGATCAAACATCAGAACCAAG[1]
chr17	+	27471932	GCCAGGTTTTGAAGGAAGTGCGAGGTGATA[1]|GCCAGGTTTTGAAGGAAGTGCGAG[1]	-	27471941	AAAACCTGGCTCATCTTCACACTGGTCCTC[1]
chr7	+	80964476	TTGTTTTCTCCAAAGACGTTTCTAGGT[29]|TTGTTTTCTCCAAAGACGTTTCTAGGTAGA[11]|TTGTTTTCTCCAAAGACGTTTCTAGGTA[9]|TTGTTTTCTCCAAAGACGTTTCTAGG[7]|TTGTTTTCTCCAAAGACGTTTCTAG[1]|TTGTTTTCTCCAAAGACGTTTCTAGGTAGAA[1]|TTGTTTTCTCCAAAGACGTTTCTAGGTAG[1]	-	80964485	GAGAAAACAAGGTGCGCATGCACGA[2]|GAGAAAACAAGGTGCGCATGCACGATTTGGCC[1]|GAGAAAACAAGGTGCGCATGCACGATTTGG[1]|GAGAAAACAAGGTGCGCATGCACGATTTGGC[1]|GAGAAAACAAGGTGCGCATGCACGATTTG[1]
chr12	+	99658989	TTACAGATGTTTACTTCTGACTAAACTGAT[2]	-	99658998	ACATCTGTAAATATCTTCAAGAGGAATAGCAA[1]
chr17	+	66540757	TTCTGGTCTGCATTCCCAGCCAGTAAGA[1]	-	66540766	CAGACCAGAAGGGTGGGAATCCAGT[1]
chr5	+	144526564	TAGCTGATCCATGAACTCCAGATACCTCC[3]|TAGCTGATCCATGAACTCCAGATACCTCCTC[1]|TAGCTGATCCATGAACTCCAGATACCTC[1]|TAGCTGATCCATGAACTCCAGATACC[1]	-	144526573	GGATCAGCTAGCCTGGCATATGCAAAG[5]|GGATCAGCTAGCCTGGCATATGCAAAGGAC[1]
chr5	+	113768102	CCGAAGCACACCAAAAGTACTTTCTAGAAGG[1]	-	113768111	TGTGCTTCGGGCTCACTCTGTGAGAAACGA[1]|TGTGCTTCGGGCTCACTCTGTGAGAAACGAGC[1]
chr12	+	99685269	TTTGAATCTGCACCATGGTCTAACAGAATA[19]|TTTGAATCTGCACCATGGTCTAACAGAAT[8]|TTTGAATCTGCACCATGGTCTAACAGA[2]|TTTGAATCTGCACCATGGTCTAACAGAATAGA[2]|TTTGAATCTGCACCATGGTCTAACA[1]|TTTGAATCTGCACCATGGTCTAACAGAA[1]	-	99685278	CAGATTCAAATGTCACGGATGAC[1]
chr18	+	67229291	TGCATGACATACACAGTTCATCAGGACCAGC[7]|TGCATGACATACACAGTTCATCAGGACCAG[2]|TGCATGACATACACAGTTCATCAGGACC[1]|TGCATGACATACACAGTTCATCAGGACCAGCA[1]	-	67229300	ATGTCATGCAAATGCAGACAATAGATCGGC[1]
chr5	+	113763340	CCCTTTATTAGTGTCTGTGCACCAAAAT[1]	-	113763349	TAATAAAGGGAAAAAAGACCCCTGAGGAGA[56]|TAATAAAGGGAAAAAAGACCCCTGAGGA[7]|TAATAAAGGGAAAAAAGACCCCTGAGG[6]|TAATAAAGGGAAAAAAGACCCCTGAG[3]|TAATAAAGGGAAAAAAGACCCCTGAGGAG[3]|TAATAAAGGGAAAAAAGACCCCTGAGGAGAG[3]|TAATAAAGGGAAAAAAGACCCCTGA[2]|TAATAAAGGGAAAAAAGACCCCTGAGGAGAGA[2]
chr6	+	127778238	TGTTAGAAGGCCCCTGTAGCCACTTGCA[1]	-	127778247	CCTTCTAACAAAGGCAATGAACGGAGTTTC[1]
chr6	+	72301080	TAATCAGTCCATATTCTGACTTGAAACACA[1]	-	72301089	GGACTGATTAACTGGAGACTATAGTGACT[1]
chr5	+	150630808	ATTGCTGTGAGGAGACACAACGACCAAA[1]	-	150630817	TCACAGCAATAGAACAGTGACCAAGCCATT[1]
chr5	+	150609851	AATTGTAGCATGGACGAATTAAT[1]	-	150609860	TGCTACAATTTCCCTAAGAAACCCTAGA[4]|TGCTACAATTTCCCTAAGAAACCCTAGAA[2]|TGCTACAATTTCCCTAAGAAACCCTAGAAT[1]|TGCTACAATTTCCCTAAGAAACCCTAGAATT[1]|TGCTACAATTTCCCTAAGAAACCCTAGAATTT[1]
chr9	+	67567100	TTTGGTACCAACATGAGGGATTTGAGTG[1]	-	67567109	TGGTACCAAAAGCATTTGGTTAGCTGAGC[9]|TGGTACCAAAAGCATTTGGTTAGCTGAGCT[2]|TGGTACCAAAAGCATTTGGTTAGCTGA[1]
chr17	+	27432267	AAGAACATTAGAGATGTGGTGTACCCCGA[1]	-	27432276	TAATGTTCTTCTCCCTACCCTCCATGT[5]|TAATGTTCTTCTCCCTACCCTCCAT[1]|TAATGTTCTTCTCCCTACCCTCCATGTG[1]|TAATGTTCTTCTCCCTACCCTCC[1]
chr12	+	99659045	AGTGAATGGTAGTGAATGCTGTACAGA[1]	-	99659054	ACCATTCACTAGCAGAATGTCCACTAG[1]
chr17	+	66545195	TGTTTTCCCACAAGGATGCTGCTCACTAA[1]	-	66545204	TGGGAAAACACAACAATCTGCAAGGGAGA[196]|TGGGAAAACACAACAATCTGCAAGGGAGAA[37]|TGGGAAAACACAACAATCTGCAAGGGA[17]|TGGGAAAACACAACAATCTGCAAGGGAG[9]|TGGGAAAACACAACAATCTGCAAGG[3]|TGGGAAAACACAACAATCTGCAAGGG[3]|TGGGAAAACACAACAATCTGCAAG[1]|TGGGAAAACACAACAATCTGCAA[1]
chr5	+	113765106	CAACGGGACAGCAGGGTAGATAACCCAGA[1]	-	113765115	TGTCCCGTTGTCTCCTGTTCTGCTTTC[1]
chr9	+	67560431	CCAAACAACCTAATGAAAATGCATG[1]	-	67560440	GGTTGTTTGGGGATTCTGAGCAGTG[4]|GGTTGTTTGGGGATTCTGAGCAGT[4]|GGTTGTTTGGGGATTCTGAGCAGTGG[1]|GGTTGTTTGGGGATTCTGAGCAGTGGAC[1]|GGTTGTTTGGGGATTCTGAGCAG[1]|GGTTGTTTGGGGATTCTGAGCAGTGGA[1]
chr10	+	85212358	TAGTGTCCAAAGTTTTGCTCAATGCAC[11]|TAGTGTCCAAAGTTTTGCTCAATGCACAG[4]|TAGTGTCCAAAGTTTTGCTCAATGCACAGC[4]|TAGTGTCCAAAGTTTTGCTCAATGCACA[1]|TAGTGTCCAAAGTTTTGCTCAATGCACAGCTC[1]|TAGTGTCCAAAGTTTTGCTCAATGCACAGCT[1]	-	85212367	TTGGACACTAGAAAGGTCTCACTCACAG[1]
chr9	+	67602374	TTATTAAGCAAAAACCTATATAAA[1]|TTATTAAGCAAAAACCTATATAAAACTTTC[1]|TTATTAAGCAAAAACCTATATAAAA[1]|TTATTAAGCAAAAACCTATATAAAACT[1]|TTATTAAGCAAAAACCTATATAAAAC[1]	-	67602383	TGCTTAATAATAATTAGGAGGGACTTTAGC[1]
chr2	+	92418518	TACTGACAACATCTCCCTCTTCTTCTTCAT[7]|TACTGACAACATCTCCCTCTTCTTCTTCA[4]|TACTGACAACATCTCCCTCTTCTTCTTCATT[4]|TACTGACAACATCTCCCTCTTCTTCTT[4]|TACTGACAACATCTCCCTCTTCTTC[3]|TACTGACAACATCTCCCTCTTCTTCTTC[2]|TACTGACAACATCTCCCTCTTCTTCT[1]|TACTGACAACATCTCCCTCTTCT[1]	-	92418527	GTTGTCAGTATTGACAGTCCAAGACCTACA[1]
chr10	+	86076259	GCTTTTCCTAGGATCCCTCTACCTTGTGG[1]	-	86076268	TAGGAAAAGCTACCAGTAGCATTGTCC[1]|TAGGAAAAGCTACCAGTAGCATTGTCCTCT[1]
chr15	+	59118274	TAAACCTCTTCATTCCAATTTGACTTTTGGCC[5]|TAAACCTCTTCATTCCAATTTGACTTTTGGC[3]|TAAACCTCTTCATTCCAATTTGA[1]	-	59118283	AAGAGGTTTATATTAGGCTACACTCGCA[1]|AAGAGGTTTATATTAGGCTACAC[1]
chr2	+	92389901	TCACACGTCTAAATGTGATGTCTGGTCACTT[2]	-	92389910	AGACGTGTGATGCTCAAGCCTAAAAGACGA[1]
chr9	+	67562292	GCTCGATGAATTCCTGATTTGTATTTGTGAA[10]|GCTCGATGAATTCCTGATTTGTATTT[1]|GCTCGATGAATTCCTGATTTGTATTTGTG[1]	-	67562301	TTCATCGAGCAAGCTTTAAGGTTCGGCCA[11]|TTCATCGAGCAAGCTTTAAGGTTCGGC[6]|TTCATCGAGCAAGCTTTAAGGTTCGGCC[4]|TTCATCGAGCAAGCTTTAAGGTTCGGCCAG[3]|TTCATCGAGCAAGCTTTAAGGTTCGGCCAGG[1]|TTCATCGAGCAAGCTTTAAGGTT[1]
chr11	+	58768187	GTTTTCGCTAGGTTTCTTTTCTGTTTTTGC[1]	-	58768196	TAGCGAAAACGAATTCGTAAGCGCCAGCAA[1]|TAGCGAAAACGAATTCGTAAGCGCCAGCA[1]
chr7	+	80960145	GGCATTCTCATTACTCAGGTCTCTTC[1]	-	80960154	TGAGAATGCCGAAGCTGTTCTTGCTGCAGC[42]|TGAGAATGCCGAAGCTGTTCTTGCTGCAG[42]|TGAGAATGCCGAAGCTGTTCTTGCTGCAGCGT[37]|TGAGAATGCCGAAGCTGTTCTTGCTGC[30]|TGAGAATGCCGAAGCTGTTCTTGCTGCA[20]|TGAGAATGCCGAAGCTGTTCTTGCTG[14]|TGAGAATGCCGAAGCTGTTCTTGCTGCAGCG[6]|TGAGAATGCCGAAGCTGTTCTTGCT[4]|TGAGAATGCCGAAGCTGTTCTTG[4]|TGAGAATGCCGAAGCTGTTCTTGC[2]
chr9	+	67561515	TGTCACATGCACACCAGTGTGGAGAGACA[1]	-	67561524	GCATGTGACAAGACCCCACCATTATTGGTAGT[1]
chr9	+	54095237	AAAAATAGCAAGGTGTGGACTAAATTGG[1]	-	54095246	TGCTATTTTTCTATCTCTTAAGAGTGATGC[33]|TGCTATTTTTCTATCTCTTAAGAGTGATGCT[5]|TGCTATTTTTCTATCTCTTAAGAGTGATG[4]|TGCTATTTTTCTATCTCTTAAGAGTGA[2]|TGCTATTTTTCTATCTCTTAAGAGTGATGCTT[1]|TGCTATTTTTCTATCTCTTAAGAGTGAT[1]|TGCTATTTTTCTATCTCTTAAGAGTG[1]
chr7	+	80266633	TACGTTGTCTCCGGTGACTTGAGCGTGCGT[2]|TACGTTGTCTCCGGTGACTTGAGCGTGC[1]	-	80266642	AGACAACGTAAGGACAGTTTTTCTGTG[1]
chr10	+	75316939	TAGAACAGTCTAAGTACTTTAACAGCCCGAC[6]|TAGAACAGTCTAAGTACTTTAACAGCCCGA[4]|TAGAACAGTCTAAGTACTTTAACAGCCC[4]|TAGAACAGTCTAAGTACTTTAACAGCCCGACC[1]|TAGAACAGTCTAAGTACTTTAAC[1]	-	75316948	GACTGTTCTATGAGTGGAACCTGTCAGTT[1]
chr17	+	27478972	TTTATTACCGTTAATCAATACCTGGTA[2]|TTTATTACCGTTAATCAATACCTGGTATCTGT[2]|TTTATTACCGTTAATCAATACCTGGTATCT[1]|TTTATTACCGTTAATCAATACCTGGTATCTG[1]	-	27478981	CGGTAATAAATCTGGCAGGAGAGGA[1]|CGGTAATAAATCTGGCAGGAGAGGAAAGA[1]
chr12	+	99658776	GAAAGTGTGTCTGATGGATGTGAAGG[4]|GAAAGTGTGTCTGATGGATGTGAAGGT[3]|GAAAGTGTGTCTGATGGATGTGAAGGTT[3]|GAAAGTGTGTCTGATGGATGTGAAG[2]|GAAAGTGTGTCTGATGGATGTGAAGGTTT[1]	-	99658785	ACACACTTTCCAAGTGTCCTATTTATCTGT[1]
chr10	+	66160798	AGCAGAAGAAAATGAGGGCTCAGCTGAAGT[1]	-	66160807	TTCTTCTGCTTTTACCACCTTGGCTTC[4]|TTCTTCTGCTTTTACCACCTTGGCTTCAT[1]
chr6	+	85939109	GTGAGTCTCAATCTGAGAATCCCAAC[1]	-	85939118	TGAGACTCACAAAAGTGGCTTCCCTTGGT[8]|TGAGACTCACAAAAGTGGCTTCCCTT[4]|TGAGACTCACAAAAGTGGCTTCCCTTG[3]|TGAGACTCACAAAAGTGGCTTCCCTTGG[3]|TGAGACTCACAAAAGTGGCTTCCCTTGGTC[2]|TGAGACTCACAAAAGTGGCTTCCC[1]|TGAGACTCACAAAAGTGGCTTCCCTTGGTCT[1]
chr17	+	66542209	GACCACAGACATTTGCAACTCTATTGAACTG[1]	-	66542218	GTCTGTGGTCTTCTCTTGCCCCA[1]|GTCTGTGGTCTTCTCTTGCCCCACAGT[1]
chr6	+	127764102	TGCTTGCATAGATATTGAAGGTCTTCATGT[29]|TGCTTGCATAGATATTGAAGGTCTTCATG[22]|TGCTTGCATAGATATTGAAGGTCTTCATGTGT[11]|TGCTTGCATAGATATTGAAGGTCTTCATGTG[7]	-	127764111	TATGCAAGCAAGCAAAAACTATTCTGTTCTG[1]
chr7	+	80267757	TAGCTTCATGGTTGCTATGCCTGG[5]|TAGCTTCATGGTTGCTATGCCTG[1]|TAGCTTCATGGTTGCTATGCCTGGG[1]|TAGCTTCATGGTTGCTATGCCTGGGG[1]	-	80267766	CATGAAGCTAAGATCCCTTGGAGAAAGC[4]
chr5	+	150632492	CCATTTCCTATGAACTTACTGTGTGCATTT[1]	-	150632501	TAGGAAATGGGTGAAACTTAGCAAGATGT[7]|TAGGAAATGGGTGAAACTTAGCAAG[2]|TAGGAAATGGGTGAAACTTAGCAAGA[2]|TAGGAAATGGGTGAAACTTAGCAAGATGTA[1]
chr17	+	27440454	TAGAGAAATAGGGGATTAATTTCTCTAGT[7]	-	27440463	TATTTCTCTACCTAGAGTGTTGACAGG[4]|TATTTCTCTACCTAGAGTGTTGACAGGGA[3]|TATTTCTCTACCTAGAGTGTTGAC[1]|TATTTCTCTACCTAGAGTGTTGACAG[1]|TATTTCTCTACCTAGAGTGTTGACAGGGAT[1]
chr10	+	86084689	TGAGTGTATTAAAAGATTTTAATATCAGCA[1]	-	86084698	AATACACTCATAGATTCAGAAAGA[2]
chr17	+	66543943	TTGAAAATAAGGCAGAGTGGTAC[1]	-	66543952	TTATTTTCAAAGTTATGAAAAAATCCTGGGC[2]|TTATTTTCAAAGTTATGAAAAAATCCTGG[1]
chr17	+	27496308	TAGCGGCTCTTTAGAGAGGGCAAGA[8]|TAGCGGCTCTTTAGAGAGGGCAAGAGT[6]|TAGCGGCTCTTTAGAGAGGGCAA[5]|TAGCGGCTCTTTAGAGAGGGCAAGAG[3]|TAGCGGCTCTTTAGAGAGGGCAAGAGTGTC[2]|TAGCGGCTCTTTAGAGAGGGCAAG[2]|TAGCGGCTCTTTAGAGAGGGCAAGAGTGT[1]	-	27496317	AGAGCCGCTAGAGGCTTTGACTTACA[1]
chr4	+	41757367	CAATCTATTAACCCCAAGATGAAGAGCAA[2]|CAATCTATTAACCCCAAGATGAAGAGCAAAGC[1]	-	41757376	TAATAGATTGAAAAAAGAATTTCAGGTTCTGG[1]|TAATAGATTGAAAAAAGAATTTCAGGTTCT[1]
chr10	+	75321780	TATTAATTTCTCCCCTGTATCCAAGCA[17]|TATTAATTTCTCCCCTGTATCCAAGC[15]|TATTAATTTCTCCCCTGTATCCAAGCAC[14]|TATTAATTTCTCCCCTGTATCCAAGCACCTC[8]|TATTAATTTCTCCCCTGTATCCAAGCACC[7]|TATTAATTTCTCCCCTGTATCCAAGCACCT[5]|TATTAATTTCTCCCCTGTATCCAA[2]|TATTAATTTCTCCCCTGTATCCAAG[1]	-	75321789	GAAATTAATAGTGTGCTCCAGCTGGGCC[1]
chr14	+	20463493	GAGTCAGCTAAAACAAAGAATGTTCTC[7]|GAGTCAGCTAAAACAAAGAATGTTCTCACAC[2]|GAGTCAGCTAAAACAAAGAATGT[2]	-	20463502	TAGCTGACTCTACTCACTTGAGAGCTGGC[14]|TAGCTGACTCTACTCACTTGAGAGCTG[2]|TAGCTGACTCTACTCACTTGAGAGCTGG[2]|TAGCTGACTCTACTCACTTGAGAGCT[2]|TAGCTGACTCTACTCACTTGAGAGCTGGCC[2]|TAGCTGACTCTACTCACTTGAGAGCTGGCCAT[1]
chr5	+	113754737	ATCTAAGTTATTTTCCAGTGGAAAAAATC[1]	-	113754746	TAACTTAGATAACATAGTGATGCTTCCAGG[12]|TAACTTAGATAACATAGTGATGCTTCC[5]|TAACTTAGATAACATAGTGATGCTTCCAGGA[2]|TAACTTAGATAACATAGTGATGCTTCCAG[2]|TAACTTAGATAACATAGTGATGCTTCCA[1]
chr9	+	67561682	ATCGAACAGAAGAAGCACTGCAGTGA[1]	-	67561691	TCTGTTCGATTCTTTTTGGTACACAAAGA[5]|TCTGTTCGATTCTTTTTGGTACACAAA[2]|TCTGTTCGATTCTTTTTGGTACACAAAG[1]
chr6	+	127757105	TACCAGTAGGGTGGTGGCAGTTATA[15]|TACCAGTAGGGTGGTGGCAGTTAT[9]|TACCAGTAGGGTGGTGGCAGTTATAGCTCTT[7]|TACCAGTAGGGTGGTGGCAGTTATAGC[5]|TACCAGTAGGGTGGTGGCAGTTATAGCTCT[5]|TACCAGTAGGGTGGTGGCAGTTATAG[3]|TACCAGTAGGGTGGTGGCAGTTA[1]|TACCAGTAGGGTGGTGGCAGTTATAGCTC[1]	-	127757114	CCTACTGGTAAAAGAAGCTGACAAATTAACT[2]|CCTACTGGTAAAAGAAGCTGACAA[1]|CCTACTGGTAAAAGAAGCTGACAAATTAAC[1]
chr12	+	99658968	TGCTATTCCTCTTGAAGATATTTACAGAT[26]|TGCTATTCCTCTTGAAGATATTTACAGA[20]|TGCTATTCCTCTTGAAGATATTTACAGATGT[16]|TGCTATTCCTCTTGAAGATATTTACAG[9]|TGCTATTCCTCTTGAAGATATTTACAGATG[7]	-	99658977	AGGAATAGCAAACTCCTTCTCAGAGTGAGATC[1]
chr9	+	67562333	TGAAAAGGCAAGGTATACCCTTCCCTAAA[2]	-	67562342	TGCCTTTTCATATCATTGAATTCACAAA[13]|TGCCTTTTCATATCATTGAATTCACAAATA[10]|TGCCTTTTCATATCATTGAATTCACAAAT[7]|TGCCTTTTCATATCATTGAATTCACA[1]|TGCCTTTTCATATCATTGAATTCACAAATAC[1]|TGCCTTTTCATATCATTGAATTCACAA[1]
chr7	+	80964662	TCCGCCTGTCAAAAGTCACTCCCTC[1]	-	80964671	GACAGGCGGAGGGCAGAATCAGGGTATGA[1]
chr17	+	27460536	TTGAAGTTCAGTCCTTTTAAGGCCCAGGG[1]	-	27460545	TGAACTTCAACAATTCTTCCAGAAGG[20]|TGAACTTCAACAATTCTTCCAGAAGGAAA[6]|TGAACTTCAACAATTCTTCCAGAAGGAAATG[4]|TGAACTTCAACAATTCTTCCAGAAGGA[3]|TGAACTTCAACAATTCTTCCAGAAGGAAAT[3]|TGAACTTCAACAATTCTTCCAGAAG[1]
chr11	+	3994870	TTTTACAGAAGAGAAAACTGAAGCTTAGG[1]	-	3994879	TTCTGTAAAAAGGGCTGAATGCGAGGCA[2]|TTCTGTAAAAAGGGCTGAATGCGAGGCAC[1]|TTCTGTAAAAAGGGCTGAATGCGAGGCACT[1]
chr7	+	80945809	GAAGTAAAAAAGCAAAGGTGCGTGGATAT[1]	-	80945818	TTTTTACTTCTGTATCTTAAAGCAAATCAC[6]|TTTTTACTTCTGTATCTTAAAGCAAATC[2]|TTTTTACTTCTGTATCTTAAAGCAAATCA[2]
chr17	+	27484528	TCAGTTTCCACATCAGAATGGTCACCTGA[1]	-	27484537	TGGAAACTGACCAGTTGCTGATTCTCCCAG[1]
chr9	+	67597471	TCAGACTCATAAGAAACCTACCCGTCCTTG[2]|TCAGACTCATAAGAAACCTACCCGTCCTT[2]|TCAGACTCATAAGAAACCTACCCGTCCTTGC[1]	-	67597480	ATGAGTCTGAGGCCAGGCTAATTTACAG[1]
chr12	+	99662170	TACCATCTGCAGCTGAGCTCTCCTG[1]	-	99662179	GCAGATGGTATTGTTGCATCTTTCTTCTTCG[1]|GCAGATGGTATTGTTGCATCTTTCTTCTTC[1]
chr7	+	77058527	TAGGCCCAGAAACTCCATGGAATACATCGA[38]|TAGGCCCAGAAACTCCATGGAATACATCGAT[9]|TAGGCCCAGAAACTCCATGGAATACATCG[3]|TAGGCCCAGAAACTCCATGGAATACATC[2]|TAGGCCCAGAAACTCCATGGAATAC[1]	-	77058536	TCTGGGCCTAGGAGGACCAGTCTCT[1]
chr7	+	80964602	TATCAAACAGATGGTGCGCTCCGAGCGAC[404]|TATCAAACAGATGGTGCGCTCCGAGCGA[161]|TATCAAACAGATGGTGCGCTCCGAGC[105]|TATCAAACAGATGGTGCGCTCCGAG[17]|TATCAAACAGATGGTGCGCTCCGAGCGACGAG[6]|TATCAAACAGATGGTGCGCTCCGAGCG[5]|TATCAAACAGATGGTGCGCTCCGA[4]|TATCAAACAGATGGTGCGCTCCGAGCGACG[2]	-	80964611	CTGTTTGATAAACTTCCTCAGAAAGAAAA[1]
chr17	+	66548511	AAAAAGCTCAGACTTCAGCTTAGAGGGAC[1]	-	66548520	TGAGCTTTTTGGTGGAACTCTCCTGTCAGA[1]|TGAGCTTTTTGGTGGAACTCTCCTGT[1]
chr2	+	92436367	TTTCCGTCTATCCATGGAGACATTCCCTCC[2]|TTTCCGTCTATCCATGGAGACATTCCCTC[1]|TTTCCGTCTATCCATGGAGACATTCCCTCCA[1]	-	92436376	TAGACGGAAACAAGTGTTTGAAACCTTACCT[1]
chr11	+	74635888	TGAGAAGTTACTCGTAGGAAGAGTGGTGT[2]|TGAGAAGTTACTCGTAGGAAGAGTGGTG[1]|TGAGAAGTTACTCGTAGGAAGAGTGGT[1]	-	74635897	TAACTTCTCACATGCATGTTAGCCT[1]
chr14	+	20460789	AGGCAAGAAATAAATGATCCTGGGTAAG[1]|AGGCAAGAAATAAATGATCCTGGGTAA[1]	-	20460798	TTTCTTGCCTTTAAACCAAAACAAAAGGTCAG[2]
chr17	+	27452012	CGGGTACTACCAACTCTGCAGAGAATGAAGA[1]	-	27452021	GTAGTACCCGGTGAAGACAAAATCATT[1]
chr15	+	74471733	CCCAGTCACAGGACTTGTCGGGGCTTTCTT[1]	-	74471742	TGTGACTGGGTGATCCTGTTCCCTGT[1]
chr8	+	112653546	TGGCATGTGTTCGTTTTACTTTTATTTTT[10]|TGGCATGTGTTCGTTTTACTTTTATTTTTG[3]|TGGCATGTGTTCGTTTTACTTTTATTTTTGC[3]|TGGCATGTGTTCGTTTTACTTTT[2]|TGGCATGTGTTCGTTTTACTTTTATTTTTGCA[1]|TGGCATGTGTTCGTTTTACTTTTATTT[1]|TGGCATGTGTTCGTTTTACTTTTA[1]	-	112653555	ACACATGCCATTTTAAAGTGAGGGGTTTTGTA[1]
chr17	+	27494032	AGCCAAAGCAGGGAGATAGGCCCAGT[3]|AGCCAAAGCAGGGAGATAGGCCCAG[1]|AGCCAAAGCAGGGAGATAGGCCCA[1]	-	27494041	TGCTTTGGCTCAGCTGGAGCAGCAGGGGAC[1]
chr14	+	20462117	CCTTATCCTACTTGATGCCCCTCAGTG[1]	-	20462126	TAGGATAAGGCCCCTCAGCTACTGGCA[4]|TAGGATAAGGCCCCTCAGCTACTG[3]|TAGGATAAGGCCCCTCAGCTACTGG[2]|TAGGATAAGGCCCCTCAGCTACTGGC[1]
chr2	+	92384619	GGCAACTGTGGAGCAATGAAGGCCGA[18]|GGCAACTGTGGAGCAATGAAGGCCGAG[9]|GGCAACTGTGGAGCAATGAAGGCCGAGT[8]|GGCAACTGTGGAGCAATGAAGGCCGAGTC[6]|GGCAACTGTGGAGCAATGAAGGCCGAGTCAA[2]|GGCAACTGTGGAGCAATGAAGGCCGAGTCA[2]|GGCAACTGTGGAGCAATGAAGGCCG[2]|GGCAACTGTGGAGCAATGAAGGC[1]|GGCAACTGTGGAGCAATGAAGGCC[1]	-	92384628	CACAGTTGCCCATGTGGAAAAGAAGTGG[1]
chr9	+	67563729	CCTACAAAAAGTTCCACTCAAATAGAACACG[1]	-	67563738	TTTTTGTAGGAAATAAAGAGCTTTCCCAGCTT[1]
chr7	+	60163904	TAAGCCAAACTACAAATATTCTATAGTGTC[4]|TAAGCCAAACTACAAATATTCTATAGTGTCT[1]	-	60163913	GTTTGGCTTAATATATACCTGAAAGTAATA[3]
chr2	+	92418174	TGACTTGCACTCTAGATTCTGTGAGAGGC[52]|TGACTTGCACTCTAGATTCTGTGAGAGG[14]|TGACTTGCACTCTAGATTCTGTGAGA[10]|TGACTTGCACTCTAGATTCTGTGAGAG[7]|TGACTTGCACTCTAGATTCTGTGAGAGGCA[2]|TGACTTGCACTCTAGATTCTGTGAG[2]|TGACTTGCACTCTAGATTCTGTGAGAGGCAT[1]	-	92418183	GTGCAAGTCAAAATCAGACGCAAAGCAC[1]
chr14	+	24911702	ATCAGAGTCAAGACTCAGGAACAGTCTCC[1]|ATCAGAGTCAAGACTCAGGAACAGTCTCCT[1]	-	24911711	TGACTCTGATGTGAGTTGGCTCATG[1]
chr17	+	66577609	TGTAAATCGCGGTCCTTGGGTCTCCAGC[7]|TGTAAATCGCGGTCCTTGGGTCTCCAGCT[3]|TGTAAATCGCGGTCCTTGGGTCTCC[2]|TGTAAATCGCGGTCCTTGGGTCTCCAGCTC[1]	-	66577618	GCGATTTACAGCACCCACTGTGGTTACTCAGG[1]
chr17	+	27472591	TGCTCTGTCCCCACACCAAGATAGC[2]|TGCTCTGTCCCCACACCAAGATAGCCT[2]|TGCTCTGTCCCCACACCAAGATAG[1]|TGCTCTGTCCCCACACCAAGATAGCCTTGCC[1]|TGCTCTGTCCCCACACCAAGATAGCCTT[1]	-	27472600	GGACAGAGCACAAGGTGACCACTGTTAAAA[1]
chr5	+	113757839	GAAGTTACCAAGCCTTGGGCATTCCATTAG[1]	-	113757848	TGGTAACTTCTTAAAAGTCACCAGGAT[8]|TGGTAACTTCTTAAAAGTCACCAGGA[2]|TGGTAACTTCTTAAAAGTCACCAGGATT[2]
chr6	+	127742140	AACTGGAGAATTGAGTTCCAGGATGGGGTC[1]	-	127742149	TTCTCCAGTTTGTCTAACAAGCCTGGAGG[2]
chr17	+	66539917	GATGATCCAATTGGGTTACTCTAGAACCAC[2]	-	66539926	TTGGATCATCCTCTGCAGATGAAGTCAGCA[1]
chr7	+	80940328	TTGGCTTTTATCATTAGCCTTTGGAGCTGAG[1]	-	80940337	TAAAAGCCAAAGAAACTCCAGCCATCC[6]|TAAAAGCCAAAGAAACTCCAGCCA[5]|TAAAAGCCAAAGAAACTCCAGCCATC[4]|TAAAAGCCAAAGAAACTCCAGCCAT[2]|TAAAAGCCAAAGAAACTCCAGCCATCCTGGT[1]|TAAAAGCCAAAGAAACTCCAGCCATCCT[1]|TAAAAGCCAAAGAAACTCCAGCCATCCTGGTC[1]
chr5	+	150628227	GCTTTCAAGATTTAAAACCCGATCTCTGC[1]	-	150628236	TCTTGAAAGCCGTTTGGGTCAATAAAGTCT[2]|TCTTGAAAGCCGTTTGGGTCAATAAAGTC[1]|TCTTGAAAGCCGTTTGGGTCAATAAA[1]
chr15	+	59103669	CACCTATTTCTGTGTCCTCCTGTG[1]	-	59103678	GAAATAGGTGCTGCCTCTTGTGAAA[5]|GAAATAGGTGCTGCCTCTTGTGAAAGC[4]|GAAATAGGTGCTGCCTCTTGTGAAAGCCAC[3]|GAAATAGGTGCTGCCTCTTGTGAAAGCCACC[2]|GAAATAGGTGCTGCCTCTTGTGA[2]|GAAATAGGTGCTGCCTCTTGTGAA[1]|GAAATAGGTGCTGCCTCTTGTGAAAGCCA[1]
chr14	+	24903295	ATTCAACACACACTTGTTGGTAACCTCTGG[937]|ATTCAACACACACTTGTTGGTAACCTCTG[107]|ATTCAACACACACTTGTTGGTAACCTCT[50]|ATTCAACACACACTTGTTGGTAACCTC[43]|ATTCAACACACACTTGTTGGTAACCTCTGGCA[24]|ATTCAACACACACTTGTTGGTAAC[16]|ATTCAACACACACTTGTTGGTAACCT[10]|ATTCAACACACACTTGTTGGTAACCTCTGGC[7]|ATTCAACACACACTTGTTGGTAACC[7]|ATTCAACACACACTTGTTGGTAA[6]	-	24903304	TGTGTTGAATGAATAAATGAATTATCTAATGT[1]
chr7	+	80266254	TGGTTCTTGCACAAAATGCCTCTTTCATGG[12]|TGGTTCTTGCACAAAATGCCTCTTTCATGGT[8]|TGGTTCTTGCACAAAATGCCTCTTTC[5]|TGGTTCTTGCACAAAATGCCTCTTTCATG[2]|TGGTTCTTGCACAAAATGCCTCTTT[2]|TGGTTCTTGCACAAAATGCCTCT[1]|TGGTTCTTGCACAAAATGCCTCTTTCA[1]|TGGTTCTTGCACAAAATGCCTCTTTCAT[1]	-	80266263	GCAAGAACCAACCAAAAAAGAGCTAGTGT[1]
chr7	+	80960917	AAGACTGTTCCACAAACTCTTGCAT[1]	-	80960926	GAACAGTCTTCGTTCAAGCTACAGTATC[8]|GAACAGTCTTCGTTCAAGCTACAGTATCCC[2]|GAACAGTCTTCGTTCAAGCTACAGTAT[2]
chr8	+	113678706	GCATGGCTCAGCAAGCTGGCTTGA[1]	-	113678715	TGAGCCATGCATCCTTAATAGGCAAGGGCAC[1]
chr7	+	77057564	TTGTATCTGAAGAGGGAAACAAAGA[47]|TTGTATCTGAAGAGGGAAACAAAGAA[24]|TTGTATCTGAAGAGGGAAACAAAGAAGC[9]|TTGTATCTGAAGAGGGAAACAAAGAAGCCA[9]|TTGTATCTGAAGAGGGAAACAAAG[8]|TTGTATCTGAAGAGGGAAACAAAGAAGCC[8]|TTGTATCTGAAGAGGGAAACAAAGAAG[7]|TTGTATCTGAAGAGGGAAACAAA[6]|TTGTATCTGAAGAGGGAAACAAAGAAGCCAG[2]|TTGTATCTGAAGAGGGAAACAAAGAAGCCAGC[2]	-	77057573	TCAGATACAATCCTTGAGAGGCTTCTGCTT[1]
chr10	+	85212830	TATAAAGAGGGAGGAGTGTATCTCAAGGA[7]|TATAAAGAGGGAGGAGTGTATCTCAAG[5]|TATAAAGAGGGAGGAGTGTATCTCAA[2]	-	85212839	CCTCTTTATATAGGCACAGCAGACCTAGGAC[1]
chr7	+	80250026	GAACTTTTGAAGAGTTACAAGGCACTAAAG[2]	-	80250035	TCAAAAGTTCCTAGCCACTAGTATTTTCTA[1]
chr5	+	144526940	TGTGACTGTATCGCCATCTTCCTTGCTTC[22]|TGTGACTGTATCGCCATCTTCCTTGC[5]|TGTGACTGTATCGCCATCTTCCTTGCTT[5]|TGTGACTGTATCGCCATCTTCCTTG[4]|TGTGACTGTATCGCCATCTTCCTTGCTTCA[3]|TGTGACTGTATCGCCATCTTCCTTGCT[2]|TGTGACTGTATCGCCATCTTCCTT[1]	-	144526949	TACAGTCACAGATCCCACCCAGAGAAG[2]|TACAGTCACAGATCCCACCCAGAGAAGAG[1]
chr9	+	67547583	TGGCATTAAAAAGAAGGACGCTTGGGAAT[1]	-	67547592	TTTAATGCCAAGGTTTACGTCATGAGTAGA[13]|TTTAATGCCAAGGTTTACGTCATGAGTAG[10]|TTTAATGCCAAGGTTTACGTCATGAGTA[5]|TTTAATGCCAAGGTTTACGTCATGAGT[4]|TTTAATGCCAAGGTTTACGTCATGAGTAGAT[3]|TTTAATGCCAAGGTTTACGTCATG[2]
chr15	+	59081125	TGACAACTTATAGACATACACCTCA[1]	-	59081134	TAAGTTGTCATGGGCAAAGGAAGTC[3]|TAAGTTGTCATGGGCAAAGGAAGTCAC[3]
chr8	+	112653178	TGTTGATGCAGATAACGTTTTGGTGTTGC[4]|TGTTGATGCAGATAACGTTTTGGTGTTGCA[2]|TGTTGATGCAGATAACGTTTTGGT[2]|TGTTGATGCAGATAACGTTTTGGTGT[2]|TGTTGATGCAGATAACGTTTTGGTGTTG[1]	-	112653187	TGCATCAACACAGGATGCATTCATCACGG[2]
chr15	+	59107277	TGGGTCACATGTCAATACAAGTTGGATGGGT[42]|TGGGTCACATGTCAATACAAGTTGGATGGG[22]|TGGGTCACATGTCAATACAAGTTGGATGG[20]|TGGGTCACATGTCAATACAAGTTGGAT[8]|TGGGTCACATGTCAATACAAGTTGGA[5]|TGGGTCACATGTCAATACAAGTTGGATG[2]|TGGGTCACATGTCAATACAAGTTG[1]	-	59107286	ATGTGACCCAGTCCAACCAGTCTGGACTCC[1]|ATGTGACCCAGTCCAACCAGTCTGGACTCCAT[1]
chr6	+	85062945	TCCTCTTCTAGACCAGACAATGAGGCC[1]	-	85062954	TAGAAGAGGAAGTATATAGAAATTGAGACA[91]|TAGAAGAGGAAGTATATAGAAATTGAGAC[76]|TAGAAGAGGAAGTATATAGAAATTGAGA[32]|TAGAAGAGGAAGTATATAGAAATTGAG[8]|TAGAAGAGGAAGTATATAGAAATTGA[6]|TAGAAGAGGAAGTATATAGAAATTGAGACAG[4]|TAGAAGAGGAAGTATATAGAAAT[1]|TAGAAGAGGAAGTATATAGAAATTGAGACAGG[1]
chr10	+	75316565	TAAAGTGCTACTTGTAGAGAAAGCTGGAGT[97]|TAAAGTGCTACTTGTAGAGAAAGCTGG[23]|TAAAGTGCTACTTGTAGAGAAAGCTGGAGTT[13]|TAAAGTGCTACTTGTAGAGAAAGCTG[11]|TAAAGTGCTACTTGTAGAGAAAGCTGGAG[11]|TAAAGTGCTACTTGTAGAGAAAGCTGGA[7]|TAAAGTGCTACTTGTAGAGAAAGCT[3]|TAAAGTGCTACTTGTAGAGAAAGCTGGAGTTG[1]|TAAAGTGCTACTTGTAGAGAAAGC[1]	-	75316574	TAGCACTTTACACTTGTCTAAGACTTGACC[1]
chr18	+	67216782	AGTGTCATTGTTGAGCTGTGTCTCT[1]	-	67216791	CAATGACACTTCTGAGAAGACAGGGT[6]|CAATGACACTTCTGAGAAGACAGG[3]|CAATGACACTTCTGAGAAGACAGGG[3]|CAATGACACTTCTGAGAAGACAGGGTTCA[2]|CAATGACACTTCTGAGAAGACAGGGTTC[1]
chr17	+	27465076	TGTTAGGTTGACCCTAATCCCACACAGGCC[3]|TGTTAGGTTGACCCTAATCCCACACAGGC[3]|TGTTAGGTTGACCCTAATCCCAC[1]|TGTTAGGTTGACCCTAATCCCACACAG[1]	-	27465085	CAACCTAACAGGAATGCGGGTGGCC[1]
chr12	+	99665297	TTAACTGCTCAGAACCTGCCCCTATTGAGGC[1]	-	99665306	GAGCAGTTAAGAAGTTTGGGAAAGATGGCTG[1]
chr9	+	67561400	ACCACACAGAAGGTCCACAGAAAAAGCAGA[1]	-	67561409	TCTGTGTGGTCACACTTCACAAATAACTAAA[1]
chr17	+	27461556	TTTCAGTCTAATTGGTTGAAATGACAGCCGC[1]	-	27461565	TAGACTGAAAGCCCTGGCCAGAAGTTT[2]|TAGACTGAAAGCCCTGGCCAGAAGTTTTTA[1]|TAGACTGAAAGCCCTGGCCAGAAGTT[1]|TAGACTGAAAGCCCTGGCCAGAAGT[1]|TAGACTGAAAGCCCTGGCCAGAAG[1]|TAGACTGAAAGCCCTGGCCAGAAGTTTT[1]
chr11	+	103301240	TAGTCAAACTTGAGCTTTGTATTTAAAACA[1]|TAGTCAAACTTGAGCTTTGTATTTAAAAC[1]|TAGTCAAACTTGAGCTTTGTATTTAAAA[1]	-	103301249	AGTTTGACTACTCTAAGTCACCCAGCAGAA[1]
chr7	+	80266281	TGGTTTGAGCGTCAGGGTGTCTTCTTCA[1]|TGGTTTGAGCGTCAGGGTGTCTTCTTCAGA[1]|TGGTTTGAGCGTCAGGGTGTCTTCTTC[1]|TGGTTTGAGCGTCAGGGTGTCTTCTTCAG[1]	-	80266290	GCTCAAACCATGAAAGAGGCATTTTGT[1]
chr8	+	112654083	TCTTCAACATTCTGTTTGCTTTTGAGTG[1]	-	112654092	ATGTTGAAGATGTGCATCCACATAAAA[2]
chr7	+	80959784	GTTTGGACTCTTCAGCAGAAGCTCCAA[1]	-	80959793	GAGTCCAAACCAATTCAGTTGTAATCAAAC[2]|GAGTCCAAACCAATTCAGTTGTAATCAAA[1]
chr10	+	85211359	TATCTCCATATGGCATTTCTCACTTG[16]|TATCTCCATATGGCATTTCTCACTTGG[12]|TATCTCCATATGGCATTTCTCACTT[5]|TATCTCCATATGGCATTTCTCACT[4]|TATCTCCATATGGCATTTCTCACTTGGG[4]|TATCTCCATATGGCATTTCTCACTTGGGGAC[2]|TATCTCCATATGGCATTTCTCAC[2]|TATCTCCATATGGCATTTCTCACTTGGGGA[1]	-	85211368	TATGGAGATAAAGGCAGCCTATCTGAGTA[1]
chr13	+	50611483	ACCCTTTGTACACATTTCTGCAGGGC[1]	-	50611492	TACAAAGGGTGGGCTAATGCCTAGTGTTT[2]|TACAAAGGGTGGGCTAATGCCTAGTGTT[1]
chr17	+	66543202	GGCCATTCAATAAGCATAGATGTGCAAG[1]|GGCCATTCAATAAGCATAGATGTGCAAGG[1]	-	66543211	TTGAATGGCCACTGAGCAAAGCCCAGATC[3]|TTGAATGGCCACTGAGCAAAGCCCAGATCA[1]
chr17	+	27476243	TAATCTCTCTAACCCAGCCTTAGAAGA[17]|TAATCTCTCTAACCCAGCCTTAGAAGAA[4]|TAATCTCTCTAACCCAGCCTTAGAA[4]|TAATCTCTCTAACCCAGCCTTAGAAGAAGG[3]|TAATCTCTCTAACCCAGCCTTAGAAGAAGGCA[3]|TAATCTCTCTAACCCAGCCTTAGAAGAAG[2]|TAATCTCTCTAACCCAGCCTTAG[1]	-	27476252	AGAGAGATTAGCACTGGACGCAGGAAGA[1]|AGAGAGATTAGCACTGGACGCAGGAAGAC[1]
chr17	+	66572019	TATTCTTGCATACGGCCTGATCTGATGGA[10]|TATTCTTGCATACGGCCTGATCTGATGG[4]|TATTCTTGCATACGGCCTGATCTGA[1]|TATTCTTGCATACGGCCTGATCTGAT[1]|TATTCTTGCATACGGCCTGATCTGATG[1]	-	66572028	TGCAAGAATATAGGGCATTTTCTTAATGAAT[2]|TGCAAGAATATAGGGCATTTTCTTAAT[1]|TGCAAGAATATAGGGCATTTTCTTAATG[1]
chr17	+	66543816	AGTGCAGATACAAACTGTCACCA[1]	-	66543825	TATCTGCACTCATTACCTTCATCATGCCTA[1]
chr17	+	27455868	TTCTTTCACACGGAGAAAGGGTGCAGATGG[2]|TTCTTTCACACGGAGAAAGGGTGCAGATG[1]	-	27455877	TGTGAAAGAATCCTCAGGGTAACTGGAC[9]|TGTGAAAGAATCCTCAGGGTAACTGGA[3]|TGTGAAAGAATCCTCAGGGTAACTGGACA[2]|TGTGAAAGAATCCTCAGGGTAACTGGACAGA[2]|TGTGAAAGAATCCTCAGGGTAAC[1]
chr17	+	27446164	TGCAAAGCCAAAGCCAGCACAAACAATCCG[1]	-	27446173	TGGCTTTGCAAGAGCTGTAGTGTCC[5]|TGGCTTTGCAAGAGCTGTAGTGTCCTC[5]|TGGCTTTGCAAGAGCTGTAGTGTC[3]|TGGCTTTGCAAGAGCTGTAGTGTCCT[2]|TGGCTTTGCAAGAGCTGTAGTGTCCTCCC[1]|TGGCTTTGCAAGAGCTGTAGTGTCCTCCCA[1]
chr15	+	88812734	AACAAAACCAAACTTTGGGATGTAGTTTTG[1]	-	88812743	TGGTTTTGTTTTGCTCGCTGTTTTTAAGACA[1]
chr6	+	127748979	TGCAAACATTGGCTAGCTCTTGATAGTAGA[268]|TGCAAACATTGGCTAGCTCTTGATAGTAGAA[22]|TGCAAACATTGGCTAGCTCTTGATAGT[13]|TGCAAACATTGGCTAGCTCTTGATAGTAG[11]|TGCAAACATTGGCTAGCTCTTGATAGTA[5]|TGCAAACATTGGCTAGCTCTTGATA[3]|TGCAAACATTGGCTAGCTCTTGATAGTAGAAA[3]|TGCAAACATTGGCTAGCTCTTGA[3]|TGCAAACATTGGCTAGCTCTTGAT[1]|TGCAAACATTGGCTAGCTCTTGATAG[1]	-	127748988	AATGTTTGCATAGGAGAGACACTTCGCCAAC[1]
chr10	+	62128943	TGGCGTATTTGTGATGAAGTATGTGCTT[2]|TGGCGTATTTGTGATGAAGTATGTGC[1]	-	62128952	AAATACGCCAATGCAGGGAAATAAAAGTGC[1]
chr17	+	66543208	TCAATAAGCATAGATGTGCAAGGCC[1]|TCAATAAGCATAGATGTGCAAGGCCGTCTCT[1]	-	66543217	TGCTTATTGAATGGCCACTGAGCAAA[18]|TGCTTATTGAATGGCCACTGAGCAAAGCCC[5]|TGCTTATTGAATGGCCACTGAGCAAAG[5]|TGCTTATTGAATGGCCACTGAGCAA[4]|TGCTTATTGAATGGCCACTGAGCAAAGC[3]|TGCTTATTGAATGGCCACTGAGCA[2]|TGCTTATTGAATGGCCACTGAGCAAAGCC[1]
chr13	+	51003974	AAAAAGTGAAAGAGACTCAGATTCCAGCAC[1]	-	51003983	TTCACTTTTTTTTTCTGTCATTTGTACATCC[5]|TTCACTTTTTTTTTCTGTCATTTGTACATC[1]
chr7	+	80959947	TACACAAAAAGGGCAGAAAAATG[1]	-	80959956	TTTTTGTGTATTGAATGCCAGGGAGAC[4]|TTTTTGTGTATTGAATGCCAGGGAGACTG[3]|TTTTTGTGTATTGAATGCCAGGGAGACT[2]|TTTTTGTGTATTGAATGCCAGGGAGACTGT[2]
chr7	+	77034100	AAGCAAAACAAAGCCTTGCTATAC[1]	-	77034109	TGTTTTGCTTAAAAGTAACTTGGTGCCCATC[1]|TGTTTTGCTTAAAAGTAACTTGGTGCCCAT[1]
chr9	+	67582595	TGAGACGGTCATAACAGTCTTAAGTTCATA[4]|TGAGACGGTCATAACAGTCTTAAGTTCA[3]|TGAGACGGTCATAACAGTCTTAAGTTCAT[2]|TGAGACGGTCATAACAGTCTTAAGTTC[2]	-	67582604	GACCGTCTCAAGCTTCAGAACTTTGTGCAAG[1]
chr9	+	54063648	AAGCTATTTAAAAGCTGAAGGATAGTA[1]|AAGCTATTTAAAAGCTGAAGGATAGTATCT[1]	-	54063657	TAAATAGCTTTACATCTTACTACAGATCAGC[8]|TAAATAGCTTTACATCTTACTACAGATCA[6]|TAAATAGCTTTACATCTTACTACAGATCAG[5]|TAAATAGCTTTACATCTTACTACAGATC[4]
chr2	+	92421102	TTCCTTCTGATTTCACTATGAGCTGACACA[36]|TTCCTTCTGATTTCACTATGAGCTGAC[20]|TTCCTTCTGATTTCACTATGAGCTGACAC[13]|TTCCTTCTGATTTCACTATGAGCTGACA[5]|TTCCTTCTGATTTCACTATGAGCTGACACAA[4]|TTCCTTCTGATTTCACTATGAGCTGA[3]|TTCCTTCTGATTTCACTATGAGC[2]|TTCCTTCTGATTTCACTATGAGCTG[1]	-	92421111	TCAGAAGGAATTTGGATGATGGCAAGTG[1]
chr5	+	115301103	CGCTCGCTCACAGCCACTTGGCTTT[1]	-	115301112	TGAGCGAGCGCCATGGATGCAGG[2]|TGAGCGAGCGCCATGGATGCAGGTC[2]|TGAGCGAGCGCCATGGATGCAGGTCA[1]
chr12	+	99663948	TAGAGTATGACCTATTTCTTGGGTTTAGCAT[9]|TAGAGTATGACCTATTTCTTGGGTTTA[3]|TAGAGTATGACCTATTTCTTGGGTTTAGC[3]|TAGAGTATGACCTATTTCTTGGGTTTAGCA[3]|TAGAGTATGACCTATTTCTTGGGTTT[1]	-	99663957	TCATACTCTATACTTTCACACAAGCAGCTT[2]
chr17	+	27462808	TGTATGGTCTGGGTCTCCGACAAGC[20]|TGTATGGTCTGGGTCTCCGACAAGCA[10]|TGTATGGTCTGGGTCTCCGACAAGCAT[9]|TGTATGGTCTGGGTCTCCGACAAGCATT[6]|TGTATGGTCTGGGTCTCCGACAAG[4]|TGTATGGTCTGGGTCTCCGACAAGCATTCGCT[1]|TGTATGGTCTGGGTCTCCGACAAGCATTC[1]	-	27462817	AGACCATACATCCTTGGGTGAGCGGCCT[1]|AGACCATACATCCTTGGGTGAGCGGCCTC[1]
chr6	+	127746206	ATACTTGGTATGGGACAAATAGGTCCTTCA[1]|ATACTTGGTATGGGACAAATAGGTCCTTCAC[1]	-	127746215	TACCAAGTATACAAATGATGCCATATAGG[45]|TACCAAGTATACAAATGATGCCATATAGGA[17]|TACCAAGTATACAAATGATGCCATATAG[10]|TACCAAGTATACAAATGATGCCATATA[7]|TACCAAGTATACAAATGATGCCATATAGGAGA[2]|TACCAAGTATACAAATGATGCCA[1]|TACCAAGTATACAAATGATGCCATA[1]
chr17	+	66571862	TCTCTGTGATGAAACACCATGGCCAAAA[2]|TCTCTGTGATGAAACACCATGGCCAAA[1]|TCTCTGTGATGAAACACCATGGCCAAAAG[1]	-	66571871	ATCACAGAGATAGTAACCCTGACTACGACA[2]
chr17	+	27455680	AGACAGGGAAGGAAGCTTCCAGACATG[1]	-	27455689	TTCCCTGTCTGGGTTCTAAGCCCATCCTC[2]|TTCCCTGTCTGGGTTCTAAGCCCATCCT[2]|TTCCCTGTCTGGGTTCTAAGCCCATCC[1]|TTCCCTGTCTGGGTTCTAAGCCCATCCTCCGG[1]
chr17	+	66556030	TGACAAAGCATGAAGAAGGAAGGGAGGCT[1]	-	66556039	TGCTTTGTCATTGAACATCCCACTGCCTGA[1]
chr15	+	59091385	TTGCGATGTAGAGCACTGGCGAGACTGCC[1]	-	59091394	TACATCGCAAAACCCTACCTTGGCAGC[8]|TACATCGCAAAACCCTACCTTGGCAGCAAT[5]|TACATCGCAAAACCCTACCTTGGCAGCA[3]|TACATCGCAAAACCCTACCTTGGCAGCAATG[2]|TACATCGCAAAACCCTACCTTGGCAG[1]|TACATCGCAAAACCCTACCTTGGCAGCAA[1]
chr8	+	112653674	TAAACATCACTGCTACCTTATCTCTTATT[1]|TAAACATCACTGCTACCTTATCTCTTATTT[1]	-	112653683	GTGATGTTTAGACACCTCGATGATGTGCTA[3]
chr15	+	59117311	TGACAGTGACTGGTGTAACACAATA[1]|TGACAGTGACTGGTGTAACACAATATTCCAC[1]|TGACAGTGACTGGTGTAACACAAT[1]	-	59117320	GTCACTGTCAACTAAAAGTGAATAT[1]
chr7	+	132472862	GCATTGCCCATATGACACGAAAGCGACAGT[1]	-	132472871	TGGGCAATGCTTCTTTCATGGAGGTTCTGA[5]|TGGGCAATGCTTCTTTCATGGAGGTTCTG[3]|TGGGCAATGCTTCTTTCATGGAGGTTCT[2]
chr10	+	62128332	TGCCTGGTTGTCAGTATATCCATTGACGTG[2]|TGCCTGGTTGTCAGTATATCCATTGA[1]	-	62128341	CAACCAGGCATAAAGATTCCTCTAAAGAGGTA[1]
chr15	+	74468385	TTCTATGATGCCAGTCAGGATTTGACCTGA[14]|TTCTATGATGCCAGTCAGGATTTGACCTG[8]|TTCTATGATGCCAGTCAGGATTTGACC[4]|TTCTATGATGCCAGTCAGGATTTGACCT[3]|TTCTATGATGCCAGTCAGGATTTGACCTGACA[1]|TTCTATGATGCCAGTCAGGATTTGA[1]|TTCTATGATGCCAGTCAGGATTT[1]	-	74468394	CATCATAGAAGTTTTACGGGAGGCAATTTGG[1]
chr15	+	59094546	TGAAAAGTCAAAAGAATAGTAAGATCCCA[1]	-	59094555	TGACTTTTCAACTGCTTTGAGGGTATGG[3]|TGACTTTTCAACTGCTTTGAGGGTAT[1]
chr10	+	62127624	TGCTTCTTTTCCTTGGTCCCCAAGAAC[20]|TGCTTCTTTTCCTTGGTCCCCAAGAACATGT[8]|TGCTTCTTTTCCTTGGTCCCCAAGAACAT[3]|TGCTTCTTTTCCTTGGTCCCCAAGAA[3]|TGCTTCTTTTCCTTGGTCCCCAAGAACA[2]|TGCTTCTTTTCCTTGGTCCCCAAGA[2]|TGCTTCTTTTCCTTGGTCCCCAAGAACATG[1]|TGCTTCTTTTCCTTGGTCCCCAAGAACATGTC[1]	-	62127633	AAAAGAAGCAGGCCCTGCCCGCACAACGTT[1]
chr11	+	103295103	GTCAGCTTTCCTGAGGAGTGGTCTCCTGGCT[6]|GTCAGCTTTCCTGAGGAGTGGTCTC[6]|GTCAGCTTTCCTGAGGAGTGGTCTCCTG[4]|GTCAGCTTTCCTGAGGAGTGGTCTCCTGGC[3]|GTCAGCTTTCCTGAGGAGTGGTCTCC[3]|GTCAGCTTTCCTGAGGAGTGGTCTCCTGG[3]|GTCAGCTTTCCTGAGGAGTGGTCTCCT[2]|GTCAGCTTTCCTGAGGAGTGGTCT[1]	-	103295112	GAAAGCTGACTTACCTGAAGACTTGCTGA[1]|GAAAGCTGACTTACCTGAAGACTTGCTGAG[1]
chr17	+	66547828	TGCGTAGACATTGATATGTCCAGGAGAAT[1]	-	66547837	TGTCTACGCACTTTTAGTCAGTCTCTGACT[1]
chr17	+	27468045	TTTGACGAAAAATCTGCATGTCTCAGGCTC[6]|TTTGACGAAAAATCTGCATGTCTCAGGC[2]|TTTGACGAAAAATCTGCATGTCTCAGGCT[2]|TTTGACGAAAAATCTGCATGTCT[1]	-	27468054	TTTCGTCAAAATGGTGTTGCCAAA[1]
chr4	+	61892145	TTCAAAAGTGCGTGAAGACTCATTTCCAA[25]|TTCAAAAGTGCGTGAAGACTCATTTCCAAA[20]|TTCAAAAGTGCGTGAAGACTCATTTC[8]|TTCAAAAGTGCGTGAAGACTCATTTCC[6]|TTCAAAAGTGCGTGAAGACTCATTTCCA[3]|TTCAAAAGTGCGTGAAGACTCATTTCCAAAG[2]|TTCAAAAGTGCGTGAAGACTCATT[1]	-	61892154	CACTTTTGAATCTTTGTCTCTTTGGCTG[3]|CACTTTTGAATCTTTGTCTCTTTGGCTGA[1]|CACTTTTGAATCTTTGTCTCTTTGGCTGAC[1]|CACTTTTGAATCTTTGTCTCTTTGGCTGACAG[1]
chr14	+	24908887	TAAGAGATGTTCATTGTCAATCTGTGTGT[16]|TAAGAGATGTTCATTGTCAATCTGTGTGTG[13]|TAAGAGATGTTCATTGTCAATCTGTGT[4]	-	24908896	ACATCTCTTATGTGCTCCTCAATTTATAAA[1]
chr7	+	80249689	GCAGTAAACATTCAGGGGAAAGTCATGGT[1]	-	80249698	TGTTTACTGCTAAGAAATATGCTCCCTGTC[1]|TGTTTACTGCTAAGAAATATGCTCCCTGT[1]|TGTTTACTGCTAAGAAATATGCTCCCTGTCC[1]
chr7	+	80928131	TACAGACTCTACAGCTTTCCACCTTGTGTG[1]	-	80928140	AGAGTCTGTAGAGTCTTACCTAGGGAGTCT[3]|AGAGTCTGTAGAGTCTTACCTAG[1]|AGAGTCTGTAGAGTCTTACCTAGGG[1]|AGAGTCTGTAGAGTCTTACCTAGGGA[1]
chr5	+	102262710	GGTATATACATAGTGTATATTGGTAAGGAGA[2]	-	102262719	TGTATATACCTCCTGCGGCCTGCATTCT[2]|TGTATATACCTCCTGCGGCCTGCATTCTT[1]
chr7	+	77062412	TATTATTCTGAAGAAGTGTCCATGTG[3]	-	77062421	CAGAATAATAATCTGAGACTCAG[1]
chr6	+	127736209	CCGTATACAATGAGAATACAGTGGCT[2]	-	127736218	TTGTATACGGCTCTCACCGTGGCTA[3]|TTGTATACGGCTCTCACCGTGGCTACCTC[1]|TTGTATACGGCTCTCACCGTGGCTACC[1]
chr2	+	93811823	TAGAAGCTCAACTGTCAATCAACTGGCA[1]|TAGAAGCTCAACTGTCAATCAACTGGCAGTA[1]	-	93811832	TGAGCTTCTAGAACATTTTCTAGGCCCAG[1]
chr5	+	113764555	CCGTCTGGAAGAGGAAACCGTCCAAAG[3]|CCGTCTGGAAGAGGAAACCGTCCAAA[1]	-	113764564	TTCCAGACGGGTTGTTAGGACTTCGCAAT[33]|TTCCAGACGGGTTGTTAGGACTTCGC[6]|TTCCAGACGGGTTGTTAGGACTTCGCAA[4]|TTCCAGACGGGTTGTTAGGACTTCGCAATG[3]|TTCCAGACGGGTTGTTAGGACTT[1]
chr6	+	83720076	ATGAGATGAAGGATGCATAAGAAGATGCTG[1]	-	83720085	TTCATCTCATTGGCTCTTGCATTTCTG[1]
chr15	+	72934639	GATACACACAAAAAGCTGGCTCCTGCAGA[1]	-	72934648	TGTGTGTATCTGTACCCAAGACTGGTGA[7]|TGTGTGTATCTGTACCCAAGACTGGTGAC[4]|TGTGTGTATCTGTACCCAAGACTGGTGACA[3]
chr17	+	27468905	TGGATCAGTGGTGCCAAATACTTCCTT[7]|TGGATCAGTGGTGCCAAATACTTCCTTGAGT[4]|TGGATCAGTGGTGCCAAATACTTCCTTGA[4]|TGGATCAGTGGTGCCAAATACTTCCT[3]|TGGATCAGTGGTGCCAAATACTTCCTTG[2]|TGGATCAGTGGTGCCAAATACTTCC[2]|TGGATCAGTGGTGCCAAATACTTCCTTGAGTC[2]	-	27468914	CACTGATCCAGGACAGAGGACCGTC[1]|CACTGATCCAGGACAGAGGACCGTCAA[1]
chr17	+	66542831	TGTCTTCCTAGTGACAGCCACATCAC[1]|TGTCTTCCTAGTGACAGCCACATCA[1]|TGTCTTCCTAGTGACAGCCACATCACC[1]	-	66542840	TAGGAAGACAGCCGCACAAAATGAAGATC[66]|TAGGAAGACAGCCGCACAAAATGAAGATCT[31]|TAGGAAGACAGCCGCACAAAATGAAGAT[23]|TAGGAAGACAGCCGCACAAAATGAAGA[18]|TAGGAAGACAGCCGCACAAAATGAAGATCTGT[7]|TAGGAAGACAGCCGCACAAAATGA[5]|TAGGAAGACAGCCGCACAAAATGAAGATCTG[2]|TAGGAAGACAGCCGCACAAAATGAAG[2]|TAGGAAGACAGCCGCACAAAATG[1]|TAGGAAGACAGCCGCACAAAATGAA[1]
chr7	+	80250965	TATCTCAATAGCTGCTGAAGGCAAAACCA[55]|TATCTCAATAGCTGCTGAAGGCAAAACCAT[41]|TATCTCAATAGCTGCTGAAGGCAAAACC[33]|TATCTCAATAGCTGCTGAAGGCAAAAC[31]|TATCTCAATAGCTGCTGAAGGCAAAACCATA[9]|TATCTCAATAGCTGCTGAAGGCAAAA[5]|TATCTCAATAGCTGCTGAAGGCAA[3]|TATCTCAATAGCTGCTGAAGGCA[2]|TATCTCAATAGCTGCTGAAGGCAAA[1]	-	80250974	TATTGAGATAGGAAAATTCAAATATGAGC[1]
chr15	+	72929115	AGTTTACACAGAAACTGTCAATTTACAAAA[1]	-	72929124	TGTGTAAACTATTATTTATATCCCTTGGCC[1]
chr17	+	27465522	TCCTTTGCCATGGGCAACTCCAGAG[3]|TCCTTTGCCATGGGCAACTCCAGAGG[2]|TCCTTTGCCATGGGCAACTCCAGAGGCCAGG[1]	-	27465531	TGGCAAAGGAAGGACAAGCTAAACTCTGTT[2]
chr15	+	78490277	TGATTTGTCACTGCATCATGGGTACCTG[1]	-	78490286	TGACAAATCACATCAATAGAAGCACAGGA[35]|TGACAAATCACATCAATAGAAGCACAGG[8]|TGACAAATCACATCAATAGAAGCACAGGAG[5]|TGACAAATCACATCAATAGAAGCACAGGAGT[3]|TGACAAATCACATCAATAGAAGCAC[1]|TGACAAATCACATCAATAGAAGCACA[1]
chr7	+	80969966	TCCAGTTTGCTTTGCTGTACCTGGGCCTC[11]|TCCAGTTTGCTTTGCTGTACCTGGGC[9]|TCCAGTTTGCTTTGCTGTACCTGGG[4]|TCCAGTTTGCTTTGCTGTACCTGG[3]|TCCAGTTTGCTTTGCTGTACCTGGGCCT[2]|TCCAGTTTGCTTTGCTGTACCTGGGCC[2]|TCCAGTTTGCTTTGCTGTACCTG[1]	-	80969975	GCAAACTGGAAGAGTAAAGGCTC[2]
chr17	+	27462823	TCCGACAAGCATTCGCTCTCTTTGCC[2]|TCCGACAAGCATTCGCTCTCTTTGCCC[2]|TCCGACAAGCATTCGCTCTCTTT[1]|TCCGACAAGCATTCGCTCTCTTTGC[1]	-	27462832	GCTTGTCGGAGACCCAGACCATACATCCTTG[3]
chr9	+	67561427	AGAAATGTCAAACATGAACTCAA[1]	-	67561436	TGACATTTCTGCTTTTTCTGTGGACCTTC[20]|TGACATTTCTGCTTTTTCTGTGGACCTTCT[8]|TGACATTTCTGCTTTTTCTGTGGACC[6]|TGACATTTCTGCTTTTTCTGTGGACCTT[5]|TGACATTTCTGCTTTTTCTGTGGACCT[4]|TGACATTTCTGCTTTTTCTGTGGAC[2]|TGACATTTCTGCTTTTTCTGTGGACCTTCTGT[1]|TGACATTTCTGCTTTTTCTGTGGA[1]
chr5	+	150631957	AGCGTTGGAATTAATTTTTACCCATCAGCA[1]	-	150631966	TTCCAACGCTCTGAAAATAACCTGGC[1]
chr15	+	59107345	GAAATAGTGCAGAACACGGCTGCATTTGG[21]|GAAATAGTGCAGAACACGGCTGCATTTGGC[7]|GAAATAGTGCAGAACACGGCTGCATTTGGCA[1]|GAAATAGTGCAGAACACGGCTGCATTT[1]|GAAATAGTGCAGAACACGGCTGCAT[1]|GAAATAGTGCAGAACACGGCTGCATT[1]	-	59107354	GCACTATTTCTTGTAGAGCAGAGGGAATAA[1]|GCACTATTTCTTGTAGAGCAGAG[1]
chr11	+	103297447	TAATTGAGAATGGGCCAAGGCAAGG[4]|TAATTGAGAATGGGCCAAGGCAAGGATA[4]|TAATTGAGAATGGGCCAAGGCAAGGA[3]|TAATTGAGAATGGGCCAAGGCAAGGAT[2]|TAATTGAGAATGGGCCAAGGCAAGGATAA[2]|TAATTGAGAATGGGCCAAGGCAAG[1]	-	103297456	TTCTCAATTAAGCGTATATAGTTTCTCTCT[1]
chr7	+	80283035	TGCTTATTGATGGACCTTTGAGATAATCGG[20]|TGCTTATTGATGGACCTTTGAGATAATCGGC[4]|TGCTTATTGATGGACCTTTGAGATAATC[3]|TGCTTATTGATGGACCTTTGAGATAATCG[1]|TGCTTATTGATGGACCTTTGAGATA[1]|TGCTTATTGATGGACCTTTGAGATAATCGGCA[1]|TGCTTATTGATGGACCTTTGAGA[1]|TGCTTATTGATGGACCTTTGAGAT[1]	-	80283044	TCAATAAGCAGTGGAGTGGGCCAAAGACCTA[1]
chr12	+	99657573	AGCTTTTTAATGTAGACTATAAAGAAGAG[1]	-	99657582	TTAAAAAGCTAAATAGAAGAATTAGATTATT[1]
chr14	+	24924999	TGCATTACTTGGGGGCAATTGTGCTTTGT[2]|TGCATTACTTGGGGGCAATTGTGCTT[1]	-	24925008	AAGTAATGCAATACCCCAAAGCATTTTGGGA[1]
chr15	+	59092435	GAGAATTGTATGATCCATTGTTT[1]	-	59092444	TACAATTCTCTTCCATTTTCTTAAGCTTAAC[42]|TACAATTCTCTTCCATTTTCTTAAGCTTA[11]|TACAATTCTCTTCCATTTTCTTAAGCTT[9]|TACAATTCTCTTCCATTTTCTTAAGCTTAA[6]|TACAATTCTCTTCCATTTTCTTAAGCTTAACT[3]|TACAATTCTCTTCCATTTTCTTAAG[2]|TACAATTCTCTTCCATTTTCTTAAGCT[2]|TACAATTCTCTTCCATTTTCTTAAGC[2]
chr17	+	66545360	TGAAAGGCTAGTGACTGCTCAGCCTTTCATGT[1]	-	66545369	TAGCCTTTCATCGAGGAAGGGGG[2]|TAGCCTTTCATCGAGGAAGGGGGCG[1]|TAGCCTTTCATCGAGGAAGGGGGC[1]|TAGCCTTTCATCGAGGAAGGGGGCGG[1]
chr15	+	79761158	TGAACCTCAAGATTGTCAACCTGGAGTCAAT[1]	-	79761167	TTGAGGTTCACAGGTTGGTGATACTGTGT[1]
chr6	+	127747012	TAAGAAAGCCCTGAATTTTTATTCTGGATC[7]|TAAGAAAGCCCTGAATTTTTATTCTGGA[5]|TAAGAAAGCCCTGAATTTTTATTCTGGAT[4]|TAAGAAAGCCCTGAATTTTTATTCTGG[3]|TAAGAAAGCCCTGAATTTTTATTC[1]	-	127747021	GGCTTTCTTATTTTAGAGCTGGAGC[3]|GGCTTTCTTATTTTAGAGCTGGAGCTCCAGTA[2]|GGCTTTCTTATTTTAGAGCTGGAGCTCCAG[1]|GGCTTTCTTATTTTAGAGCTGGAGCTCC[1]
chr15	+	59134495	TAGTTATTTTCTCGAGGTTGGATCAT[1]|TAGTTATTTTCTCGAGGTTGGATCATTTG[1]|TAGTTATTTTCTCGAGGTTGGATCATT[1]	-	59134504	AAAATAACTAAAAACAACAGGCTTCAAGGAT[1]
chr17	+	22653739	TATCACATGTCAGCAGGGATGTCCTAAGACC[2]|TATCACATGTCAGCAGGGATGTCCTAAGA[1]	-	22653748	ACATGTGATAGTGGTTGGCTCTGAAC[1]
chr9	+	67582402	TCCTTTTTAGACAGAAAAAAACTCCCCAAGT[10]|TCCTTTTTAGACAGAAAAAAACTCCCCAAG[8]|TCCTTTTTAGACAGAAAAAAACTCCCC[2]|TCCTTTTTAGACAGAAAAAAACTCCC[1]	-	67582411	CTAAAAAGGATACCCCTTATACAAGAGAAGAG[1]
chr2	+	92385592	TAGGACTCACGAAGAGGCATTAAGCTGCAGA[60]|TAGGACTCACGAAGAGGCATTAAGCTGC[25]|TAGGACTCACGAAGAGGCATTAAGCTGCA[23]|TAGGACTCACGAAGAGGCATTAAGCTGCAG[21]|TAGGACTCACGAAGAGGCATTAAGCTG[19]|TAGGACTCACGAAGAGGCATTAAGCT[7]|TAGGACTCACGAAGAGGCATTAAGC[6]|TAGGACTCACGAAGAGGCATTAA[4]|TAGGACTCACGAAGAGGCATTAAG[4]|TAGGACTCACGAAGAGGCATTAAGCTGCAGAA[3]	-	92385601	GTGAGTCCTAAATGGCCGGCATA[1]
chr6	+	127743303	ATGCAAACTATACTGGAATCACTTCTGGG[1]|ATGCAAACTATACTGGAATCACTTCTGGGT[1]	-	127743312	TAGTTTGCATAGTTGGAGTGTAGGGTCCAC[10]|TAGTTTGCATAGTTGGAGTGTAGGGTCCACC[6]|TAGTTTGCATAGTTGGAGTGTAGGGT[5]|TAGTTTGCATAGTTGGAGTGTAGGGTCCA[5]|TAGTTTGCATAGTTGGAGTGTAGGGTC[4]|TAGTTTGCATAGTTGGAGTGTAGGGTCC[2]|TAGTTTGCATAGTTGGAGTGTAGGG[2]|TAGTTTGCATAGTTGGAGTGTAGG[1]
chr17	+	27469702	TAGTCACGGGGATGGTTCTTCAAGG[18]|TAGTCACGGGGATGGTTCTTCAAG[7]|TAGTCACGGGGATGGTTCTTCAAGGG[4]|TAGTCACGGGGATGGTTCTTCAAGGGT[4]|TAGTCACGGGGATGGTTCTTCAA[3]|TAGTCACGGGGATGGTTCTTCAAGGGTGGT[2]|TAGTCACGGGGATGGTTCTTCAAGGGTGG[1]	-	27469711	CCCGTGACTAAGGAAGATGTCACATCAAC[1]|CCCGTGACTAAGGAAGATGTCACA[1]
chr17	+	27468293	TGACTTGTAGGAAGATTTTTGAGGTC[348]|TGACTTGTAGGAAGATTTTTGAGGTCTGGC[111]|TGACTTGTAGGAAGATTTTTGAGGTCTGG[69]|TGACTTGTAGGAAGATTTTTGAGGTCT[57]|TGACTTGTAGGAAGATTTTTGAGGT[46]|TGACTTGTAGGAAGATTTTTGAGGTCTGGCC[27]|TGACTTGTAGGAAGATTTTTGAGG[16]|TGACTTGTAGGAAGATTTTTGAGGTCTG[14]|TGACTTGTAGGAAGATTTTTGAG[4]	-	27468302	CTACAAGTCATTGGTGAGAGAAAGTT[1]
chr18	+	67229116	TAAAGAGCTAAGGGATGGCTCAG[1]|TAAAGAGCTAAGGGATGGCTCAGGTT[1]	-	67229125	TAGCTCTTTAGTATTGTTTTTGACTTGGT[1]
chr2	+	92416305	TTGGAGGATTCAAAGCCTGGGGTAGATAA[2]|TTGGAGGATTCAAAGCCTGGGGTAGATAAG[2]	-	92416314	AATCCTCCAATCACTAATGACCCCTGGCT[1]
chr7	+	80959980	AGAGAAGGTACACATGCTTGGGTGTTTTGT[1]	-	80959989	TACCTTCTCTTTGTCTGGTTCATTTTTCT[2]|TACCTTCTCTTTGTCTGGTTCATTTTT[1]
chr5	+	25198492	GAGCCGTAGCATGTCAAAGTGGTA[1]	-	25198501	GCTACGGCTCGTGACAGTTCTTGAACACAG[6]|GCTACGGCTCGTGACAGTTCTTGAACACA[3]|GCTACGGCTCGTGACAGTTCTTGAACAC[1]|GCTACGGCTCGTGACAGTTCTTGAACACAGA[1]
chr7	+	80958376	TGAACCATTAGTGGGTTGTGAAATCAATTT[1]	-	80958385	TAATGGTTCATGCCCTACAGTATAAAC[10]|TAATGGTTCATGCCCTACAGTATAAACAAC[7]|TAATGGTTCATGCCCTACAGTATAAACAACA[4]|TAATGGTTCATGCCCTACAGTATAAACAACAC[3]|TAATGGTTCATGCCCTACAGTATAAA[2]|TAATGGTTCATGCCCTACAGTAT[1]|TAATGGTTCATGCCCTACAGTATAAACA[1]|TAATGGTTCATGCCCTACAGTATAAACAA[1]
chr6	+	127747031	TATTCTGGATCGCGTTAGGAACTGGATA[7]|TATTCTGGATCGCGTTAGGAACTGGATAAA[6]|TATTCTGGATCGCGTTAGGAACTGGATAA[6]|TATTCTGGATCGCGTTAGGAACTGGAT[1]|TATTCTGGATCGCGTTAGGAACTGG[1]	-	127747040	ATCCAGAATAAAAATTCAGGGCTTTCTTATT[1]
chr17	+	27439711	TTCTTGCTTAGCTGTTTTAAATCAC[1]	-	27439720	TAAGCAAGAAACAAGTGCCGGGTGCTGG[11]|TAAGCAAGAAACAAGTGCCGGGTGCTG[8]|TAAGCAAGAAACAAGTGCCGGGTGCT[3]|TAAGCAAGAAACAAGTGCCGGGTGC[3]|TAAGCAAGAAACAAGTGCCGGGTG[1]
chr6	+	87940205	TGGCATAGCAACTGCCTTCTGCAGTTTCGGAT[1]|TGGCATAGCAACTGCCTTCTGCAGTTTCGG[1]	-	87940214	TGCTATGCCAAAACCTATACAAGGTTAGGG[2]|TGCTATGCCAAAACCTATACAAGGTTA[1]
chr17	+	27468993	TCCTCAGTGTCCCTATTCTGTAATCCC[2]|TCCTCAGTGTCCCTATTCTGTAATCCCTAA[1]	-	27469002	ACACTGAGGATATGCCTTGGGCAACCACT[1]
chr5	+	150629597	AATCTATTGAAAAGTATTGGCCCAGGACA[1]	-	150629606	TCAATAGATTCATTTTGTCTCTATGCGT[1]
chr13	+	51003929	CCTTATTCTACATAACTATCTCCAGGATGT[1]	-	51003938	TAGAATAAGGACAAGGAATGAGAATACCCAG[1]
chr5	+	150629466	CTACTTAACACAGGACATCAGTGAAGACCCG[1]	-	150629475	TGTTAAGTAGGCGACTACTTCAAATAGAGGA[5]
chr15	+	74467205	TTCGGTCTGCAATGCCCCTCAGAATGACAGT[8]|TTCGGTCTGCAATGCCCCTCAGAATGACAG[1]|TTCGGTCTGCAATGCCCCTCAGAA[1]|TTCGGTCTGCAATGCCCCTCAGAATGA[1]	-	74467214	GCAGACCGAAGAGTAGACTAGTCCAAATG[1]|GCAGACCGAAGAGTAGACTAGTCCAAAT[1]|GCAGACCGAAGAGTAGACTAGTCCAAATGCCC[1]
chr7	+	77058296	TTCTTCATTGAGGTGACAGTGACTGGTAT[12]|TTCTTCATTGAGGTGACAGTGACTGGTATT[11]|TTCTTCATTGAGGTGACAGTGACTGGTA[3]|TTCTTCATTGAGGTGACAGTGACTGG[2]|TTCTTCATTGAGGTGACAGTGAC[1]	-	77058305	CAATGAAGAATAGGAGACATTTTAAAGAAT[1]
chr17	+	66542859	ATGACAACAAGTTCTCCCTGACT[1]|ATGACAACAAGTTCTCCCTGACTCTCCTTT[1]|ATGACAACAAGTTCTCCCTGACTCTCCTT[1]	-	66542868	TTGTTGTCATAGGTGATGTGGCTGTCAC[2]
chr17	+	22652774	TGCTCTGCTATGGTATAGGTCATAGAGAA[3]|TGCTCTGCTATGGTATAGGTCATAGAGAAC[1]|TGCTCTGCTATGGTATAGGTCATA[1]	-	22652783	TAGCAGAGCAGCAAGCAGGATGAGCGGTGG[1]
chr11	+	103301310	TTGCATGTATGTTTGTGTGGGGCTCACCTGT[2]|TTGCATGTATGTTTGTGTGGGGCTCAC[1]|TTGCATGTATGTTTGTGTGGGGCTC[1]|TTGCATGTATGTTTGTGTGGGGCTCA[1]|TTGCATGTATGTTTGTGTGGGGC[1]	-	103301319	ATACATGCAATAAGTGTTTTGTTTTGGGG[1]
chr2	+	68406265	GCAGTTGTTAATTGCTTGTAGCTCTTCACT[1]	-	68406274	TAACAACTGCGGAGAGAAGGAAAACTAGTC[1]
chr17	+	27496622	TGCAAGTGCAGAACAAAGAACAAGAGATA[42]|TGCAAGTGCAGAACAAAGAACAAGAGA[32]|TGCAAGTGCAGAACAAAGAACAAGAGATAC[30]|TGCAAGTGCAGAACAAAGAACAAGAGAT[19]|TGCAAGTGCAGAACAAAGAACAAGAG[12]|TGCAAGTGCAGAACAAAGAACAAGA[8]|TGCAAGTGCAGAACAAAGAACAAGAGATACT[3]|TGCAAGTGCAGAACAAAGAACAA[2]|TGCAAGTGCAGAACAAAGAACAAG[1]	-	27496631	TGCACTTGCAAATTAGTTTGTTCAGTGA[1]
chr10	+	18519540	CTTTGCTTAAGCAGAGTCTCTTACTGGCCTA[1]	-	18519549	TTAAGCAAAGTGGCCAGCAGACCTGAAATA[1]|TTAAGCAAAGTGGCCAGCAGACCTGA[1]|TTAAGCAAAGTGGCCAGCAGACCTGAAA[1]
chr17	+	27478720	CATGGAGGCATTTTCTCAACTGGGGC[1]	-	27478729	TGCCTCCATGAGATCTGGCTGTAAGACATTT[1]
chr6	+	127758398	TAGACTGGCCAAATCTTTCCCCCAAAGAGA[17]|TAGACTGGCCAAATCTTTCCCCCAAAGAGAT[9]|TAGACTGGCCAAATCTTTCCCCCAAAGAG[5]|TAGACTGGCCAAATCTTTCCCCCAAAGA[3]|TAGACTGGCCAAATCTTTCCCCCAAA[1]	-	127758407	GGCCAGTCTAACTCTGGACTCAGGC[1]
chr7	+	80925215	GATCTCATCATGGTGTTAATGACTAAGCA[1]	-	80925224	TGATGAGATCAGAAATAAAAGGGAACTTTT[2]|TGATGAGATCAGAAATAAAAGGGAACTT[2]|TGATGAGATCAGAAATAAAAGGGAACTTT[1]
chr15	+	59099367	AGCTTCATCAGAGGGAAAGATTTAGGGTGACT[1]	-	59099376	TGATGAAGCTCTCAAACTTAAGGATACGTGT[4]|TGATGAAGCTCTCAAACTTAAGGATACGT[3]|TGATGAAGCTCTCAAACTTAAGGATACGTG[2]|TGATGAAGCTCTCAAACTTAAGGATAC[2]|TGATGAAGCTCTCAAACTTAAGGATA[2]|TGATGAAGCTCTCAAACTTAAGGAT[1]
chr9	+	67581492	GGACCTGATCTTAAAACCCTGCAAGAGCA[1]	-	67581501	GATCAGGTCCTGAGTTTAAACGCACTT[2]
chr13	+	50661128	CCTGATACTATTTAACTATGTCCAG[1]	-	50661137	TAGTATCAGGATTCGGAATGAGAA[1]|TAGTATCAGGATTCGGAATGAGAACACAC[1]|TAGTATCAGGATTCGGAATGAGAACACACA[1]
chr6	+	127758656	TACAAAGTTGATGGACTTGCCCCCTATTC[7]|TACAAAGTTGATGGACTTGCCCCC[1]|TACAAAGTTGATGGACTTGCCCCCTATT[1]	-	127758665	CAACTTTGTAATAGACACTAAACAGCACAC[1]
chr17	+	27450972	GTTTGTCCCTTATGTGGCTCAGCCAAC[1]	-	27450981	AGGGACAAACGGAATATCAGCAGCCATAGC[30]|AGGGACAAACGGAATATCAGCAGCC[13]|AGGGACAAACGGAATATCAGCAGCCAT[10]|AGGGACAAACGGAATATCAGCAGCCA[10]|AGGGACAAACGGAATATCAGCAG[8]|AGGGACAAACGGAATATCAGCAGCCATAG[7]|AGGGACAAACGGAATATCAGCAGC[7]|AGGGACAAACGGAATATCAGCAGCCATA[6]
chr6	+	127750846	TGTCACTGGTGGGGCCTACAAGGCACAAAC[4]|TGTCACTGGTGGGGCCTACAAGGCAC[2]|TGTCACTGGTGGGGCCTACAAGGCACAAACAG[1]|TGTCACTGGTGGGGCCTACAAGGCA[1]	-	127750855	ACCAGTGACATGGGATGGATAGTGATTAGTAC[1]
chr2	+	92384591	TAAGAGTTACCCACTTCTTTTCCACATGGGC[6]|TAAGAGTTACCCACTTCTTTTCCACAT[6]|TAAGAGTTACCCACTTCTTTTCCACATGGG[6]|TAAGAGTTACCCACTTCTTTTCCACATG[5]|TAAGAGTTACCCACTTCTTTTCCACATGG[4]|TAAGAGTTACCCACTTCTTTTCCACA[1]|TAAGAGTTACCCACTTCTTTTCCAC[1]	-	92384600	GTAACTCTTAGGGACTGTCTCCCAAGAGTG[3]|GTAACTCTTAGGGACTGTCTCCCAAGAGTGCA[2]
chr9	+	67570401	GCTACCCACAAGGCTTGTTTGAGCAATGAGA[1]	-	67570410	TGTGGGTAGCTTGTGACTCATTTCCT[1]
chr11	+	103300518	TTCTATCTCTATCTGACAATGTTGAACTAT[16]|TTCTATCTCTATCTGACAATGTTGAACTATT[8]|TTCTATCTCTATCTGACAATGTTGAAC[6]|TTCTATCTCTATCTGACAATGTTGAA[4]|TTCTATCTCTATCTGACAATGTTGAACTA[4]|TTCTATCTCTATCTGACAATGTTGAACT[2]|TTCTATCTCTATCTGACAATGTTG[1]	-	103300527	AGAGATAGAAGTTGCTCTCTGGCAGCAACA[1]
chr9	+	67605517	TCCTATCGTAAAGGTCACAGGCGCTTTCC[4]	-	67605526	TACGATAGGAATGGGTTCTGTTGACTGCT[1]
chr6	+	127749616	TGAAAACCCTATTTCTGTGGCCCTCA[5]|TGAAAACCCTATTTCTGTGGCCCTCATGCT[4]|TGAAAACCCTATTTCTGTGGCCCTCAT[3]|TGAAAACCCTATTTCTGTGGCCCTCATGCTGT[3]|TGAAAACCCTATTTCTGTGGCCCTCATGC[2]|TGAAAACCCTATTTCTGTGGCCCTCATG[2]|TGAAAACCCTATTTCTGTGGCCC[1]	-	127749625	AGGGTTTTCATGGGATTGTGCTGTGGCCAGT[1]
chr18	+	67225994	CAGCTGTTCACAAGACGTGATCCCAAACTT[1]	-	67226003	TGAACAGCTGGAAGAATGAACTCAAAGA[44]|TGAACAGCTGGAAGAATGAACTCAAAGAGC[44]|TGAACAGCTGGAAGAATGAACTCAAAG[38]|TGAACAGCTGGAAGAATGAACTCAAA[26]|TGAACAGCTGGAAGAATGAACTCAAAGAG[14]|TGAACAGCTGGAAGAATGAACTCAAAGAGCA[10]|TGAACAGCTGGAAGAATGAACTCAA[8]|TGAACAGCTGGAAGAATGAACTCA[5]|TGAACAGCTGGAAGAATGAACTC[4]|TGAACAGCTGGAAGAATGAACTCAAAGAGCAG[2]
chr7	+	77032622	TAGAGAGAAATCTTTAATGCAAGTATGGC[1]	-	77032631	TTTCTCTCTAAAATGTTCATTTTGAGGGC[1]
chr8	+	112651913	TTGGCCTGATAGTGTGACACACAGCCCGTA[1]	-	112651922	ATCAGGCCAAGGACTGGAGTGCTAAACAG[2]
chr15	+	59109094	TGTATGCTGTTAAACACACACACA[12]|TGTATGCTGTTAAACACACACACACA[6]|TGTATGCTGTTAAACACACACACACAC[5]|TGTATGCTGTTAAACACACACACAC[3]	-	59109103	ACAGCATACATGTGAGGGTCAAAGAACAA[1]
chr9	+	67582372	TCAAATCACTCTTCTCTTGTATAAGGGGT[1]	-	67582381	AGTGATTTGATAGATAACGGAGAAG[1]|AGTGATTTGATAGATAACGGAGAAGGAGG[1]|AGTGATTTGATAGATAACGGAGAAGGAGGG[1]
chr9	+	54063332	ATAGATGCTAACGGTGCAGAACACTGGT[2]	-	54063341	TAGCATCTATATTGAGATTTCTAGTTCTC[33]|TAGCATCTATATTGAGATTTCTAGTTCTCGT[19]|TAGCATCTATATTGAGATTTCTAGTTCTCG[9]|TAGCATCTATATTGAGATTTCTAGTTCT[4]|TAGCATCTATATTGAGATTTCTAGTTCTCGTA[4]|TAGCATCTATATTGAGATTTCTAGTTC[3]|TAGCATCTATATTGAGATTTCTAGT[1]
chr2	+	92402780	TCTGAGCATGCTTCTTCATAGTAAAGATAG[7]|TCTGAGCATGCTTCTTCATAGTAAAGATA[4]|TCTGAGCATGCTTCTTCATAGTAAAG[3]|TCTGAGCATGCTTCTTCATAGTAAA[2]|TCTGAGCATGCTTCTTCATAGTAAAGAT[1]|TCTGAGCATGCTTCTTCATAGTAAAGA[1]	-	92402789	CATGCTCAGAGACATGAAATGAC[1]
chr7	+	80280747	TAAGAGTATCTTTAACATATATGCCTAACA[7]|TAAGAGTATCTTTAACATATATGCCTAACATT[1]	-	80280756	GATACTCTTAAAGCCATTCATTTTGCAAG[1]
chr17	+	27454394	TGGACTTTCACCCAGTAGAGAAAATGC[1]	-	27454403	TGAAAGTCCAGACGGAGGGAGGGAGA[1]|TGAAAGTCCAGACGGAGGGAGGGAG[1]|TGAAAGTCCAGACGGAGGGAGGGA[1]
chr2	+	92429247	TTGTTTCACCGTACTCTTATCAGGAGACCT[13]|TTGTTTCACCGTACTCTTATCAGGAGACCTT[8]|TTGTTTCACCGTACTCTTATCAGGAGACC[7]|TTGTTTCACCGTACTCTTATCAGGAGAC[3]|TTGTTTCACCGTACTCTTATCAGGAGA[3]|TTGTTTCACCGTACTCTTATCAGGA[2]	-	92429256	GGTGAAACAACAGTCTCTTCTTGTCCACC[1]
chr15	+	59107320	TATCGTTATTCCCTCTGCTCTACAAGAAAT[25]|TATCGTTATTCCCTCTGCTCTACAAGAAA[25]|TATCGTTATTCCCTCTGCTCTACAAGAA[10]|TATCGTTATTCCCTCTGCTCTACAAGA[9]|TATCGTTATTCCCTCTGCTCTACAAG[7]|TATCGTTATTCCCTCTGCTCTACAAGAAATA[5]|TATCGTTATTCCCTCTGCTCTACA[1]|TATCGTTATTCCCTCTGCTCTAC[1]	-	59107329	AATAACGATAGTACAGAGTGACACCCAT[3]
chr7	+	77047578	AGGACATCAATAGCAGAAGAAATGTATGT[1]	-	77047587	TTGATGTCCTGGAATCTTAACAATAGCATC[2]|TTGATGTCCTGGAATCTTAACAATAGCA[1]|TTGATGTCCTGGAATCTTAACAATAGC[1]
chr15	+	59119933	TCAGATGAAACTGATTTCTTCTTTCTC[1]	-	59119942	TTTCATCTGAGAGGACATCAAAGCTGTTT[1]
chr17	+	27461660	AGGCTTTAGAAGGTAACCTCCAAATAAAGA[1]	-	27461669	TCTAAAGCCTTGAACTGGAATTGACAATTA[6]|TCTAAAGCCTTGAACTGGAATTGACAAT[4]|TCTAAAGCCTTGAACTGGAATTGACAATT[3]|TCTAAAGCCTTGAACTGGAATTGACA[2]|TCTAAAGCCTTGAACTGGAATTGAC[2]|TCTAAAGCCTTGAACTGGAATTGACAA[1]
chr6	+	127760074	TGAACACTATCATTGTCCCCAGGCAAGAAGC[7]|TGAACACTATCATTGTCCCCAGGCAAGAAG[1]|TGAACACTATCATTGTCCCCAGGCAA[1]|TGAACACTATCATTGTCCCCAGGCA[1]	-	127760083	ATAGTGTTCATTTATCTCCAGTAAGACTC[1]
chr7	+	80266566	TGATGACCATATCCTTCCTTATTTGGAGAC[56]|TGATGACCATATCCTTCCTTATTTGGAGA[34]|TGATGACCATATCCTTCCTTATTTGGAGACT[3]|TGATGACCATATCCTTCCTTATTTGG[2]|TGATGACCATATCCTTCCTTATTTGGAG[1]|TGATGACCATATCCTTCCTTATTTG[1]	-	80266575	ATGGTCATCATGTAGGCAGCCAACAAAGA[1]
chr14	+	24914751	TAGTCTTAAATGCTTCTCTACCAGAGGG[1]|TAGTCTTAAATGCTTCTCTACCAGAGGGA[1]|TAGTCTTAAATGCTTCTCTACCAGAGG[1]	-	24914760	TTTAAGACTACTTGTGTATCTCTGCGTTCC[1]
chr15	+	59103216	TGATAGGCGTGGCATTTCCTTTGACCTGT[1]	-	59103225	ACGCCTATCAACCACTGGTCCTCAGC[1]|ACGCCTATCAACCACTGGTCCTCAGCA[1]
chr7	+	77030132	ATTGTGGAAATACTAGTACTGTTCCATTAAT[1]	-	77030141	TTTCCACAATGTTTGTTTTCATAATGCCTG[1]
chr13	+	53497748	TGAATCGCTGGCTTCGTTCCTTAGTC[4]|TGAATCGCTGGCTTCGTTCCTTAGT[3]|TGAATCGCTGGCTTCGTTCCTTAGTCTC[2]|TGAATCGCTGGCTTCGTTCCTTAGTCTCC[2]|TGAATCGCTGGCTTCGTTCCTTA[1]	-	53497757	CAGCGATTCAGCATCATCCGTGCAG[1]
chr15	+	59107177	TGCTATATCTTCCAAAGCTAGACCAGAAGT[215]|TGCTATATCTTCCAAAGCTAGACCAGAAG[53]|TGCTATATCTTCCAAAGCTAGACCAGAAGTC[37]|TGCTATATCTTCCAAAGCTAGACCAGAA[23]|TGCTATATCTTCCAAAGCTAGACCAGA[19]|TGCTATATCTTCCAAAGCTAGACCAG[6]|TGCTATATCTTCCAAAGCTAGACCA[4]|TGCTATATCTTCCAAAGCTAGAC[3]|TGCTATATCTTCCAAAGCTAGACC[1]	-	59107186	AGATATAGCATCTGTTCCCAAAGAGCCTG[2]
chr18	+	67217545	ACCAGAGTTACAGAGCAGAAGAAGGTCTG[1]	-	67217554	TAACTCTGGTTCCTTCCCCCACCC[1]|TAACTCTGGTTCCTTCCCCCACCCGC[1]|TAACTCTGGTTCCTTCCCCCACCCG[1]
chr5	+	25197754	GAGTTTAGCATGTTCTGACTGAC[1]	-	25197763	TGCTAAACTCCACCGAGCTTGTCTTGAAG[1]
chr6	+	127747046	TAGGAACTGGATAAAGACTTTAAACAAGTT[539]|TAGGAACTGGATAAAGACTTTAAACAAGTTA[175]|TAGGAACTGGATAAAGACTTTAAACAAGT[138]|TAGGAACTGGATAAAGACTTTAAACAAG[29]|TAGGAACTGGATAAAGACTTTAAAC[8]|TAGGAACTGGATAAAGACTTTAAACAA[7]|TAGGAACTGGATAAAGACTTTAAACA[5]|TAGGAACTGGATAAAGACTTTAAA[3]|TAGGAACTGGATAAAGACTTTAAACAAGTTAC[3]|TAGGAACTGGATAAAGACTTTAA[1]	-	127747055	CCAGTTCCTAACGCGATCCAGAA[1]|CCAGTTCCTAACGCGATCCAGAATAAAA[1]
chr7	+	80249390	CCTCTTTTTATATTTCCAGCACCTAGATAAG[1]	-	80249399	TAAAAAGAGGCATGAAAACAGAAATGGACTC[423]|TAAAAAGAGGCATGAAAACAGAAATGGAC[21]|TAAAAAGAGGCATGAAAACAGAAATGGACT[20]|TAAAAAGAGGCATGAAAACAGAAATGGA[12]|TAAAAAGAGGCATGAAAACAGAAATGG[11]|TAAAAAGAGGCATGAAAACAGAAAT[3]|TAAAAAGAGGCATGAAAACAGAAATG[2]|TAAAAAGAGGCATGAAAACAGAAATGGACTCA[2]|TAAAAAGAGGCATGAAAACAGAA[1]
chr7	+	77054818	TGTTTCTACAAATGTGAACAGTGCTTCTA[5]|TGTTTCTACAAATGTGAACAGTGCTTCTAA[3]|TGTTTCTACAAATGTGAACAGTGCTTC[2]|TGTTTCTACAAATGTGAACAGTGCTTCTAAT[1]	-	77054827	TGTAGAAACAGTTTCTTCTCAGGGAACTAAC[2]
chr12	+	99633461	TGTAAGATCACTGGGCTATGACCTTTGAT[1]	-	99633470	TGATCTTACATTTTTTTTCACCAGCCC[1]
chr5	+	113773274	TTCTGTCGCAGACATCTCTAAGAACATGGA[7]	-	113773283	TGCGACAGAATATAGAAGACAAGTAGAAAA[1]
chr7	+	80947121	CCAGACCACATAAATGTTCTACTGGATGAT[1]	-	80947130	TGTGGTCTGGGAAGAGCCTCAGCTAAG[1]
chr18	+	67218854	CCCTTTCAAATGACAGGACCTGTCATCCTATC[1]	-	67218863	TTTGAAAGGGGGCCATAGTGTCAGA[5]|TTTGAAAGGGGGCCATAGTGTCAGAATGG[3]|TTTGAAAGGGGGCCATAGTGTCAGAA[2]|TTTGAAAGGGGGCCATAGTGTCAGAAT[1]
chr10	+	66160800	CAGAAGAAAATGAGGGCTCAGCTGAAGTGC[1]	-	66160809	TTTTCTTCTGCTTTTACCACCTTGGCTTC[5]|TTTTCTTCTGCTTTTACCACCTTGGC[2]|TTTTCTTCTGCTTTTACCACCTTGGCTT[1]|TTTTCTTCTGCTTTTACCACCTTGG[1]|TTTTCTTCTGCTTTTACCACCTTGGCTTCATC[1]
chr2	+	92382196	AATAGGAACTGAGTGGAGATGTTAAA[1]	-	92382205	AGTTCCTATTTTTTTTTTTATCCAAACC[1]
chr9	+	67582366	TATCTATCAAATCACTCTTCTCTTGTATA[11]|TATCTATCAAATCACTCTTCTCTTGTATAA[11]|TATCTATCAAATCACTCTTCTCTTGTA[3]|TATCTATCAAATCACTCTTCTCTTGTAT[2]|TATCTATCAAATCACTCTTCTCTTGTATAAG[2]	-	67582375	TTGATAGATAACGGAGAAGGAGGGAAATAG[1]|TTGATAGATAACGGAGAAGGAGG[1]|TTGATAGATAACGGAGAAGGAGGG[1]
chr15	+	74468575	TAACAGTGGCTGCAACCTTTTAATGAGGGGT[312]|TAACAGTGGCTGCAACCTTTTAATGAGG[254]|TAACAGTGGCTGCAACCTTTTAATGAGGGG[147]|TAACAGTGGCTGCAACCTTTTAATGAGGG[75]|TAACAGTGGCTGCAACCTTTTAATGAG[67]|TAACAGTGGCTGCAACCTTTTAATGA[27]|TAACAGTGGCTGCAACCTTTTAATGAGGGGTT[23]|TAACAGTGGCTGCAACCTTTTAATG[12]|TAACAGTGGCTGCAACCTTTTAAT[1]|TAACAGTGGCTGCAACCTTTTAA[1]	-	74468584	GCCACTGTTATGGTCTCACAAGT[1]|GCCACTGTTATGGTCTCACAAGTAAAATGA[1]
chr5	+	113767035	TTCAAGACAAGAGAAAAAGGTTTGATGTG[1]	-	113767044	TTGTCTTGAACTTACGACCCATAAAATTC[2]|TTGTCTTGAACTTACGACCCATAAAATT[1]
chr15	+	74466468	TGCCATCTACTATTGAAGCTTCTGAAGGAA[1]	-	74466477	GTAGATGGCAGGATCCTGAGTGGATAT[1]
chr17	+	66572311	TCCGGTGTTTGTTTGAAGTGAGTTTATCTC[1]	-	66572320	AAACACCGGAAGATGACGTTGGTTTTT[1]|AAACACCGGAAGATGACGTTGGTTTT[1]
chr9	+	54098406	TGGTATGTTCTGTGCATCAATGAGCAGG[9]|TGGTATGTTCTGTGCATCAATGAGCAGGG[5]|TGGTATGTTCTGTGCATCAATGAGCAGGGT[3]|TGGTATGTTCTGTGCATCAATGAGCAG[1]|TGGTATGTTCTGTGCATCAATGAGC[1]	-	54098415	GAACATACCAGAACAGGTAGAAGCTAGC[1]
chr6	+	85064620	AGCTGGAAAAATCCAGAAGATTGCTTGAG[1]	-	85064629	TTTTCCAGCTGAGTGCAGACTCCAGGT[1]
chr17	+	66572839	TAGATAAATTGCATTCTCTTGAAGCC[2]|TAGATAAATTGCATTCTCTTGAAGCCT[1]|TAGATAAATTGCATTCTCTTGAAGCCTGGC[1]|TAGATAAATTGCATTCTCTTGAAGCCTGG[1]|TAGATAAATTGCATTCTCTTGAAGC[1]	-	66572848	AATTTATCTATCTCAAGCTGGGATCTTTGT[1]
chr14	+	25185336	TGCTCTATGAAACGCTGAGGAAGAAGCATAAA[4]	-	25185345	TCATAGAGCAGATTTGGACTGTGGGAGGC[5]|TCATAGAGCAGATTTGGACTGTG[5]|TCATAGAGCAGATTTGGACTGTGGGAGG[3]|TCATAGAGCAGATTTGGACTGTGG[3]|TCATAGAGCAGATTTGGACTGTGGGAGGCG[3]|TCATAGAGCAGATTTGGACTGTGGGA[3]|TCATAGAGCAGATTTGGACTGTGGG[2]|TCATAGAGCAGATTTGGACTGTGGGAG[1]
chr5	+	150632571	TGCTGAACTAAAGCGCACATTTCATAGGAAT[1]	-	150632580	TAGTTCAGCACATTCTCAAATATGCTTGATA[1]
chr6	+	127745768	GACACTCTCAGGACATCTTCTTTGTCTGT[1]	-	127745777	TGAGAGTGTCTCCTGAGTCATTCAT[3]|TGAGAGTGTCTCCTGAGTCATTCATTTGCTGT[2]|TGAGAGTGTCTCCTGAGTCATTCATT[2]|TGAGAGTGTCTCCTGAGTCATTCATTTGCT[2]|TGAGAGTGTCTCCTGAGTCATTCATTTGC[2]|TGAGAGTGTCTCCTGAGTCATTCATTT[2]
chr15	+	59107317	TACTATCGTTATTCCCTCTGCTCTACAAGA[58]|TACTATCGTTATTCCCTCTGCTCTACAAG[14]|TACTATCGTTATTCCCTCTGCTCTAC[4]|TACTATCGTTATTCCCTCTGCTCTACA[3]|TACTATCGTTATTCCCTCTGCTCTACAAGAA[3]|TACTATCGTTATTCCCTCTGCTCTACAA[2]|TACTATCGTTATTCCCTCTGCTC[1]	-	59107326	AACGATAGTACAGAGTGACACCCAT[1]|AACGATAGTACAGAGTGACACCCATCCAAC[1]
chr9	+	3186789	GAAATTAGAAAGGCAGTACTATATT[1]	-	3186798	TTCTAATTTCCAAGGGAAAGCAACCATA[1]|TTCTAATTTCCAAGGGAAAGCAACCATATG[1]|TTCTAATTTCCAAGGGAAAGCAACCATATGC[1]
chr8	+	112654099	TGCTTTTGAGTGTCACCGATCCGGTGGGT[2]	-	112654108	CTCAAAAGCAAACAGAATGTTGAAGATGTGC[3]
chr7	+	77060204	TGACCTACTGGAGAGAAAAAGCATGGCTAC[42]|TGACCTACTGGAGAGAAAAAGCATGGC[36]|TGACCTACTGGAGAGAAAAAGCATGG[19]|TGACCTACTGGAGAGAAAAAGCATG[18]|TGACCTACTGGAGAGAAAAAGCATGGCT[15]|TGACCTACTGGAGAGAAAAAGCATGGCTACA[12]|TGACCTACTGGAGAGAAAAAGCATGGCTA[8]|TGACCTACTGGAGAGAAAAAGCAT[5]|TGACCTACTGGAGAGAAAAAGCATGGCTACAT[1]	-	77060213	CAGTAGGTCAGTAGGCTTTTCAGTCAAGTG[1]
chr17	+	27482968	TTCAGGCCCAGGAACATTTAGGCCAGA[2]	-	27482977	TGGGCCTGAATGAGATCTTTCCCAAAT[1]
chr17	+	27471644	TATTTATTGAGCACCTACGATGTGCCAGGCA[486]|TATTTATTGAGCACCTACGATGTGCCAGGC[143]|TATTTATTGAGCACCTACGATGTGCCAGGCAT[66]|TATTTATTGAGCACCTACGATGTGCCAGG[40]|TATTTATTGAGCACCTACGATGTGCCAG[6]|TATTTATTGAGCACCTACGATGT[3]|TATTTATTGAGCACCTACGATGTGCC[3]|TATTTATTGAGCACCTACGATGTG[2]|TATTTATTGAGCACCTACGATGTGCCA[1]	-	27471653	TCAATAAATATTTGTGGAATGAATGGCCA[1]
chr13	+	50609315	TTCAAGCCCATGCCTGAGAAGAGGCTGA[1]	-	50609324	TGGGCTTGAAGTGCGAGGCATGTATTTTC[2]|TGGGCTTGAAGTGCGAGGCATGTATT[1]|TGGGCTTGAAGTGCGAGGCATGTATTTT[1]|TGGGCTTGAAGTGCGAGGCATGTATTT[1]
chr2	+	92438918	TTCAGATGGGAAACAGGTCAGGATGG[2]	-	92438927	CCCATCTGAAGATGTGTAGGTACTTTGC[1]
chr9	+	67573970	CAAGGAGCTATGGGAGCTATGGTCTACC[1]	-	67573979	TAGCTCCTTGGTGATAACTTCTAGAC[41]|TAGCTCCTTGGTGATAACTTCTAGACACT[38]|TAGCTCCTTGGTGATAACTTCTAGACAC[20]|TAGCTCCTTGGTGATAACTTCTAGA[12]|TAGCTCCTTGGTGATAACTTCTAGACA[12]|TAGCTCCTTGGTGATAACTTCTAGACACTG[5]|TAGCTCCTTGGTGATAACTTCTAG[1]
chr15	+	59102160	AGGTGTACTAGGCCTCCTAGGCCCCAG[1]	-	59102169	TAGTACACCTGGGGGCGGAAATGCCAAT[6]|TAGTACACCTGGGGGCGGAAATGCCAATG[3]|TAGTACACCTGGGGGCGGAAATGCCAATGA[2]|TAGTACACCTGGGGGCGGAAATGC[2]|TAGTACACCTGGGGGCGGAAATG[1]|TAGTACACCTGGGGGCGGAAATGCC[1]|TAGTACACCTGGGGGCGGAAATGCCA[1]
chr12	+	99664826	TAACATATCTGTTACTATCATAAGTGGGC[51]|TAACATATCTGTTACTATCATAAGTGGGCA[34]|TAACATATCTGTTACTATCATAAGTGGG[5]|TAACATATCTGTTACTATCATAAGTGG[4]|TAACATATCTGTTACTATCATAAG[1]	-	99664835	AGATATGTTAAAAAAAAAAGAGAAAATAG[2]
chr17	+	22654266	TCTCAGTATTTGGTGTCAAGCAAGAAATGG[1]	-	22654275	AATACTGAGAGGAAGCTAAAATC[2]
chr15	+	59107455	TTCAACCAGTACTTCCTAAAACATCTGA[3]|TTCAACCAGTACTTCCTAAAACATCTGAGT[3]|TTCAACCAGTACTTCCTAAAACATCTGAGTC[1]	-	59107464	ACTGGTTGAATGTTAGGATACAAAAGGTT[1]
chr9	+	67555270	AGAATTGCCATGGGTCTTTTCTG[1]	-	67555279	TGGCAATTCTGAGAGGTGCAAAGCCATG[3]|TGGCAATTCTGAGAGGTGCAAAGCCAT[3]|TGGCAATTCTGAGAGGTGCAAAGCCATGG[2]|TGGCAATTCTGAGAGGTGCAAAGCC[1]|TGGCAATTCTGAGAGGTGCAAAGCCA[1]
chr7	+	80961382	AGTTTTTTCAACTGCCCTTGGAATGTTGTG[1]	-	80961391	TGAAAAAACTGTCACACAGCAAAGCTCCAAG[2]
chr17	+	27469319	TGCAGTCCAAACTGTGGAGGGGGA[8]|TGCAGTCCAAACTGTGGAGGGGG[5]|TGCAGTCCAAACTGTGGAGGGGGAG[2]	-	27469328	TTGGACTGCAGAATGCTGTTGGTGCT[1]|TTGGACTGCAGAATGCTGTTGGTG[1]|TTGGACTGCAGAATGCTGTTGGT[1]
chr17	+	27439773	TGGACTACTTTACTACCTGTGGTCA[1]	-	27439782	AAGTAGTCCACTACCTCCTCTTGT[2]|AAGTAGTCCACTACCTCCTCTTGTC[1]
chr6	+	127742137	ACAAACTGGAGAATTGAGTTCCAGGA[1]	-	127742146	TCCAGTTTGTCTAACAAGCCTGGAGGGTAGA[2]|TCCAGTTTGTCTAACAAGCCTGGA[1]|TCCAGTTTGTCTAACAAGCCTGGAGGGT[1]|TCCAGTTTGTCTAACAAGCCTGGAGG[1]
chr5	+	113782518	GTGGCTGAAGCGGGGGAATTTGTCCCTGCAT[1]	-	113782527	CTTCAGCCACTCTCACCTACTCACAAC[1]
chr7	+	80962150	TGGGAATGAGGTTCAGGACACAGGGC[62]|TGGGAATGAGGTTCAGGACACAGGGCTCA[37]|TGGGAATGAGGTTCAGGACACAGG[21]|TGGGAATGAGGTTCAGGACACAGGG[19]|TGGGAATGAGGTTCAGGACACAGGGCTC[13]|TGGGAATGAGGTTCAGGACACAGGGCT[11]|TGGGAATGAGGTTCAGGACACAG[5]|TGGGAATGAGGTTCAGGACACAGGGCTCACC[1]|TGGGAATGAGGTTCAGGACACAGGGCTCACCT[1]	-	80962159	CTCATTCCCAGAGTGCCTTGAGCCAAA[2]
chr5	+	150628976	TGGTTAAGAATACGGACTTGTCTTGCAGA[5]|TGGTTAAGAATACGGACTTGTCTTGCAGAAGA[2]	-	150628985	TTCTTAACCACTCAGATATCTCTCCAGGC[5]|TTCTTAACCACTCAGATATCTCTCCAGGCC[2]|TTCTTAACCACTCAGATATCTCTCCAGG[2]|TTCTTAACCACTCAGATATCTCTCCAGGCCC[1]
chr17	+	66556278	TGGTATCCTAGAACTCCCTCAAGAAGAC[46]|TGGTATCCTAGAACTCCCTCAAGAAGACA[23]|TGGTATCCTAGAACTCCCTCAAGAAGA[16]|TGGTATCCTAGAACTCCCTCAAGAAGACAA[9]|TGGTATCCTAGAACTCCCTCAAGAAG[7]|TGGTATCCTAGAACTCCCTCAAGA[4]|TGGTATCCTAGAACTCCCTCAAGAA[3]|TGGTATCCTAGAACTCCCTCAAG[1]|TGGTATCCTAGAACTCCCTCAAGAAGACAAG[1]	-	66556287	TAGGATACCAGGGCTATGCAGAGAAACCC[2]|TAGGATACCAGGGCTATGCAGAGAA[1]
chr18	+	67217935	AGACATGAGAAAGGAGGACAGAAGGTG[1]	-	67217944	TCTCATGTCTGTAAACTGGAGGTAATGAC[72]|TCTCATGTCTGTAAACTGGAGGTAATGA[29]|TCTCATGTCTGTAAACTGGAGGTAATGACAGC[3]|TCTCATGTCTGTAAACTGGAGGTAATGACA[2]|TCTCATGTCTGTAAACTGGAGGT[2]|TCTCATGTCTGTAAACTGGAGGTAAT[2]|TCTCATGTCTGTAAACTGGAGGTAATG[2]|TCTCATGTCTGTAAACTGGAGGTA[2]|TCTCATGTCTGTAAACTGGAGGTAA[1]
chr15	+	59109685	TGACTTCATTGGAAATTTTAAATCGTGGG[30]|TGACTTCATTGGAAATTTTAAATCGTGG[6]|TGACTTCATTGGAAATTTTAAATCGT[3]|TGACTTCATTGGAAATTTTAAATCGTGGGA[3]|TGACTTCATTGGAAATTTTAAATCGTG[2]	-	59109694	AATGAAGTCACTGGAAATTTAAGTTGAAC[1]
chr7	+	60165034	TTGTCAGATTCACAGACCTCGCTCCCTAAA[1]|TTGTCAGATTCACAGACCTCGCTCC[1]|TTGTCAGATTCACAGACCTCGCTCCCTAA[1]	-	60165043	AATCTGACAAACACACACAAATGCAC[1]
chr9	+	67606822	TAGTCTGTGCTTGGAAACAGGTATGCATCC[1]	-	67606831	GCACAGACTAAACTTGGCATGTCCGTTTA[1]
chr17	+	66564348	TTGGTTCTGGAAATGTATCGTTCGTT[1]|TTGGTTCTGGAAATGTATCGTTCGT[1]	-	66564357	CCAGAACCAACATTTTTCTGAAAATGGTG[1]
chr17	+	27472677	TTTCCAGACGCTGCTCCAAGGCAGCCTTTTGT[1]|TTTCCAGACGCTGCTCCAAGGCAGCCTT[1]	-	27472686	CGTCTGGAAATCAAAAGAGTATAATTTGG[1]
chr9	+	67575934	TTGGAACAGCAGAAGCATCTGAA[1]	-	67575943	GCTGTTCCAAAGGATGGGATGCATG[221]|GCTGTTCCAAAGGATGGGATGCATGA[199]|GCTGTTCCAAAGGATGGGATGCATGAGGT[121]|GCTGTTCCAAAGGATGGGATGCATGAGG[96]|GCTGTTCCAAAGGATGGGATGCATGAGGTA[55]|GCTGTTCCAAAGGATGGGATGCATGAG[46]|GCTGTTCCAAAGGATGGGATGCAT[37]|GCTGTTCCAAAGGATGGGATGCA[6]|GCTGTTCCAAAGGATGGGATGCATGAGGTAGC[2]|GCTGTTCCAAAGGATGGGATGCATGAGGTAG[1]
chr7	+	80266535	TATCTTTCTTCTTCTTTGTTGGCTGCCTA[2]|TATCTTTCTTCTTCTTTGTTGGCTGCCT[1]|TATCTTTCTTCTTCTTTGTTGGCTGCCTAC[1]|TATCTTTCTTCTTCTTTGTTGGCTGCC[1]	-	80266544	AAGAAAGATATACAAGATCAGGTGTG[1]
chr5	+	113768698	GCACGAAATATAGATAAAACGAC[3]	-	113768707	TATTTCGTGCCCAACCTCACCCTAAGTCAC[9]|TATTTCGTGCCCAACCTCACCCTAAGT[6]|TATTTCGTGCCCAACCTCACCCTAAGTCA[2]
chr17	+	27474786	GCCGCACTCTGTTCTGCTCGCAGGTCTTC[1]	-	27474795	AGAGTGCGGCCCCATTCTGAAACCCAAAG[1]
chr14	+	24903850	TGCTACGTACTCTGTCCAGGATGAATTTC[23]|TGCTACGTACTCTGTCCAGGATGAAT[13]|TGCTACGTACTCTGTCCAGGATGAATTT[11]|TGCTACGTACTCTGTCCAGGATGAATTTCT[11]|TGCTACGTACTCTGTCCAGGATGAATT[6]|TGCTACGTACTCTGTCCAGGATG[2]|TGCTACGTACTCTGTCCAGGATGAA[1]	-	24903859	GTACGTAGCATGAAGATCGTAGTAGGTCC[1]
chr6	+	127756584	TGGTATCTCAGTAACAGCACCATATTGGAGT[28]|TGGTATCTCAGTAACAGCACCATATT[19]|TGGTATCTCAGTAACAGCACCATATTG[8]|TGGTATCTCAGTAACAGCACCATATTGGA[6]|TGGTATCTCAGTAACAGCACCATATTGGAG[5]|TGGTATCTCAGTAACAGCACCATAT[3]|TGGTATCTCAGTAACAGCACCATATTGG[2]|TGGTATCTCAGTAACAGCACCAT[1]|TGGTATCTCAGTAACAGCACCATA[1]|TGGTATCTCAGTAACAGCACCATATTGGAGTA[1]	-	127756593	TGAGATACCATAGCTTTAGCGACAGCCC[1]
chr6	+	127748834	TGGGGAGATATTTTTTCTTTGACGTTCAGT[14]|TGGGGAGATATTTTTTCTTTGACGTTCAG[10]|TGGGGAGATATTTTTTCTTTGACGTTC[7]|TGGGGAGATATTTTTTCTTTGACGTTCA[7]|TGGGGAGATATTTTTTCTTTGACGTT[4]|TGGGGAGATATTTTTTCTTTGAC[1]	-	127748843	TATCTCCCCATAAGGCACAAGAGACCC[1]
chr12	+	99634233	ACCAGAATCATAGGAAAGATGCCT[1]	-	99634242	TGATTCTGGTGCAAAGTGCTTGGCTCCTTT[6]|TGATTCTGGTGCAAAGTGCTTGGCTCCTTTT[5]|TGATTCTGGTGCAAAGTGCTTGGCTCC[3]|TGATTCTGGTGCAAAGTGCTTGGCTC[3]|TGATTCTGGTGCAAAGTGCTTGGCTCCTT[2]|TGATTCTGGTGCAAAGTGCTTGGCTCCT[1]|TGATTCTGGTGCAAAGTGCTTGGCT[1]
chr7	+	80963813	TGACTCTTCCATCTCTCTTCAAATGTTGCA[3]|TGACTCTTCCATCTCTCTTCAAATGTT[2]|TGACTCTTCCATCTCTCTTCAAATGT[1]|TGACTCTTCCATCTCTCTTCAAATGTTGC[1]	-	80963822	GGAAGAGTCAATAAGCATCCATTTT[1]
chr17	+	27459367	ACTGAACCAAGAGAGTTGCAAGGATGCG[1]	-	27459376	TTGGTTCAGTCTTCAGGTCACAGTAGA[2]|TTGGTTCAGTCTTCAGGTCACAGTAGAGG[2]|TTGGTTCAGTCTTCAGGTCACAGTAGAGGA[1]|TTGGTTCAGTCTTCAGGTCACAGTAG[1]
chr6	+	127750085	TGCCCTTTGCTCTTGATGTTCACTGTATC[27]|TGCCCTTTGCTCTTGATGTTCACTGTATCG[7]|TGCCCTTTGCTCTTGATGTTCACTGTAT[5]|TGCCCTTTGCTCTTGATGTTCACTGT[4]|TGCCCTTTGCTCTTGATGTTCACTGTA[2]|TGCCCTTTGCTCTTGATGTTCACTGTATCGA[2]	-	127750094	GCAAAGGGCATGACCCTGGATACAGTGAACA[1]
chr2	+	92387316	TAGGAAATGTGGAGAGCTCATTGGGGTA[2]|TAGGAAATGTGGAGAGCTCATTGGGGTAT[2]|TAGGAAATGTGGAGAGCTCATTGG[1]	-	92387325	ACATTTCCTAAGTGGATCAGAAACCAGGACT[1]
chr7	+	80264994	TATGTATGCATATAAAAATCAAAATACACA[1]	-	80265003	TGCATACATATACAAGGGGCTTACTCTA[1]
chr5	+	113768118	GTACTTTCTAGAAGGTTTGTTGTTTGTATC[1]|GTACTTTCTAGAAGGTTTGTTGTTTGTAT[1]|GTACTTTCTAGAAGGTTTGTTGTTTGT[1]	-	113768127	TAGAAAGTACTTTTGGTGTGCTTCGGGCTC[57]|TAGAAAGTACTTTTGGTGTGCTTCGGGCT[12]|TAGAAAGTACTTTTGGTGTGCTTCGGGC[7]|TAGAAAGTACTTTTGGTGTGCTTC[2]|TAGAAAGTACTTTTGGTGTGCTTCGG[1]|TAGAAAGTACTTTTGGTGTGCTTCGGG[1]
chr17	+	27462622	TATCATCCCGCTATCCCGCTATCCC[3]|TATCATCCCGCTATCCCGCTATCCCGA[2]|TATCATCCCGCTATCCCGCTATCCCGAG[1]|TATCATCCCGCTATCCCGCTATCCCGAGCC[1]	-	27462631	CGGGATGATAGCGGGATAGCGGGATG[1]
chr17	+	27468873	GTACATCCAAACAGCTTGACGGTCCTCTGT[1]	-	27468882	TTGGATGTACCATCCCTGGAGGCA[1]
chr7	+	80964230	TTCAAAATGCAATAGCTTCCAGAGACCACT[4]|TTCAAAATGCAATAGCTTCCAGAGACCAC[4]|TTCAAAATGCAATAGCTTCCAGAGA[1]|TTCAAAATGCAATAGCTTCCAGAGACCACTC[1]	-	80964239	GCATTTTGAACCACTTGCTTGGATCTTAGG[1]
chr7	+	80253647	TCAGAAAGCAAGAGTATGCACCAATCGTG[5]|TCAGAAAGCAAGAGTATGCACCAATCG[1]|TCAGAAAGCAAGAGTATGCACCAATCGT[1]|TCAGAAAGCAAGAGTATGCACCAATCGTGA[1]|TCAGAAAGCAAGAGTATGCACCAAT[1]	-	80253656	TGCTTTCTGAAGGCTAAAATGGT[1]
chr7	+	134166331	GGTGTTTGTAGGGTCAGCTCTGATA[1]|GGTGTTTGTAGGGTCAGCTCTGATAGGGA[1]	-	134166340	TACAAACACCTGTCCCCTGAGTTGTG[3]|TACAAACACCTGTCCCCTGAGTTGT[1]|TACAAACACCTGTCCCCTGAGTTGTGT[1]|TACAAACACCTGTCCCCTGAGTTGTGTTG[1]
chr17	+	27463591	TGAAATTAAGGTGCACTCAGGTGATA[13]|TGAAATTAAGGTGCACTCAGGTGA[11]|TGAAATTAAGGTGCACTCAGGTGATAGATGT[10]|TGAAATTAAGGTGCACTCAGGTGAT[9]|TGAAATTAAGGTGCACTCAGGTGATAGA[4]|TGAAATTAAGGTGCACTCAGGTGATAG[3]|TGAAATTAAGGTGCACTCAGGTG[1]|TGAAATTAAGGTGCACTCAGGTGATAGAT[1]|TGAAATTAAGGTGCACTCAGGTGATAGATG[1]	-	27463600	CTTAATTTCATCCTCAGCCTAAG[1]
chr6	+	127745286	GAACTCATCATCTTGCTAAGAAGAATTCTC[2]|GAACTCATCATCTTGCTAAGAAGAATTC[1]|GAACTCATCATCTTGCTAAGAAGAATT[1]	-	127745295	TGATGAGTTCTTCTTGATGAGACCCACCA[16]|TGATGAGTTCTTCTTGATGAGACCCACC[6]|TGATGAGTTCTTCTTGATGAGACCCACCAC[5]|TGATGAGTTCTTCTTGATGAGACCCAC[2]|TGATGAGTTCTTCTTGATGAGACCCACCACCT[1]
chr7	+	80250225	AAGATGCACAGCAGAGAAGGCGCTAACAAGC[12]|AAGATGCACAGCAGAGAAGGCGCTAACAAG[4]|AAGATGCACAGCAGAGAAGGCGCTAAC[2]|AAGATGCACAGCAGAGAAGGCGCTA[2]|AAGATGCACAGCAGAGAAGGCGCTAA[2]|AAGATGCACAGCAGAGAAGGCGCT[1]	-	80250234	TGTGCATCTTGTCCTGTCCTGGCCTTT[1]
chr7	+	77057886	TACACTGTCTTCACCTGACCCCAGGAC[3]|TACACTGTCTTCACCTGACCCCA[2]|TACACTGTCTTCACCTGACCCCAGGACCTGC[1]|TACACTGTCTTCACCTGACCCCAGGA[1]	-	77057895	AGACAGTGTATATCTGCTCACAACAGAAAAAG[2]
chr17	+	66544694	AGTGTGCTTAGCGGGGTCAAAGAGGAAC[2]	-	66544703	TAAGCACACTTTATATAAATGGAAGGTGTG[2]|TAAGCACACTTTATATAAATGGAAGGTGT[1]|TAAGCACACTTTATATAAATGGAAGGTGTGAC[1]|TAAGCACACTTTATATAAATGGAAGGTGTGA[1]
chr9	+	54098129	TAATGGGTAATAACAGCCTTGCAGCATAGA[7]|TAATGGGTAATAACAGCCTTGCAGCATAGAC[6]|TAATGGGTAATAACAGCCTTGCA[1]|TAATGGGTAATAACAGCCTTGCAGCATAGACT[1]	-	54098138	TTACCCATTATCTTCCTGTACTTCTGTT[1]
chr7	+	80961727	CAGCTGAGTACCTGCTGCCTGCAGAGA[3]	-	80961736	TACTCAGCTGTCTGCCTGGAAGTATGTGA[1]
chr13	+	51003973	AAAAAAGTGAAAGAGACTCAGATTCCAGCA[1]|AAAAAAGTGAAAGAGACTCAGATTCCAGCAC[1]	-	51003982	TCACTTTTTTTTTCTGTCATTTGTACATCCT[2]|TCACTTTTTTTTTCTGTCATTTGTACATCC[1]
chr7	+	80960802	GTGACAACTGTTAGCACCTACATTATCCA[1]	-	80960811	CAGTTGTCACTGTGGTCCATTTGAAA[1]
chr7	+	77075173	TACATCTGAGGTGATTTGGAAACTTGGCAT[7]|TACATCTGAGGTGATTTGGAAACTTGGCA[5]|TACATCTGAGGTGATTTGGAAACTTGGC[3]|TACATCTGAGGTGATTTGGAAACTTGGCATT[2]|TACATCTGAGGTGATTTGGAAACTTG[1]	-	77075182	CTCAGATGTATGTAATGAAACTCAAA[1]
chr6	+	128397648	TACAGCCTGAAGCCGGTAGATAACACATGG[8]|TACAGCCTGAAGCCGGTAGATAACACA[4]|TACAGCCTGAAGCCGGTAGATAACACATG[3]|TACAGCCTGAAGCCGGTAGATAACACAT[2]|TACAGCCTGAAGCCGGTAGATAACA[2]|TACAGCCTGAAGCCGGTAGATAACAC[1]|TACAGCCTGAAGCCGGTAGATAACACATGGGT[1]	-	128397657	TCAGGCTGTAACATAGCCAGAAGGCTAGCT[1]
chr11	+	5430963	CTCCTGTACAGAATCATCTCAAGAATG[1]|CTCCTGTACAGAATCATCTCAAGAATGAAT[1]|CTCCTGTACAGAATCATCTCAAGAATGAA[1]|CTCCTGTACAGAATCATCTCAAG[1]	-	5430972	TGTACAGGAGTGCTCCTAATCGCCACTGC[2]|TGTACAGGAGTGCTCCTAATCGCCACTGCAC[1]
chr5	+	102264587	GAACAAGAAAAAAAAATAGTACAGATAATG[1]	-	102264596	TTTCTTGTTCAGACCAAGCCTGTGTGCCTGA[1]
chr11	+	103286369	TTAGCTTGTGAGACTTTCTATCATGGAGCT[2]	-	103286378	CACAAGCTAATCTTGATGAGGGTCTCCT[1]|CACAAGCTAATCTTGATGAGGGTC[1]
chr6	+	127747445	TAAAAGAGCCACAAGGTCATTTTGCTCATTT[34]|TAAAAGAGCCACAAGGTCATTTTGCTCATT[14]|TAAAAGAGCCACAAGGTCATTTTGCTCAT[5]|TAAAAGAGCCACAAGGTCATTTTGCTC[5]|TAAAAGAGCCACAAGGTCATTTTGC[2]|TAAAAGAGCCACAAGGTCATTTTGCT[1]|TAAAAGAGCCACAAGGTCATTTTGCTCA[1]	-	127747454	GGCTCTTTTAGAGGAAGGGTTGAGGGT[1]
chr11	+	103299395	TACTGAACAGACAACGTGGTGATTGCCTTT[51]|TACTGAACAGACAACGTGGTGATTGCC[21]|TACTGAACAGACAACGTGGTGATTGC[19]|TACTGAACAGACAACGTGGTGATTGCCTT[12]|TACTGAACAGACAACGTGGTGATTGCCT[2]|TACTGAACAGACAACGTGGTGATTG[1]	-	103299404	CTGTTCAGTAAGGCCACTTTAGA[2]
chr9	+	67604275	TATTTAAGGATCTTGACACAATGGGTTATT[1]	-	67604284	TCCTTAAATATGAGGAAAAGTGAAATTTCT[1]
chr13	+	50465361	TTGGTGATGCACATTTTCCAGGATGATAGC[2]	-	50465370	GCATCACCAAGATCCAGAATGGAC[1]|GCATCACCAAGATCCAGAATGGACAGGGGTAG[1]|GCATCACCAAGATCCAGAATGGACAGGGG[1]
chr10	+	86084806	TCCTTCATTATCGGGTCAAATATGTTTCC[4]|TCCTTCATTATCGGGTCAAATATGTTTCCTG[3]|TCCTTCATTATCGGGTCAAATATGTTTCCT[2]|TCCTTCATTATCGGGTCAAATATGTT[1]|TCCTTCATTATCGGGTCAAATATGTTT[1]	-	86084815	TAATGAAGGATGGCCTGCGGCAGAAGGAAG[1]
chr6	+	127747160	TTCAATCCATGGTTACCTTCCATACTCCTGT[4]|TTCAATCCATGGTTACCTTCCATAC[2]|TTCAATCCATGGTTACCTTCCATACTCCTG[2]|TTCAATCCATGGTTACCTTCCATACTC[2]|TTCAATCCATGGTTACCTTCCATACT[1]	-	127747169	ATGGATTGAACAGGATCCTTACACTGTTTAGT[1]
chr4	+	93995312	ACCACTAGAATAGTTGACAATTCACCCTCAGC[1]	-	93995321	TTCTAGTGGTCATTATGCCCTGGGCATGTTT[46]|TTCTAGTGGTCATTATGCCCTGGGCATGTT[21]|TTCTAGTGGTCATTATGCCCTGGGCATGTTTT[16]|TTCTAGTGGTCATTATGCCCTGGGCATGT[8]|TTCTAGTGGTCATTATGCCCTGGGCATG[2]|TTCTAGTGGTCATTATGCCCTGGGCA[1]|TTCTAGTGGTCATTATGCCCTGG[1]|TTCTAGTGGTCATTATGCCCTGGGC[1]|TTCTAGTGGTCATTATGCCCTGGG[1]
chr6	+	127747690	TGATTCATAGTTAATTGGTGTGTTTGTGT[19]|TGATTCATAGTTAATTGGTGTGTTTGTG[9]|TGATTCATAGTTAATTGGTGTGTTTGTGTGT[4]|TGATTCATAGTTAATTGGTGTGTTTG[3]|TGATTCATAGTTAATTGGTGTGTTTGTGTG[2]|TGATTCATAGTTAATTGGTGTGTTT[2]|TGATTCATAGTTAATTGGTGTGTTTGT[1]	-	127747699	CTATGAATCATTAATGAAAGCGTTCCCTG[1]
chr17	+	66544462	AAGAAGAATAGAGCCCTGAAGTGCTGAGA[4]|AAGAAGAATAGAGCCCTGAAGTGCT[1]|AAGAAGAATAGAGCCCTGAAGTGC[1]	-	66544471	TATTCTTCTTAGAACTACTCCTAATTTGGGC[8]|TATTCTTCTTAGAACTACTCCTAATTT[5]|TATTCTTCTTAGAACTACTCCTAATTTGGGCT[2]|TATTCTTCTTAGAACTACTCCTAATTTGGG[2]
chr6	+	81847832	CAAGAATTGATGGGGACAATTCTTATAGATTC[1]	-	81847841	TCAATTCTTGTGCTTGACTATTTTGA[14]|TCAATTCTTGTGCTTGACTATTTTGAGGC[11]|TCAATTCTTGTGCTTGACTATTTTGAGGCA[8]|TCAATTCTTGTGCTTGACTATTTTG[3]|TCAATTCTTGTGCTTGACTATTTTGAGG[3]
chr7	+	132473386	CATAATGATATCGTGGCTACTTACAATA[1]	-	132473395	TATCATTATGCCTTTTCTTCCCTACAGATT[16]|TATCATTATGCCTTTTCTTCCCTACAGATTC[7]|TATCATTATGCCTTTTCTTCCCTACAGA[5]|TATCATTATGCCTTTTCTTCCCTACAGAT[4]|TATCATTATGCCTTTTCTTCCCTAC[3]|TATCATTATGCCTTTTCTTCCCTACAG[2]|TATCATTATGCCTTTTCTTCCCTA[1]
chr9	+	67569976	TCAGAGAACAGCATTTAGCTACCACAAAG[1]	-	67569985	TGTTCTCTGAAAGGAAGTCAGAAAGCA[4]|TGTTCTCTGAAAGGAAGTCAGAAAGC[4]|TGTTCTCTGAAAGGAAGTCAGAAAG[1]|TGTTCTCTGAAAGGAAGTCAGAAAGCATCC[1]|TGTTCTCTGAAAGGAAGTCAGAAAGCATC[1]
chr6	+	128397463	TTCGCTCATCAGTTTCCTACAGAGTACTGC[1]	-	128397472	GATGAGCGAAGACGTTACCATCATACATGTTA[1]
chr7	+	80965442	TGAGACTTCTTTTTCTGGCAGCTGTTC[30]|TGAGACTTCTTTTTCTGGCAGCTGTTCAGG[14]|TGAGACTTCTTTTTCTGGCAGCTGTTCAG[8]|TGAGACTTCTTTTTCTGGCAGCTGTTCA[7]|TGAGACTTCTTTTTCTGGCAGCTGTT[7]|TGAGACTTCTTTTTCTGGCAGCTGT[3]|TGAGACTTCTTTTTCTGGCAGCT[1]	-	80965451	AGAAGTCTCACATTGTCTCTTCAAGAGGGGAA[2]|AGAAGTCTCACATTGTCTCTTCAAGA[1]
chr7	+	80959522	CCTGTAGGTAGGGTAGCTCACAGGCACTTCT[1]	-	80959531	TACCTACAGGCAACTGCTCTCACCAC[13]|TACCTACAGGCAACTGCTCTCACCACAGGGC[9]|TACCTACAGGCAACTGCTCTCACCACAGG[8]|TACCTACAGGCAACTGCTCTCACCACAGGG[5]|TACCTACAGGCAACTGCTCTCACCA[5]|TACCTACAGGCAACTGCTCTCAC[5]|TACCTACAGGCAACTGCTCTCACCACA[2]|TACCTACAGGCAACTGCTCTCACC[1]
chr2	+	92381880	TGGATTGTCTCAGGTCTCTGAAAGGTC[3]|TGGATTGTCTCAGGTCTCTGAAAGGT[1]	-	92381889	AGACAATCCATTTCTGTCCAATTATGTCA[2]
chr5	+	113766767	ACAAGACTGAGGTGGAAAGAGAAGCAAG[1]	-	113766776	TCAGTCTTGTGCATGAGGTAGGGTCAGTC[2]|TCAGTCTTGTGCATGAGGTAGGGT[1]|TCAGTCTTGTGCATGAGGTAGGGTC[1]|TCAGTCTTGTGCATGAGGTAGGGTCAGT[1]
chr7	+	60163766	TTCTTAGTTCATATCTCCAGATTTTTTTGGC[11]|TTCTTAGTTCATATCTCCAGATTTTTTTGGCC[10]|TTCTTAGTTCATATCTCCAGATTTTTTTGG[1]|TTCTTAGTTCATATCTCCAGATTTTTTTG[1]|TTCTTAGTTCATATCTCCAGATTTTT[1]	-	60163775	GAACTAAGAAGAGAGAAGACATGTCCA[2]|GAACTAAGAAGAGAGAAGACATGTCCAT[1]
chr10	+	62123685	TCCAGAATCCACATAAAAAAAGCCCGA[1]	-	62123694	GGATTCTGGATATCAAACTCAGATCCTTAT[1]
chr2	+	92392611	TTCTTGTAGTTCCTGCTTGTGCCCA[1]|TTCTTGTAGTTCCTGCTTGTGCCCAGGTC[1]	-	92392620	ACTACAAGAATGACTGAAGATGAAA[1]
chr2	+	92381529	TCTTAAGAGATTACAGGATGTCGTATT[3]|TCTTAAGAGATTACAGGATGTCGTATTG[2]|TCTTAAGAGATTACAGGATGTCGTATTGAA[1]|TCTTAAGAGATTACAGGATGTCGTATTGA[1]|TCTTAAGAGATTACAGGATGTCGTAT[1]	-	92381538	TCTCTTAAGAGAGTTCATTTGTACTTTTAA[1]
chr17	+	27454517	TCTCGACCACAGATAAAGCCTCCGTCATC[1]	-	27454526	GTGGTCGAGAAGGACTTAAGAGAGTCTCACC[6]|GTGGTCGAGAAGGACTTAAGAGAGTCTCAC[4]|GTGGTCGAGAAGGACTTAAGAGAGTCTC[1]|GTGGTCGAGAAGGACTTAAGAGAG[1]
chr6	+	128397097	TGAGACTCATTTATGGTAGTCACTGCCTAGT[30]|TGAGACTCATTTATGGTAGTCACTGCCTAG[12]|TGAGACTCATTTATGGTAGTCACTGCCTA[7]|TGAGACTCATTTATGGTAGTCACTGCCTAGTC[5]|TGAGACTCATTTATGGTAGTCACTGCCT[1]	-	128397106	ATGAGTCTCAACCTCCTAAGAGCTACAA[1]
chr6	+	127768144	TTGGTCTTCAGAACGATCAGCCCATAGAG[2]|TTGGTCTTCAGAACGATCAGCCCATA[1]|TTGGTCTTCAGAACGATCAGCCCATAGA[1]|TTGGTCTTCAGAACGATCAGCCCATAG[1]|TTGGTCTTCAGAACGATCAGCCC[1]|TTGGTCTTCAGAACGATCAGCCCATAGAGG[1]|TTGGTCTTCAGAACGATCAGCCCATAGAGGCC[1]	-	127768153	TGAAGACCAAGGCAAGTGCAGCTATT[1]|TGAAGACCAAGGCAAGTGCAGCTATTCCTTCT[1]
chr8	+	38168056	TTATGTCTCACATGTACATCCGTCTCCTCAGG[2]	-	38168065	TGAGACATAACTATGGCCCCGAACTGTAAG[5]|TGAGACATAACTATGGCCCCGAACTGTAA[3]|TGAGACATAACTATGGCCCCGAACTGTA[3]|TGAGACATAACTATGGCCCCGAAC[3]|TGAGACATAACTATGGCCCCGAACTG[2]|TGAGACATAACTATGGCCCCGAACTGTAAGA[1]
chr6	+	127746630	TGACCCAGTATCTCCATCTCGTGCCAAGG[3]|TGACCCAGTATCTCCATCTCGTGCCAAG[3]|TGACCCAGTATCTCCATCTCGTGCCAAGGC[3]|TGACCCAGTATCTCCATCTCGTGCCA[2]|TGACCCAGTATCTCCATCTCGTGC[2]|TGACCCAGTATCTCCATCTCGTGCC[1]|TGACCCAGTATCTCCATCTCGTGCCAA[1]	-	127746639	TACTGGGTCATGAGCACTTGAAGTTTTGA[1]
chr10	+	75319709	TTTTAGACTCAGATGTGGCCCTCGGG[7]|TTTTAGACTCAGATGTGGCCCTC[2]|TTTTAGACTCAGATGTGGCCCTCGGGC[2]|TTTTAGACTCAGATGTGGCCCTCGG[1]|TTTTAGACTCAGATGTGGCCCTCG[1]	-	75319718	GAGTCTAAAATTGAGGTCTCTTTGGCA[1]|GAGTCTAAAATTGAGGTCTCTTTGGCAGA[1]
chr17	+	27495549	TCTACCAGTTGGATAATGCACTTCCTATT[4]|TCTACCAGTTGGATAATGCACTTCCT[2]|TCTACCAGTTGGATAATGCACTTCCTATTC[1]|TCTACCAGTTGGATAATGCACTTCCTA[1]	-	27495558	AACTGGTAGAACATGCACGCATTTGG[1]
chr6	+	127753469	TAAAGTTGTGAGCACCGAACAAGAGGGC[18]|TAAAGTTGTGAGCACCGAACAAGAGG[6]|TAAAGTTGTGAGCACCGAACAAGAGGGCTGG[2]|TAAAGTTGTGAGCACCGAACAAGAGGGCTG[2]|TAAAGTTGTGAGCACCGAACAAGAGGGCT[2]|TAAAGTTGTGAGCACCGAACAAGAGGG[2]|TAAAGTTGTGAGCACCGAACAAGAG[1]|TAAAGTTGTGAGCACCGAACAAGAGGGCTGGT[1]	-	127753478	CACAACTTTAGAGAAGTAAGAAGCAAGT[1]
chr15	+	74467614	TGATGAACAAGTTTGACTCTCCATGA[32]|TGATGAACAAGTTTGACTCTCCATGAGTT[18]|TGATGAACAAGTTTGACTCTCCATG[8]|TGATGAACAAGTTTGACTCTCCATGAGTTG[3]|TGATGAACAAGTTTGACTCTCCA[3]|TGATGAACAAGTTTGACTCTCCATGAGT[2]|TGATGAACAAGTTTGACTCTCCAT[2]|TGATGAACAAGTTTGACTCTCCATGAG[1]|TGATGAACAAGTTTGACTCTCCATGAGTTGA[1]	-	74467623	TTGTTCATCAGGATTCCTGCCAAAGTCC[1]|TTGTTCATCAGGATTCCTGCCAAAG[1]
chr7	+	77054848	TAAAGTTCTCTCTGAACCAAACGTGCTG[26]|TAAAGTTCTCTCTGAACCAAACGTGCTGG[26]|TAAAGTTCTCTCTGAACCAAACGTGCTGGC[14]|TAAAGTTCTCTCTGAACCAAACGTGCT[12]|TAAAGTTCTCTCTGAACCAAACGTGC[11]|TAAAGTTCTCTCTGAACCAAACGTGCTGGCA[6]	-	77054857	GAGAACTTTATTAGAAGCACTGTTCAC[3]|GAGAACTTTATTAGAAGCACTGTTCACATT[2]|GAGAACTTTATTAGAAGCACTGTTCACA[1]|GAGAACTTTATTAGAAGCACTGTTCA[1]
chr5	+	113780461	TTCTTTGGAAATGACCAACAATTCACCACA[14]|TTCTTTGGAAATGACCAACAATTCACCAC[9]|TTCTTTGGAAATGACCAACAATTCACCACAT[3]|TTCTTTGGAAATGACCAACAATTCACC[2]|TTCTTTGGAAATGACCAACAATTCACCA[1]|TTCTTTGGAAATGACCAACAATTCACCACATT[1]	-	113780470	TTCCAAAGAAATTGTAAGGCTAAAAGATTC[1]
chr7	+	80948241	GTATCCAACAATACCAAGTGGTCAGGCCTGA[1]	-	80948250	TGTTGGATACCAACTGGGGTCCCTTC[1]
chr18	+	67217713	GTTACAATCAAAGAGACTCTAGC[1]	-	67217722	TGATTGTAACCTGAATGGTAGCTTCCTTCC[47]|TGATTGTAACCTGAATGGTAGCTTCCTTC[39]|TGATTGTAACCTGAATGGTAGCTTCCTT[4]|TGATTGTAACCTGAATGGTAGCTTCCTTCCC[3]|TGATTGTAACCTGAATGGTAGCTTC[2]|TGATTGTAACCTGAATGGTAGCTT[2]
chr7	+	80926321	TGAGAAGGTATATTTAGGTATGT[1]	-	80926330	TACCTTCTCAGTTCATATAATGTTAC[2]|TACCTTCTCAGTTCATATAATGTTACC[2]|TACCTTCTCAGTTCATATAATGTTACCTGT[1]
chr9	+	67606465	TGGAAAATCAAGTATTTTTAGGGATCT[3]|TGGAAAATCAAGTATTTTTAGGGATCTGC[2]|TGGAAAATCAAGTATTTTTAGGGATCTGCC[2]|TGGAAAATCAAGTATTTTTAGGGATCTGCCC[1]|TGGAAAATCAAGTATTTTTAGGGA[1]|TGGAAAATCAAGTATTTTTAGGGATC[1]	-	67606474	TGATTTTCCAAAATTACCCTTTTCTTTCT[1]
chr2	+	92433583	TAATGTAACCATTATTGCAGCTGTGGTGG[2]|TAATGTAACCATTATTGCAGCTGTGGTG[1]|TAATGTAACCATTATTGCAGCTGTGGT[1]|TAATGTAACCATTATTGCAGCTGTGG[1]|TAATGTAACCATTATTGCAGCTGT[1]	-	92433592	GGTTACATTAGGAGACAGTAGGCATGCA[1]
chr7	+	60163584	TAGAACACTTTTTCTGGATTTGACTGTGAGC[13]|TAGAACACTTTTTCTGGATTTGACTGTGAG[1]|TAGAACACTTTTTCTGGATTTGACTGTGA[1]	-	60163593	AAGTGTTCTATCCACTCAAGCTGACAGTCAAA[1]
chr10	+	75300848	TGAGATCTTTACCTATAGAAAGGAGGGA[1]|TGAGATCTTTACCTATAGAAAGGAGGGAAA[1]	-	75300857	AAAGATCTCACAGCTAGAGGTACATTCCAGT[1]
chr9	+	67575942	GCAGAAGCATCTGAAGTGACATC[1]	-	67575951	ATGCTTCTGCTGTTCCAAAGGATGG[1]|ATGCTTCTGCTGTTCCAAAGGATGGGA[1]
chr5	+	150628188	CATTAAAGACTAGGTTCTCAGACTTTATT[1]	-	150628197	GTCTTTAATGTAAGTGTGGGCATTGAGGA[3]|GTCTTTAATGTAAGTGTGGGCATTGAGGAA[2]
chr7	+	77056439	TCTCAGCTCCCAGACAAACCGAACTTTGAGA[5]|TCTCAGCTCCCAGACAAACCGAACTTTGAG[3]|TCTCAGCTCCCAGACAAACCGAACT[1]	-	77056448	GGAGCTGAGAAGCTCATGTGAGCTTCC[1]
chr9	+	67581497	TGATCTTAAAACCCTGCAAGAGCATGCTGC[1]	-	67581506	TTTAAGATCAGGTCCTGAGTTTAAACGCAC[1]|TTTAAGATCAGGTCCTGAGTTTAAACGCA[1]|TTTAAGATCAGGTCCTGAGTTTAAAC[1]
chr17	+	27435728	ACCTTTAGGACTCTTTAGGGAATCTCCCA[1]	-	27435737	TCCTAAAGGTAACACAGAAGCCAGATGGTT[1]|TCCTAAAGGTAACACAGAAGCCAGATGG[1]
chr6	+	127745482	TGAGCCAAGAGGAAAAGTTAAAACCAGG[1]|TGAGCCAAGAGGAAAAGTTAAAACCAGGGCT[1]	-	127745491	TCTTGGCTCAGCTAAGCCTGTACTGTAGGA[53]|TCTTGGCTCAGCTAAGCCTGTACTGTAGGAG[17]|TCTTGGCTCAGCTAAGCCTGTACTGTAGG[5]|TCTTGGCTCAGCTAAGCCTGTACTGTAGGAGA[4]|TCTTGGCTCAGCTAAGCCTGTACTGT[3]|TCTTGGCTCAGCTAAGCCTGTACTGTAG[2]|TCTTGGCTCAGCTAAGCCTGTACTG[1]
chr7	+	80261307	TTTCACGTCATTTCCTGTGTGAAGTATTTG[14]|TTTCACGTCATTTCCTGTGTGAAGTATTT[5]|TTTCACGTCATTTCCTGTGTGAAGTA[2]|TTTCACGTCATTTCCTGTGTGAA[2]|TTTCACGTCATTTCCTGTGTGAAGTAT[1]|TTTCACGTCATTTCCTGTGTGAAG[1]|TTTCACGTCATTTCCTGTGTGAAGTATT[1]|TTTCACGTCATTTCCTGTGTGAAGTATTTGA[1]|TTTCACGTCATTTCCTGTGTGAAGT[1]	-	80261316	TGACGTGAAAGACTCATCACAAGTACTCCT[1]
chr17	+	27475459	TGTTTCTCAAGGATCGATGTATTAGTC[6]|TGTTTCTCAAGGATCGATGTATTAGT[6]|TGTTTCTCAAGGATCGATGTATTAGTCAGG[3]|TGTTTCTCAAGGATCGATGTATTAG[1]	-	27475468	TTGAGAAACAAATTTAATCATAAG[1]
chr7	+	132474244	GAACTTTTAAGGCAGTGTGCCCAA[2]	-	132474253	TTAAAAGTTCTAGACTGTGTTCCTCCTGT[4]|TTAAAAGTTCTAGACTGTGTTCCT[1]|TTAAAAGTTCTAGACTGTGTTCCTCCTGTGGT[1]|TTAAAAGTTCTAGACTGTGTTCCTCCTGTG[1]
chr17	+	27445830	TATATATATATATAAAAGTCACACGGGA[1]	-	27445839	TATATATATATATATATAATTTTAATGCTG[7]|TATATATATATATATATAATTTTAATGCTGA[2]
chr12	+	99671751	TGATGAAGGCATCCACGAAACACAAGGACA[1]|TGATGAAGGCATCCACGAAACACAAGG[1]	-	99671760	GCCTTCATCAAGTTCTTGGTATGATTAGA[1]
chr5	+	150628864	AACCGATTTAAACTTCACAGTTCGCTTC[4]|AACCGATTTAAACTTCACAGTTCGCT[1]	-	150628873	TAAATCGGTTACCATTCAGGTTTCAAAGAA[6]|TAAATCGGTTACCATTCAGGTTTCAAAGAAC[5]|TAAATCGGTTACCATTCAGGTTTCAAAGA[4]|TAAATCGGTTACCATTCAGGTTTCAAA[1]
chr7	+	80963841	CATGTTCCTTGTAGAACACGTAGGGAAGTGT[1]|CATGTTCCTTGTAGAACACGTAGGGAAGT[1]	-	80963850	AAGGAACATGCAACATTTGAAGAGAGATGGAA[1]
chr8	+	112654053	TGTTTGCATGAGTTTTTATGTGGATGCAC[4]	-	112654062	CATGCAAACAGACATTTCACAGCATCATTT[1]|CATGCAAACAGACATTTCACAGCA[1]
chr15	+	59127985	TCCAGAATCAAAAGGTACGCTGTCATGAA[1]|TCCAGAATCAAAAGGTACGCTGTCATG[1]	-	59127994	TGATTCTGGAAAGGTTTTTAATGTTAGAACA[1]
chr5	+	113773757	TGAGTCTCAGAGGGATGCAGATTCC[9]|TGAGTCTCAGAGGGATGCAGATT[9]|TGAGTCTCAGAGGGATGCAGATTC[7]|TGAGTCTCAGAGGGATGCAGATTCCAGA[5]|TGAGTCTCAGAGGGATGCAGATTCCAG[5]|TGAGTCTCAGAGGGATGCAGATTCCA[5]|TGAGTCTCAGAGGGATGCAGATTCCAGAC[3]|TGAGTCTCAGAGGGATGCAGATTCCAGACT[2]	-	113773766	CTGAGACTCAGGATGCAGCCTGTAGGCATCC[1]
chr18	+	67215450	GCAATTCACAGAAGCAATAAAAAGGCCAGTGA[1]	-	67215459	TGTGAATTGCTCTCTCCTCTGTACCCTAAC[14]|TGTGAATTGCTCTCTCCTCTGTACCC[8]|TGTGAATTGCTCTCTCCTCTGTACC[2]|TGTGAATTGCTCTCTCCTCTGTACCCTAA[1]|TGTGAATTGCTCTCTCCTCTGTACCCTA[1]
chr5	+	113781670	TACAACCCAGTGACAGTAGCTGCCATT[11]|TACAACCCAGTGACAGTAGCTGCCATTTTGC[9]|TACAACCCAGTGACAGTAGCTGCCAT[5]|TACAACCCAGTGACAGTAGCTGCCATTTT[5]|TACAACCCAGTGACAGTAGCTGCCATTT[4]|TACAACCCAGTGACAGTAGCTGCCATTTTGCC[4]|TACAACCCAGTGACAGTAGCTGCCA[3]|TACAACCCAGTGACAGTAGCTGCC[2]|TACAACCCAGTGACAGTAGCTGC[1]	-	113781679	CTGGGTTGTATCCTGCCTCGTTCCCAGA[1]
chr9	+	54096869	TAGCTACCCAAGGTAACTGGCAC[1]	-	54096878	TGGGTAGCTAATGTCCCTTTGCATT[1]|TGGGTAGCTAATGTCCCTTTGCATTAGAC[1]
chr6	+	127764880	TAGATCAGGCATTGAACAAGGAGCAGAAGC[299]|TAGATCAGGCATTGAACAAGGAGCA[61]|TAGATCAGGCATTGAACAAGGAGC[43]|TAGATCAGGCATTGAACAAGGAGCAGAAGCC[43]|TAGATCAGGCATTGAACAAGGAGCAG[39]|TAGATCAGGCATTGAACAAGGAGCAGA[25]|TAGATCAGGCATTGAACAAGGAG[22]|TAGATCAGGCATTGAACAAGGAGCAGAA[19]|TAGATCAGGCATTGAACAAGGAGCAGAAG[16]	-	127764889	GCCTGATCTATGGGGCAGGCCTTTCC[1]
chr2	+	92422188	TGCAGTGCTTTTCTTCTTCACTCTACC[7]|TGCAGTGCTTTTCTTCTTCACTCTAC[2]|TGCAGTGCTTTTCTTCTTCACTCTACCCC[1]|TGCAGTGCTTTTCTTCTTCACTCTACCC[1]	-	92422197	AAGCACTGCAGAGCAACTTCAACCCCCT[1]
chr7	+	80267729	TGACAGCCATGCTTTCTCCAAGG[5]|TGACAGCCATGCTTTCTCCAAGGGATC[4]|TGACAGCCATGCTTTCTCCAAGGGAT[4]|TGACAGCCATGCTTTCTCCAAGGG[3]|TGACAGCCATGCTTTCTCCAAGGGATCTTA[1]	-	80267738	ATGGCTGTCAGCACTAGATGTGGCTGGC[2]
chr9	+	67574334	GGGAGTGTCAGGCCAAAAAGGAGGAACAACAA[1]	-	67574343	TGACACTCCCCAGCATGATGCTCTAAGA[12]|TGACACTCCCCAGCATGATGCTCTAAGAT[11]|TGACACTCCCCAGCATGATGCTCTAAG[6]|TGACACTCCCCAGCATGATGCTCTAAGATA[5]|TGACACTCCCCAGCATGATGCTC[4]|TGACACTCCCCAGCATGATGCTCTAA[3]|TGACACTCCCCAGCATGATGCTCTAAGATAT[1]|TGACACTCCCCAGCATGATGCTCTAAGATATA[1]|TGACACTCCCCAGCATGATGCTCTA[1]
chr4	+	61891455	GTGATTTCTTTAAATCTCTGAGC[1]	-	61891464	AAGAAATCACTTATCCCTGTCTGAAGGCA[5]|AAGAAATCACTTATCCCTGTCTGAAG[1]
chr17	+	27463768	AACCAGAGGTACAGGTGTAAGAT[1]|AACCAGAGGTACAGGTGTAAGATCCAC[1]	-	27463777	ACCTCTGGTTTCAGATCCAGTATGTAA[1]
chr17	+	27465848	GAAGTCTTTTTGTGTCCAGGACTATTTC[2]|GAAGTCTTTTTGTGTCCAGGACTATT[2]|GAAGTCTTTTTGTGTCCAGGACTAT[1]	-	27465857	AAAAGACTTCCTTGACACCCTAAATTGAA[1]
chr9	+	67582639	TAGACTTTACTCTGGGTGTGGAAACACCGAG[56]|TAGACTTTACTCTGGGTGTGGAAACACCGAGT[29]|TAGACTTTACTCTGGGTGTGGAAACACCGA[16]|TAGACTTTACTCTGGGTGTGGAAAC[13]|TAGACTTTACTCTGGGTGTGGAAACA[4]|TAGACTTTACTCTGGGTGTGGAAACAC[4]|TAGACTTTACTCTGGGTGTGGAAA[1]|TAGACTTTACTCTGGGTGTGGAAACACCG[1]	-	67582648	GTAAAGTCTAAAACCATACCAGCGTATGAAC[2]|GTAAAGTCTAAAACCATACCAGCGTATGA[1]
chr15	+	59107875	TGACACTCTGTTCTGGTTGTGCTCACACC[10]|TGACACTCTGTTCTGGTTGTGCTCACAC[7]|TGACACTCTGTTCTGGTTGTGCTCAC[7]|TGACACTCTGTTCTGGTTGTGCTCA[6]|TGACACTCTGTTCTGGTTGTGCTCACA[6]|TGACACTCTGTTCTGGTTGTGCTC[3]|TGACACTCTGTTCTGGTTGTGCTCACACCA[1]	-	59107884	CAGAGTGTCAGATCCTCTGGAGCTG[1]|CAGAGTGTCAGATCCTCTGGAGCT[1]
chr12	+	99655693	AATTGTCATCTAATCCCCCACCCAATTCTTGT[1]	-	99655702	GATGACAATTTGGTAGAGCCAGTGTGGG[1]|GATGACAATTTGGTAGAGCCAGTGTG[1]|GATGACAATTTGGTAGAGCCAGTGTGGGGT[1]
chr17	+	27450958	GCTGCTGATATTCCGTTTGTCCCTTATGT[1]	-	27450967	TATCAGCAGCCATAGCGGTACTCGCGGG[49]|TATCAGCAGCCATAGCGGTACTCGCGG[33]|TATCAGCAGCCATAGCGGTACTCGCGGGGC[16]|TATCAGCAGCCATAGCGGTACTCGCGGGG[15]|TATCAGCAGCCATAGCGGTACTCGC[5]|TATCAGCAGCCATAGCGGTACTCGCG[2]|TATCAGCAGCCATAGCGGTACTCG[1]
chr17	+	66556000	CTGATCCTCATCAGGCAGTGGGATGTTCAA[1]	-	66556009	TGAGGATCAGTGTATAAAGTATATGTCT[3]|TGAGGATCAGTGTATAAAGTATATGTCTGT[1]
chr5	+	113767751	TGAACTCAGAGGAGATAGCTACATAGCTAT[1]	-	113767760	TCTGAGTTCAAACCTTCTCTTCAGGAGGGAG[1]
chr6	+	127746790	TACTGAGAAAGTGCAGTCTCTCAGCCTC[14]|TACTGAGAAAGTGCAGTCTCTCAGC[5]|TACTGAGAAAGTGCAGTCTCTCAGCC[3]|TACTGAGAAAGTGCAGTCTCTCA[1]|TACTGAGAAAGTGCAGTCTCTCAGCCTCA[1]|TACTGAGAAAGTGCAGTCTCTCAGCCTCAGT[1]	-	127746799	TTTCTCAGTAGATCTGGCCTGAGGGGACTC[1]
chr17	+	27440556	ACTGCTAATGAAGATATTGAGAC[1]	-	27440565	CATTAGCAGTTGCACCAAACATC[1]
chr11	+	103301466	TTTGAACCCACTGAGCTGTCTCACCAACC[2]|TTTGAACCCACTGAGCTGTCTCACCAAC[2]	-	103301475	TGGGTTCAAAACACTTGCCAGCAAGCTGAA[1]
chr15	+	59107664	TCCTCTGACTTGCACGTGTGTGCCGTGTGTT[1]	-	59107673	AGTCAGAGGACAACTTGCAGGGTCTATCTGCT[1]
chr18	+	67229426	TAAAGTTGCTTCCACGTGTAGGTTT[1]	-	67229435	AGCAACTTTATTTTTCTCTGTGTTGAAA[1]
chr17	+	27493740	TGTTTGTGTCTGCTTGAACAGACATTAAATG[1]	-	27493749	GACACAAACATTTTGCATCTCCGTTTCCTCT[1]
chr12	+	99659632	TCAAATCCACCACAGAACATCTGAGAA[2]|TCAAATCCACCACAGAACATCTGAGAAGTTC[1]|TCAAATCCACCACAGAACATCTGAGAAGT[1]	-	99659641	GTGGATTTGAGATGTAAGAGGTT[1]
chr17	+	22654909	TTCCACAGGCCCTACTCTGGAAACAAA[1]	-	22654918	GCCTGTGGAAGAGCTGTTTCTAGTA[1]
chr17	+	66541206	AATTCTCACACGTCTGTACGGACATTCAGGAC[2]|AATTCTCACACGTCTGTACGGAC[1]|AATTCTCACACGTCTGTACGGACATTC[1]|AATTCTCACACGTCTGTACGGACATTCAG[1]|AATTCTCACACGTCTGTACGGACATTCAGG[1]|AATTCTCACACGTCTGTACGGACA[1]	-	66541215	TGTGAGAATTGAGAGATCCTCTTTTCAATT[8]|TGTGAGAATTGAGAGATCCTCTTTTCAAT[4]|TGTGAGAATTGAGAGATCCTCTTTTC[3]|TGTGAGAATTGAGAGATCCTCTTTTCA[2]|TGTGAGAATTGAGAGATCCTCTTTTCAATTG[1]
chr17	+	27431977	AATGAATGAAAGAGACTCGGATCATTCAA[1]	-	27431986	TTCATTCATTTGCTTGAGACAGGGTC[3]|TTCATTCATTTGCTTGAGACAGGGT[1]|TTCATTCATTTGCTTGAGACAGGGTCT[1]
chr5	+	150619579	GAAGGTTAAAGAAGAAATCTCGGCAAGT[2]|GAAGGTTAAAGAAGAAATCTCGGCAAG[1]|GAAGGTTAAAGAAGAAATCTCGGCAAGTGG[1]	-	150619588	TTTAACCTTCAGAGAAGTAGATGCTATTTA[6]|TTTAACCTTCAGAGAAGTAGATGCTATTTAT[6]|TTTAACCTTCAGAGAAGTAGATGCTATTTATC[4]|TTTAACCTTCAGAGAAGTAGATGCTA[4]|TTTAACCTTCAGAGAAGTAGATGCTATTT[3]|TTTAACCTTCAGAGAAGTAGATGCTATT[2]|TTTAACCTTCAGAGAAGTAGATGC[1]
chr6	+	127746769	TGAGTCCCCTCAGGCCAGATCTAC[1]|TGAGTCCCCTCAGGCCAGATCTACTGAG[1]|TGAGTCCCCTCAGGCCAGATCTACTGA[1]	-	127746778	AGGGGACTCATTTACAGACATCCGTGT[1]
chr7	+	80964767	TTTAGATGATGTGAGTGGCATTTTT[5]|TTTAGATGATGTGAGTGGCATTTTTGGT[2]|TTTAGATGATGTGAGTGGCATTTTTG[1]|TTTAGATGATGTGAGTGGCATTTTTGGTG[1]|TTTAGATGATGTGAGTGGCATTTTTGG[1]	-	80964776	ATCATCTAAAAGACAGCTCACTGGTGA[1]
chr13	+	24025819	TGTCACAAAGGAGTTCATGATGCTCATGGC[2]|TGTCACAAAGGAGTTCATGATGCTCATG[1]	-	24025828	CTTTGTGACAGACATCTTCGAGCGCAT[1]
chr17	+	27435508	GAGGCTCTCAGGGGAGAAGAGAGCCCTGC[1]	-	27435517	TGAGAGCCTCTTGTTGAACCCCTTC[24]|TGAGAGCCTCTTGTTGAACCCCTTCC[16]|TGAGAGCCTCTTGTTGAACCCCTTCCC[5]|TGAGAGCCTCTTGTTGAACCCCTT[4]|TGAGAGCCTCTTGTTGAACCCCTTCCCCAGA[2]|TGAGAGCCTCTTGTTGAACCCCT[1]|TGAGAGCCTCTTGTTGAACCCCTTCCCCAG[1]
chr17	+	27494894	TAGTTAGACCAAAGCAGCATGCATCTTGT[23]|TAGTTAGACCAAAGCAGCATGCATCTTG[19]|TAGTTAGACCAAAGCAGCATGCATCTTGTG[9]|TAGTTAGACCAAAGCAGCATGCATCTT[5]|TAGTTAGACCAAAGCAGCATGCATC[2]|TAGTTAGACCAAAGCAGCATGCA[1]|TAGTTAGACCAAAGCAGCATGCAT[1]	-	27494903	GGTCTAACTATGGACAGTGTCCTCAAA[1]
chr17	+	66530696	GCGTTGCCAATAAATCTTGTTGGCAACAGAAT[1]	-	66530705	TTGGCAACGCTCACCTGAACTCTTGGGTGG[3]|TTGGCAACGCTCACCTGAACTCTTGGGTGGA[3]
chr9	+	54097719	AGAGATGGTATAGGAATAGGGCA[1]	-	54097728	TACCATCTCTGCTCTACAGGCCAAAGACTC[1]
chr5	+	115296253	TCACATTGTAACTCCACCTTCCAGGAGCAA[1]	-	115296262	TACAATGTGACACTTTTCAATTGTTCAGTC[16]|TACAATGTGACACTTTTCAATTGTTCAGT[11]|TACAATGTGACACTTTTCAATTGTTCAGTCT[2]|TACAATGTGACACTTTTCAATTGTTCA[2]|TACAATGTGACACTTTTCAATTGTTCAG[1]
chr17	+	27477221	TAAAAGGGCTACAAGACAGAGTGTTG[39]|TAAAAGGGCTACAAGACAGAGTGTTGG[25]|TAAAAGGGCTACAAGACAGAGTGTT[18]|TAAAAGGGCTACAAGACAGAGTGTTGGC[17]|TAAAAGGGCTACAAGACAGAGTGTTGGCAAC[3]|TAAAAGGGCTACAAGACAGAGTGTTGGCA[3]|TAAAAGGGCTACAAGACAGAGTGTTGGCAA[2]|TAAAAGGGCTACAAGACAGAGTGTTGGCAACC[1]|TAAAAGGGCTACAAGACAGAGTGT[1]	-	27477230	AGCCCTTTTATGTCTGACTTCTTTTGCTC[1]
chr7	+	80249887	AAGTCTTTTAGGCTGCAGCTTTCC[1]	-	80249896	TAAAAGACTTTCTGTAATCACTTGGCCCA[2]|TAAAAGACTTTCTGTAATCACTTGGCCC[1]|TAAAAGACTTTCTGTAATCACTTGGCC[1]|TAAAAGACTTTCTGTAATCACTTGGCCCACC[1]|TAAAAGACTTTCTGTAATCACTTGGC[1]
chr5	+	113780419	TGCACCTGTTATTTTGAGCTTTGAATCTTTT[17]|TGCACCTGTTATTTTGAGCTTTGAATCTTT[11]|TGCACCTGTTATTTTGAGCTTTGAATCT[4]|TGCACCTGTTATTTTGAGCTTTGAATC[2]|TGCACCTGTTATTTTGAGCTTTGAAT[1]|TGCACCTGTTATTTTGAGCTTTGAATCTTTTA[1]|TGCACCTGTTATTTTGAGCTTTGAATCTT[1]	-	113780428	AACAGGTGCATTGACTCTAGAAGAGAACAC[1]
chr17	+	22654314	TAGAACAGCTTGTCTGTCCTCAGTGCAGGAT[5]|TAGAACAGCTTGTCTGTCCTCAGTGCAGGA[3]	-	22654323	AGCTGTTCTATGTGGACACTGAGGAGC[1]
chr9	+	67544054	AAACAGGATATGGACACAGCAATGCAAGACAA[2]	-	67544063	TATCCTGTTTGTAGTGTCCCTAGGACAGAAGC[22]|TATCCTGTTTGTAGTGTCCCTAGGACAGAA[11]|TATCCTGTTTGTAGTGTCCCTAGGACAGAAG[4]|TATCCTGTTTGTAGTGTCCCTAGGA[2]|TATCCTGTTTGTAGTGTCCCTAGGACAGA[1]
chr7	+	80931633	CGCAACATCATAGGAAGACTCCTCAGCTC[1]	-	80931642	TGATGTTGCGACCTTTGTCATTGTGGA[23]|TGATGTTGCGACCTTTGTCATTGTGGAGG[18]|TGATGTTGCGACCTTTGTCATTGTGG[17]|TGATGTTGCGACCTTTGTCATTGTGGAGGT[15]|TGATGTTGCGACCTTTGTCATTGTGGAG[14]|TGATGTTGCGACCTTTGTCATTGTG[7]|TGATGTTGCGACCTTTGTCATTGT[2]|TGATGTTGCGACCTTTGTCATTG[1]
chr10	+	86076880	TGGCTGTGTAGAGAAGTAGGAAGCCAGGAT[1]	-	86076889	TACACAGCCAGATGGAGAAGGACTTCAAA[1]
chr15	+	74474015	TTCAGTACTGACAGCAAGGACACGAAG[127]|TTCAGTACTGACAGCAAGGACACGAA[61]|TTCAGTACTGACAGCAAGGACACGAAGGGA[43]|TTCAGTACTGACAGCAAGGACACGA[42]|TTCAGTACTGACAGCAAGGACACGAAGG[42]|TTCAGTACTGACAGCAAGGACACG[11]|TTCAGTACTGACAGCAAGGACACGAAGGG[7]|TTCAGTACTGACAGCAAGGACAC[5]|TTCAGTACTGACAGCAAGGACACGAAGGGAT[1]	-	74474024	CAGTACTGAATAGACCCACCTTCTGT[1]
chr14	+	24930359	TTCAGTTTGCACAATATTCTGAGGTGTTTT[3]|TTCAGTTTGCACAATATTCTGAGGT[1]|TTCAGTTTGCACAATATTCTGAGGTGTTT[1]	-	24930368	GCAAACTGAAACAGTTTGATCGGTCCTTAAT[2]|GCAAACTGAAACAGTTTGATCGGT[1]
chr15	+	59102682	TCCTTTGCAAGACTATCGGTAATAAAAA[1]	-	59102691	TTGCAAAGGATTCTGGGTAACAACACC[1]
chr6	+	127759143	TCCAGAAATCCAGTGGGTGATTCAGCGGG[1]	-	127759152	GATTTCTGGAAAGGTTCTGTGAAGTACAG[1]
chr7	+	80282149	TTTCAAGTAGAACAATTATGAGCCTTAAAC[8]|TTTCAAGTAGAACAATTATGAGCCTTAAACT[2]	-	80282158	CTACTTGAAATCGTAGAATTGGGCAGAACTT[2]|CTACTTGAAATCGTAGAATTGGGCAGAACT[1]|CTACTTGAAATCGTAGAATTGGGCAGAA[1]
chr10	+	75302146	TGAGTGCTCAGTTTTACCTGCTCCCA[11]|TGAGTGCTCAGTTTTACCTGCTCCC[8]|TGAGTGCTCAGTTTTACCTGCTCCCACTGC[5]|TGAGTGCTCAGTTTTACCTGCTCC[4]|TGAGTGCTCAGTTTTACCTGCTCCCAC[2]|TGAGTGCTCAGTTTTACCTGCTCCCACTG[1]|TGAGTGCTCAGTTTTACCTGCTC[1]	-	75302155	TGAGCACTCATTTTGTGTGGGCTCAG[1]
chr9	+	67597249	TATCAAAAGTATAGGCTGATTTAATTTAGC[15]|TATCAAAAGTATAGGCTGATTTAATTTAG[5]|TATCAAAAGTATAGGCTGATTTAATT[1]|TATCAAAAGTATAGGCTGATTTAATTTA[1]|TATCAAAAGTATAGGCTGATTTAATTTAGCA[1]|TATCAAAAGTATAGGCTGATTTAAT[1]|TATCAAAAGTATAGGCTGATTTAATTT[1]	-	67597258	ACTTTTGATAACTTTGGATTGCTGGACCA[1]
chr8	+	112653240	TTCTAGACTGATGACAGTTTGTTCCTCAGT[2]|TTCTAGACTGATGACAGTTTGTTCCTCA[2]|TTCTAGACTGATGACAGTTTGTTCCT[1]|TTCTAGACTGATGACAGTTTGTTCCTC[1]|TTCTAGACTGATGACAGTTTGTTCCTCAGTG[1]|TTCTAGACTGATGACAGTTTGTTCC[1]	-	112653249	CAGTCTAGAAAGAGGGGTCTGCTGA[1]
chr7	+	80248879	CAAAGGAGTAGAAGGCACTTGAATGTGC[1]	-	80248888	TACTCCTTTGCTATTTAGGGATAGAGCTC[3]|TACTCCTTTGCTATTTAGGGATAGAGCTCA[2]|TACTCCTTTGCTATTTAGGGATAGAGC[1]
chr14	+	25178782	CTTTCAGTCAAGAGGGAATACAGAGAACTTAG[1]	-	25178791	TGACTGAAAGTGTCTATCAGAAATGTGTGT[4]|TGACTGAAAGTGTCTATCAGAAATGTGTG[1]
chr2	+	92392615	TGTAGTTCCTGCTTGTGCCCAGGTCC[1]	-	92392624	AGGAACTACAAGAATGACTGAAGATGAAA[1]
chr7	+	77032146	TATGAATTCATGACTTTCATCTTAAGACATT[2]	-	77032155	TGAATTCATAAATTCTCTTTTCCCAAATGG[2]|TGAATTCATAAATTCTCTTTTCCCAAATG[1]|TGAATTCATAAATTCTCTTTTCCCAAATGGA[1]
chr17	+	27440311	AGCTGAATTATGGAATGGCTACGGC[1]	-	27440320	TAATTCAGCTGCCTCTGCCTGACCT[4]|TAATTCAGCTGCCTCTGCCTGAC[1]|TAATTCAGCTGCCTCTGCCTGACC[1]|TAATTCAGCTGCCTCTGCCTGACCTC[1]|TAATTCAGCTGCCTCTGCCTGACCTCTGG[1]
chr8	+	112651613	TGAAATAGTTGGTTTTTTAGCACTGG[3]|TGAAATAGTTGGTTTTTTAGCACTGGGCTGT[1]|TGAAATAGTTGGTTTTTTAGCACTGGGCTG[1]	-	112651622	AACTATTTCAAAAAAATTAAGAACTTCCAAGA[1]
chr7	+	77054795	TAGTTAGTTCCCTGAGAAGAAACTGTTTC[12]|TAGTTAGTTCCCTGAGAAGAAACTGTTTCT[7]|TAGTTAGTTCCCTGAGAAGAAACTGTTT[5]|TAGTTAGTTCCCTGAGAAGAAACTGT[4]|TAGTTAGTTCCCTGAGAAGAAACTGTT[3]|TAGTTAGTTCCCTGAGAAGAAAC[1]|TAGTTAGTTCCCTGAGAAGAAACTGTTTCTA[1]|TAGTTAGTTCCCTGAGAAGAAACT[1]	-	77054804	GAACTAACTATTGAGAGAAAGAGTTTGTA[2]|GAACTAACTATTGAGAGAAAGAGTTTGTAGAA[1]
chr14	+	24930615	TGACTTTCCCACTGCAACTTTTCTACTA[6]|TGACTTTCCCACTGCAACTTTTCTACTAA[6]|TGACTTTCCCACTGCAACTTTTCTACTAAG[4]|TGACTTTCCCACTGCAACTTTTCTACT[2]|TGACTTTCCCACTGCAACTTTTCTACTAAGC[2]|TGACTTTCCCACTGCAACTTTTCTAC[1]	-	24930624	GGGAAAGTCACCATGCACACCTCAGATCCAA[1]
chr15	+	59119155	TGTAAGCGCAAGTAAACATTTCTATTAGTG[9]|TGTAAGCGCAAGTAAACATTTCTATTAGT[3]|TGTAAGCGCAAGTAAACATTTCTAT[1]|TGTAAGCGCAAGTAAACATTTCTATTAGTGG[1]	-	59119164	TGCGCTTACAGTTCCAGAAGAATAAGAATG[1]
chr6	+	127742253	ACAAGATGGAGAAAGATGGCTGAGAAGTA[1]|ACAAGATGGAGAAAGATGGCTGA[1]	-	127742262	TCCATCTTGTGATTTCTGGTGTTCC[1]
chr7	+	80249116	GGAAATCGAAAGGTAATCCATACAGTCT[1]|GGAAATCGAAAGGTAATCCATACAGTCTCC[1]	-	80249125	TTCGATTTCCTTGTTAGAGAGGGGACATT[2]|TTCGATTTCCTTGTTAGAGAGGGG[1]|TTCGATTTCCTTGTTAGAGAGGGGA[1]
chr9	+	67572303	GATGCTACTATATTATTCTCATCATTTAGGC[1]	-	67572312	TAGTAGCATCAAACTTTAAACTTTGT[10]|TAGTAGCATCAAACTTTAAACTTTGTA[7]|TAGTAGCATCAAACTTTAAACTTTGTAT[2]|TAGTAGCATCAAACTTTAAACTTTG[2]
chr17	+	27462752	CGATAGATGGAGCAGATAGATGG[1]	-	27462761	CCATCTATCGTGATGGCCCTGCATTG[1]
chr5	+	113767380	AAAGAACCAAAAACTGGATTCTACAGA[1]	-	113767389	TTGGTTCTTTGTTTTGTTTTTTTCTGCTG[6]|TTGGTTCTTTGTTTTGTTTTTTTCTG[2]|TTGGTTCTTTGTTTTGTTTTTTTCTGCTGA[2]|TTGGTTCTTTGTTTTGTTTTTTTCTGCTGAC[1]|TTGGTTCTTTGTTTTGTTTTTTTCTGC[1]
chr10	+	75310391	TATTATGCTCATGAATAAACATATCACAGT[4]|TATTATGCTCATGAATAAACATATCAC[1]|TATTATGCTCATGAATAAACATATCACA[1]|TATTATGCTCATGAATAAACATATCACAGTG[1]	-	75310400	GAGCATAATAGCAGTGGAATGAACAAGAC[1]
chr5	+	150629569	GTGTAACCAAACGCATAGAGACAAAATGA[1]	-	150629578	TTGGTTACACACTGAAAATTAACCAA[1]
chr7	+	80935528	ACTTTCATGATATCTGGCAGAGAAATTAGA[1]	-	80935537	TCATGAAAGTGAAGCCAACGCAGGCTTCCAGT[1]
chr7	+	60166623	TTAGTGCTCTGTTACGGAAAGTTCGCTGT[9]	-	60166632	AGAGCACTAATAGCTTATGCTCTA[2]|AGAGCACTAATAGCTTATGCTCTAAGATCAA[1]|AGAGCACTAATAGCTTATGCTCTAAGATCA[1]
chr5	+	113768824	TATTGCCTGGATGGAGAGCCCGAGAAGCA[1]	-	113768833	CCAGGCAATACCATGTAGGTGCTGG[1]
chr7	+	132472892	GTGCTCTTTAGTGTAGACAGAAACAATA[2]	-	132472901	TAAAGAGCACACTGTCGCTTTCGTGTCAT[19]|TAAAGAGCACACTGTCGCTTTCGTGTCATA[12]|TAAAGAGCACACTGTCGCTTTCGTGTCA[5]|TAAAGAGCACACTGTCGCTTTCGTGTC[4]|TAAAGAGCACACTGTCGCTTTCGTGTCATAT[2]|TAAAGAGCACACTGTCGCTTTCGTGT[1]
chr7	+	80281859	TGAACATATCCATCACTCTACCCCGCTGAGC[3]|TGAACATATCCATCACTCTACCCCGCT[3]|TGAACATATCCATCACTCTACCCCGC[2]|TGAACATATCCATCACTCTACCCCGCTGAG[1]	-	80281868	GATATGTTCAGAACCTTGCCGCTGCTCTC[1]
chr7	+	80267840	TACTTGAACTACACCATCACCCCGAATGGTT[3]|TACTTGAACTACACCATCACCCCGAAT[2]|TACTTGAACTACACCATCACCCCGAATG[1]	-	80267849	AGTTCAAGTATGAAGTGAAGAGC[4]|AGTTCAAGTATGAAGTGAAGAGCCTC[1]|AGTTCAAGTATGAAGTGAAGAGCC[1]|AGTTCAAGTATGAAGTGAAGAGCCTCGG[1]
chr17	+	27446088	ATGCTTGAGACTAGCCAGGCCAGAAGACA[1]	-	27446097	TCTCAAGCATACAGAACAAGTGGCTCC[6]|TCTCAAGCATACAGAACAAGTGGCTC[2]|TCTCAAGCATACAGAACAAGTGGCTCCTC[1]
chr17	+	66540526	CGAGCAAGGTATGCACAAATGATGTGAGGCTA[1]	-	66540535	ACCTTGCTCGGGTAGAAAGATTTGACTCTGT[102]|ACCTTGCTCGGGTAGAAAGATTTGAC[29]|ACCTTGCTCGGGTAGAAAGATTTGACT[22]|ACCTTGCTCGGGTAGAAAGATTTGA[14]|ACCTTGCTCGGGTAGAAAGATTTGACTC[12]|ACCTTGCTCGGGTAGAAAGATTTGACTCT[9]|ACCTTGCTCGGGTAGAAAGATTTGACTCTG[8]|ACCTTGCTCGGGTAGAAAGATTTG[3]|ACCTTGCTCGGGTAGAAAGATTTGACTCTGTG[2]|ACCTTGCTCGGGTAGAAAGATTT[2]
chr6	+	127758595	TTACAGAGCTACAGATTACTAGGGATCCTG[6]|TTACAGAGCTACAGATTACTAGGGATCCTGT[5]|TTACAGAGCTACAGATTACTAGGGATCCT[3]|TTACAGAGCTACAGATTACTAGGGAT[2]|TTACAGAGCTACAGATTACTAGGGATC[2]|TTACAGAGCTACAGATTACTAGGGA[1]|TTACAGAGCTACAGATTACTAGG[1]	-	127758604	AGCTCTGTAATCTGGAAGACAGC[3]|AGCTCTGTAATCTGGAAGACAGCAGTC[1]
chr10	+	70844043	TTGAAAATCAGAAGCAGCTTAACTTTTACGC[13]|TTGAAAATCAGAAGCAGCTTAACTTTTAC[3]|TTGAAAATCAGAAGCAGCTTAACTTTTACG[3]|TTGAAAATCAGAAGCAGCTTAACTT[3]|TTGAAAATCAGAAGCAGCTTAAC[1]|TTGAAAATCAGAAGCAGCTTAACTTTT[1]|TTGAAAATCAGAAGCAGCTTAACTTTTACGCA[1]	-	70844052	TGATTTTCAAACCACTGGAGAATCTTCTC[1]
chr12	+	99635261	ATGCCTTTTAGAAGGCGATGGAGTTCTAAA[1]	-	99635270	TAAAAGGCATACCCATAGTGACCTCACTCC[66]|TAAAAGGCATACCCATAGTGACCTCACTC[28]|TAAAAGGCATACCCATAGTGACCTCACT[18]|TAAAAGGCATACCCATAGTGACCTCACTCCC[11]|TAAAAGGCATACCCATAGTGACCTCA[2]|TAAAAGGCATACCCATAGTGACCTCAC[1]|TAAAAGGCATACCCATAGTGACCTCACTCCCT[1]
chr17	+	66559431	TAACAAATGTATGATATTCCTAGGATACAAGC[13]|TAACAAATGTATGATATTCCTAGGATACAA[6]|TAACAAATGTATGATATTCCTAGGATACA[4]|TAACAAATGTATGATATTCCTAGGATAC[4]|TAACAAATGTATGATATTCCTAGGATA[3]|TAACAAATGTATGATATTCCTAGGATACAAG[2]|TAACAAATGTATGATATTCCTAGGA[2]|TAACAAATGTATGATATTCCTAGGAT[1]	-	66559440	ACATTTGTTATAACGGATTGAAATATCAA[1]
chr10	+	75308554	TGTTATTCCAGACACTGTCAAGTTGATAAT[1]|TGTTATTCCAGACACTGTCAAGTTGATAA[1]|TGTTATTCCAGACACTGTCAAGTTGATAATC[1]|TGTTATTCCAGACACTGTCAAGTTGAT[1]	-	75308563	TGGAATAACATAGGAGAGGCAGGCATCTA[1]
chr9	+	67562371	GAAAACCATAGGCCCAGGCCATT[1]	-	67562380	TATGGTTTTCCCTTCATTCTTTAGG[2]|TATGGTTTTCCCTTCATTCTTTAGGGAAGG[1]
chr17	+	27456303	GTGTACTTTACGAACTACAAAATTTCCCT[1]	-	27456312	TAAAGTACACTGGGGACCTGTCTGTC[2]
chr17	+	27460523	TCTGGAAGAATTGTTGAAGTTCAGTCC[1]	-	27460532	TTCTTCCAGAAGGAAATGAGAAGCTAGGA[11]|TTCTTCCAGAAGGAAATGAGAAGCTAGG[3]|TTCTTCCAGAAGGAAATGAGAAGCTAGGAG[1]
chr10	+	75317512	TCTAGCTGTTAGTGGGTTTAGGAATGCCC[1]	-	75317521	AACAGCTAGATTCCAATACGGCTCCAGACT[1]
chr10	+	62147970	TATGTCTTCACATGTCATGGGAAAGTGAGT[5]|TATGTCTTCACATGTCATGGGAAAGT[3]|TATGTCTTCACATGTCATGGGAAAGTGAG[1]	-	62147979	TGAAGACATATTTTTGAGTTCAGACAT[1]
chr15	+	78490345	TGATGGCATAGTGATCAAGCATG[1]	-	78490354	TATGCCATCAACATATCATCTCCACTCCTG[3]
chr5	+	113764087	GTTCCTTTTGAGACAATGTTTCTTGTTG[1]	-	113764096	CAAAAGGAACAAAGGCAAGCGCCCC[1]
chr11	+	103286231	TAACAAGGACTGAAAACTTGTTTTGGGGA[2]|TAACAAGGACTGAAAACTTGTTTTGGGGAA[1]	-	103286240	GTCCTTGTTATAATCTTCTAGCCCCAGAAA[1]
chr7	+	80268965	AGTTCCTTTTGTAAAGTGATAGATGCGAGC[3]|AGTTCCTTTTGTAAAGTGATAGATGCGAGCA[1]	-	80268974	AAAAGGAACTGAGAACAGAGAGA[1]
chr11	+	103301237	GAGTAGTCAAACTTGAGCTTTGTATTT[9]|GAGTAGTCAAACTTGAGCTTTGTATT[4]|GAGTAGTCAAACTTGAGCTTTGTATTTAAA[2]|GAGTAGTCAAACTTGAGCTTTGTATTTAAAAC[2]|GAGTAGTCAAACTTGAGCTTTGTATTTAA[1]|GAGTAGTCAAACTTGAGCTTTGT[1]|GAGTAGTCAAACTTGAGCTTTGTAT[1]	-	103301246	TTGACTACTCTAAGTCACCCAGCAGAAGTG[1]
chr6	+	127753442	TTTCACGCCACTTGCTTCTTACTTCTCT[2]|TTTCACGCCACTTGCTTCTTACTTCTCTAA[1]|TTTCACGCCACTTGCTTCTTACTTCTCTA[1]	-	127753451	TGGCGTGAAAAGAAGTGAGCTAACAGAG[2]
chr17	+	27451040	TCATCTAAGACTCAAAGACAGGGCTTAAAG[1]	-	27451049	TCTTAGATGAGTGGAAAGGTGCTGTGTGC[15]|TCTTAGATGAGTGGAAAGGTGCTGTGTG[2]|TCTTAGATGAGTGGAAAGGTGCTG[1]
chr6	+	128398257	TTCAAGGTTGCTTGCTCAAGTAAACAGATGC[1]|TTCAAGGTTGCTTGCTCAAGTAAAC[1]	-	128398266	CAACCTTGAACATGCCTTTATCCTCTACAGCA[1]
chr15	+	74467761	CAAGCTACCATTGTGAAGGGCTGAGGT[1]|CAAGCTACCATTGTGAAGGGCTGA[1]	-	74467770	TGGTAGCTTGACCTGCTTCAGCAGAGTGGG[2]|TGGTAGCTTGACCTGCTTCAGCAGAGTGG[1]
chr12	+	99658971	TATTCCTCTTGAAGATATTTACAGATGTTT[5]|TATTCCTCTTGAAGATATTTACAGATGT[4]|TATTCCTCTTGAAGATATTTACAGATG[4]|TATTCCTCTTGAAGATATTTACAGATGTTTA[2]|TATTCCTCTTGAAGATATTTACAGATGTT[2]|TATTCCTCTTGAAGATATTTACAGA[1]	-	99658980	AAGAGGAATAGCAAACTCCTTCTCAGAGTG[1]|AAGAGGAATAGCAAACTCCTTCTCAGAGTGA[1]
chr10	+	75314403	TCAAACCACTTTTCCTCTGAACTCTTGAGT[2]|TCAAACCACTTTTCCTCTGAACTCTTG[2]	-	75314412	AGTGGTTTGATTCCACCATCAGTCTGTTTTC[2]
chr2	+	68403304	CGTCTTCCGAGACTCACACCAGG[1]	-	68403313	TCGGAAGACGACAAGAAGCAATGAAGAG[4]|TCGGAAGACGACAAGAAGCAATGAAGAGA[3]|TCGGAAGACGACAAGAAGCAATGAAGA[1]|TCGGAAGACGACAAGAAGCAATGAAGAGAA[1]
chr6	+	127752893	TATCTTCCATGGGCATCCTCCCC[1]	-	127752902	ATGGAAGATAAAACACCTGCCTGCTCAGTG[1]
chr13	+	24998022	TGAATCTTTCTGAACTCATCAGCAAGCCAG[1]	-	24998031	GAAAGATTCAGTTGATGAGGGTTACAATAGT[1]
chr12	+	99660754	TGGAAATGACAGAGGCAGTTTGGGATCCT[1]|TGGAAATGACAGAGGCAGTTTGGGATC[1]	-	99660763	GTCATTTCCACAGTGTGTAGAATG[1]
chr17	+	27463763	TCTGAAACCAGAGGTACAGGTGTAA[5]|TCTGAAACCAGAGGTACAGGTGTAAGATCC[3]|TCTGAAACCAGAGGTACAGGTGTA[2]|TCTGAAACCAGAGGTACAGGTGTAAGATC[1]|TCTGAAACCAGAGGTACAGGTGTAAGA[1]	-	27463772	TGGTTTCAGATCCAGTATGTAAGTCACAAT[1]
chr17	+	27456540	GTACAATTAATGGAGTACCTTAACAGCAT[2]	-	27456549	TTAATTGTACTTGATACTGTCTGGTAGCC[17]|TTAATTGTACTTGATACTGTCTGGTAGC[10]|TTAATTGTACTTGATACTGTCTGGTAGCCT[9]|TTAATTGTACTTGATACTGTCTGGTA[3]|TTAATTGTACTTGATACTGTCTGGT[1]
chr9	+	67559729	AGGTTTTACAGATCACAATACAGCCCAGT[1]	-	67559738	TGTAAAACCTCCGACGTTGTATACAGTCAG[2]|TGTAAAACCTCCGACGTTGTATACAGTC[1]|TGTAAAACCTCCGACGTTGTATACAGTCAGA[1]|TGTAAAACCTCCGACGTTGTATACAGTCA[1]
chr7	+	80959788	GGACTCTTCAGCAGAAGCTCCAAGTACA[1]	-	80959797	TGAAGAGTCCAAACCAATTCAGTTGTAATC[10]|TGAAGAGTCCAAACCAATTCAGTTGTAAT[9]|TGAAGAGTCCAAACCAATTCAGTTGTA[7]|TGAAGAGTCCAAACCAATTCAGTTGTAA[5]|TGAAGAGTCCAAACCAATTCAGTTG[2]|TGAAGAGTCCAAACCAATTCAGTT[1]|TGAAGAGTCCAAACCAATTCAGTTGT[1]
chr10	+	75308065	TATTCTGCTCAATTAGTTGACTATTGGCAATC[1]	-	75308074	GAGCAGAATATAGTGATAACACAATCG[1]
chr15	+	74466875	AAAAACAGTAAGGGCTACTGGGAATAGTCCC[2]|AAAAACAGTAAGGGCTACTGGGAATAGTC[1]|AAAAACAGTAAGGGCTACTGGGA[1]	-	74466884	TACTGTTTTTCAGATGACACTGACA[2]|TACTGTTTTTCAGATGACACTGACACAGA[2]|TACTGTTTTTCAGATGACACTGACACA[2]|TACTGTTTTTCAGATGACACTGACACAGATA[2]|TACTGTTTTTCAGATGACACTGACACAG[1]|TACTGTTTTTCAGATGACACTGA[1]|TACTGTTTTTCAGATGACACTGACACAGAT[1]|TACTGTTTTTCAGATGACACTGACAC[1]
chr15	+	59096496	TGAAGACATATTCTCAAGGTGGTAGATGCAAG[1]	-	59096505	TATGTCTTCAGTTCCTTATTTTTAACTC[4]|TATGTCTTCAGTTCCTTATTTTTAACTCAA[1]|TATGTCTTCAGTTCCTTATTTTTAACTCA[1]
chr15	+	74467019	TGCTTCATGGTTTAGATGGCCTGGGG[2]|TGCTTCATGGTTTAGATGGCCTGGG[2]|TGCTTCATGGTTTAGATGGCCTG[1]	-	74467028	CCATGAAGCAGGCTCTGTCAAGCAGCTGTAC[1]
chr18	+	67215092	AGAATCTTCAGGGAAAGTGAACATACTTTCGT[3]	-	67215101	TGAAGATTCTGGAAACAGCTCTGCCGCGA[131]|TGAAGATTCTGGAAACAGCTCTGCCGC[72]|TGAAGATTCTGGAAACAGCTCTGCCGCG[16]|TGAAGATTCTGGAAACAGCTCTGCC[15]|TGAAGATTCTGGAAACAGCTCTGCCG[14]|TGAAGATTCTGGAAACAGCTCTGCCGCGAG[12]|TGAAGATTCTGGAAACAGCTCTGC[7]|TGAAGATTCTGGAAACAGCTCTG[4]|TGAAGATTCTGGAAACAGCTCTGCCGCGAGA[3]
chr17	+	50378043	GTCAGTGGTAGGACTGTACCACTAGTGTG[1]	-	50378052	TACCACTGACATTGGTAGCTGAGTCACAGT[1]
chr5	+	113773443	TAGCAGGTACTCAGAAAATTTTGGATTT[29]|TAGCAGGTACTCAGAAAATTTTGGATTTTC[9]|TAGCAGGTACTCAGAAAATTTTGGATTTT[4]|TAGCAGGTACTCAGAAAATTTTGGATTTTCA[2]	-	113773452	GTACCTGCTAGCATCATGCTAGTTGCTAAG[1]
chr11	+	103285694	TGAATTCTTTGGGTAATGCAGTAGTGACC[9]|TGAATTCTTTGGGTAATGCAGTAGTGAC[3]	-	103285703	AAAGAATTCAGGGAGCAGATGACAGCACA[2]|AAAGAATTCAGGGAGCAGATGACAGCAC[1]|AAAGAATTCAGGGAGCAGATGACAG[1]|AAAGAATTCAGGGAGCAGATGACAGC[1]
chr7	+	60164560	TGAGTTTCCTTTGATATTAATGGTGCTC[17]|TGAGTTTCCTTTGATATTAATGGTGCTCC[12]|TGAGTTTCCTTTGATATTAATGGTGCTCCA[3]|TGAGTTTCCTTTGATATTAATGGTGC[1]	-	60164569	AGGAAACTCAGCCTCCTTCAGTACCAAA[2]|AGGAAACTCAGCCTCCTTCAGTACCAAAAG[2]|AGGAAACTCAGCCTCCTTCAGTAC[1]|AGGAAACTCAGCCTCCTTCAGTA[1]
chr5	+	113765155	ATCCATGTAAGAGAAACCACGGACCCAG[1]	-	113765164	TTACATGGATGGTCTTCTGCACCTTTTC[18]|TTACATGGATGGTCTTCTGCACCTTT[11]|TTACATGGATGGTCTTCTGCACCTTTT[6]|TTACATGGATGGTCTTCTGCACCTTTTCA[6]|TTACATGGATGGTCTTCTGCACCTTTTCAG[5]|TTACATGGATGGTCTTCTGCACCTTTTCAGT[5]|TTACATGGATGGTCTTCTGCACCTTTTCAGTC[4]|TTACATGGATGGTCTTCTGCACC[1]
chr6	+	127757978	TCACTCATTTATTGACTTCTGTTAAATCCT[17]|TCACTCATTTATTGACTTCTGTTAAATCC[8]|TCACTCATTTATTGACTTCTGTTAAATC[3]|TCACTCATTTATTGACTTCTGTTAAATCCTGT[2]	-	127757987	AAATGAGTGAAAACCATCCACCCCATGATAC[2]
chr7	+	77031350	CACAGGAATACAAATACTTGTGTAGAGAGG[1]	-	77031359	TATTCCTGTGTGCAATCCATAGGTAAAGGCC[9]|TATTCCTGTGTGCAATCCATAGGTAAAGGC[6]|TATTCCTGTGTGCAATCCATAGGTAAAGGCCG[1]
chr17	+	22653863	TCATCAATTTTGTCTGGAAGCAGGAAGCA[4]	-	22653872	AAATTGATGAGAGCAAGACTATCTAA[1]
chr17	+	27468930	TTGAGTCCAACAGCATCTTGCCCTGA[1]|TTGAGTCCAACAGCATCTTGCCCTGAC[1]|TTGAGTCCAACAGCATCTTGCCCTGACAGA[1]	-	27468939	TTGGACTCAAGGAAGTATTTGGCACCACTG[1]|TTGGACTCAAGGAAGTATTTGGCA[1]
chr9	+	67560928	GCTTTAGGAAAACTTTTTAAAGAGCAAAAT[2]|GCTTTAGGAAAACTTTTTAAAGA[1]	-	67560937	TTCCTAAAGCTCAAAGAGGTCAGCACCAGA[3]
chr15	+	59096602	TTAATTCTCACAACAACCTATTGAA[1]	-	59096611	TGAGAATTAAATAAATCAGTGCCTGCAAAGT[9]|TGAGAATTAAATAAATCAGTGCCTGC[8]|TGAGAATTAAATAAATCAGTGCCTGCAAAG[5]|TGAGAATTAAATAAATCAGTGCCTGCAAA[2]|TGAGAATTAAATAAATCAGTGCCTG[1]|TGAGAATTAAATAAATCAGTGCCTGCA[1]
chr6	+	127746592	TTGGCTTCCATATCCTTCCTCAAAACTT[1]|TTGGCTTCCATATCCTTCCTCAAAA[1]	-	127746601	TGGAAGCCAAAGACTAACAAGAGGCCTTG[1]|TGGAAGCCAAAGACTAACAAGAGGC[1]
chr12	+	99664795	TACTATGATTTACTATTTTCTCTTTTT[1]|TACTATGATTTACTATTTTCTCTTTTTTTT[1]	-	99664804	AATCATAGTAAACTTTAATGAAGCATTGAC[2]|AATCATAGTAAACTTTAATGAAGCATTGACCC[1]|AATCATAGTAAACTTTAATGAAGCATTGACC[1]|AATCATAGTAAACTTTAATGAAGCATTGA[1]
chr17	+	22654056	TTGGTGATGCACATTTTCCAGGATCATGGC[5]|TTGGTGATGCACATTTTCCAGGATCATGG[4]|TTGGTGATGCACATTTTCCAGGATCATGGCA[2]|TTGGTGATGCACATTTTCCAGGATCAT[1]	-	22654065	GCATCACCAAGATCCAGGAAGGA[1]
chr6	+	128397221	TAGATGGCTTTGTTTCCTTGAACCTGGGG[8]|TAGATGGCTTTGTTTCCTTGAACCTGGGGGC[2]|TAGATGGCTTTGTTTCCTTGAACCTGGGGG[2]|TAGATGGCTTTGTTTCCTTGAACCTGGG[1]|TAGATGGCTTTGTTTCCTTGAACCTGG[1]	-	128397230	AAGCCATCTAAACCAACTGACCACAGAC[1]
chr6	+	127755769	TGCCTTTGTCAGATTTTGAGACGCTTTGA[163]|TGCCTTTGTCAGATTTTGAGACGCTTTGAC[65]|TGCCTTTGTCAGATTTTGAGACGCTTT[39]|TGCCTTTGTCAGATTTTGAGACGCTTTGACT[35]|TGCCTTTGTCAGATTTTGAGACGCTT[18]|TGCCTTTGTCAGATTTTGAGACGCTTTG[14]|TGCCTTTGTCAGATTTTGAGACGCT[4]|TGCCTTTGTCAGATTTTGAGACGC[4]|TGCCTTTGTCAGATTTTGAGACGCTTTGACTG[1]	-	127755778	GACAAAGGCATTAAATCCTAATTAAACAT[1]
chr17	+	27463415	TTCCAGGATTCTCTTTGCCTAGAACAC[8]|TTCCAGGATTCTCTTTGCCTAGAAC[3]|TTCCAGGATTCTCTTTGCCTAGAACACAGA[2]|TTCCAGGATTCTCTTTGCCTAGAA[1]|TTCCAGGATTCTCTTTGCCTAGAACA[1]|TTCCAGGATTCTCTTTGCCTAGAACACAG[1]	-	27463424	AATCCTGGAATGAAAGGTCTCCCCTTC[1]
chr17	+	27471680	TGCCTTCTCACAGTGGTGCCTATGG[19]|TGCCTTCTCACAGTGGTGCCTATG[13]|TGCCTTCTCACAGTGGTGCCTATGGGAGT[9]|TGCCTTCTCACAGTGGTGCCTATGGGAGTC[5]|TGCCTTCTCACAGTGGTGCCTATGGGA[4]|TGCCTTCTCACAGTGGTGCCTAT[2]|TGCCTTCTCACAGTGGTGCCTATGGGAG[2]	-	27471689	TGAGAAGGCATCCGATGCCTGGCACATCGT[1]
chr17	+	66545679	GTAAGATGATCATCTTAGATAGCC[1]	-	66545688	ATCATCTTACCTGCCTCTAAAAGATGAGGTC[1]
chr17	+	27441035	TGGTAACTCATACTTAAGGAAGTTAGCA[1]	-	27441044	TGAGTTACCAAGAGAATGACAGACTTAAC[291]|TGAGTTACCAAGAGAATGACAGACTTA[87]|TGAGTTACCAAGAGAATGACAGACTT[46]|TGAGTTACCAAGAGAATGACAGACTTAA[38]|TGAGTTACCAAGAGAATGACAGACTTAACA[29]|TGAGTTACCAAGAGAATGACAGACTTAACAT[14]|TGAGTTACCAAGAGAATGACAGACTTAACATC[13]|TGAGTTACCAAGAGAATGACAGAC[11]|TGAGTTACCAAGAGAATGACAGACT[9]|TGAGTTACCAAGAGAATGACAGA[3]
chr18	+	67228022	TACTGTTCTGGGCATGGGGCATGCAT[4]	-	67228031	CAGAACAGTAATCTGAGAGGATGGCAGC[1]
chr5	+	113766501	TTGCTATCCATCGGTGAACGAGGCCTTCC[1]	-	113766510	TGGATAGCAAGTTTTGGGCAGATTTGCAC[29]|TGGATAGCAAGTTTTGGGCAGATTTGCACA[20]|TGGATAGCAAGTTTTGGGCAGATTTG[7]|TGGATAGCAAGTTTTGGGCAGATTTGC[6]|TGGATAGCAAGTTTTGGGCAGATTT[4]|TGGATAGCAAGTTTTGGGCAGATTTGCACAG[2]|TGGATAGCAAGTTTTGGGCAGATTTGCACAGT[1]
chr6	+	127749002	TAGTAGAAATGTTCCTAAGCAGCAGAACTG[30]|TAGTAGAAATGTTCCTAAGCAGCAGAACTGG[20]|TAGTAGAAATGTTCCTAAGCAGCAGAACT[15]|TAGTAGAAATGTTCCTAAGCAGCAGAA[12]|TAGTAGAAATGTTCCTAAGCAGCAGAAC[9]|TAGTAGAAATGTTCCTAAGCAGCAGA[7]|TAGTAGAAATGTTCCTAAGCAGCA[1]|TAGTAGAAATGTTCCTAAGCAGCAGAACTGGA[1]|TAGTAGAAATGTTCCTAAGCAGCAG[1]	-	127749011	ATTTCTACTATCAAGAGCTAGCC[1]
chr9	+	67572998	GTAACTCTAAGTGGTAGCTGAGCATC[1]	-	67573007	TTAGAGTTACTGTGTTTCAGTACAGAATT[12]|TTAGAGTTACTGTGTTTCAGTACAGAA[4]|TTAGAGTTACTGTGTTTCAGTACAGAAT[4]|TTAGAGTTACTGTGTTTCAGTACAGA[4]|TTAGAGTTACTGTGTTTCAGTACAGAATTA[1]|TTAGAGTTACTGTGTTTCAGTACA[1]
chr9	+	67560937	AAACTTTTTAAAGAGCAAAATCAAGAA[1]	-	67560946	TAAAAAGTTTTCCTAAAGCTCAAAGAGGTC[10]|TAAAAAGTTTTCCTAAAGCTCAAAGA[3]|TAAAAAGTTTTCCTAAAGCTCAAAGAGG[1]
chr15	+	72930731	TGGACTCAAATAAAGGCAGCTCTAAGCA[1]	-	72930740	TTTGAGTCCATTTAAAGGTGAAGCACGG[1]
chr17	+	27437837	ACACATAGTCCTGTAACCAGGACTTAGAG[1]	-	27437846	GACTATGTGTGTGACATGTGACCTTCCA[4]|GACTATGTGTGTGACATGTGACCTTCC[4]|GACTATGTGTGTGACATGTGACCTTCCAG[3]|GACTATGTGTGTGACATGTGACCTTC[3]|GACTATGTGTGTGACATGTGACCT[1]|GACTATGTGTGTGACATGTGACCTTCCAGA[1]
chr9	+	67548799	TTCGGACTTAAAAGCTGCAAGAAAACTCCAAG[1]	-	67548808	TAAGTCCGAATTTTCAGCTGTGAGCCTCA[3]|TAAGTCCGAATTTTCAGCTGTGAGCCTCAT[1]
chr17	+	27468548	AAAGAAAAGAGCAGGAACTGCCTAAA[36]|AAAGAAAAGAGCAGGAACTGCCTAA[20]|AAAGAAAAGAGCAGGAACTGCCTAAAG[17]|AAAGAAAAGAGCAGGAACTGCCTAAAGCCC[10]|AAAGAAAAGAGCAGGAACTGCCTAAAGC[7]|AAAGAAAAGAGCAGGAACTGCCTAAAGCC[3]|AAAGAAAAGAGCAGGAACTGCCT[3]|AAAGAAAAGAGCAGGAACTGCCTA[2]	-	27468557	TCTTTTCTTTTGCTTGCCTAACTG[1]
chr5	+	113775872	TACTCATTGGACCTAAACAGGCTGCCCC[7]|TACTCATTGGACCTAAACAGGCTGC[3]|TACTCATTGGACCTAAACAGGCTGCCCCGG[3]|TACTCATTGGACCTAAACAGGCTGCCCCG[1]	-	113775881	CCAATGAGTATCTGCCAAATGCTCACATGG[2]
chr17	+	27468537	TTAGGCAAGCAAAAGAAAAGAGCAGG[2]|TTAGGCAAGCAAAAGAAAAGAGC[1]|TTAGGCAAGCAAAAGAAAAGAGCAGGA[1]|TTAGGCAAGCAAAAGAAAAGAGCAGGAACTG[1]	-	27468546	GCTTGCCTAACTGTGGGGAAAAAT[1]
chr7	+	80248125	TGTTTCTCTAGGAAACAAAACTATACCAGG[1]	-	80248134	TAGAGAAACAAAAAGAATTGCAAGACTGCAT[38]|TAGAGAAACAAAAAGAATTGCAAGACTGC[33]|TAGAGAAACAAAAAGAATTGCAAGACTGCA[32]|TAGAGAAACAAAAAGAATTGCAAGAC[3]|TAGAGAAACAAAAAGAATTGCAAGACTGCATA[2]|TAGAGAAACAAAAAGAATTGCAAGACTG[2]|TAGAGAAACAAAAAGAATTGCAAGACT[1]
chr9	+	67560950	AGCAAAATCAAGAAGAGTATGAAAGAAAA[1]	-	67560959	TGATTTTGCTCTTTAAAAAGTTTTCCTA[2]|TGATTTTGCTCTTTAAAAAGTTTTCCTAAA[1]|TGATTTTGCTCTTTAAAAAGTTTTCCTAA[1]
chr18	+	67225364	AGCTAGAAAAGTACTTGTCCTTGTGATAAAG[2]|AGCTAGAAAAGTACTTGTCCTTGTGATAA[1]|AGCTAGAAAAGTACTTGTCCTTGTGATAAA[1]	-	67225373	TTTTCTAGCTAGGTGTGGTTCTCCACGGC[48]|TTTTCTAGCTAGGTGTGGTTCTCCACGG[7]|TTTTCTAGCTAGGTGTGGTTCTCCACGGCA[4]|TTTTCTAGCTAGGTGTGGTTCTCCAC[2]|TTTTCTAGCTAGGTGTGGTTCTCCACG[1]|TTTTCTAGCTAGGTGTGGTTCTCCACGGCAG[1]|TTTTCTAGCTAGGTGTGGTTCTC[1]
chr9	+	67579496	ACAGAAAACAAATGTAGCCTGCTACTCAGC[1]	-	67579505	TGTTTTCTGTGACAAATGTGAATATTGGT[1]|TGTTTTCTGTGACAAATGTGAATATTGG[1]|TGTTTTCTGTGACAAATGTGAATATT[1]
chr7	+	134168418	TGCACTTGTCTGACGTGACTGTTGAGGTGA[1]	-	134168427	GACAAGTGCACTCAACAGAGCGGCCC[1]
chr5	+	113753767	GATTTCTGTTCTGGCCACACTGATCATCA[1]	-	113753776	AACAGAAATCTAAAGGATGCTTGG[3]|AACAGAAATCTAAAGGATGCTTGGGGTCTT[1]|AACAGAAATCTAAAGGATGCTTGGGG[1]|AACAGAAATCTAAAGGATGCTTGGGGTCT[1]
chr13	+	50610797	ATCTGGTCCATATCCTGGTGAGTAACATACA[6]	-	50610806	TGGACCAGATCATTCATGAGGGCTTGCAGT[11]|TGGACCAGATCATTCATGAGGGCTTGCAGTT[4]|TGGACCAGATCATTCATGAGGGCTTGC[4]|TGGACCAGATCATTCATGAGGGCTTG[3]|TGGACCAGATCATTCATGAGGGCTT[1]|TGGACCAGATCATTCATGAGGGCTTGCAG[1]|TGGACCAGATCATTCATGAGGGC[1]
chr14	+	24903337	TATGTTGGGTATCAAAAAGGATATAAAAGA[92]|TATGTTGGGTATCAAAAAGGATATAAAAGAT[17]|TATGTTGGGTATCAAAAAGGATATAAAAG[15]|TATGTTGGGTATCAAAAAGGATATAAAA[9]|TATGTTGGGTATCAAAAAGGATA[3]|TATGTTGGGTATCAAAAAGGATATAA[3]|TATGTTGGGTATCAAAAAGGATATAAA[3]|TATGTTGGGTATCAAAAAGGATAT[2]|TATGTTGGGTATCAAAAAGGATATAAAAGATA[2]|TATGTTGGGTATCAAAAAGGATATA[1]	-	24903346	ACCCAACATAGAGCTGGATATGCCAGAGG[1]
chr9	+	54088837	ATCTCTTTCAGTGGGATGCTTTTTT[1]	-	54088846	TGAAAGAGATACAAAACTTGACCATGAGTGC[25]|TGAAAGAGATACAAAACTTGACCATGAGT[16]|TGAAAGAGATACAAAACTTGACCATGAGTG[15]|TGAAAGAGATACAAAACTTGACCATGA[4]|TGAAAGAGATACAAAACTTGACCATG[2]|TGAAAGAGATACAAAACTTGACCATGAG[1]
chr17	+	27462705	TTGCAGACATCGAAACTAAGTGCAAGAC[2]|TTGCAGACATCGAAACTAAGTGCAAGA[2]|TTGCAGACATCGAAACTAAGTGC[1]|TTGCAGACATCGAAACTAAGTGCAAGACAG[1]|TTGCAGACATCGAAACTAAGTGCAAG[1]	-	27462714	ATGTCTGCAAGTTTTTATCTTTTCCTGGATC[1]
chr17	+	66567940	ACCCCATGCTAACAAGGGCGCTACCAGCTA[16]|ACCCCATGCTAACAAGGGCGCTACCAGC[3]|ACCCCATGCTAACAAGGGCGCTACCAGCT[2]|ACCCCATGCTAACAAGGGCGCTACCAGCTAA[1]|ACCCCATGCTAACAAGGGCGCTA[1]|ACCCCATGCTAACAAGGGCGCTACCAG[1]	-	66567949	AGCATGGGGTCTTGCTATGCAGCCTTTGA[1]
chr7	+	80964498	TAGGTAGAAACGTCTTTCTAGGGTAGAAGG[459]|TAGGTAGAAACGTCTTTCTAGGGTAGAAG[164]|TAGGTAGAAACGTCTTTCTAGGGTAGA[76]|TAGGTAGAAACGTCTTTCTAGGGTA[32]|TAGGTAGAAACGTCTTTCTAGGGTAG[25]|TAGGTAGAAACGTCTTTCTAGGGTAGAA[17]|TAGGTAGAAACGTCTTTCTAGGGTAGAAGGA[10]|TAGGTAGAAACGTCTTTCTAGGG[3]|TAGGTAGAAACGTCTTTCTAGGGT[3]	-	80964507	TTTCTACCTAGAAACGTCTTTGGAGAA[2]|TTTCTACCTAGAAACGTCTTTGGAGAAAA[2]|TTTCTACCTAGAAACGTCTTTGGAGAAA[1]|TTTCTACCTAGAAACGTCTTTGGAGAAAAC[1]
chr14	+	20460044	GTTTAAAACAAGATATAAGTGGTTCAGG[3]	-	20460053	TGTTTTAAACCAAGATCGAAGGCCAGCTT[44]|TGTTTTAAACCAAGATCGAAGGCCAGCTTC[19]|TGTTTTAAACCAAGATCGAAGGCCAGC[11]|TGTTTTAAACCAAGATCGAAGGCCAGCT[6]|TGTTTTAAACCAAGATCGAAGGCC[4]
chr17	+	27478831	TCCTATGGGTTTAGTTCTTTAAACAGTGT[8]|TCCTATGGGTTTAGTTCTTTAAACAGTGTC[5]|TCCTATGGGTTTAGTTCTTTAAACAGT[4]	-	27478840	ACCCATAGGAAGCCTCACAGAGTATTTAA[1]
chr9	+	67583309	TGCTCTTCATTTTAACAGCGCCACCATTA[3]|TGCTCTTCATTTTAACAGCGCCACCATT[1]	-	67583318	ATGAAGAGCAGGGAGGGAAAAGGAAG[1]
chr17	+	27445227	GGAATCAAAATACAACTCAACACGAGTAAAAA[1]	-	27445236	TTTTGATTCCAGATGTGTTCCCAAAT[15]|TTTTGATTCCAGATGTGTTCCCAAATGC[3]|TTTTGATTCCAGATGTGTTCCCAA[3]|TTTTGATTCCAGATGTGTTCCCAAATG[3]|TTTTGATTCCAGATGTGTTCCCA[3]|TTTTGATTCCAGATGTGTTCCCAAA[3]|TTTTGATTCCAGATGTGTTCCCAAATGCT[2]|TTTTGATTCCAGATGTGTTCCCAAATGCTG[2]
chr5	+	144526521	TTCTTGAGGTAGGGTCTCTTGTTGTCCTT[1]	-	144526530	ACCTCAAGAAAGGTCAAAACTAAGAT[1]
chr11	+	5430657	ATTCATGAAAAGACATTTCTCTCACAGGCAAT[2]	-	5430666	TTTCATGAATCCTAAGGACATGCTGTGTCA[1]|TTTCATGAATCCTAAGGACATGCTGTGTC[1]|TTTCATGAATCCTAAGGACATGCTGTGTCAGC[1]
chr2	+	92382114	TCAGTAAGTGCTAGCTATTATCAGTCC[2]|TCAGTAAGTGCTAGCTATTATCAGTCCTC[1]|TCAGTAAGTGCTAGCTATTATCAGTC[1]|TCAGTAAGTGCTAGCTATTATCAGTCCT[1]	-	92382123	CACTTACTGAGTGACAGCTAAGTGCCAAG[1]
chr5	+	150630488	ACAGATCAAAACACAATCTGAATAAATAAGA[2]	-	150630497	TTTGATCTGTATCAGTGTGCTTGCCAGC[3]|TTTGATCTGTATCAGTGTGCTTGCCAG[1]
chr2	+	92429263	TTATCAGGAGACCTTCATCTTCAAGTG[9]|TTATCAGGAGACCTTCATCTTCAAGTGAAG[8]|TTATCAGGAGACCTTCATCTTCAAGTGAA[5]|TTATCAGGAGACCTTCATCTTCAAGTGAAGA[4]|TTATCAGGAGACCTTCATCTTCAAG[3]|TTATCAGGAGACCTTCATCTTCAA[2]|TTATCAGGAGACCTTCATCTTCAAGTGA[1]	-	92429272	CTCCTGATAAGAGTACGGTGAAACAACAG[1]
chr10	+	66159365	GCGCAAAGTCTGGAGACAGAGATCAGTGAAAC[2]	-	66159374	GACTTTGCGCTTGAAGCTCGGGCTA[21]|GACTTTGCGCTTGAAGCTCGGGCTAT[6]|GACTTTGCGCTTGAAGCTCGGGCTATGT[4]|GACTTTGCGCTTGAAGCTCGGGCTATGTGC[3]|GACTTTGCGCTTGAAGCTCGGGCT[2]|GACTTTGCGCTTGAAGCTCGGGCTATG[2]|GACTTTGCGCTTGAAGCTCGGGCTATGTG[1]
chr9	+	67581127	GCAGTAGTTATAGCTCTGTCCACTTCACAA[2]|GCAGTAGTTATAGCTCTGTCCACTTCAC[2]|GCAGTAGTTATAGCTCTGTCCACTTCACA[1]|GCAGTAGTTATAGCTCTGTCCACTTCACAAA[1]|GCAGTAGTTATAGCTCTGTCCACTTCA[1]	-	67581136	TAACTACTGCTGTTTGTAGAGTTCTGTGT[19]|TAACTACTGCTGTTTGTAGAGTTCTGTG[2]|TAACTACTGCTGTTTGTAGAGTTC[2]|TAACTACTGCTGTTTGTAGAGTTCTG[2]|TAACTACTGCTGTTTGTAGAGTTCT[2]|TAACTACTGCTGTTTGTAGAGTTCTGTGTA[2]|TAACTACTGCTGTTTGTAGAGTTCTGT[1]
chr10	+	62127697	TGTTTTCCTCGTGATACACACCAGGTCGCA[4]|TGTTTTCCTCGTGATACACACCAGGTC[1]	-	62127706	GAGGAAAACAAGGACCTCCCTGAGGTCTTGC[1]
chr7	+	77029598	TCCAAACTAAGAAGTTATCTCCAATGAACA[1]	-	77029607	TTAGTTTGGAATAGGAATCCATTTCTGTTT[13]
chr17	+	27460713	ATGCACACTTCTCACCCTCTATTTAAA[1]	-	27460722	AAGTGTGCATAGCTAAGCAGTCCTTGTC[17]|AAGTGTGCATAGCTAAGCAGTCCTTGT[5]|AAGTGTGCATAGCTAAGCAGTCCTTG[2]|AAGTGTGCATAGCTAAGCAGTCCTT[1]
chr9	+	54063649	AGCTATTTAAAAGCTGAAGGATAGTA[1]	-	54063658	TTAAATAGCTTTACATCTTACTACAGATCA[6]|TTAAATAGCTTTACATCTTACTACAGATC[4]|TTAAATAGCTTTACATCTTACTACAGAT[1]
chr7	+	77057884	TATACACTGTCTTCACCTGACCCCAGGAC[1]	-	77057893	ACAGTGTATATCTGCTCACAACAGAAAA[1]
chr15	+	74468728	GCATTGAGCATATGGGTAGCTAGCTT[1]	-	74468737	TGCTCAATGCTACTGTGGCTCTAAGGATG[1]
chr13	+	24998005	TTGTAACCCTCATCAACTGAATCTTTCTGA[54]|TTGTAACCCTCATCAACTGAATCTTTCT[10]|TTGTAACCCTCATCAACTGAATCTTTCTG[7]|TTGTAACCCTCATCAACTGAATCTTTC[6]|TTGTAACCCTCATCAACTGAATCTTTCTGAAC[2]|TTGTAACCCTCATCAACTGAATCTTTCTGAA[1]|TTGTAACCCTCATCAACTGAATCTTT[1]	-	24998014	AGGGTTACAATAGTCCCGAGGACA[1]
chr15	+	74469267	TAGTTAGATCTTTTGGCCCCGGGGGC[2]|TAGTTAGATCTTTTGGCCCCGGGGGCACA[2]|TAGTTAGATCTTTTGGCCCCGGGGGCAC[1]|TAGTTAGATCTTTTGGCCCCGGGGGCA[1]|TAGTTAGATCTTTTGGCCCCGGGGGCACAG[1]|TAGTTAGATCTTTTGGCCCCGGGGGCACAGG[1]	-	74469276	GATCTAACTAGAAAAACTCAGCGAAGACTGC[2]|GATCTAACTAGAAAAACTCAGCGAAGACT[1]|GATCTAACTAGAAAAACTCAGCGAAGACTG[1]
chr9	+	67580801	TAAGATGGTAGCCAGTGAAGAAATG[1]	-	67580810	TACCATCTTAGTAAACATTCTCTTTGTGGC[3]|TACCATCTTAGTAAACATTCTCTTTGTG[1]|TACCATCTTAGTAAACATTCTCTTTGTGG[1]
chr15	+	59090694	TATACTGCAAAGAGCTGTGGCTTTGGACTC[1]	-	59090703	TTGCAGTATACAGATCAACCTGTTTAGGTTT[63]|TTGCAGTATACAGATCAACCTGTTTAGGTTTC[8]|TTGCAGTATACAGATCAACCTGTTTAGG[6]|TTGCAGTATACAGATCAACCTGTTTAGGT[3]|TTGCAGTATACAGATCAACCTGTTTAGGTT[3]|TTGCAGTATACAGATCAACCTGTTTAG[2]
chr9	+	54089994	TAGAAAGCTAGCATCAGCTAAGGGACTGTG[1]	-	54090003	TAGCTTTCTATATCCCCCCAGTAGTGTC[6]|TAGCTTTCTATATCCCCCCAGTAGTGTCC[1]|TAGCTTTCTATATCCCCCCAGTAGT[1]|TAGCTTTCTATATCCCCCCAGTAGTGTCCTC[1]
chr5	+	150619328	TGGAGAGACATAGCTTCACGTGTTGTTA[1]	-	150619337	TGTCTCTCCAAGTCCCAGTCTCTGT[2]|TGTCTCTCCAAGTCCCAGTCTCTGTG[2]|TGTCTCTCCAAGTCCCAGTCTCTGTGG[1]|TGTCTCTCCAAGTCCCAGTCTCTG[1]|TGTCTCTCCAAGTCCCAGTCTCTGTGGAA[1]
[truncated: 1,128,410 more chars]
